# Supplementary material for: Short- and long-read metagenomics of urban and rural South African gut microbiomes reveal a transitional composition and undescribed taxa
Source: Nat Commun. 2022 Feb 22;13:926. doi: 10.1038/s41467-021-27917-x (PMC8863827; doi:10.1038/s41467-021-27917-x)
Supplement: Supplementary file 4 — Supplementary Data 1 [file 41467_2021_27917_MOESM4_ESM.xlsx]

## Sheet: Sheet1
Supplementary Data 1. Literature review of African gut microbiome studies
Title	First author	Year	DOI	Country of enrollment	Sequencing methodology	Study category	Study population	Cohort Size (African individuals)
Impact of diet in shaping gut microbiota revealed by a comparative study in children from Europe and rural Africa	De Filipo	2010	10.1073/pnas.1005963107	Burkina Faso	16S	Comparative	Children	14
The effects of iron fortification on the gut microbiota in African children: a randomized controlled trial in Cote d'Ivoire.	Zimmerman	2010	10.3945/ajcn.110.004564	Cote d'Ivore	16S, qPCR	Nutrition	Children	60
Human gut microbiome viewed across age and geography.	Yatsunenko	2012	10.1038/nature11053	Malawi	16S	Comparative	Children,adults	115
Distinct Gut Microbiota in Southeastern African and Northern European Infants	Ayeni	2012	10.1097/MPG.0b013e318249039c	Malawi	qPCR	Comparative	Infants	44
Breast Milk and Gut Microbiota in African Mothers and Infants from an Area of High HIV Prevalence	Gonzalez	2013	10.1371/journal.pone.0080299	Mozambique	16S	Maternal/Infant Health	Children,infants	120
Gut microbiome of the Hadza hunter-gatherers	Schnorr	2013	10.1038/ncomms4654	Tanzania	16S	Comparative	Adults,children	27
Gut microbiomes of Malawian twin pairs discordant for kwashiorkor	Smith	2013	10.1126/science.1229000	Malawi	Metagenomics	Nutrition	Children	634
Effects of iron supplementation on dominant bacterial groups in the gut, faecal SCFA and gut inflammation: a randomised, placebo-controlled intervention trial in South African children	Dostal	2014	10.1017/S0007114514001160	South Africa	16S	Nutrition	Children	73
Diarrhea in young children from low-income countries leads to large-scale alterations in intestinal microbiota composition	Pop	2014	10.1186/gb-2014-15-6-r76	The Gambia, Kenya, Mali	16S	ID/Antibiotics	Children	786
Distinctive Intestinal Lactobacillus Communities in 6-Month-Old Infants From Rural Malawi and Southwestern Finland	Aako	2015	10.1097/MPG.0000000000000878	Malawi	qPCR	Comparative	Infants	44
The microbiota at multiple body sites during pregnancy in a rural Tanzanian population and the effects of Moringa supplemented probiotic yogurt	Bisanz	2015	10.1128/AEM.00780-15	Tanzania	16S	Nutrition	Adults,children	71
Iron fortification adversely affects the gut microbiome, increases pathogen abundance and induces intestinal inflammation in Kenyan infants	Jaeggi	2015	10.1136/gutjnl-2014-307720	Kenya	16S, qPCR	Nutrition	Infants	115
Differences in the Faecal Microbiome in Schistosoma haematobium Infected Children vs. Uninfected Children	Kay	2015	10.1371/journal.pntd.0003861	Zimbabwe	16S	ID/Antibiotics	Children	139
Variation in Rural African Gut Microbiota Is Strongly Correlated with Colonization by Entamoeba and Subsistence	Morton	2015	10.1371/journal.pgen.1005658	Cameroon	16S	Comparative	Adults	64
Fat, fibre and cancer risk in African Americans and rural Africans	O'Keefe	2015	10.1038/ncomms7342	South Africa	16S	Comparative	Adults	20
The effect of dietary resistant starch type 2 on the microbiota and markers of gut inflammation in rural Malawi children	Ordiz	2015	10.1186/s40168-015-0102-9	Malawi	16S	Nutrition	Children	18
Metagenome Sequencing of the Hadza Hunter-Gatherer Gut Microbiota	Rampelli	2015	10.1016/j.cub.2015.04.055	Tanzania	Metagenomics	Comparative	Adults,children	27
Gut DNA viromes of Malawian twins discordant for severe acute malnutrition	Reyes	2015	10.1073/pnas.1514285112	Malawi	16S	Nutrition/Development	Children	53
Stool microbiota composition is associated with the prospective risk of Plasmodium falciparum infection	Yooseph	2015	10.1186/s12864-015-1819-3	Mali	16S	ID/Antibiotics	Adults,children	195
Gut microbiota in Malawian infants in a nutritional supplementation trial	Cheung	2016	10.1111/tmi.12650	Malawi	16S	Nutrition	Infants	213
Comparison of the distal gut microbiota from people and animals in Africa	Ellis	2016	10.1371/journal.pone.0054783	Uganda	16S	Comparative	Adults,children	21
Gut Microbiome of Coexisting BaAka Pygmies and Bantu Reflects Gradients of Traditional Subsistence Patterns	Gomez	2016	10.1016/j.celrep.2016.02.013	Central African Republic	16S	Comparative	Adults	57
Gut microbiota related to Giardia duodenalis, Entamoeba spp. and Blastocystis hominis infections in humans from Côte d'Ivoire	Iebba	2016	10.3855/jidc.8179	Cote d'Ivore	qPCR	Infectious disease/antibiotics	Adults,children	20
Gut Microbiota in Children Hospitalized with Oedematous and Non-Oedematous Severe Acute Malnutrition in Uganda	Kristensen	2016	10.1371/journal.pntd.0004369	Uganda	16S	Nutrition	Children,infants	87
Increased Gut Redox and Depletion of Anaerobic and Methanogenic Prokaryotes in Severe Acute Malnutrition	Million	2016	10.1038/srep26051	Senegal, Niger	16S	Nutrition	Children	79
Altered Virome and Bacterial Microbiome in Human Immunodeficiency Virus-Associated Acquired Immunodeficiency Syndrome	Monaco	2016	10.1016/j.chom.2016.02.011	Uganda	16S	Infectious disease/antibiotics	Adults	110
Mortality in children with complicated severe acute malnutrition is related to intestinal and systemic inflammation: an observational cohort study	Attia	2016	10.3945/ajcn.116.130518	Malawi	qPCR	Nutrition	Children,infants	79
Lipid-based Nutrient Supplements Do Not Affect Gut Bifidobacterium Microbiota in Malawian Infants: A Randomized Trial	Aako	2017	10.1097/MPG.0000000000001333	Malawi	qPCR	Nutrition	Infants	160
Evolution in fecal bacterial/viral composition in infants of two central African countries (Gabon and Republic of the Congo) during their first month of life	Brazier	2017	10.1371/journal.pone.0185569	Gabon, Republic of the Congo	Metagenomics	Maternal/Infant Health	Infants	15
Gut Microbial Diversity in Antibiotic-Naive Children After Systemic Antibiotic Exposure: A Randomized Controlled Trial	Doan	2017	10.1093/cid/cix141	Niger	16S	Infectious disease/antibiotics	Children	80
Significant Correlation Between the Infant Gut Microbiome and Rotavirus Vaccine Response in Rural Ghana	Harris	2017	10.1093/infdis/jiw518	Ghana	16S	Infectious disease/antibiotics	Infants	78
The Microbiome in Posttraumatic Stress Disorder and Trauma-Exposed Controls: An Exploratory Study	Hemmings	2017	10.1097/PSY.0000000000000512	South Africa	16S	Other	Adults	30
Atopic dermatitis and food sensitization in South African toddlers: Role of fiber and gut microbiota	Mahdavinia	2017	10.1016/j.anai.2017.04.011	South Africa	16S	Nutrition	Children	38
Microbiome sharing between children, livestock and household surfaces in western Kenya	Moscites	2017	10.1371/journal.pone.0171017	Kenya	16S	Comparative	Children	184
Environmental Enteric Dysfunction and the Fecal Microbiota in Malawian Children	Ordiz	2017	10.4269/ajtmh.16-0617	Malawi	16S	Nutrition	Children	81
Gut bacterial communities of diarrheic patients with indications of Clostridioides difficile infection	Schneider	2017	10.1038/sdata.2017.152	Ghana	16S	Infectious disease/antibiotics	Adults,children	24
Seasonal cycling in the gut microbiome of the Hadza hunter-gatherers of Tanzania	Smits	2017	10.1126/science.aan4834	Tanzania	16S,metagenomics	Comparative	Adults,children	188
Diet, Environments, and Gut Microbiota. A Preliminary Investigation in Children Living in Rural and Urban Burkina Faso and Italy	De Filipo	2017	10.3389/fmicb.2017.01979	Burkina Faso	16S	Comparative	Children	24
Gut Bacteria Missing in Severe Acute Malnutrition, Can We Identify Potential Probiotics by Culturomics?	Tidjani	2017	10.3389/fmicb.2017.00899	Niger, Senegal	16S	Nutrition	Children	15
Differential human gut microbiome assemblages during soil-transmitted helminth infections in Indonesia and Liberia	Rosa	2018	10.1186/s40168-018-0416-5	Liberia	16S	ID/Antibiotics	Adults,children	250
Infant and Adult Gut Microbiome and Metabolome in Rural Bassa and Urban Settlers from Nigeria	Ayeni	2018	10.1016/j.celrep.2018.05.018	Nigeria	16S	Comparative	Adults,children,infants	48
Stunted childhood growth is associated with decompartmentalization of the gastrointestinal tract and overgrowth of oropharyngeal taxa	Vonaesch	2018	10.1073/pnas.1806573115	Central African Republic, Madagascar	16S	Other	Children	404
Gut microbiome of Moroccan colorectal cancer patients	Allali	2018	10.1007/s00430-018-0542-5	Morocco	16S	Other	Adults	23
Iron-containing micronutrient powders modify the effect of oral antibiotics on the infant gut microbiome and increase post-antibiotic diarrhoea risk: a controlled study in Kenya	Paganini	2018	10.1136/gutjnl-2018-317399	Kenya	16S	Nutrition	Infants	28
Longitudinal Analysis of Infant Stool Bacteria Communities Before and After Acute Febrile Malaria and Artemether-Lumefantrine Treatment	Mandal	2018	10.1093/infdis/jiy740	Kenya	16S	Infectious disease	Infants	10
Effect of Commonly Used Pediatric Antibiotics on Gut Microbial Diversity in Preschool Children in Burkina Faso: A Randomized Clinical Trial	Oldenburg	2018	10.1093/ofid/ofy289	Burkina Faso	16S	Antibiotics	Children,infants	248
HIV-exposure, early life feeding practices and delivery mode impacts on faecal bacterial profiles in a South African birth cohort	Claasen-Weitz	2018	10.1038/s41598-018-22244-6	South Africa	16S	Nutrition/infectious disease	Adults,infants	197
Treponema species enrich the gut microbiota of traditional rural populations but are absent from urban individuals	Angelakis	2019	10.1016/j.nmni.2018.10.009	Nigeria, Senegal	16S	Comparative	Adults	174
Population structure of human gut bacteria in a diverse cohort from rural Tanzania and Botswana	Hansen	2019	10.1186/s13059-018-1616-9	Tanzania, Botswana	16S	Comparative	Adults	114
Urogenital schistosomiasis is associated with signatures of microbiome dysbiosis in Nigerian adolescents	Ajibola	2019	10.1038/s41598-018-36709-1	Nigeria	16S	Infectious disease	Adults	49
Extensive Unexplored Human Microbiome Diversity Revealed by Over 150,000 Genomes from Metagenomes Spanning Age, Geography, and Lifestyle	Pasolli	2019	10.1016/j.cell.2019.01.001	Ethiopia, Madagascar	Metagenomics	Comparative	Adults	117
Plasticity in the Human Gut Microbiome Defies Evolutionary Constraints	Gomez	2019	10.1128/mSphere.00271-19	Central African Republic	16S	Comparative	Adults	57
Gut Microbiota Alteration is Characterized by a Proteobacteria and Fusobacteria Bloom in Kwashiorkor and a Bacteroidetes Paucity in Marasmus	Pham	2019	10.1038/s41598-019-45611-3	Niger, Senegal	16S	Nutrition	Children	22
Household composition and the infant fecal microbiome: The INSPIRE study	Lane	2019	10.1002/ajpa.23843	Ethiopia, The Gambia, Ghana, Kenya, Peru, Spain	16S	Maternal/Infant Health	Infants	217
Different Gut Microbial Profiles in Sub-Saharan African and South Asian Women of Childbearing Age Are Primarily Associated With Dietary Intakes	Tang	2019	10.3389/fmicb.2019.01848	Democratic Republic of the Congo	16S	Nutrition	Adults	117
Urogenital schistosomiasis is associated with signatures of microbiome dysbiosis in Nigerian adolescents	Ajibola	2019	10.1038/s41598-018-36709-1	Nigeria	16S	Infectious disease/antibiotics	Children	49
Use of shotgun metagenomics for the identification of protozoa in the gut microbiota of healthy individuals from worldwide populations with various industrialization levels	Lokmer	2019	10.1371/journal.pone.0211139	Cameroon	Metagenomics	Infectious disease	Adults	57
The Prevotella copri complex comprises four distinct clades underrepresented in Westernized populations	Tett	2019	10.1016/j.chom.2019.08.018	Ethiopia, Ghana, Tanzania	Metagenomics	Comparative	Adults, children, infants	162
Evolution of the gut microbiome following acute HIV-1 infection	Rocafort	2019	10.1186/s40168-019-0687-5	Mozambique	16S,metagenomics	Infectious disease	Adults	202
Gut virome analysis of Cameroonians reveals high diversity of enteric viruses, including potential interspecies transmitted viruses	Yinda	2019	10.1128/mSphere.00585-18	Cameroon	Viral metagenomics	Infectious disease	Adults, children, infants	221
Gut microbiome alteration in MORDOR I: a community-randomized trial of mass azithromycin distribution	Doan	2020	10.1038/s41591-019-0533-0	Niger, Malawi, Tanzania	Metagenomics (RNA)	Infectious disease/antibiotics	Children	300
The microbiome and resistome of chimpanzees, gorillas, and humans across host lifestyle and geography	Campbell	2020	10.1038/s41396-020-0634-2	Republic of the Congo	16S,metagenomics	Comparative	Adults	81
The effect of legume supplementation on the gut microbiota in rural Malawian infants aged 6 to 12 months	Ordiz	2020	10.1093/ajcn/nqaa011	Malawi	16S	Nutrition	Infants	236
Analysis of global human gut metagenomes shows that metabolic resilience potential for short-chain fatty acid production is strongly influenced by lifestyle	Jacobson	2021	10.1038/s41598-021-81257-w	Burkina Faso	Metagenomics	Comparative	Adults	90
