# Supplementary material for: Short- and long-read metagenomics of urban and rural South African gut microbiomes reveal a transitional composition and undescribed taxa
Source: Nat Commun. 2022 Feb 22;13:926. doi: 10.1038/s41467-021-27917-x (PMC8863827; doi:10.1038/s41467-021-27917-x)
Supplement: Supplementary file 6 — Supplementary Data 3 [file 41467_2021_27917_MOESM6_ESM.xlsx]

## Sheet: Sheet1
Supplementary Data 3. Genus-level taxonomic classifications of short-read sequence data
Genus	bushbuckridge_1	bushbuckridge_2	bushbuckridge_3	bushbuckridge_4	bushbuckridge_5	bushbuckridge_6	bushbuckridge_7	bushbuckridge_8	bushbuckridge_9	bushbuckridge_10	bushbuckridge_11	bushbuckridge_12	bushbuckridge_13	bushbuckridge_14	bushbuckridge_15	bushbuckridge_16	bushbuckridge_17	bushbuckridge_18	bushbuckridge_19	bushbuckridge_20	bushbuckridge_21	bushbuckridge_22	bushbuckridge_23	bushbuckridge_24	bushbuckridge_25	bushbuckridge_26	bushbuckridge_27	bushbuckridge_28	bushbuckridge_29	bushbuckridge_30	bushbuckridge_31	bushbuckridge_32	bushbuckridge_33	bushbuckridge_34	bushbuckridge_35	bushbuckridge_36	bushbuckridge_37	bushbuckridge_38	bushbuckridge_39	bushbuckridge_40	bushbuckridge_41	bushbuckridge_42	bushbuckridge_43	bushbuckridge_44	bushbuckridge_45	bushbuckridge_46	bushbuckridge_47	bushbuckridge_48	bushbuckridge_49
Prevotella	37.4041	32.6784	46.6442	52.8417	18.0321	6.48554	0.0708973	14.2635	3.49267	1.74697	6.14277	4.32376	58.7088	2.34053	6.48679	19.0678	0.744353	35.1069	15.8791	0.210817	27.0433	60.0329	16.6756	5.38987	0.141534	22.7807	18.9805	3.43168	31.8564	60.2665	41.0328	44.1816	8.83415	51.3393	57.0552	36.0151	30.6219	51.3696	0.136759	33.9067	0.120634	41.1665	5.66882	0.0839054	0.852642	79.3126	0.0947012	16.6042	49.2798
Bacteroides	4.6824	2.34893	3.23699	2.78404	5.19985	10.6348	23.1381	15.999	11.4184	29.8989	7.09549	12.6654	3.17197	21.714	5.57437	7.69837	13.2291	2.73759	12.8	66.0529	1.73961	4.29389	9.26876	3.93873	36.0275	1.46652	8.90239	13.8429	8.16862	7.12944	10.0347	5.95015	9.0592	2.9203	4.41317	2.12829	7.24377	2.56147	30.4608	16.3082	17.2077	6.91642	20.9588	53.1622	38.6234	5.62978	57.3551	1.98919	2.34639
Faecalibacterium	8.54635	9.98862	6.75065	2.702	9.58003	5.62255	12.4918	5.54401	13.6031	2.38566	13.3626	15.4884	6.86802	18.0571	2.06246	14.5128	1.518	12.5385	11.431	9.27693	10.3693	4.2843	3.6632	1.60121	10.7292	6.95731	5.89118	8.5387	4.52479	3.22775	5.55667	2.44264	23.2823	5.01148	3.67021	7.09647	5.35659	3.57136	7.69299	7.99686	23.9699	5.65051	8.63823	11.812	16.9451	1.71918	13.7168	13.1546	1.49488
unclassified Ruminococcaceae	5.53666	3.79605	1.97619	3.00691	4.21207	16.9038	3.58775	12.2214	10.5398	5.31691	4.94104	7.54991	1.04759	2.96192	10.8171	5.34987	10.8178	4.80174	3.84564	0.928917	3.86326	3.74247	6.12378	7.69718	2.41481	6.94313	6.14553	16.2556	3.35274	1.8023	2.09481	3.78641	5.55111	5.41137	1.89466	5.00185	5.1287	1.66013	6.67038	3.51293	6.32497	2.68144	8.47037	3.74604	5.41626	0.313775	1.14222	7.09482	2.89125
unclassified Clostridiales (miscellaneous)	2.68066	1.9811	0.732952	4.77028	3.82391	6.37035	4.0844	7.45294	8.21187	7.13776	6.32655	3.40261	1.1135	3.82186	7.19401	1.58866	8.24959	3.84903	5.28179	0.185625	3.53086	1.09483	7.47601	6.91632	0.714982	4.84848	4.66271	10.0095	3.77289	0.513799	2.57494	5.10505	5.29647	2.07743	0.524719	3.71497	3.37172	2.28059	2.94687	2.49529	4.72559	1.22114	8.87762	0.44623	2.59833	0.309127	0.777253	3.98252	2.68735
Alistipes	0.726804	1.43529	0.134596	1.25996	0.986352	2.90501	5.48809	4.76815	0.820922	0.824112	1.01534	1.89008	0.243602	3.46516	8.06323	5.91722	1.99403	0.190569	0.165896	3.27883	0.773312	0.235797	2.96174	8.9155	4.82059	1.51577	1.08516	1.00169	3.27117	2.79625	1.65591	1.2178	2.39441	0.0521199	0.0905322	0.358747	1.32226	0.359428	6.53181	2.11217	9.07631	0.586786	3.39385	4.86605	5.45553	0.286117	1.40819	1.05437	0.396057
Succinatimonas	8.3685	8.28321	12.3507	2.84994	0.00628719	0.0041201	0.0010269	0.00426963	0.00260241	0.00139413	0.00329356	5.83256	0.00100743	0.00152832	0.00203341	6.69397	0.844598	0.00354933	13.4431	0.009513	0.0844313	1.93276	0.279536	2.36658	0.00418974	1.1135	15.8579	1.36243	0.00761144	0.00506476	0.00584008	7.09595	0.00329865	8.78853	0.0294618	3.70993	8.91064	0.00605952	0.0040306	0.00456867	0.0028637	5.1043	0.00271012	0.00906946	0.012227	0.00741652	0.00807905	0.0174036	9.08221
Clostridium	1.43454	1.91237	0.6782	2.58059	7.3254	9.92369	5.04016	1.58336	7.3962	5.54585	9.46957	4.80874	0.712674	1.32589	4.68602	2.25189	1.31341	6.26294	5.32225	1.23218	0.821082	0.525903	4.64883	8.65264	2.36674	1.37805	2.47878	3.6044	3.49735	0.564498	1.70978	1.34466	2.56373	1.33222	1.81328	1.60095	2.60825	1.02621	7.32257	3.94751	4.62822	2.34927	4.32827	1.18029	2.23309	0.305541	5.86729	4.76026	1.42326
Oscillibacter	1.65037	1.08257	1.04182	1.43164	4.53679	3.35683	2.02567	3.42407	8.78538	2.62236	4.00474	2.73419	0.911104	1.11854	6.69624	1.65789	4.90947	2.69228	1.58883	0.246979	2.30494	1.30344	4.05817	7.01747	0.821957	3.84746	3.5099	3.99282	2.89158	0.852768	1.0655	0.883077	3.2549	1.71831	0.390743	4.08829	2.30596	0.755504	2.87875	2.87089	3.25078	1.27157	1.82487	0.164455	1.72717	0.223155	1.47384	2.93836	2.16126
Ruminococcus	1.59436	6.55394	0.752399	1.21925	3.58296	3.39295	3.00771	2.18363	4.33107	4.30144	7.83244	4.54693	1.16303	2.28949	2.57525	5.0073	3.00612	4.98163	1.75988	1.34601	5.31061	0.26635	2.72114	5.05964	2.44122	1.73328	6.41903	2.84159	3.84109	0.174639	5.01184	2.95935	9.21714	1.84736	0.981843	1.67041	4.62004	3.97303	9.2915	3.67804	1.80679	0.923754	1.12365	1.21314	2.73092	0.640719	0.350727	7.87471	1.18312
Prevotellaceae: environmental samples	9.45811	4.32589	4.44036	6.19822	0.582801	0.324689	0.0370095	2.14097	0.123196	0.113531	0.135036	0.29692	3.46331	3.9717	0.643056	0.823872	0.136763	2.94455	0.699288	0.042117	3.47425	3.75497	1.33535	0.492775	0.0132386	1.3403	0.815017	0.234508	3.55661	1.69449	5.54355	2.7031	2.08053	2.76105	4.13835	2.40988	1.32615	7.82011	0.0462515	1.16747	0.0247293	2.72845	0.718547	0.0115441	0.0316763	2.85855	0.0173813	0.74128	2.92669
unclassified Lachnospiraceae	0.66963	1.14982	1.03516	0.349314	2.4122	1.59999	4.63494	1.29572	1.70746	0.862421	2.6792	4.03808	0.718361	7.14119	1.51016	0.773265	1.13368	1.49297	2.65577	0.571319	0.561924	1.58505	1.11087	1.35464	3.80883	0.879427	1.00556	2.03816	3.46848	0.678448	4.0226	1.70204	3.49116	0.831936	0.74783	3.07811	1.30226	1.92455	3.27324	1.00764	0.590848	3.66397	3.81978	0.639034	1.02481	0.516302	0.796184	4.6494	1.01238
Escherichia	0.157391	0.280108	0.0551109	0.162121	1.95991	0.222065	0.202176	0.141977	1.06564	14.3652	1.5299	4.64116	0.360042	0.0628842	0.0619983	0.280414	0.873044	0.0951021	0.700243	0.344274	19.5409	0.49004	4.01417	0.141515	1.56955	21.1175	0.214821	0.249375	0.242915	6.5403	0.103022	0.241877	0.0963869	0.149884	7.69492	0.372239	0.19933	0.104077	1.26728	0.0783455	1.30965	4.98217	0.0752896	0.652237	0.750483	0.204134	0.166545	0.401496	0.386049
Parabacteroides	0.877584	0.354934	0.340748	0.336175	0.730875	4.21045	2.14635	2.33814	0.627089	0.329924	0.377496	1.03683	0.280682	0.938359	1.47734	0.206892	1.00284	0.0762939	0.588331	2.17335	0.395744	0.139858	0.701614	0.621092	1.31768	0.204428	0.637906	0.741181	1.82802	0.539442	3.58145	1.19844	1.12173	0.527741	0.356338	0.319995	0.456815	0.0813679	1.07493	1.45903	1.45482	0.595889	1.55657	2.29162	2.41852	1.61782	2.5521	0.954759	0.149065
unclassified Firmicutes sensu stricto (miscellaneous)	0.516743	0.392552	0.358727	0.464117	2.53985	2.56531	0.76993	1.1301	1.88982	1.27363	4.31292	2.84195	0.211722	1.18512	1.47609	0.944582	1.62658	1.18163	1.08144	0.137522	0.804677	0.208539	1.04679	1.39397	6.08165	0.911741	1.24364	4.81881	0.875379	0.251388	1.02082	1.01553	1.40414	0.943346	0.340181	1.18168	1.32847	0.219575	0.592579	0.778029	0.489619	2.84048	0.906946	0.101397	0.428793	0.0937035	0.29369	1.44373	1.066
Roseburia	0.341626	1.91536	1.17384	0.171061	0.882591	0.892465	3.98372	0.434289	0.469782	0.314528	0.42598	0.878923	0.993128	3.39396	0.353565	5.38802	0.269035	2.21306	0.362193	0.206921	0.219126	0.708557	0.315284	0.411254	3.56765	0.267624	0.290613	0.636879	1.99755	0.365007	0.839168	0.355005	2.51405	0.149488	1.64747	0.915026	0.64127	2.39175	3.72496	0.362174	1.57219	1.02415	6.06035	5.84094	1.70984	0.450399	1.02648	1.47056	0.581972
unclassified Bacteroidales (miscellaneous)	0.111877	2.29068	0.154565	1.86088	0.136801	0.155765	0.239843	0.167864	0.0769571	0.0652816	0.0863986	0.0841883	0.0793268	0.131309	11.6349	1.20515	3.0966	0.776075	0.0806233	0.100958	1.44804	0.436074	4.037	2.45543	0.0649409	1.43704	0.395687	2.27857	0.334252	0.0944189	0.131734	0.179091	0.116731	0.190737	0.193846	0.125658	0.177114	0.754807	0.0792596	0.201842	0.526519	0.151069	0.169931	0.0704826	0.0777971	0.0401382	0.0319748	0.114807	0.759684
Eubacterium	1.47769	0.427304	0.581715	0.5442	1.06375	1.77017	7.52353	0.550064	0.926506	0.598445	2.01321	0.92903	0.865998	0.975803	0.48748	0.71931	0.333543	0.826164	1.68507	0.205622	0.0879393	0.255525	0.411472	0.459782	1.68958	0.275085	0.596423	2.54405	0.995033	0.0768007	1.18251	0.525432	1.92629	0.34153	1.50605	0.674616	0.530113	0.271033	1.1091	0.90622	0.298034	1.02914	6.67968	0.834118	3.3272	0.165559	2.55561	2.10199	0.358709
unclassified Prevotellaceae	0.384597	0.937663	5.92979	1.09784	0.23926	0.290383	0.0229204	0.214605	0.0881568	0.0491582	0.121402	0.143173	9.15313	0.049384	0.363773	0.138707	0.0893744	0.443765	0.118338	0.0118569	0.636554	7.28155	0.206446	0.194489	0.00885051	0.736894	0.202533	0.127787	0.452221	0.314079	0.278638	0.606527	0.34972	0.971165	0.999625	0.984348	0.555365	7.44082	0.033999	0.290503	0.0744115	0.293817	0.160719	0.00765721	0.0255012	0.212024	0.0398974	0.0850494	1.45176
Klebsiella	0.12964	1.35543	0.0578191	0.030894	0.502368	0.182546	0.107085	0.0711006	0.098427	0.497522	0.101105	0.209573	0.0215134	0.0396091	0.069966	0.0308315	0.0722546	0.192891	1.57462	0.0355919	1.96017	0.02696	0.206563	0.198935	0.63498	0.095906	0.0967358	0.0447005	0.0183215	5.70605	0.0359572	0.0425949	0.0373742	0.0889095	0.85901	6.04378	0.980835	0.0152359	0.457909	0.22515	3.7143	0.553277	0.242084	0.0217019	0.124241	0.0183763	1.91663	11.1792	0.324405
unclassified Oscillospiraceae	0.278931	0.650105	0.556362	0.553764	1.50958	2.74437	0.538918	1.46323	0.837141	0.592323	1.18963	1.83183	0.314935	0.402841	3.78476	0.583498	1.30553	0.475743	1.0844	0.0380203	0.648505	0.478848	1.46468	2.24201	0.350897	1.06999	1.23036	1.44134	0.882911	0.482224	0.318203	0.328901	0.696852	0.481469	0.0896	1.46884	1.04016	0.361422	0.774719	0.828249	0.819004	0.386025	0.580803	0.0387136	1.00226	0.0561905	0.190739	0.899282	0.818801
Firmicutes: environmental samples	0.266544	1.15641	0.133258	0.444949	1.38873	1.40647	0.824397	1.01455	1.93987	2.28965	0.890335	1.50272	0.331119	0.659822	1.95594	0.756001	1.26823	0.782444	0.645808	0.10401	0.252331	0.210233	1.85307	2.67472	0.105933	0.499558	2.38456	0.782268	0.840929	0.136226	0.259773	0.313801	1.20323	0.529327	0.0626805	0.587102	0.792613	0.255932	0.327871	0.734145	0.283208	0.15071	0.300884	0.0219222	0.300132	0.0334963	0.712378	0.857385	0.42718
Clostridiales: environmental samples	0.326333	0.414656	0.199594	0.776217	1.5741	0.865263	0.582869	1.18732	1.27077	0.70355	1.54943	0.709881	0.163918	0.503519	2.80599	0.544644	2.58821	0.282752	0.579065	0.0224997	0.567048	0.13171	1.43537	2.20441	0.252859	1.26076	1.13652	1.24697	0.829456	0.102329	0.55877	0.405821	0.675403	0.354449	0.0780046	1.10098	1.487	0.438454	0.765158	0.53589	0.781015	0.325483	0.588203	0.0496229	0.744185	0.0733475	0.0436809	1.01315	0.980126
unclassified Muribaculaceae	0.0625133	0.0609499	0.753411	0.418795	0.243423	2.2592	0.0321626	0.0215279	0.478751	0.330954	0.113245	0.0645044	0.62701	3.60564	0.420418	0.451975	0.0537679	1.13283	0.00957528	4.65993	0.446557	0.158212	0.239625	0.0425153	0.0390959	0.469862	0.290983	1.83421	3.22191	0.0120687	1.73264	2.58148	1.49056	0.18935	0.268602	0.324932	0.0191413	0.272891	0.0252817	1.37526	1.7936	0.396042	0.135399	0.00602471	0.0130432	0.0178886	0.0323446	0.179942	0.291579
unclassified Clostridiaceae	0.254594	0.225625	0.454689	0.198254	0.547853	0.832933	1.80837	0.250515	1.70384	0.253428	0.479022	0.578678	0.310028	0.542173	0.570642	0.32551	0.511771	0.409499	0.69835	1.48749	0.238213	0.221699	0.317249	0.677623	1.24703	0.246411	0.303588	0.470126	2.95577	0.405168	1.02064	0.495929	1.00454	0.321954	0.728537	0.567286	0.643096	0.197951	2.69932	0.723741	0.467947	1.2825	0.815274	0.545476	0.671485	0.291195	1.36096	0.783234	0.432717
Akkermansia	0.178205	0.00769549	0.00130517	0.026736	0.47839	1.11566	1.61277	0.00916848	1.45484	4.28943	0.377419	0.942995	0.0157614	0.47082	0.00854863	4.02673	8.23755	0.0105485	0.0227612	0.00456117	0.0048836	0.00295232	3.26301	4.18021	0.671783	0.00454578	0.0724945	0.0112041	0.00510078	0.0378007	0.193063	0.00822173	0.103947	0.00294052	0.00429357	0.00410856	0.731154	0.00288456	1.06381	0.127726	2.6402	0.0131492	0.371895	0.00585628	0.699974	0.0042749	0.175492	0.72118	0.00414404
Butyrivibrio	0.118852	1.4199	0.060299	0.0227859	7.22775	0.0325824	0.747625	0.0263369	0.0329484	0.231789	2.20405	0.0406311	0.296671	8.67754	0.0339455	0.0163923	0.0510339	0.0256082	0.442222	0.00580705	0.0189842	0.0295232	0.245502	0.34066	0.0667755	0.173118	0.0819971	0.0539987	0.321953	0.0253111	0.0282394	0.26425	0.0708973	0.146811	0.665447	2.02968	0.173444	0.0177914	0.0623605	0.279956	0.0420756	2.94912	0.0448083	0.13336	1.38687	0.0254629	0.0142521	0.277488	0.0432631
unclassified Christensenellaceae	0.488265	0.358332	0.199039	0.176632	2.14445	0.176281	0.236557	0.687681	1.64533	0.203482	1.6883	1.79289	0.0138765	0.164677	0.390083	0.423166	1.27787	0.223011	0.742993	0.00272403	0.387851	0.0487019	3.81362	3.00277	0.0170564	1.43111	0.495861	0.42105	0.567839	0.202539	0.0424921	0.24096	0.385153	0.148182	0.00553644	0.132066	1.68039	0.0544001	0.0277857	0.144912	0.213018	0.0969059	0.209364	0.00316135	0.0653237	0.00873629	0.00440934	0.349114	0.190609
Blautia	0.210678	0.302089	0.183083	0.150894	0.865204	0.592958	1.04629	0.972173	1.15031	0.647846	1.24324	0.668086	0.183904	0.597288	0.498726	0.383964	0.778788	0.397558	0.590668	0.134502	0.207656	0.20387	0.614085	0.793891	0.512685	0.292939	0.540588	0.559743	0.491137	0.131033	0.894582	0.280693	0.596772	0.243403	0.179751	0.548924	0.596953	0.275698	0.462662	0.963185	0.357948	0.361815	0.610051	0.476056	0.451953	0.138963	0.389217	0.753961	0.412461
Succinivibrio	1.65778	1.65007	2.61602	0.562246	0.00312191	0.00147146	0.000328608	0.000494379	0.000743547	0.000303072	0.000957431	1.35463	0.0221309	0.000286561	0.000663971	1.41257	0.138586	0.010648	2.43659	0.00166821	0.0192077	0.37808	0.0564716	0.459268	0.000842905	0.206816	2.37966	0.267573	0.00266957	0.00104612	0.00171506	1.28552	0.00285673	1.61507	0.0115248	0.635627	1.87198	0.00400741	0.00108465	0.00221295	0.000790501	0.947622	0.0017966	0.00221554	0.00237149	0.00146322	0.00125168	0.00382309	1.7095
Sutterella	0.835848	0.439625	0.562921	0.386362	0.266403	0.0990506	0.950623	0.105033	0.0211911	0.676638	0.763915	0.0727504	0.24318	0.0526317	0.342775	0.120257	0.318571	0.158691	0.266617	0.889302	0.174021	0.37538	0.179903	0.267001	1.80502	0.303842	0.62426	0.656669	0.341323	0.457666	1.07542	0.616203	0.600923	0.822685	0.41755	0.645383	0.668887	0.00362022	0.00420468	0.986618	0.0148256	0.524401	1.06228	0.0025524	0.197434	0.0678963	0.336873	0.587557	0.887616
Acinetobacter	1.73428	0.430743	0.465718	0.57551	0.118936	0.175735	0.0506879	0.688714	0.123475	0.0497644	0.0660245	0.198102	0.69428	0.0928139	0.188485	0.371653	0.0765508	0.587231	0.209508	0.110144	0.277437	1.0397	0.124891	0.0976892	0.190422	0.123691	0.231588	0.0966772	0.844981	0.529223	0.280073	0.815944	0.126817	0.693286	1.47785	0.562806	0.406444	0.720366	0.0327938	0.336689	0.039883	0.517875	0.0313795	0.129965	0.0178632	0.721296	0.065116	0.0971892	0.612287
Odoribacter	0.268324	0.535737	0.08327	0.173971	0.496038	1.14484	0.846865	0.649434	0.486605	0.246761	0.459759	0.4508	0.189266	0.39555	0.522753	0.492503	0.787055	0.0398719	0.725007	0.601061	0.0173849	0.0362289	0.396255	0.0485521	0.567647	0.0304699	0.446744	0.203415	0.892016	0.223985	0.317434	0.140101	0.207168	0.0693996	0.107367	0.155382	0.257254	0.0610985	0.963635	0.75938	0.575664	0.494155	0.531381	0.461571	0.595675	0.263466	0.0161723	0.163309	0.033565
Butyricicoccus	0.312857	0.266518	0.0781798	0.144325	0.447821	0.45956	0.399095	0.27474	0.458211	0.549833	0.451486	0.386727	0.118584	0.178527	0.589192	0.204765	0.61794	0.267991	0.351688	0.0724403	0.232521	0.097564	0.458175	0.507609	0.104719	0.18809	1.20293	0.405139	0.371324	0.0442943	0.410388	0.323177	0.542968	0.261459	0.156122	0.419023	0.412267	0.163142	0.30188	0.444249	0.307744	0.0984394	0.421287	0.0707288	0.223536	0.0472391	0.373727	0.388928	0.38194
Lachnoclostridium	0.226697	0.142899	0.123959	0.088233	0.288994	0.390653	1.41696	0.27465	0.355276	0.332348	0.623633	0.228958	0.168305	0.652531	0.164042	0.251431	0.553236	0.179092	0.362428	0.169524	0.176085	0.0899657	0.383081	0.485053	0.134357	0.165213	0.409703	0.317661	0.426892	0.0763414	0.141241	0.149383	0.255322	0.180875	0.0962663	0.187557	0.713185	0.147868	0.185917	0.221348	0.451451	0.128702	0.411695	0.113666	0.466998	0.0277151	0.206698	0.236661	0.118888
Phascolarctobacterium	0.171812	0.033238	0.278622	0.00498961	0.0264929	0.00319518	0.343601	0.0304268	0.00469364	0.338895	0.0728797	2.1342	0.0189786	0.460249	0.0868558	0.85561	0.212272	0.758096	0.194119	0.0445031	0.587064	0.00933758	0.254414	0.0305118	0.33291	0.288393	0.17332	0.114577	0.00656268	0.0128852	0.155982	0.0981074	0.0500164	0.0245649	0.0792192	0.0186492	0.225198	0.339836	0.0018747	0.160314	0.00809891	0.00187612	0.166414	0.278225	0.309941	0.299845	0.000284473	0.0234806	0.23652
unclassified Erysipelotrichaceae	0.200835	0.344414	0.0778862	0.303701	0.395009	0.661445	0.0670772	0.455143	0.245835	0.118562	0.627539	0.301641	0.0809517	0.0761297	0.867603	0.11098	0.55252	0.138026	0.154134	0.00937575	0.123277	0.0788888	0.339744	0.739185	0.2777	0.122423	0.409862	0.777279	0.208258	0.0510303	0.276361	0.0940914	0.384601	0.179041	0.03634	0.175214	0.300437	0.0686874	0.195826	0.373346	0.0943829	0.0870195	0.17663	0.00830503	0.182789	0.00918099	0.0150913	0.279399	0.232978
Subdoligranulum	0.0925531	0.175768	0.0993563	0.0791269	0.328538	0.665607	0.38098	0.231998	0.824222	0.427816	0.588859	0.27318	0.24721	0.727323	0.306257	0.173166	0.940807	0.184134	0.192712	0.112224	0.285485	0.142673	0.368544	0.498975	0.255623	0.134018	0.210061	0.277667	0.184089	0.0595779	0.153454	0.160608	0.427751	0.191398	0.187618	0.376111	0.271456	0.106845	0.226022	0.165454	0.370879	0.133025	0.245844	0.271293	0.232283	0.0460484	0.0461274	0.266903	0.132283
Enterobacter	0.00112604	0.357431	0.0211764	0.00174636	0.596763	0.217314	0.0536864	0.0989656	0.0859726	0.108439	0.383968	0.0869147	0.013454	0.0287834	0.0149394	0.000941688	0.254193	0.0536711	0.817233	0.189827	0.20776	0.0107336	0.1534	0.347773	6.35513	0.114089	0.235466	0.0377891	0.0275061	0.202425	0.0105121	0.209907	0.0241954	0.0295704	0.197815	0.158137	0.364433	0.0573234	0.138179	0.141397	0.848999	0.027424	0.0866477	0.0292425	0.184776	0.0203703	0.974763	0.160941	0.907528
Bifidobacterium	0.0156193	0.0607043	0.342673	0.0687319	0.0452244	0.0367446	0.0681041	0.212718	0.040198	0.375445	0.0426631	0.110921	0.10058	0.0320311	0.207076	0.0337961	0.129733	0.0155242	0.0193767	2.01754	0.0146164	0.0425455	0.0319915	0.0750393	0.304115	0.0157126	0.0333031	0.900011	0.154374	0.0319195	0.0226359	0.0376302	0.0228538	0.0139262	0.00355914	0.0177023	0.0184302	0.0250318	0.114249	0.0157762	0.533066	0.0142585	0.0993305	0.0522012	0.141073	0.0521308	0.0520017	0.0570468	0.0217347
unclassified Lentisphaeria	0.0694149	0.21003	0.00326293	0.0271102	0.435637	0.112378	0.0400902	0.236718	0.377536	0.312164	0.793557	0.190953	0.00224234	0.0482059	0.88524	0.290005	1.57632	0.0031181	0.0611712	0.000633496	0.438097	0.00208265	1.17938	0.523661	0.0034336	0.574448	0.141727	0.606267	0.147541	0.0427252	0.00205512	0.0555441	0.235656	0.199427	0.0019773	0.0463439	0.542739	0.077767	0.00149976	0.0425457	0.641141	0.00290391	0.0176158	0.00136042	0.152052	0.000573812	0.000640065	0.928725	0.102518
unclassified Clostridia	0.0713037	0.101924	0.00789629	0.175676	0.217927	0.0910206	0.0570136	0.604715	0.871902	0.14311	0.301131	0.144204	0.00727947	0.0257586	0.545411	0.667552	4.11552	0.119118	0.265192	0.000654613	0.0841046	0.0180115	0.319623	0.524526	0.020614	0.146321	0.180108	0.236547	0.248095	0.0300058	0.00977289	0.020412	0.0591232	0.0257543	0.00334729	0.0354385	0.336798	0.0145583	0.0157876	0.0366207	0.288309	0.0137528	0.0827957	0.00649114	0.0540206	0.00431794	0.0013228	0.565204	0.466162
Coprococcus	0.151252	0.118666	0.0896327	0.0791269	0.363183	0.209032	1.03466	0.277391	0.717848	0.540195	0.698772	0.542935	0.151472	0.404974	0.209317	0.307827	0.221841	0.325709	0.246293	0.0282856	0.0504868	0.124501	0.168014	0.393073	0.125531	0.147392	0.1397	0.396521	0.17036	0.0737899	0.166198	0.0718769	0.148092	0.154658	0.468875	0.140537	0.172675	0.100089	0.181069	0.192651	0.26795	0.114052	0.90416	0.0631234	0.272151	0.0733762	0.132181	0.306974	0.168032
Bacteria: environmental samples	0.199236	0.445151	0.00554698	0.216549	0.0901019	0.00887083	0.0193057	0.0135729	0.0350861	0.0293373	0.0849433	0.00934317	0.00614206	0.00509442	0.52267	0.0166016	0.337253	0.0219262	0.362503	0.00112974	3.03839	0.080651	0.528307	0.5271	0.00261549	1.30498	0.177428	0.0577776	0.29227	0.00239843	0.00854574	0.109523	0.685015	0.0248127	0.0553503	0.283711	0.196755	0.719882	0.00433859	0.45046	0.00885958	0.022644	0.00915046	0.00355005	0.00523575	0.000788992	0.00189175	0.0136804	0.030745
Barnesiella	0.0176534	0.0798612	0.00874466	0.0136799	0.0567581	0.0116456	0.993096	0.634243	0.0546507	0.00830416	0.0285315	0.390352	0.0193686	0.341135	0.069468	0.0329939	0.631675	0.00318444	0.277574	0.358137	0.00312963	0.00574444	0.0135244	0.0317987	0.0965375	0.00431519	0.0188993	0.0724126	0.0242327	0.0514258	0.25856	0.0143722	0.221767	0.00363435	0.00488676	0.00402403	0.699617	0.0052077	0.00844953	0.763735	0.339662	0.653495	0.938113	0.73771	0.254257	0.0485588	0.0256453	0.222866	0.00956053
Desulfovibrio	0.211804	0.119157	0.0970722	0.222911	0.558172	0.75339	0.174902	0.260043	0.368567	0.00751618	0.316986	0.00502071	0.00451717	0.00391633	0.298082	0.283622	0.117235	0.0101836	0.161992	0.00139369	0.265107	0.0895538	0.558606	0.660004	0.0284109	0.452519	0.213552	0.301865	0.444276	0.28637	0.151842	0.219915	0.390614	0.389305	0.00936394	0.10733	0.338681	0.00238122	0.00819511	0.203984	0.0059213	0.374409	0.229614	0.0116348	0.317271	0.0455463	0.00217622	0.32937	0.124287
Lachnospiraceae: environmental samples	0.0875041	0.723171	0.0970722	0.109855	0.249406	0.201759	0.333538	0.172313	0.221763	0.180449	0.219099	0.148892	0.427799	0.40819	0.255297	0.182234	0.753271	0.203638	0.174801	0.0170199	0.136844	0.0568265	0.542902	0.561332	0.263619	0.19952	0.171822	0.226519	0.223958	0.0453915	0.17093	0.121745	0.240849	0.0879844	0.0901508	0.263185	0.249028	0.222015	0.257276	0.134686	0.701712	0.238251	0.325763	0.103444	0.104207	0.0132837	0.0430835	0.197517	0.292748
Flavonifractor	0.0632398	0.0909542	0.0419613	0.106403	0.20171	0.261164	0.131895	0.215279	0.418989	0.178994	0.233881	0.113515	0.0427994	0.103926	0.318457	0.170864	0.438019	0.131159	0.136056	0.297828	0.115229	0.113447	0.271188	0.380789	0.0749566	0.187069	0.201017	0.211785	0.147716	0.031052	0.0994144	0.0942337	0.166953	0.0782707	0.0304646	0.234002	0.191278	0.0539742	0.145236	0.141807	0.141142	0.121018	0.0989955	0.0902282	0.199575	0.0212884	0.195832	0.150185	0.104753
Dorea	0.0894656	0.15657	0.047443	0.0823702	0.22881	0.349956	0.168658	0.199459	0.570393	0.271613	0.386994	0.240728	0.117512	0.17684	0.19168	0.151298	0.11743	0.166885	0.137246	0.0395196	0.0410464	0.0781565	0.267997	0.240116	0.116755	0.0755324	0.181324	0.313186	0.178114	0.023946	0.23517	0.107025	0.140264	0.0851265	0.0532318	0.206612	0.18213	0.0746114	0.142424	0.193133	0.054828	0.123645	0.183786	0.146951	0.170424	0.0647977	0.129791	0.217531	0.179707
Streptococcus	0.0306936	0.0219813	0.0275065	0.11343	0.0153061	0.0947203	0.179913	0.0406739	0.0367126	0.0532194	0.0205656	0.034081	0.229823	0.037444	0.0314556	0.0174735	0.0510339	0.0452125	0.0335428	0.0134724	0.0679062	0.192816	0.0279439	0.0336472	0.103727	0.0123197	0.0330915	0.0478828	0.0836623	0.070996	0.0537435	0.55903	0.0967341	0.0999777	0.0158043	0.0300449	0.0551176	0.193905	0.588039	0.132991	0.0142887	0.0724184	0.0491323	0.0212355	0.0245156	0.36668	0.135822	0.0464477	0.0899137
Collinsella	0.0337812	0.15215	0.0577865	0.0572142	0.15228	0.103381	0.0439514	0.77995	0.20731	0.14105	0.242537	0.210836	0.0527762	0.0285924	0.0829964	0.0587683	0.187211	0.031181	0.0357795	0.0438591	0.0391204	0.054103	0.089475	0.509902	0.0480704	0.128566	0.125737	0.289286	0.0655633	0.0271609	0.0474008	0.028444	0.105652	0.047131	0.0119627	0.0500129	0.0582501	0.0265225	0.0421807	0.0514332	0.140128	0.0287618	0.0192297	0.0378974	0.0229911	0.0434663	0.0331696	0.151169	0.0397553
Catabacter	0.0743186	0.0334426	0.0640187	0.0807485	0.0624383	0.0699997	0.185746	0.173976	0.112322	0.0600688	0.0733775	0.0330835	0.0183937	0.0286879	0.22741	0.0426898	0.584481	0.0507189	0.125073	0.00165765	0.079221	0.018103	0.251028	0.280666	0.00622262	0.093452	0.689121	0.166256	0.0912737	0.00705495	0.256609	0.0791025	0.31304	0.043381	0.00741488	1.78075	0.112407	0.0366281	0.0166848	0.0508978	0.057289	0.015009	0.0474423	0.00329092	0.0254704	0.00279733	0.00290163	0.0860052	0.100987
Bacteroidia: environmental samples	0.0295313	0.349654	0.0894369	0.268898	0.0319563	0.0214413	0.0203737	0.0248088	0.0301601	0.0275795	0.0237443	0.0142974	0.0268431	0.0173529	1.539	0.248815	0.561828	0.123231	0.0150205	0.0554943	0.165613	0.074426	0.491237	0.579537	0.00359474	0.193245	0.0551819	0.303307	0.0240738	0.00480961	0.0110296	0.0474963	0.018403	0.0438766	0.0561836	0.038448	0.0416265	0.110194	0.0174481	0.0158476	0.0160785	0.0142096	0.0271773	0.00353709	0.0258862	0.0113041	0.0497686	0.0240797	0.159761
Gemmiger	0.051144	0.10172	0.0832374	0.0324325	0.187315	0.286894	0.260545	0.130291	0.54409	0.125047	0.57331	0.169507	0.207173	0.888721	0.0602969	0.132778	0.0577386	0.0787154	0.0681495	0.135463	0.206332	0.0585658	0.15772	0.127078	0.235778	0.0419661	0.0785769	0.0700259	0.114346	0.0323022	0.113091	0.0745173	0.448238	0.146993	0.217108	0.247156	0.191951	0.0669451	0.198263	0.055752	0.36372	0.0841156	0.256944	0.346997	0.212987	0.0380294	0.022132	0.11629	0.0587216
Treponema	0.00653829	0.00536228	0.00447022	0.0117256	0.00875871	0.00651649	0.00936534	0.0160448	0.0116179	0.00757679	0.00815732	0.00508721	0.00432219	0.00270641	0.0110385	0.00348773	0.0449801	0.006004	0.00846947	0.000443448	0.00648281	0.00226574	0.0174163	0.016613	0.0019957	0.00889391	0.0106661	0.0125964	0.00781801	0.00251324	0.00746643	0.00825335	0.00732332	0.00535241	0.00289533	0.0105166	0.0106084	0.00394933	0.00254423	0.00922656	0.00425081	0.00398064	0.00412608	0.00120494	0.00372662	0.000573812	0.00182063	0.00641936	0.00866638
Bacteroidales: environmental samples	0.218706	0.167745	0.138805	0.346071	0.156789	0.052258	0.0366809	0.0328088	0.0521877	0.0359443	0.0647607	0.0290935	0.156021	0.189066	0.198361	0.0943083	0.143793	0.323752	0.0295552	0.0146971	0.193779	0.275138	0.140323	0.164141	0.00692918	0.250808	0.0451504	0.10276	0.110644	0.0509921	0.0715595	0.2433	0.0384474	0.260847	0.347313	0.230282	0.131567	0.177778	0.0283347	0.151426	0.0141694	0.092289	0.158085	0.00602471	0.0192491	0.0496491	0.0143659	0.148772	0.358486
crAss-like viruses	0.0721028	0.00233321	0.00101151	0.10183	0.0328668	0.0665102	0.0169644	3.18677	0.00864373	0.0588565	0.0419738	0.0792673	0.00298978	0.0239756	0.0111215	1.33779	0.0177056	0.298309	0.0637263	0.0857965	0.00170238	0.1099	0.0249471	0.177572	0.0112305	0.00744453	0.114242	0.00104417	0.0230727	0.0199784	0.0225324	0.22586	0.0123897	0.51066	0.0276399	0.000236707	0.0259829	0.00478179	0.00992251	0.00214156	0.000909822	0.0302137	0.00188795	0.0307196	0.160691	0.00197965	0.00027025	0.147274	0.410071
Dialister	0.0416634	0.268196	0.0687826	0.12341	0.116378	0.263392	0.00238241	0.0859769	0.402863	0.0025458	0.0957814	0.00382372	0.069025	0.00165569	0.289824	0.00142997	0.275935	0.252898	0.208813	0.000696846	0.308063	0.0332079	0.0687506	0.178812	0.00131394	0.450098	0.318662	0.0847438	0.390249	0.0187281	0.00603229	0.0208073	0.0856702	0.0878522	0.00730189	0.108936	0.0737592	0.0015294	0.118789	0.0323554	0.00522029	0.0256947	0.00126371	0.0012179	0.00198651	0.00140584	0.00622997	0.144421	0.406667
unclassified Candidatus Melainabacteria	0.165927	0.014736	0.0223511	0.198088	0.00307855	0.00105105	0.00624356	0.00188763	0.197737	0.00309133	0.00532332	0.0135991	0.027558	0.000859683	0.162964	0.0146485	0.0331981	4.05632	0.499146	0.000337865	0.00744578	0.00945201	0.0417407	0.0257853	0.000545409	0.0096186	0.117733	0.00957987	0.916678	0.00380176	0.0123307	0.0280171	0.0128	0.352433	0.0126971	0.00945139	0.0160664	2.777	0.00108465	0.0424208	0.000984398	0.0762359	0.00223813	0.00320022	0.00558994	0.000559467	0.000526276	0.0273608	0.296462
Paraprevotella	0.0490735	0.03201	0.317516	0.0212474	0.0094091	0.471499	0.778186	0.00566288	0.00455423	0.00260642	0.00348505	0.00395672	0.0130316	1.10406	0.362487	0.0750909	0.00488207	0.0102168	0.00307448	0.00425498	0.00983599	0.0187896	0.00770598	0.00690259	0.897806	0.0166678	0.0101372	1.33043	0.105353	0.00849655	0.00938848	0.715718	0.277071	0.0134636	0.0602653	0.0196129	0.0061498	0.0089828	0.00787373	0.0828428	0.00903856	0.00725978	2.27939	1.84913	0.00817701	0.0450299	0.0109096	0.00305276	0.0132231
Staphylococcus	0.257173	0.32141	0.0133128	0.290395	0.316874	0.0616754	0.780692	0.264852	0.126542	0.589474	0.373283	0.603349	0.136425	0.368422	0.0444861	0.125244	0.132857	0.352478	0.124613	0.0502996	0.0159061	0.0191558	0.125008	0.0387715	0.0728989	0.0675608	0.0369877	0.204558	0.0633386	0.022262	0.0829883	0.0671336	0.0905945	0.0357488	0.0150699	0.128059	0.0667061	0.0403258	0.146909	0.0338188	0.0335739	0.0981457	0.129096	0.0809903	0.043041	0.0479133	0.0609058	0.115491	0.0245204
Haemophilus	0.053396	0.0468279	0.0237868	0.184948	0.00585359	0.0405704	0.0059971	0.070022	0.0137091	0.00406116	0.0174635	0.0263338	0.358092	0.0247079	0.0268078	0.00687083	0.0118472	0.061964	0.179694	0.00155207	0.00240741	0.0707413	0.046197	0.00591985	0.110768	0.013522	0.0601006	0.0281761	0.105527	0.0771069	0.0624519	0.414612	0.0210072	0.0984414	0.00618613	0.0253277	0.120209	0.159619	0.279035	0.0577151	0.0107389	0.0877536	0.0416871	0.0102744	0.135206	0.407909	0.432172	0.0400283	0.207735
Veillonella	0.0192153	0.0185838	0.0120076	0.673639	0.00277504	0.0200119	0.0475661	0.0595502	0.00348538	0.0072131	0.00478716	0.0204153	1.16088	0.00506258	0.0598819	0.0198801	0.00670471	0.0377157	0.0510514	0.00206942	0.0215807	0.0360916	0.033451	0.0034162	0.108648	0.037058	0.0357712	0.0504352	0.194163	0.0753208	0.0224732	0.111784	0.0656889	0.0116299	0.00992888	0.0125117	0.0270783	0.0839233	0.479709	0.0488098	0.0344092	0.0180924	0.155878	0.00852529	0.0605191	0.232322	0.181779	0.105777	0.102535
Shigella	0.143624	0.0798203	0.0269844	0.000997922	0.0996411	0.00323722	0.00299855	0.00642692	0.0342961	1.19137	0.0919517	0.457749	0.00055246	0.00012736	0.000539477	0.0440849	0.0130188	0.000364884	0.247893	0.000770754	1.63331	0.0365493	0.0981345	0.0540976	0.120399	0.296925	0.154421	0.0014088	0.000460818	0.408689	0.000162635	0.0754502	0.000126264	0.083045	0.908316	0.0523292	0.0854438	0.000154876	0.050657	0.000785239	0.0677445	0.360934	0.000182705	0.0303827	0.0138593	0.000372978	0.000981433	0.0391439	0.196799
unclassified Rikenellaceae	0.0766433	0.140238	0.1035	0.14395	0.0205526	0.124948	0.127295	0.154201	0.0328555	0.0766771	0.0231698	0.0203156	0.121509	0.0538734	0.268867	0.0424806	0.0916527	0.0523443	0.0210271	0.0482302	0.0878189	0.0906523	0.147815	0.156513	0.0607512	0.0723042	0.0312051	0.209531	0.0631638	0.0605475	0.0438228	0.123927	0.0296405	0.0623292	0.052003	0.0532761	0.0869812	0.188445	0.113995	0.0575366	0.179593	0.0421883	0.073295	0.0459303	0.777925	0.0354759	0.0287176	0.0349927	0.129979
Butyricimonas	0.0409006	0.0958662	0.0545562	0.0610396	0.169797	0.332425	0.140028	0.186336	0.0575319	0.0203664	0.0638415	0.0264003	0.00926183	0.0376987	0.156946	0.104144	0.357953	0.00155905	0.0816537	0.134692	0.00526191	0.0296834	0.106872	0.144533	0.0610115	0.0316887	0.103153	0.149201	0.0505628	0.273586	0.313309	0.00251395	0.0927726	0.0509801	0.0325831	0.0814781	0.040531	0.0255545	0.00274509	0.196649	0.199162	0.120904	0.251752	0.0727759	0.00174012	0.141072	0.00164995	0.0970608	0.0208922
unclassified Elusimicrobia	0.0015256	0.00249694	0.00120728	0.0750936	0.0857226	0.00315314	0.00271102	0.00696625	0.00529777	0.00345502	0.242575	0.00275973	0.00220984	0.00251537	0.00755268	0.00240653	0.0242151	0.00281956	0.00300746	0.000644055	0.00288889	0.0118779	0.0883074	0.0136882	0.000681762	1.72295	0.00481299	0.00492253	0.00231998	0.00214327	0.00189248	0.00290923	0.00211493	0.00135462	0.00192081	0.0325811	0.00415112	0.00151004	0.00104447	0.00299819	0.0022671	0.00114199	0.00130938	0.00115312	0.00150913	0.000172144	0.000583171	0.0036947	0.260937
unclassified Porphyromonadaceae	0.10592	0.0995092	0.0782451	0.1921	0.669044	0.0134114	0.0552884	0.0110561	0.0136162	0.018548	0.292668	0.209307	0.0452367	0.0131818	0.109306	0.0280414	0.0500575	0.0304181	0.0108319	0.0161014	0.0561099	0.0405773	0.468002	0.0494646	1.29676	1.10984	0.0185291	0.112075	0.0318918	0.00598331	0.0197823	0.503913	0.0114111	0.106966	0.0539662	0.162043	0.0125494	0.0795675	0.0222286	0.02602	0.00781552	0.0157268	0.0504417	0.00389987	0.211447	0.00649842	0.016087	0.860223	0.268847
Guerin_crAss_Delta	0.0536866	0.00176014	0.000293664	0.0720583	0.00013008	0.0389308	0.000328608	3.06074	0.00083649	0.0112743	0.000344675	0.000232748	0.000519962	0.0230522	0.00838264	1.26109	0.000911319	0.2933	0.0543772	0.0854376	0.00149603	0.10443	0.000583786	0.176706	0.000991653	0.00194348	0.114172	0.000696115	0.0204508	0.0160618	0.00227689	0.223267	0.00380371	0.51028	0.0121745	0.0002198	0.0256562	0.000116157	0.000522237	0.000178463	0.000417623	0.00261026	0.00181182	0.0278821	0.000939356	0.00100417	0.000199131	0.144065	0.409521
Intestinimonas	0.0401378	0.0708968	0.0344239	0.0574221	0.180204	0.134198	0.154528	0.109348	0.17887	0.101468	0.175287	0.0825258	0.0268106	0.046996	0.21853	0.0657786	0.267277	0.0701904	0.0937255	0.00808764	0.0743202	0.0293173	0.200492	0.447662	0.0344847	0.11124	0.119267	0.114925	0.0972803	0.016368	0.0531817	0.0563821	0.0906577	0.0493611	0.0177816	0.154046	0.120997	0.0333177	0.132113	0.0947463	0.0800345	0.0551743	0.0845162	0.0178798	0.0874679	0.0106872	0.0374083	0.108958	0.0720135
Bilophila	0.0322556	0.0410153	0.0237215	0.00661123	0.0372462	0.036156	0.0471964	0.032629	0.0375026	0.0265491	0.0458801	0.0480458	0.0257381	0.147451	0.0265589	0.0174735	0.049016	0.181381	0.0112842	0.239863	0.023799	0.0081475	0.0216196	0.0720443	0.13546	0.0124021	0.0572622	0.104898	0.150068	0.138573	0.0621414	0.00839565	0.0626428	0.132588	0.0684288	0.00755773	0.178114	0.0121965	0.0173142	0.282418	0.0432539	0.0904618	0.0307857	0.123526	0.125889	0.0384454	0.175449	0.0693434	0.0075143
unclassified Cyanobacteria	0.500833	0.0425299	1.13416	0.0615801	0.00594031	0.00138738	0.00369685	0.0175729	0.0424751	0.00430362	0.0221741	0.0174893	0.241035	0.00404369	0.0385103	0.0270648	0.0178358	0.0183769	0.0187317	0.000168932	0.0376588	0.00970376	0.0147698	0.0126352	0.000347079	0.0111833	0.0641555	0.0226569	0.0760191	0.165912	0.0348039	0.0842886	0.654869	0.0457268	0.818815	0.0180405	0.136141	0.0127385	0.00109804	0.206857	0.000596605	0.101816	0.0391293	0.00216371	0.00153993	0.000143453	0.000497829	0.089971	0.0390159
Dysosmobacter	0.060007	0.0659438	0.0571339	0.0600001	0.195944	0.398136	0.0617373	0.108763	0.063155	0.0843751	0.128104	0.0789016	0.0438718	0.0412011	0.216911	0.0358888	0.0713433	0.10774	0.0459915	0.0237667	0.0958665	0.0489307	0.129834	0.183258	0.0507727	0.107155	0.0577911	0.12487	0.0726344	0.0302482	0.0346117	0.0391797	0.100285	0.0564812	0.0353655	0.232531	0.0743549	0.0402096	0.0987297	0.119803	0.0975449	0.06201	0.0826282	0.0128527	0.0908095	0.00517865	0.0644332	0.123323	0.0628657
Clostridioides	0.0272429	0.0896443	0.0313241	0.0356341	0.080476	0.275542	0.169439	0.0857522	0.237889	0.165477	0.154912	0.103939	0.0565134	0.084822	0.108684	0.0897742	0.122638	0.0649494	0.0621765	0.0608368	0.0528942	0.0135944	0.116543	0.0993037	0.106243	0.0579092	0.275486	0.0928982	0.0626077	0.0339097	0.0573511	0.0991035	0.0920939	0.0724062	0.121703	0.0981828	0.0475649	0.117415	0.0806522	0.0669773	0.158771	0.0902171	0.0770709	0.0411365	0.0712678	0.0523317	0.0498824	0.0763762	0.104478
unclassified Clostridiales Family XIII. Incertae Sedis	0.0122775	0.0690957	0.0988342	0.122994	0.315834	0.00298497	0.00201273	0.109437	0.00385715	0.138201	0.0481397	0.0139981	0.000487465	0.000668642	0.0596329	0.000837056	0.105127	0.111688	0.00139901	0.000200607	0.131084	0.0761653	0.274808	0.306779	0.000731344	0.421127	0.189029	0.204691	0.00125533	0.000344455	0.00221775	0.0120322	0.22	0.116431	0.155938	0.537106	0.00205634	0.0234443	0.0259512	0.00198094	0.00101423	0.000913591	0.000624241	0.000272084	0.105023	0.000157798	0.00096721	0.135363	0.00988724
Salmonella	0.136977	0.115719	0.031781	0.0632849	0.0747959	0.0585223	0.0171698	0.0305166	0.0447058	0.37399	0.0489056	0.120497	0.0296379	0.00831027	0.0166408	0.0232632	0.0839065	0.0420612	0.100721	0.00668339	0.425991	0.0609231	0.091129	0.0525533	0.141298	0.202221	0.0233245	0.0242812	0.0344978	0.210322	0.0303093	0.10508	0.0127369	0.04011	0.296878	0.045042	0.0479684	0.0733918	0.0327403	0.0299819	0.131223	0.17213	0.0100488	0.0226996	0.017894	0.0244874	0.045402	0.104907	0.139883
Mitsuokella	0.00134398	0.193779	0.0045681	0.622038	0.925041	0.104936	0.00106798	0.0593704	0.00288124	0.0016972	1.2059	0.00103074	0.0651903	0.00108256	0.00908811	0.000871933	0.0332632	0.00145954	0.0832203	0.00036954	0.00144445	0.0533707	0.0395612	0.455875	0.000495827	0.383871	0.00223901	0.275463	0.00133478	0.083996	0.00205512	0.00123326	0.0015783	0.0954183	0.0026976	0.00179221	0.0225621	0.00114221	0.000790052	0.0625693	0.0012827	0.000522052	0.00079172	2.40036	0.00477377	0.00073161	0.00042671	0.0643648	0.0755901
unclassified Eubacteriaceae	0.0104976	0.0302908	0.00995194	0.0115177	0.0275336	0.0489367	0.0759907	0.018337	0.0286266	0.0401267	0.0880071	0.0198168	0.0113742	0.0263954	0.0203341	0.0134626	0.0416603	0.0102168	0.0591187	0.00423387	0.0127765	0.00805595	0.0296953	0.0510791	0.393587	0.029844	0.192149	0.0327671	0.0103922	0.00322767	0.00959547	0.0417411	0.0327813	0.00898676	0.0147874	0.0180236	0.0373793	0.00634991	0.017033	0.0178285	0.0112609	0.0203763	0.0101553	0.00767017	0.0101789	0.00461919	0.00732519	0.0201568	0.0111081
Enterococcus	0.0244459	0.0464595	0.0230037	0.0336383	0.0958688	0.125327	0.0498253	0.142471	0.106653	0.0936491	0.0528502	0.058852	0.0180687	0.0666095	0.129184	0.0366212	0.133118	0.0420612	0.069892	0.023735	0.0258625	0.0155169	0.081516	0.0458847	0.123696	0.0479448	0.103682	0.0699264	0.0299055	0.011367	0.0380123	0.0427688	0.0446028	0.0322136	0.0246174	0.0784347	0.0370525	0.0199209	0.0576604	0.0383518	0.0375264	0.0263473	0.0349423	0.092055	0.130155	0.00842069	0.0199131	0.0283023	0.0295242
Victivallis	0.00283326	0.370243	0.0516196	0.00261955	0.92929	0.0041201	0.0241116	0.197841	0.484421	0.0535831	0.976963	0.111087	0	0.00200593	0.0629528	0.00903323	0.3312	0.00026537	0.230401	0.000137258	0.0820411	0.00322696	0.0450488	0.0997248	0.0288199	0.0508765	0.0368643	0.120014	0.00586351	0.023155	0.00032527	0.00437965	0.0107325	0.00986231	0.0138835	0.135921	0.197351	0.00226506	0.000160688	0.000285542	0.163693	0.0234434	0.00470465	0.00756652	0.00699127	0.000129108	0.000184908	0.196718	0.0910486
unclassified Acholeplasmatales	0.0219759	0.048588	0.00048944	0.0144283	0.0129213	0.00966963	0.00242349	0.00683141	0.198388	0.0401267	0.0854795	0.0359762	0.0040947	0.000604962	0.154083	0.0347378	0.0134094	0.127743	0.472297	2.11165e-05	0.00101455	0.00018309	0.0712608	0.287545	7.4374e-05	0.00607751	0.219194	0.175504	0.0403772	0.00626398	0.123041	0.0180404	0.0470965	0.00163546	9.88651e-05	0.00292503	0.0829454	0.000580784	0.000629363	0.00335511	0.000507114	0.000652565	0.000258832	0.000103651	0.0901319	8.60718e-05	0.000384039	0.0180883	0.00440197
Hungatella	0.0116236	0.0157594	0.00616694	0.0098129	0.105842	0.0335074	0.036188	0.0282245	0.0519089	0.0532194	0.760813	0.23451	0.0124141	0.0154743	0.0214961	0.0235073	3.07466	0.0195047	0.0281478	0.0136518	0.0132751	0.0107336	0.0241298	0.0416963	0.0128047	0.0245241	0.0249464	0.024795	0.0318759	0.00410794	0.0147407	0.0190681	0.028078	0.012935	0.0108045	0.0286078	0.0346695	0.0169783	0.0286427	0.0199701	0.0244459	0.0173582	0.0244215	0.013371	0.0479533	0.00536514	0.0212217	0.0177174	0.0172984
Tyzzerella	0.00828184	0.0222269	0.0333472	0.00681914	0.0649098	0.0768105	0.0842881	0.00948308	0.00994494	0.0318225	0.0116807	0.0404981	0.0327576	0.0169389	0.0295052	0.0119629	0.0462169	0.00746354	0.0140571	0.0035687	0.111807	0.0133198	0.0381602	0.0165896	0.0282621	0.0716289	0.0501044	0.00724291	0.00872376	0.0283346	0.0925246	0.00354167	0.182136	0.0598347	0.0734285	0.0717392	0.0178921	0.00340727	0.00657484	0.125799	0.0711004	0.18864	0.135689	0.0445829	0.0227293	0.00959701	0.0603084	0.0316403	0.0374855
Parasutterella	0.0111877	0.00925096	6.52586e-05	4.15801e-05	0.24494	0.035189	0.0190593	0.000179774	0.0400586	0.0004243	0.210712	0.0215126	9.7493e-05	9.55203e-05	0.000290488	0.0774276	0.000390565	0.0102499	0.00381168	0.0331107	0.000120371	0.00288366	0.00288001	0.00992101	0.142575	0.00375521	0.00691096	0.00727606	0.00475119	0.00140333	5.91401e-05	1.5811e-05	0.127069	0.00799558	0.0191092	0.00916396	0.0114348	0.0857238	0.463412	0.00019631	0.515228	0.00724347	0.0399819	0.677242	0.00480457	0.135018	0.014053	9.98568e-05	0.000189147
Pseudomonas	0.0322192	0.0404423	0.0192839	0.0367568	0.0806495	0.0346845	0.0285479	0.0470109	0.0508865	0.261733	0.0386802	0.0489103	0.0192386	0.0260134	0.110551	0.0271346	0.185323	0.0334035	0.043495	0.263323	0.0412011	0.0402798	0.0856998	0.106253	0.0558425	0.0405826	0.0455383	0.0574461	0.0245187	0.0110736	0.0346856	0.0409822	0.11277	0.0394162	0.255482	0.0438923	0.0444323	0.020521	0.0209431	0.0318914	0.0903409	0.0199685	0.0190317	0.00874555	0.0255936	0.00289775	0.0182632	0.0369898	0.0297821
Catenibacterium	0.0195785	0.0754813	0.0362512	0.147069	0.0163033	4.20419e-05	0.00110905	0.0101123	0.000790019	0.228274	0.0665223	0.000132999	0.00289229	9.55203e-05	0.123001	0.00558037	0.00696508	0.245335	0.000108905	5.27914e-05	0.00149603	0.0690477	0.000486489	0.174086	0.000185935	0.000872921	0.00012341	0.161416	0.00347997	0.00232188	0.000399195	0.00668806	0.0462916	0.0635516	0.000225977	0.00473415	0.0102433	0.0276066	0.00056241	0.153407	0.000164066	0.026853	0.000167479	0.000673731	0.00463518	5.73812e-05	0.00197709	0.0208843	0.0365742
Citrobacter	0.000581181	0.00810483	0.000685216	0.00116424	0.014699	0.0397296	0.00164304	0.00143819	0.00408951	0.0325499	0.00727648	0.00967567	0.000682451	0.000764162	0.00124495	0.00118583	0.0116519	0.00155905	0.138544	0.000728521	0.0586376	0.00171647	0.0188174	0.0607428	0.0345839	0.0278017	0.0171716	0.00197233	0.201679	0.026472	0.00131587	0.00175502	0.00953295	0.00120594	0.0667057	0.00346607	0.00443939	0.00108413	0.032285	0.00483636	0.171986	0.00841809	0.00121803	0.00195641	0.00954755	0.0146896	0.0239953	0.0293864	0.00565722
Mailhella	0.000581181	0.000859603	0.000424181	0.000997922	0.00702431	0.122426	0.00115013	0.00265167	0.043451	0.000969829	0.0155104	0.000531995	6.49953e-05	0.000191041	0.0022409	0.0496653	0.0128887	0.000364884	0.028575	0.000358981	0.00137566	0.00361602	0.00513732	0.0216203	0.000867697	0.011908	0.00467195	0.00104417	0.00060383	0.00133955	0.0153025	0.000790551	0.0125002	0.00320484	0.000875662	0.00050723	0.00274819	0.000116157	0.0177695	0.000945856	0.000820332	0.00148458	0.0450367	0.00136042	0.000585172	0.000559467	0.000355592	0.00211126	0.00111769
Methanobrevibacter	0.00134398	0.00352028	0.000358922	0.00311851	0.00945246	0.000924921	0.00447729	0.00602243	0.0137091	0.00121229	0.0133274	0.00103074	0.00113742	0.000668642	0.0982263	0.00411552	0.0287717	0.00172491	0.00166709	0.000570147	0.000584657	0.00402798	0.0157428	0.016028	0.00241716	0.0019929	0.00451328	0.00709375	0.0014778	0.0011737	0.00140458	0.153731	0.00549249	0.00345264	0.00240101	0.0039564	0.0104354	0.00230378	0.0239292	0.00226649	0.000402708	0.000978847	0.00155299	0.000725557	0.000785363	0.00109024	0.00042671	0.00298144	0.392309
Mycoplasma	0.0248818	0.0182154	0.000848362	0.0387526	0.0273601	0.0106786	0.0460873	0.00197751	0.00785371	0.0250943	0.0433525	0.0396669	0.00126741	0.000604962	0.0580145	0.0473285	0.00585848	0.00925479	0.175555	0.000158374	0.00269974	0.000869676	0.028878	0.00325241	0.073184	0.00179525	0.00553582	0.0175023	0.0131254	0.000510303	0.00754036	0.0619001	0.0173455	0.00332048	0.00372863	0.00113281	0.00884034	0.272775	0.000790052	0.155156	0.000313218	0.0190549	0.0304051	0.000168433	0.000877758	0.000774646	0.000398263	0.0288586	0.0751946
Lachnospira	0.020305	0.0206305	0.00659112	0.0100208	0.0257558	0.0196335	0.117149	0.0248538	0.0560449	0.0478247	0.036076	0.0726174	0.0206685	0.0136276	0.0175952	0.0127651	0.058715	0.0213955	0.448061	0.00195328	0.00890742	0.00544692	0.0229039	0.0234454	0.0208619	0.0117103	0.0520085	0.0344411	0.0795626	0.00483513	0.0431575	0.0208864	0.0295616	0.00963104	0.0249422	0.0198665	0.0177383	0.0361441	0.0284954	0.0283757	0.00696536	0.0241938	0.176797	0.0678266	0.0323231	0.00952528	0.0204679	0.0598285	0.0131027
unclassified Verrucomicrobia	0.00326915	0.0140811	0.00254509	0.0126403	0.0825139	0.0243422	0.00805091	0.00966286	0.247973	0.0192754	0.041093	0.0106067	0.00266481	0.00681378	0.305219	0.123396	0.232712	0.00689963	0.0088297	0.000601822	0.0154246	0.00329562	0.0157428	0.0512663	0.00116519	0.109428	0.0527313	0.299462	0.00918458	0.00109715	0.00347448	0.00615049	0.013968	0.00488986	0.00252812	0.0150478	0.01057	0.00303944	0.00333429	0.015794	0.0170778	0.00548154	0.00292328	0.000686688	0.00614431	0.00103286	0.000782302	0.0138658	0.00978407
Azospirillum	0.00355974	0.001228	0.000815733	0.00844076	0.00533327	0.00298497	0.16032	0.00431458	0.00543719	0.00236396	0.00712329	0.00804643	0.00185237	0.0011144	0.00568526	0.00212752	0.0246707	0.00152588	0.00829355	0.000633496	0.00545107	0.00178513	0.014653	0.00765134	0.0932402	0.00877862	0.00602946	0.00498883	0.00255833	0.000586849	0.0232125	0.013803	0.00542936	0.00363435	0.00234451	0.00412547	0.00378597	0.000967974	0.00652127	0.00697792	0.00201354	0.00430693	0.302361	1.73234	0.0064061	0.00644104	0.00115212	0.00380882	0.00398929
Fusobacterium	0.0149654	0.128285	0.00104414	0.00785864	0.00494303	0.00256455	0.00336824	0.0639097	0.0272789	0.00497037	0.00808072	0.00189523	0.00250232	0.00280193	0.00423282	0.0452359	0.0268188	0.00248785	0.00485047	0.000137258	0.00192593	0.00283789	0.0100022	0.00603684	0.00109082	0.00523753	0.00689333	0.0100605	0.161398	0.00123749	0.0736589	0.0249182	0.00273046	0.0030066	0.00940631	0.00434527	0.00897486	0.0038719	0.00242372	0.00844132	0.00274438	0.00355648	0.103289	0.000608949	0.00694507	0.00306989	0.00103833	0.00279599	0.0304183
unclassified Bacteroidaceae	0.0108608	0.0157184	0.00792892	0.0111019	0.0115337	0.012024	0.450687	0.0624265	0.00724958	0.00878908	0.00574459	0.0173231	0.0101393	0.0371256	0.022575	0.0446081	0.0348254	0.0107807	0.0147525	0.0755656	0.00548546	0.0184921	0.00523462	0.00776834	0.0272333	0.00561634	0.00692859	0.010276	0.014047	0.00768007	0.01857	0.0112416	0.0309821	0.00745042	0.0162421	0.00760845	0.0528498	0.00491731	0.100511	0.0719922	0.108821	0.0679972	0.0645861	0.0271565	0.0107333	0.0166836	0.14026	0.0199856	0.0110737
Streptomyces	0.0163094	0.0310276	0.013117	0.03763	0.054937	0.0428407	0.0331073	0.0612131	0.0687316	0.0360655	0.0520843	0.0323187	0.0136165	0.0258223	0.0899266	0.0318081	0.155836	0.0263712	0.0399096	0.00484625	0.0416826	0.0108481	0.0849993	0.11456	0.00978018	0.0776241	0.0484825	0.0613576	0.0312879	0.00530716	0.0280324	0.0297563	0.0354645	0.0210462	0.00810694	0.0408827	0.0529844	0.0134742	0.0173142	0.0297499	0.0282343	0.0134918	0.0243606	0.00838277	0.0222519	0.00219483	0.0128298	0.0389013	0.0312093
unclassified Bacillales	0.00719212	0.0361033	0.00515543	0.118836	0.237569	0.0605823	0.0138837	0.193347	0.0176128	0.0676456	0.197767	0.0642384	0.00324977	0.0014328	0.0181347	0.0178223	0.012433	0.153749	0.0265226	0.000211165	0.00455688	0.00162492	0.194732	0.0143667	0.00265267	0.049493	0.0111774	0.0688657	0.0104717	0.000433758	0.00538175	0.0141351	0.00557141	0.00556717	0.0024575	0.0106687	0.075239	0.0363958	0.00253084	0.0266089	0.00214778	0.00296917	0.0170068	0.000518255	0.00328004	0.000157798	0.000227579	0.0241653	0.0253113
Webervirus	0	0	3.26293e-05	0	0	0.00441439	0	0	0	0.000484915	0	0	0	0	0	0	0	0	6.70186e-05	3.16748e-05	0	0	1.94595e-05	2.33986e-05	3.7187e-05	3.29404e-05	5.289e-05	0	1.58903e-05	0	0	0	7.89151e-05	3.30396e-05	0	6.76307e-05	0	0	0	3.56927e-05	0.00173015	0	0	1.29564e-05	0	2.86906e-05	4.2671e-05	0.106633	1.71952e-05
Shinella	0.423282	0.0386412	0.0160863	0.05684	0.0105365	0.00428827	0.000492913	0.0458873	0.00729605	0.00333379	0.00363824	0.00485446	0.00584958	0.00168753	0.00373484	0.00837056	0.00312452	0.0353606	0.00822653	0.000285073	0.0278916	0.120359	0.00990491	0.0112781	0.0002851	0.0268629	0.00241531	0.00943071	0.084139	0.0146967	0.0277219	0.119152	0.00358275	0.0542345	0.0299561	0.0598024	0.0560977	0.0421069	0.000241033	0.0933721	0.00064135	0.0279298	0.000989651	0.000116607	0.00254088	0.000659884	0.000768078	0.0114407	0.0440025
Bacillus	0.0160915	0.0221859	0.0115834	0.0370063	0.0366825	0.0667204	0.0312178	0.0537075	0.0534424	0.015093	0.0441567	0.026101	0.0166063	0.0295794	0.0841584	0.0303433	0.129147	0.0392085	0.0299322	0.00408605	0.0210648	0.0139377	0.0688089	0.0627082	0.0148996	0.0236842	0.0473365	0.0442696	0.0256628	0.00494994	0.0513927	0.0252028	0.0324657	0.0200715	0.0111294	0.0381606	0.0421454	0.0242961	0.0162697	0.0457045	0.0100677	0.0201969	0.016413	0.00978206	0.0168776	0.00483437	0.00652867	0.0315833	0.0308138
Erysipelotrichaceae: environmental samples	0.00893566	0.0197299	0.00805944	0.0896051	0.0427095	0.0246365	0.0245635	0.0805388	0.036852	0.0377627	0.0401355	0.0422271	0.00877437	0.00477601	0.105032	0.0207869	0.0328726	0.0640869	0.0419285	0.000496239	0.00942329	0.00480611	0.0746663	0.0257151	0.00754896	0.0746265	0.0263392	0.0373748	0.0317488	0.00149264	0.00943284	0.0180404	0.0155147	0.00989535	0.00436419	0.0171613	0.0463926	0.0603435	0.00819511	0.0548954	0.00689079	0.00969059	0.0180116	0.00248762	0.00689887	0.00157798	0.00129435	0.035549	0.0431084
Pseudoflavonifractor	0.0149654	0.0174786	0.00825522	0.0170894	0.0401079	0.0425043	0.0315464	0.0311908	0.0536283	0.0332773	0.0414759	0.0215791	0.00844939	0.0201229	0.0527857	0.0270648	0.0774622	0.020135	0.0334674	0.00377986	0.0301786	0.00801018	0.0628349	0.106089	0.0137716	0.0334839	0.0320513	0.043242	0.0292699	0.00618743	0.0185848	0.0270527	0.0318186	0.0190473	0.00690643	0.0376703	0.0374753	0.0109575	0.0228847	0.0303566	0.0262357	0.0145359	0.0265226	0.0062968	0.0240999	0.00266823	0.00904626	0.0300284	0.021666
Guerin_crAss_Alpha	0.00512166	0.000450268	0.000685216	0.00370063	0.00932238	0.0272852	0.0141302	0.125977	0.0046007	0.0472792	0.0287995	0.0770396	0.00246982	0.000541282	0.000539477	0.0766255	0.0011717	0.00497569	0.00353523	5.27914e-05	0.000189154	0.00363891	0.000155676	0.000210587	0.0102016	0.000131762	5.289e-05	4.97225e-05	0.000238354	0.00390382	0.00032527	7.90551e-05	0.000931198	0.000148678	0.000310719	1.69077e-05	0.000326708	0.00454948	0.000214251	0.00155263	0.000238642	4.89424e-05	7.6127e-05	0.00281153	0.159536	5.73812e-05	4.2671e-05	0.00162624	0.000171952
Fusicatenibacter	0.0166363	0.0331561	0.00936461	0.00869024	0.0590562	0.0362401	0.0881492	0.0694827	0.0542325	0.101347	0.15024	0.0466161	0.00675951	0.0225428	0.0374729	0.0178921	0.0160132	0.0203008	0.0272012	0.00335753	0.00945768	0.00942912	0.0415267	0.0312137	0.0231799	0.0106398	0.0269563	0.0211652	0.0341005	0.005473	0.0376131	0.0113681	0.0518472	0.0144218	0.0233887	0.0235693	0.027405	0.00621439	0.0415647	0.14659	0.0119768	0.0134265	0.0507919	0.0210152	0.0188179	0.00337115	0.0195291	0.0268044	0.0163182
unclassified Alphaproteobacteria (miscellaneous)	0.00355974	0.00474828	0.00316504	0.0330562	0.0130947	0.00618015	0.0101458	0.00773028	0.0104561	0.00624328	0.0110296	0.00731494	0.00432219	0.00483969	0.0127815	0.00435966	0.0430924	0.00537375	0.0285415	0.000559589	0.005709	0.00137317	0.0386856	0.0436852	0.00116519	0.552394	0.0130109	0.00906607	0.00676926	0.00105888	0.0117837	0.0442392	0.00640791	0.00619492	0.00597428	0.00838621	0.0117807	0.00272969	0.00274509	0.0123497	0.00468335	0.0028876	0.0037759	0.00182685	0.00465058	0.000329942	0.00189175	0.309499	0.0089587
unclassified Methanomassiliicoccales	0.000690153	0.00114614	0.000195776	0.0014553	0.583798	0.00273272	0.000944749	0.00179774	0.00162651	0.00145474	0.556919	0.00106399	0.000194986	0.000604962	0.0151468	0.00104632	0.000976414	0.000762939	0.00219486	3.16748e-05	0.00127249	0.00247171	0.00200433	0.645404	0.000396661	0.0029317	0.00213323	0.00165742	0.00101698	0.000523061	0.000901886	0.275649	0.0273678	0.00107379	0.000579067	0.00218109	0.000768725	0.00038719	0.000629363	0.00101724	0.000313218	0.000375225	0.00169002	0.000168433	0.00187871	0.000157798	8.5342e-05	0.00146932	0.179036
Eisenbergiella	0.0111151	0.00933283	0.00894043	0.0291476	0.0279238	0.086396	0.0638733	0.0184268	0.0720311	0.059887	0.0353484	0.0321525	0.00779944	0.022702	0.0372239	0.0124861	0.0373641	0.0217604	0.0467371	0.00279794	0.0121058	0.00395932	0.030785	0.0490201	0.0182588	0.0177384	0.0407958	0.0620206	0.0622899	0.00348282	0.00924063	0.0194792	0.0227276	0.0075991	0.00528222	0.0128836	0.0212168	0.0183141	0.0140468	0.0426528	0.0228201	0.00701507	0.0152558	0.0100801	0.0100711	0.001994	0.0142379	0.0349071	0.0107814
unclassified Desulfovibrionaceae	0.0016709	0.013508	0.000522069	0.00923078	0.0028184	0.0194233	0.00135551	0.0126291	0.0021377	0.00539468	0.002834	0.000864492	0.000129991	0.000541282	0.00327836	0.00219727	0.046282	0.00112782	0.00154143	0.000506797	0.00354233	0.0349473	0.0104109	0.0655629	0.0318693	0.0101292	0.0256693	0.0297506	0.00373421	0.00331697	0.00178899	0.000964472	0.00345648	0.0149669	0.00925095	0.0165526	0.115559	0.0042978	0.00156671	0.0231467	0.00366912	0.0433303	0.00388248	0.00332979	0.00258708	0.00045905	0.00128013	0.0770894	0.0151318
Anaerotruncus	0.0182346	0.0133443	0.00557961	0.0146778	0.0347747	0.0633571	0.0454712	0.032584	0.0447058	0.0225485	0.0355399	0.025702	0.0100093	0.0234343	0.0365599	0.027867	0.0749886	0.0216608	0.0229287	0.00966082	0.0181931	0.00611062	0.0399894	0.0681835	0.0112553	0.0282793	0.0277849	0.0277286	0.0221034	0.00519234	0.0159087	0.0170285	0.0290565	0.0142566	0.0047314	0.0270354	0.0367835	0.0112091	0.0341463	0.0260914	0.0258479	0.0112567	0.0325976	0.0126325	0.0320613	0.00226656	0.00933073	0.0268187	0.0157164
unclassified Lentisphaerae	0.00192516	0.140443	0.0247656	0.00523909	0.350912	0.00428827	0.0116656	0.0881792	0.239794	0.0275795	0.366045	0.0424266	0.000259981	0.00136912	0.0278868	0.0044643	0.173802	0.00205662	0.0974785	5.27914e-05	0.0320873	0.00228862	0.0156066	0.0409943	0.0116271	0.0238324	0.0151265	0.0512142	0.00516434	0.0104612	0.000458335	0.00333613	0.00282516	0.00454294	0.00692056	0.056776	0.0968401	0.00327175	0.00484744	0.000981549	0.085225	0.0123335	0.00325823	0.00344639	0.0041578	0.000157798	7.11184e-05	0.0998568	0.0410106
unclassified Coriobacteriia	0.00948052	0.0162097	0.00662375	0.00964658	0.0426228	0.0054234	0.0126925	0.0804938	0.10247	0.059402	0.142159	0.0578877	0.00955431	0.00248353	0.0489679	0.00994004	0.105843	0.0233858	0.0256765	9.50245e-05	0.0232143	0.0107794	0.0193428	0.0620765	0.00187175	0.0144114	0.0218436	0.0442033	0.034323	0.00417173	0.00686025	0.00471168	0.0176612	0.0076817	0.00539521	0.0329361	0.00980124	0.0169202	0.0312673	0.0149731	0.0199266	0.00215346	0.0142966	0.00339457	0.0181095	0.000258215	0.000711184	0.0289299	0.03568
Erysipelatoclostridium	0.0131129	0.0155956	0.0232647	0.00648649	0.0548937	0.063231	0.0678987	0.0193707	0.035272	0.0361261	0.0240124	0.113016	0.0191411	0.0458497	0.0381784	0.0679759	0.0738169	0.0306834	0.0194773	0.00394879	0.0132923	0.00727782	0.0306488	0.0277975	0.0143666	0.0304699	0.0365646	0.0270656	0.0195133	0.00910892	0.0184813	0.0324916	0.0214018	0.0152643	0.0057483	0.029487	0.0394164	0.0052077	0.00733811	0.0174359	0.00993347	0.00990267	0.00627286	0.0118292	0.0127814	0.00800468	0.00395418	0.0155919	0.0078926
Oribacterium	0.00577549	0.00691776	0.00818996	0.0318504	0.126047	0.0137477	0.0144998	0.0113707	0.133327	0.0117592	0.102254	0.0144969	0.0112767	0.0194861	0.109348	0.00558037	0.0217415	0.0073972	0.0120131	0.00182658	0.00844313	0.0192702	0.0315245	0.0197016	0.00623502	0.0840475	0.0154262	0.0396786	0.00920047	0.00339352	0.00739251	0.0077474	0.0128789	0.0552091	0.00456192	0.0815288	0.0135103	0.107193	0.0138862	0.0103509	0.00651791	0.0159878	0.00712548	0.00242284	0.0726692	0.00193662	0.00325722	0.0111697	0.0999213
Megasphaera	0.00294223	0.00343841	0.00179461	0.0391684	0.00528991	0.00630628	0.00246456	0.00355054	0.00748194	0.0016972	0.00601267	0.270885	0.00165738	0.00270641	0.0502128	0.00181362	0.0156877	0.00185759	0.0039876	0.00054903	0.00254498	0.0337572	0.00465083	0.00847029	0.00111561	0.0791393	0.00232716	0.00437558	0.00154136	0.000816486	0.00104974	0.00246652	0.00198866	0.00520373	0.000579067	0.00363515	0.00382441	0.00108413	0.00218268	0.00180248	0.00140202	0.000897277	0.00144641	0.00529915	0.00137054	0.000229525	0.000924539	0.00279599	0.0466678
Ruthenibacterium	0.00544858	0.0119935	0.00424181	0.0111019	0.0268398	0.0908524	0.0136373	0.0239998	0.115947	0.097286	0.0335484	0.0271983	0.0126091	0.0159519	0.024318	0.0143346	0.201141	0.0150598	0.0120968	0.00850997	0.0117275	0.0199568	0.0201406	0.0289909	0.00550368	0.00848216	0.0101549	0.0269828	0.0208957	0.0068891	0.00796912	0.0083166	0.0285515	0.0140914	0.00367213	0.0186661	0.0159895	0.00516898	0.014395	0.0146519	0.0132745	0.00696613	0.0138399	0.00645227	0.0251162	0.00205138	0.00254604	0.0121397	0.0132919
Coprobacillus	0.0079186	0.00757269	0.0048944	0.00923078	0.0107533	0.0675192	0.0385704	0.0133932	0.0325767	0.0107894	0.0518928	0.0256023	0.0177112	0.0597639	0.0161013	0.0162528	0.0106755	0.0132685	0.0114602	0.00729577	0.00180556	0.00212842	0.0140303	0.0214799	0.0114412	0.0108703	0.0473365	0.0197398	0.0186711	0.00209224	0.0225767	0.00561291	0.0280306	0.0134306	0.00409584	0.00987408	0.00980124	0.0044914	0.0072042	0.0242889	0.00829281	0.0223177	0.011008	0.00744991	0.0314299	0.0173578	0.011891	0.0134521	0.0162839
unclassified Coriobacteriaceae	0.00617505	0.0192387	0.0111592	0.0085655	0.0253656	0.0169008	0.0101869	0.118606	0.0357367	0.0232759	0.0372632	0.025835	0.0108542	0.00630434	0.0141924	0.011649	0.025582	0.00451129	0.00415515	0.00634552	0.00460847	0.00682009	0.0107222	0.0756243	0.00699116	0.0177714	0.0152852	0.04122	0.0107259	0.00484788	0.0102608	0.00418992	0.0124844	0.0050055	0.00213266	0.00713504	0.0107045	0.0045882	0.00519559	0.00597853	0.0183903	0.00321388	0.00290805	0.00759243	0.00255628	0.00641235	0.00358437	0.0255919	0.0057432
Olsenella	0.00541225	0.0345069	0.016282	0.0237422	0.0308723	0.00760958	0.00468267	0.0973477	0.00910845	0.0415208	0.0194933	0.00405646	0.0155989	0.00426657	0.0319121	0.0631977	0.0376896	0.00414641	0.00788306	0.000717963	0.0230424	0.00759823	0.0280801	0.132342	0.00182216	0.0152185	0.019869	0.0176183	0.0125533	0.00753973	0.00455378	0.0063086	0.0191132	0.00403083	0.00217503	0.118252	0.015682	0.00181979	0.00218268	0.0654961	0.00475792	0.00376856	0.00298418	0.00133451	0.00358803	0.000430359	0.0013228	0.0223822	0.0243312
Lactobacillus	0.00998906	0.012935	0.00942987	0.0796675	0.025539	0.018078	0.014048	0.0201347	0.0493065	0.0283069	0.0281102	0.0166914	0.27545	0.0103162	0.0324931	0.00920761	0.0481697	0.015491	0.021136	0.00177379	0.00589816	0.00535538	0.0340737	0.0399648	0.00679283	0.0289546	0.022443	0.018099	0.0121561	0.00447791	0.0105861	0.0138505	0.0145519	0.0267455	0.00557882	0.0154536	0.0175269	0.00751148	0.0134978	0.0171325	0.00620469	0.00753712	0.00997263	0.00373143	0.00682188	0.0117058	0.00374083	0.0165762	0.0198605
Anaerostipes	0.0132945	0.00912816	0.00871203	0.00744284	0.0211163	0.0133273	0.0234955	0.0306964	0.0206334	0.0107287	0.0276506	0.0181211	0.0249257	0.0149012	0.024318	0.0145438	0.0251264	0.0278639	0.00897211	0.00168932	0.00438493	0.00556135	0.014692	0.0145539	0.0205148	0.0124844	0.00710489	0.0272811	0.03186	0.00366143	0.0139127	0.00490142	0.0151833	0.0240693	0.0216515	0.0176009	0.017354	0.0183141	0.0122927	0.00911948	0.00888941	0.00921748	0.0146012	0.0165453	0.00860819	0.143596	0.0205674	0.019843	0.0354909
Vibrio	0.00366871	0.00421615	0.00280612	0.00677756	0.00568015	0.00243843	0.00271102	0.00274155	0.00720311	0.00727372	0.0056297	0.00329172	0.00331476	0.00273825	0.00614174	0.00195313	0.0260377	0.00573863	0.00645891	0.00101359	0.00976721	0.0021513	0.0076476	0.00804912	0.00270226	0.00691749	0.00509507	0.00595013	0.0223735	0.000765455	0.00205512	0.00460101	0.00367744	0.00335352	0.00234451	0.00593459	0.00563091	0.00292328	0.0025978	0.00435451	0.00280404	0.00221872	0.00286237	0.00117903	0.00147833	0.000674229	0.00163572	0.00553492	0.00510697
unclassified Sutterellaceae	0.000290591	0.000327468	0.000228405	0.00012474	0.165158	0.0077357	0.00361469	0.000404492	0.0143598	0.000181843	0.179767	0.000498746	0.000129991	0.0054765	0.00971058	0.000174387	0.000846225	0.000298542	0.000695318	0.0095658	0.000206349	0.00018309	9.72977e-05	0.000280783	0.0311255	0.0012188	0.00010578	0.00258557	0.0105035	0.00348282	0.00263173	1.5811e-05	0.191053	0.00513765	0.00282472	0.00275595	0.000634198	0.0848139	0.145503	0.00380127	0.310861	0.00238186	0.0809077	0.166852	0.00733005	0.0529485	0.000298697	9.98568e-05	8.5976e-05
Paenibacillus	0.0118779	0.0152272	0.00770052	0.020499	0.024455	0.0222822	0.0250564	0.030202	0.0362479	0.0212756	0.0248932	0.0150289	0.0118291	0.0106664	0.0337795	0.0134626	0.141124	0.0142968	0.0242607	0.00131978	0.0166627	0.00807884	0.0431418	0.0716933	0.00792083	0.0246724	0.030112	0.0326843	0.0168119	0.00273012	0.0151251	0.0157003	0.0217017	0.0116134	0.00570593	0.0276271	0.0360532	0.00805354	0.0113151	0.0219153	0.0148256	0.00960902	0.010338	0.00491046	0.00950135	0.00187923	0.00366971	0.0207845	0.0210641
unclassified Opitutae	0.000908096	0.00261974	0.00117466	0.00528067	0.00489967	0.00870266	0.027028	0.00116853	0.11195	0.12329	0.00325527	0.00265998	0.00055246	0.00315217	0.124412	0.00251117	0.0524009	0.000961967	0.000795845	0.00024284	0.00596694	0.000823904	0.00813409	0.0152325	0.000136352	0.00479283	0.121665	0.00870144	0.00146191	0.000114818	0.00038441	0.00107515	0.0412568	0.00604624	0.000607314	0.0037535	0.00234461	0.00106477	0.000549019	0.0133491	0.0116935	0.00355648	0.000578565	0.000194346	0.000323385	5.73812e-05	0.000412487	0.00326674	0.0039549
Porphyromonas	0.00555755	0.00421615	0.00375237	0.00644491	0.0198588	0.0124023	0.012405	0.00355054	0.0157539	0.280341	0.0465695	0.00295922	0.00545961	0.00385265	0.0403778	0.00272043	0.0723197	0.00776208	0.00273101	0.0116669	0.0139286	0.032796	0.00965193	0.0213395	0.0131146	0.0105409	0.0102078	0.00467392	0.0102016	0.00805004	0.0257999	0.0143406	0.0137786	0.00999447	0.0302668	0.0116325	0.00655338	0.00700813	0.00668196	0.0177214	0.0222384	0.0055468	0.0161389	0.00782565	0.00766884	0.00226656	0.00637221	0.00610553	0.00899309
Skunavirus	0	0	3.26293e-05	0	0	0	0	0	0	0	0	0	0	0	0	0	0.000520754	0	0	0	0	0	0	0	0	0	1.763e-05	3.31483e-05	1.58903e-05	0	0	0	0	0	0.000112989	1.69077e-05	0	1.93595e-05	0	0	0	0	3.04508e-05	0	0	0	0	0	0
Tannerella	0.00239737	0.00216947	0.00130517	0.00386695	0.00849855	0.00567565	0.0104333	0.0104269	0.0059019	0.00115167	0.00585948	0.00435571	0.0501439	0.0182444	0.0209981	0.00285994	0.00755093	0.00245467	0.0247215	0.140087	0.00214947	0.00290655	0.00262704	0.00931264	0.018953	0.00307993	0.00225664	0.00185631	0.0132366	0.0127066	0.110843	0.00213449	0.0425352	0.00186674	0.00286709	0.0055119	0.00353614	0.00209082	0.113192	0.0157762	0.00650299	0.0486487	0.0341201	0.03265	0.0212972	0.000315597	0.191678	0.00308129	0.00392051
Selenomonas	0.00530328	0.0139992	0.041896	0.0229522	0.0235878	0.0141261	0.00932427	0.0104718	0.0230964	0.0104863	0.0256975	0.00821268	0.00659702	0.0056357	0.0176782	0.00648718	0.0635971	0.00852502	0.0135964	0.000559589	0.0124326	0.00791863	0.0191871	0.0281017	0.00324766	0.0230089	0.0108072	0.0153145	0.00843774	0.00233464	0.00555917	0.00978702	0.0105431	0.0075991	0.00238689	0.0126469	0.0175077	0.00383318	0.00561071	0.00833424	0.00842704	0.00570994	0.0047351	0.0300069	0.00560533	0.00166405	0.00312921	0.00950066	0.0129308
Rothia	0.0134398	0.0014736	0.00606905	0.120042	0.000650399	0.0114354	0.00246456	0.00134831	0.00325302	0.0237608	0.00237443	0.00152949	0.0495264	0.000796002	0.00730369	0.0146136	0.00273396	0.00129368	0.00840245	0.00384321	0.02784	0.0205289	0.00453407	0.00297162	0.000247913	0.0480436	0.0222314	0.00535346	0.0383273	0.0013523	0.00993553	0.00528088	0.0331759	0.0104075	0.00399697	0.00513993	0.0122227	0.0248382	0.0250272	0.0202556	0.0232079	0.0214694	0.00688188	0.000220258	0.0351873	0.00958266	0.00580326	0.0154207	0.0370729
unclassified Flavobacteriales (miscellaneous)	0.00337812	0.00233321	0.00182724	0.00864866	0.0306555	0.0990086	0.00332716	0.00377526	0.0104561	0.00321256	0.0156636	0.00841218	0.00334726	0.00254721	0.0204171	0.0147531	0.029032	0.00527423	0.0343051	0.00139369	0.00371429	0.00427972	0.0154314	0.112243	0.00156185	0.00586339	0.00833899	0.0182316	0.00675337	0.000216879	0.00235082	0.00529669	0.00547671	0.00480726	0.00258462	0.00473415	0.137794	0.00311688	0.155868	0.00460436	0.00686096	0.00197401	0.026888	0.000816251	0.00155533	0.00157798	0.000753855	0.0036519	0.00600113
unclassified Bacilli	0.000581181	0.0137127	6.52586e-05	0.0133472	0.00251488	0.00151351	0.00217703	0.00364042	0.0166369	0.00278826	0.00394462	0.00964242	0.000227484	0.00012736	0.0157278	0.00526647	6.50942e-05	0.0195047	0.0305353	4.22331e-05	0.000154762	4.57724e-05	0.0193233	0.00292482	0.000594992	0.00103762	0.0389975	0.00091158	0.00211341	0.000306182	0.00020699	0.00273531	0.00031566	0.000495594	0.000127112	6.76307e-05	0.0699924	0.00151004	0.000133907	0.00481851	5.96605e-05	0.000228398	0.000502438	0	0.000138593	1.43453e-05	2.84473e-05	0.0256917	0.00402368
Lachnotalea	0.00661094	0.0192387	0.00336082	0.00611227	0.0468721	0.0199699	0.0159375	0.0133482	0.0479123	0.0138807	0.0395228	0.0123689	0.00529712	0.0460089	0.0417057	0.0123814	0.0415952	0.0130031	0.0139231	0.00182658	0.00961245	0.00288366	0.0578727	0.040035	0.00355756	0.0118256	0.0603298	0.0447834	0.0114728	0.00213052	0.00623928	0.00537575	0.0190185	0.0105066	0.00268348	0.0167386	0.0149133	0.00561425	0.00883786	0.0152051	0.0102019	0.00965796	0.00679053	0.00395169	0.00953215	0.00103286	0.00655711	0.0118544	0.00698125
Desulfotomaculum	0.0107155	0.00835043	0.00747211	0.00769232	0.0302652	0.022072	0.0336413	0.00849432	0.0174269	0.00933461	0.0207571	0.0251035	0.00516713	0.0522496	0.0185912	0.00823105	0.0124981	0.0106148	0.0272598	0.00742247	0.0104378	0.00576733	0.0118509	0.0174788	0.0192381	0.0106398	0.0172245	0.0163587	0.0525015	0.00396761	0.011207	0.0185938	0.0194447	0.0147191	0.0118921	0.0367742	0.0133566	0.0161652	0.0388464	0.0222187	0.016869	0.0072761	0.0379112	0.0157809	0.0120884	0.0209441	0.0393569	0.0187731	0.00997322
Proteobacteria: environmental samples	0.0136941	0.00188294	0.0011094	0.0647402	0.00893214	0.00340539	0.00710616	0.00328088	0.00209123	0.000727372	0.00608926	0.00136324	0.000292479	0.000827843	0.00888062	0.00111607	0.021416	0.00205662	0.0626875	0.000781312	0.00103175	0.00112142	0.0489018	0.00435214	0.00226841	0.0121385	0.00885025	0.00304965	0.00378189	0.00122473	0.0123307	0.164482	0.00160987	0.0018337	0.0104797	0.0028743	0.00115309	0.172687	0.00465997	0.0225399	0.0022671	0.000473109	0.00135506	0.0158845	0.00167852	0.000315597	0.000768078	0.000670467	0.00863199
Leclercia	0.00116236	0.00294721	0.000978879	0.000706862	0.00472623	0.00113513	0.000410761	0.000584266	0.00102238	0.00587959	0.00379143	0.00179548	9.7493e-05	0.000668642	0.000622473	0.000488282	0.00130188	0.000563912	0.0307699	0.000570147	0.0094061	0.000205976	0.00741409	0.00147411	0.0904636	0.00872921	0.00126936	0.000895005	0.000953416	0.00381452	0.00041398	0.000790551	0.000426142	0.000363435	0.0164963	0.00196129	0.00330552	0.000522706	0.00128551	0.00299819	0.0433732	0.00177824	0.000350184	0.000634862	0.000800762	0.000286906	0.00422443	0.00714689	0.00263087
Rhodospirillum	0.00199781	4.09335e-05	0.000130517	0.00748442	0.000563679	0.000294293	0.0141712	0.000269661	0.000325302	0.000121229	0.00042127	0.000930992	6.49953e-05	9.55203e-05	0.000248989	0.000104632	0.000716037	9.95138e-05	0.00563794	1.05583e-05	0.000189154	0.000160204	0.00626597	0.000140392	0.0918767	0.00146585	0.00061705	0.00203862	0.00138245	5.10303e-05	0.0189987	0.00875931	0.00119951	3.30396e-05	0.000466078	0.000152169	0.000384363	7.74379e-05	4.01721e-05	0.00801301	5.96605e-05	0.000179455	0.000456762	0.0271306	0.00109335	4.30359e-05	2.84473e-05	0.000199714	0.000808174
unclassified Burkholderiales (miscellaneous)	0.00290591	0.0014736	0.00117466	0.00291061	0.0152193	0.0112252	0.00398438	0.00332582	0.0278365	0.00757679	0.00846369	0.00784693	0.00337976	0.326011	0.0047723	0.0215891	0.0120424	0.00291907	0.00282316	0.0101148	0.00311244	0.000549269	0.00352218	0.00699618	0.0219155	0.00395285	0.0196045	0.00989478	0.00433804	0.000727182	0.00168549	0.00273531	0.00337757	0.00299008	0.00807869	0.00466652	0.00672634	0.0211212	0.126997	0.00251634	0.0602869	0.00164773	0.00344094	0.159182	0.00368043	0.0102856	0.00685581	0.00342366	0.00245891
Agathobaculum	0.00824551	0.011093	0.00296927	0.00573805	0.0240648	0.0442701	0.042144	0.0205841	0.0330878	0.0186692	0.0296421	0.0162259	0.00539461	0.0176713	0.0226995	0.0121722	0.0289018	0.00965284	0.0143252	0.00448727	0.00804763	0.00537826	0.0158011	0.0203568	0.00856541	0.00991506	0.0392444	0.016972	0.0154136	0.0027684	0.0160565	0.0130915	0.0214807	0.012076	0.00475965	0.0181588	0.0177575	0.00731788	0.0113419	0.0183817	0.0113355	0.00995161	0.022564	0.00647818	0.0109643	0.00232394	0.0154042	0.0180028	0.0173843
Thauera	0.0983286	0.00229227	0.00502491	0.00195426	0.00528991	0.0013033	0.000369685	0.00323593	0.00144062	0.00278826	0.00176167	0.00216123	0.00919684	0.000477601	0.00344435	0.0163575	0.00260377	0.00401372	0.0028064	0.00144648	0.014582	0.00629371	0.00319136	0.00517109	0.000223122	0.00303052	0.00285606	0.00124306	0.00535502	0.0835239	0.00586965	0.00714658	0.00124686	0.0173293	0.0782023	0.0270523	0.0149517	0.0289424	0.000415112	0.00210587	0.000566775	0.0171951	0.000578565	7.77382e-05	0.000307985	0.00365805	0.00169262	0.00261054	0.0203591
Holdemania	0.00497637	0.00597629	0.00316504	0.00536383	0.0123142	0.0326245	0.026987	0.0162696	0.0336455	0.00927399	0.0122168	0.0216456	0.0055896	0.0200593	0.0158523	0.00655694	0.0341745	0.00686646	0.00805898	0.0134407	0.00551985	0.00114431	0.019732	0.0241708	0.00785885	0.00663749	0.0105956	0.0174195	0.0158267	0.00274288	0.00790998	0.00591332	0.0151991	0.00480726	0.00584716	0.0125117	0.0108967	0.00317495	0.00603921	0.0092801	0.0177341	0.00336071	0.0143728	0.017232	0.0109951	0.00556598	0.0249199	0.00803134	0.00624186
Geoglossum	0.010098	0.0110111	0.0081247	0.0190853	0.0202057	0.0159759	0.0131854	0.0186965	0.0240259	0.0129715	0.020489	0.0156274	0.0105292	0.0112714	0.0367259	0.0123466	0.056632	0.0132353	0.0126246	0.00124588	0.0144789	0.00768977	0.0303374	0.0363146	0.00312371	0.0225477	0.0174889	0.0224083	0.0116952	0.0020157	0.0115471	0.0132813	0.011569	0.00971363	0.00821993	0.0154367	0.019468	0.00702749	0.00795408	0.0152765	0.0097694	0.00613411	0.0132156	0.00334274	0.00768424	0.00279733	0.00537655	0.014308	0.0165418
Carnobacterium	0.00421357	0.00384775	0.00407866	0.000914762	0.00997278	0.0139579	0.0150338	0.021483	0.0177057	0.00884969	0.0070084	0.21619	0.000259981	0.113287	0.000995957	0.0125558	0.00774622	0.00955333	0.0124822	0.00789759	0.00668916	0.000411952	0.00507894	0.00514769	0.0490497	0.00307993	0.00308525	0.0124306	0.0115522	0.00206673	0.00541132	0.00695685	0.0171088	0.00624448	0.0111011	0.0135261	0.0293269	0.0158941	0.0167652	0.0073527	0.0244906	0.00977216	0.0130329	0.0290223	0.0507868	0.0577542	0.00116634	0.00563478	0.00467709
Muribaculum	0.0395567	0.0013508	0.00238194	0.00390853	0.0148291	0.00613811	0.012446	0.00166291	0.00144062	0.00539468	0.00827221	0.44927	0.000714948	0.00133728	0.331446	0.0127302	0.230434	0.00431227	0.000427243	0.00730633	0.00533069	0.00338716	0.580634	0.077426	0.000136352	0.0790899	0.00516559	0.0152482	0.0047353	0.000114818	0.00044355	0.00942337	0.000457708	0.002924	0.00410996	0.00508921	0.000595762	0.00207146	0.00295935	0.010226	0.000462369	0.00275709	0.0562274	0.00417195	0.00063137	0.000229525	0.00105255	0.014522	0.0122258
Zoogloea	0.0102796	0.00241507	0.00362185	0.00270271	0.00182112	0.00235434	0.00110905	0.0141572	0.00325302	0.00181843	0.00202975	0.00142974	0.00116992	0.00426657	0.000829964	0.00324359	0.00188773	0.00749671	0.0162269	0.00213277	0.00730821	0.0165239	0.00373623	0.00428194	0.00174779	0.00350815	0.00160433	0.00207177	0.0172251	0.00651913	0.000547046	0.0382152	0.00367744	0.0190308	0.0331763	0.0144053	0.00645729	0.0388158	0.00147298	0.00135632	0.00380336	0.00632988	0.0011419	0.00278562	0.00384982	0.00537949	0.000341368	0.00495004	0.0231791
Acidaminococcus	0.00414092	0.0126484	0.00218616	0.00498961	0.00992942	0.00710507	0.00402545	0.0038202	0.0086902	0.00830416	0.00911475	0.00239398	0.00146239	0.00175121	0.00651522	0.00188338	0.0658103	0.0038147	0.00598978	0.00054903	0.00679234	0.00144183	0.0150811	0.0135244	0.00162383	0.00922332	0.00678755	0.00618217	0.00252655	0.000931304	0.00167071	0.00240328	0.00331443	0.00223017	0.000960404	0.00393949	0.00401659	0.000929255	0.00207556	0.00305173	0.0084867	0.00154984	0.0569125	0.0555051	0.00175552	0.000272561	0.0005405	0.00643363	0.0032327
unclassified Chloroflexi	0.00464945	0.00712242	0.00375237	0.0143451	0.0180377	0.0138738	0.00985825	0.0300672	0.0231429	0.0105469	0.0160466	0.0106732	0.00578458	0.00700482	0.023654	0.00739399	0.0818886	0.0103826	0.0119628	0.00101359	0.0128625	0.00425684	0.0287028	0.0358701	0.00236757	0.0194843	0.0134869	0.0149168	0.00975663	0.00195191	0.0080874	0.00855376	0.0103852	0.00631056	0.00364388	0.012089	0.0185647	0.00408485	0.00528933	0.00933364	0.00797959	0.00442113	0.00707981	0.00196937	0.00682188	0.000788992	0.00275939	0.0123252	0.0116068
Guerin_crAss_Beta	0	0.0001228	0	0.0197921	0.00520319	0.000252251	0.00246456	4.49435e-05	0	0.000181843	0.00574459	0.00199498	0	0.000318401	0	6.97546e-05	0.0156226	0	0.000971769	0.00030619	1.71958e-05	0.00180801	0.0143611	0.000608364	3.7187e-05	0.00536929	0	0.000298335	0.00236765	0	0.00017742	0.00249814	0.00765477	4.95594e-05	0.0151405	0	0	0.000116157	0.00917263	0.00019631	0.000253557	0.000228398	0	2.59127e-05	0.00021559	0.000918099	1.42237e-05	0.00154065	0.000361099
Cronobacter	0.022775	0.0170693	0.0138675	0.0234512	0.011447	0.00655853	0.0068597	0.0157302	0.0118503	0.0122441	0.00945942	0.00794668	0.0110817	0.00493521	0.00792616	0.00554549	0.00742074	0.0113777	0.0259111	0.00403326	0.0277884	0.00748379	0.00959355	0.0100614	0.00728865	0.0702948	0.00470721	0.0108395	0.0174793	0.00668498	0.017121	0.00599238	0.01149	0.009598	0.0105503	0.0112098	0.00643807	0.0183915	0.00783356	0.00920872	0.0196432	0.00933168	0.00883073	0.00257832	0.00448119	0.00129108	0.00678469	0.0115834	0.0114864
Elusimicrobium	0.000690153	0.00106427	0.000163147	0.00523909	0.0872402	0.000210209	0.000780445	0.000808983	0.00185887	0.000484915	0.266434	0.000166249	0.000194986	0.0001592	0.0023239	0.000139509	0.0011066	0.00228882	0.00134037	3.16748e-05	0.000343916	0.00695741	0.00821193	0.00208248	8.67697e-05	0.107485	0.00118121	0.000513799	0.000413147	3.82728e-05	0.000532261	0.000363653	0.000347226	0.000627752	0.000960404	0.00300957	0.00101856	0.00036783	9.37349e-05	0.00142771	0.000417623	9.78847e-05	0.000289282	0.000116607	0.000292586	8.60718e-05	4.2671e-05	0.000513549	0.234439
Raoultella	0.000108972	0.00212854	0.000130517	8.31602e-05	0.00138752	0.00046246	0.00020538	0.00089887	0.000418245	0.00272764	0.00114892	0.000864492	0.000194986	6.36802e-05	0.000580975	0.000104632	0.00169245	0.000398055	0.0144174	8.44662e-05	0.0164392	6.86587e-05	0.00179028	0.00138052	0.00475994	0.00237171	0.00121647	0.000265187	0.000143012	0.0138547	0.000133065	0.000126488	0.000220962	0.000181718	0.00295183	0.000980645	0.00686087	0.000116157	0.0124801	0.000624622	0.863929	0.000685193	0.000989651	0.00014252	0.000153993	0.00195096	0.00223312	0.00900138	0.000876955
Tympanopsis	0.00704682	0.00982403	0.00443759	0.0144283	0.0142221	0.0112252	0.0100636	0.0133482	0.0169622	0.00994075	0.0153189	0.00804643	0.00451717	0.0062725	0.0263099	0.00812641	0.0578688	0.00961967	0.0100277	0.00102415	0.0116072	0.00572156	0.024772	0.0299268	0.00197091	0.0182819	0.0122176	0.0168891	0.00859664	0.00154367	0.00814654	0.0110045	0.00961186	0.0060958	0.0044913	0.0117846	0.0151247	0.00619503	0.00565088	0.0103866	0.00656265	0.00538366	0.00770405	0.00212484	0.00489697	0.00103286	0.00514897	0.0112268	0.0139453
unclassified Rhizobiales (miscellaneous)	0.00570284	0.00736802	0.00352397	0.0127651	0.0128345	0.0127387	0.0110905	0.0144718	0.0224458	0.0112743	0.0131743	0.00894417	0.00513463	0.0069093	0.0251894	0.00819617	0.0634018	0.00902259	0.0108821	0.00173156	0.0124669	0.00421106	0.0245774	0.0297864	0.00291298	0.0172937	0.0133635	0.0176183	0.0117588	0.00162021	0.00734815	0.0100874	0.00940668	0.00541849	0.00309306	0.0137459	0.0149517	0.00522706	0.00540984	0.00849486	0.0075918	0.00494318	0.00640989	0.00332979	0.00594412	0.000903754	0.00833507	0.00978596	0.0114004
unclassified Bacteria (miscellaneous)	0.010098	0.0124028	0.00515543	0.0274013	0.010363	0.0077357	0.00628464	0.00912353	0.0105955	0.00763741	0.00819561	0.00598495	0.00773444	0.00350241	0.034485	0.00488282	0.0464773	0.0111787	0.00660971	0.000665171	0.0135159	0.00904006	0.0206466	0.0221819	0.00131394	0.0153996	0.010102	0.0136571	0.00700761	0.00109715	0.00399195	0.008032	0.00568189	0.0075991	0.00824817	0.012444	0.0128377	0.00940871	0.00373601	0.00979765	0.00360946	0.00409484	0.00729296	0.000842164	0.00291046	0.0010759	0.00105255	0.0113551	0.0117959
Bacteroidetes: environmental samples	0.00650197	0.00732709	0.0114529	0.0143036	0.0112302	0.00285885	0.00435406	0.00283144	0.00585543	0.00472792	0.00666372	0.00355772	0.00656453	0.00433025	0.0169728	0.005685	0.0309198	0.0128373	0.00423892	0.000749637	0.013877	0.012267	0.0115395	0.0153729	0.000632179	0.0124515	0.00606472	0.00914894	0.00562516	0.000382728	0.00841267	0.0137082	0.00336178	0.00872245	0.0126406	0.0119199	0.00518889	0.00623375	0.0037494	0.00690654	0.00216269	0.0114036	0.00831306	0.00103651	0.00157073	0.000329942	0.00103833	0.00674747	0.0125869
Scortechinia	0.0047221	0.00810483	0.00365448	0.013763	0.0148725	0.0095435	0.00829736	0.0157302	0.0173339	0.00878908	0.0125998	0.00921017	0.00656453	0.0075461	0.0328666	0.00742887	0.0601471	0.00812696	0.0101366	0.00115085	0.010713	0.00453147	0.023332	0.0287569	0.00276423	0.0168326	0.0126936	0.01374	0.00784979	0.00141609	0.00706724	0.00879093	0.00797043	0.00551761	0.00734426	0.0112267	0.0134719	0.00416229	0.00464657	0.00890533	0.00627927	0.00430693	0.00692755	0.00165842	0.00588252	0.0012337	0.00379772	0.0102567	0.0100248
Brussowvirus	0	0	0	0	0	4.20419e-05	0	0	0	0	0	6.64994e-05	0.000259981	0	4.14982e-05	0	0.000325471	0	0	0	0	0.000297521	0	2.33986e-05	0	0	0	4.97225e-05	6.35611e-05	0	0	0.00015811	0	0	0	0	0	0	0	0	0	1.63141e-05	0	0	0	0	0	0	1.71952e-05
Coriobacteriaceae: environmental samples	0.00345076	0.00781829	0.0045681	0.0113929	0.020726	0.0174474	0.00846167	0.0224718	0.012315	0.00794048	0.0163146	0.0103074	0.00432219	0.0127997	0.0217866	0.0105329	0.0328075	0.00819331	0.0113596	0.0019744	0.0135675	0.00320407	0.0236239	0.0244749	0.00280142	0.0212466	0.00904418	0.013508	0.00575228	0.00163297	0.0058253	0.00660901	0.0092015	0.00396475	0.00158184	0.0145575	0.0154322	0.00406549	0.00419129	0.0147054	0.00706977	0.0039317	0.00411086	0.00287631	0.00522035	0.000803337	0.00199131	0.011726	0.00956053
Tunavirus	0	0	0	0	0	0	0	0	0	0	0	0	0	0	0	0	0	0	0	0	0	0	0	0	0	0	0	0	0	0	0	0	0	0	0	0	0	0	0	0	0	0	0	0	0	0	0	0	0
Acholeplasma	0.102361	0.0924687	0.000228405	0.00632017	0.00251488	0.00151351	0.00168412	0.000719096	0.00227711	0.00181843	0.00329356	0.00176223	0.000162488	3.18401e-05	0.0376389	0.00170899	0.000260377	0.000729768	0.00462428	2.11165e-05	0.000171958	4.57724e-05	0.0118314	0.0127522	0.000111561	9.88212e-05	0.0182823	0.00071269	0.00239943	6.37879e-05	0.00035484	0.000822173	0.000473491	0.000198237	0.000169483	0.000101446	0.00576544	0.00344599	0.000160688	0.0031588	4.47454e-05	0.000228398	0.000548114	1.29564e-05	0.000246388	1.43453e-05	0.000184908	0.00259628	0.00247611
unclassified Acidobacteria	0.006393	0.00691776	0.00342608	0.00943868	0.0130513	0.0103003	0.00920104	0.0140224	0.0166369	0.00872846	0.0168508	0.00794668	0.00308728	0.00604962	0.02216	0.00697546	0.0761603	0.00723134	0.00927369	0.000791871	0.0103175	0.0036618	0.0196931	0.0292716	0.0020081	0.0163055	0.0122881	0.0126129	0.00873965	0.00103336	0.00527825	0.00864863	0.00847548	0.00535241	0.00255637	0.00955283	0.0173347	0.00423973	0.00407077	0.00803086	0.00568266	0.00345859	0.00639467	0.00165842	0.00395761	0.00094679	0.00238958	0.0101569	0.0112629
Actinomyces	0.00860875	0.00597629	0.0054491	0.0111435	0.00581023	0.0242161	0.00554527	0.0147415	0.00655251	0.00478853	0.0100339	0.00724844	0.00896935	0.00999779	0.0263514	0.013637	0.0157528	0.00872405	0.00495937	0.0014676	0.0194656	0.00379911	0.00828977	0.0149049	0.00555326	0.00976683	0.0122705	0.0138892	0.00846952	0.00552404	0.00665326	0.0110993	0.00740224	0.00437774	0.00381337	0.00557953	0.0106084	0.0241993	0.0209163	0.0108684	0.0137368	0.00678667	0.00449149	0.00299292	0.00537435	0.00948224	0.00361281	0.0149072	0.00926821
Metaprevotella	0.000217943	0	0.000195776	0.00419959	0.000650399	0.00197597	0	4.49435e-05	0.00464717	0.00303072	0.000229784	0.000565245	0.00705199	3.18401e-05	8.29964e-05	6.97546e-05	0.000130188	0.0468047	4.18866e-05	0.000190049	0.0184683	0.00418818	0.000486489	0.0050307	2.47913e-05	0.00362345	8.81499e-05	0.000265187	4.76708e-05	1.27576e-05	0.00544089	0.000869606	7.89151e-05	0.0190143	0.000776797	0.000456507	0.000826379	0.00121965	2.67814e-05	0.252669	5.96605e-05	0.0532167	0.000471987	1.29564e-05	3.07985e-05	1.43453e-05	2.84473e-05	8.55915e-05	0.0381905
Mycobacterium	0.00555755	0.00397055	0.00414392	0.014262	0.0098427	0.00676874	0.00792768	0.00737074	0.0165439	0.00812232	0.00769775	0.00412296	0.00568709	0.00407553	0.0160183	0.00596402	0.0679584	0.00699914	0.00724638	0.00195328	0.00866668	0.00318118	0.016599	0.0211055	0.00130155	0.0112656	0.00747512	0.00838653	0.00723007	0.00144161	0.00468685	0.00720983	0.00544514	0.0048403	0.00189256	0.0094852	0.022639	0.0100282	0.00431181	0.0213264	0.00441488	0.00358911	0.00338004	0.000971728	0.00748405	0.000817682	0.0039684	0.00747499	0.00916504
Absiella	0.0142026	0.00343841	0.000587328	0.00652807	0.0106232	0.0158077	0.0152392	0.0293032	0.00971258	0.0033944	0.00643394	0.00445546	0.00237233	0.00805554	0.00564376	0.00285994	0.0143858	0.0031181	0.00419704	0.00253399	0.00275133	0.000732359	0.0133687	0.0149985	0.00467317	0.00856451	0.00426646	0.0233364	0.00961362	0.000280667	0.00102017	0.0147359	0.0110165	0.00419603	0.000677932	0.0104658	0.0218126	0.00139388	0.00237015	0.00952995	0.00882975	0.0030018	0.0100183	0.000518255	0.00446579	0.00097548	0.0121755	0.0112696	0.00498661
Lachnoanaerobaculum	0.00366871	0.00568975	0.00120728	0.00698546	0.00641727	0.0274533	0.00759907	0.0117303	0.0208193	0.0126078	0.00758286	0.00944292	0.00298978	0.00289745	0.0204171	0.00317384	0.0304641	0.00616986	0.00770713	0.000168932	0.00383466	0.0033185	0.0342293	0.0194208	0.00225601	0.00981624	0.0126231	0.0205188	0.00837417	0.00068891	0.00165592	0.00498047	0.00844392	0.0115969	0.00145473	0.0106856	0.00874425	0.00309752	0.00712385	0.00672807	0.00753214	0.00228398	0.00280147	0.000466429	0.00471218	0.00223787	0.00125168	0.00951492	0.00734235
unclassified Enterobacteriaceae (miscellaneous)	0.000835448	0.00503482	0.000717845	0.000748442	0.0165635	0.00168167	0.000985825	0.00121347	0.00292772	0.0100014	0.00578289	0.00345797	0.000324977	0.000382081	0.00132794	0.000732424	0.00305943	0.000796111	0.141459	0.000580705	0.0167659	0.000457724	0.00400867	0.00224627	0.0304933	0.0120233	0.00148092	0.00137566	0.00128711	0.00641707	0.00110888	0.000964472	0.000931198	0.000677311	0.00655334	0.00172458	0.0037091	0.000638863	0.00295935	0.00333727	0.0851504	0.00264289	0.000852622	0.000557124	0.000893158	0.000301251	0.00948719	0.0179457	0.00312953
unclassified Bacteroidetes	0.00741006	0.00515762	0.00584065	0.0142204	0.00945246	0.00428827	0.00698293	0.00615726	0.0070637	0.00418239	0.00712329	0.00478796	0.00324977	0.00229249	0.0208321	0.00359236	0.0294877	0.0313469	0.00499288	0.000939686	0.0077553	0.00789575	0.0135438	0.0149283	0.000929675	0.00930567	0.00867396	0.00929811	0.00877143	0.000944061	0.00487905	0.0100874	0.00421407	0.00958148	0.00658159	0.00984026	0.0135296	0.0051109	0.00336107	0.00521113	0.00208812	0.00251237	0.00700368	0.000958771	0.00227909	0.00209441	0.00227579	0.00465047	0.0107126
Faecalicatena	0.00501269	0.00650842	0.00261034	0.00474013	0.0430564	0.00622219	0.0139248	0.00238201	0.00715664	0.0167296	0.0326293	0.00651694	0.0138765	0.0133728	0.00838264	0.00924249	0.0114566	0.00978553	0.00943286	0.00166821	0.0036799	0.00203687	0.00963247	0.0164258	0.00635898	0.00538576	0.00837425	0.00936441	0.0121402	0.00162021	0.00841267	0.00425316	0.0111112	0.00378303	0.00443481	0.0114634	0.00839832	0.00435588	0.0110607	0.00628191	0.00569758	0.00494318	0.0105207	0.00754061	0.0104407	0.000430359	0.00301542	0.00720395	0.00591515
Christensenella	0.00439518	0.00454361	0.0018925	0.00465697	0.0103197	0.0118978	0.00850274	0.0265167	0.0221205	0.00745556	0.0114126	0.0054197	0.00126741	0.0053173	0.0145659	0.00606865	0.0641829	0.00421275	0.00979309	0.000422331	0.00928573	0.00276923	0.0190898	0.0279145	0.00184695	0.00760924	0.00833899	0.0128118	0.0057205	0.00133955	0.00382932	0.00564453	0.00828609	0.00386563	0.000720303	0.00776062	0.0143559	0.00274905	0.00595886	0.00629976	0.00583181	0.00202295	0.00517663	0.000790338	0.00557454	0.000329942	0.00179218	0.0103994	0.00653418
Prevotellamassilia	0.00370503	0.00159641	0.00182724	0.00237007	0.020119	0.000966963	0.000369685	0.000449435	0.00469364	0.00103044	0.0042127	0.000964242	0.00802692	0.00334321	0.00734518	0.00498746	0.00201792	0.00593766	0.00046913	0.000506797	0.00414419	0.00517229	0.00309407	0.000865748	0.000136352	0.0666549	0.00142803	0.000546948	0.0137928	0.00068891	0.00146372	0.00959729	0.00116794	0.0574393	0.076225	0.00579933	0.00267132	0.0021489	0.00184792	0.00108863	0.00102914	0.00164773	0.0124544	0.00110129	0.000615971	0.000444704	0.000298697	0.00134093	0.00529612
unclassified Methanomassiliicoccaceae	0.000181619	0.000491202	0.000424181	0.000332641	0.0376364	0.00248047	0.0010269	0.00125842	0.00125474	0.000606143	0.0369186	0.000531995	0.000194986	0.0001592	0.00444031	0.00038365	0.00696508	0.000630254	0.000854487	0.000126699	0.000722223	0.000274635	0.00383353	0.0453933	0.000173539	0.000955272	0.00068757	0.00132593	0.000476708	0.000140333	0.00026613	0.0192104	0.0656258	0.000528633	0.000254225	0.000760845	0.00163354	0.000348471	0.000415112	0.00039262	0.000208812	0.000163141	0.000365409	3.88691e-05	0.000354183	2.86906e-05	0.000455158	0.000670467	0.0110909
Sarcina	0.00486739	0.0582483	0.00430707	0.00390853	0.0198155	0.00428827	0.0515505	0.0120898	0.00613426	0.00703126	0.0391398	0.00468821	0.00630455	0.00213329	0.0215791	0.003697	0.0148415	0.00281956	0.0082014	0.000432889	0.00354233	0.00217419	0.0155676	0.0106464	0.00969341	0.00518812	0.00304999	0.00608272	0.00584762	0.000497546	0.00785084	0.00970797	0.00579237	0.00165198	0.00341791	0.00454816	0.00712992	0.0089828	0.00218268	0.00346219	0.0063091	0.0228561	0.00516141	0.00434038	0.00474298	0.000602503	0.000455158	0.0268044	0.00438478
Atopobium	0.00435886	0.00241507	0.00228405	0.00598753	0.0230675	0.0046246	0.00842059	0.0104269	0.0212376	0.0229122	0.0196848	0.00807968	0.00321727	0.00206961	0.0177197	0.00362724	0.0299434	0.00228882	0.00580548	0.000834104	0.00846033	0.003822	0.00612976	0.0165194	0.00287579	0.00724689	0.00731645	0.0105246	0.0094706	0.00153091	0.0041398	0.00259301	0.00879114	0.00588104	0.00100277	0.00872436	0.00491984	0.00422037	0.0070569	0.0202199	0.00748739	0.00398064	0.0065926	0.00173615	0.00463518	0.00142018	0.000981433	0.00552065	0.0102483
unclassified Deltaproteobacteria (miscellaneous)	0.00464945	0.00581255	0.00313241	0.0101455	0.010363	0.00660057	0.00644894	0.0109662	0.0134303	0.00830416	0.00968921	0.00708219	0.0028273	0.00407553	0.0170973	0.00606865	0.0559811	0.0073972	0.00756472	0.00139369	0.00873546	0.00324984	0.0158401	0.0237262	0.00183456	0.0117268	0.00966123	0.0112041	0.00726185	0.000905789	0.00489384	0.00610305	0.00572924	0.00396475	0.0014971	0.00879199	0.0113771	0.00271033	0.00336107	0.00701362	0.00448945	0.00295286	0.00476555	0.00148998	0.00357263	0.000588157	0.00288741	0.00667614	0.00796138
Kandleria	0.00366871	0.0519446	0.000522069	0.00228691	0.00212464	0.000336335	0.000328608	0.000539322	0.00106885	0.0050916	0.00248932	0.000166249	0.000162488	0.000222881	0.00182592	0.000488282	0.00540282	0.202942	0.000787468	5.27914e-05	0.000481482	0.00308964	0.000797841	0.0050775	0.000148748	0.000362345	0.00250346	0.00813792	0.000365476	0.000127576	0.0002957	0.000837984	0.0177086	0.00482378	0.000141236	0.000913014	0.00109543	0.0209663	0.000120516	0.0381376	7.45756e-05	0.000734135	0.000137029	0.000116607	0.00112415	0.000100417	7.11184e-05	0.0010271	0.024486
Candidatus Borkfalkia	0.00345076	0.00171921	0.00123991	0.00474013	0.00255824	0.0478857	0.00151981	0.0128988	0.00316007	0.00163659	0.00517013	0.00162924	0.00250232	0.00146464	0.0070962	0.00129046	0.017966	0.00650157	0.00206082	0	0.00111773	0.000457724	0.0101384	0.0100614	0.000111561	0.00383756	0.00550056	0.00497225	0.00578406	0.000191364	0.00419894	0.00102772	0.00285673	0.00231277	7.06179e-05	0.0108547	0.00424721	0.000677582	0.000857005	0.00426528	0.00173015	0.000244712	0.000776495	0.000116607	0.000893158	7.17265e-05	4.2671e-05	0.00342366	0.00381733
Coprobacter	0.00207046	0.000327468	0.000815733	0.00673598	0.00498639	0.000168167	0.00295748	0.0330784	0.00264889	0.00187904	0.00478716	0.00186198	0.0168013	0.00665458	0.0092956	0.0030692	0.000585848	0.00567229	0.00853649	0.0352752	0.00115212	0.00286078	0.00651895	0.00414155	0.00411536	0.0018776	0.0122176	0.0110218	0.00554571	0.00295976	0.0315217	0.00320964	0.0219858	0.000974667	8.47415e-05	0.00508921	0.00432408	0.00263289	0.026835	0.0133491	0.00143185	0.0100821	0.00878505	0.00927676	0.00223289	8.60718e-05	0.0434533	0.00268187	0.00141001
unclassified Gammaproteobacteria (miscellaneous)	0.006393	0.00483015	0.00371974	0.0104366	0.0109267	0.00874471	0.00743477	0.0132134	0.0118968	0.0104257	0.00911475	0.00728169	0.0027298	0.00407553	0.0177197	0.00498746	0.0474537	0.00680011	0.00885483	0.00122476	0.008168	0.00283789	0.0135438	0.0204972	0.00204529	0.0109197	0.00960834	0.0115025	0.0070235	0.00133955	0.00474599	0.00899647	0.00683405	0.00449338	0.00231627	0.00899488	0.0110889	0.00307816	0.00298613	0.0085484	0.0046386	0.00345859	0.00526799	0.00136042	0.00437339	0.000717265	0.00371238	0.00721822	0.0078754
Echinosphaeria	0.00552122	0.00491202	0.003785	0.0123909	0.00932238	0.00836633	0.00603818	0.0112359	0.0121756	0.00739495	0.00995729	0.00901067	0.00464716	0.00429841	0.0162258	0.00439454	0.0440037	0.00809379	0.00745581	0.000538472	0.00758334	0.00386777	0.0134271	0.0218075	0.00164862	0.011875	0.00833899	0.0123312	0.00646734	0.001263	0.00649062	0.00675131	0.0057608	0.00515417	0.0027541	0.00715195	0.0109735	0.00451076	0.0043252	0.00656746	0.00445962	0.00267552	0.00583133	0.00134746	0.00312605	0.00045905	0.00442356	0.00667614	0.00913065
Candidatus Methanomethylophilus	0	0	0	0	0.000390239	4.20419e-05	0	0	4.64717e-05	0	0.000229784	0	3.24977e-05	6.36802e-05	0.485778	0.000104632	0	6.63426e-05	2.5132e-05	0	1.71958e-05	0	0.32009	0.0871598	2.47913e-05	9.88212e-05	0.00015867	1.65742e-05	0	2.55152e-05	2.957e-05	0.000221354	0.00187818	6.60791e-05	1.41236e-05	1.69077e-05	3.84363e-05	5.80784e-05	0.000120516	3.56927e-05	5.96605e-05	4.89424e-05	4.56762e-05	1.29564e-05	4.61978e-05	1.43453e-05	1.42237e-05	0.000114122	0.00875236
Methanoculleus	7.26477e-05	0.000163734	9.78879e-05	0.0002079	0.000997278	0.000168167	8.21521e-05	0.000359548	0.000418245	0.000242457	0.00149359	0.000265998	3.24977e-05	9.55203e-05	0.500966	0.000313896	0.00130188	0.000298542	0.000376979	2.11165e-05	0.000447091	0.000160204	0.308979	0.0836266	2.47913e-05	0.000279994	0.00024682	0.000314909	0.000222464	1.27576e-05	0.00014785	0.000126488	0.000268311	0.000247797	4.23708e-05	0.000270523	0.000518889	7.74379e-05	0.000160688	0.000321234	0.000268472	9.78847e-05	0.000228381	3.88691e-05	0.000107795	4.30359e-05	4.2671e-05	0.000114122	0.00713601
Sharpea	0.00544858	0.00659029	0.00757	0.0145946	0.0109701	0.00660057	0.00110905	0.00507862	0.0095267	0.010062	0.00934453	0.00355772	0.0292479	0.000509442	0.00672271	0.000558037	0.0333934	0.0162871	0.0122728	7.39079e-05	0.0028717	0.0340776	0.0193039	0.0143667	0.00173539	0.00383756	0.00814506	0.0287065	0.00373421	0.00079097	0.00119759	0.00142299	0.00680248	0.00857377	5.64943e-05	0.0206781	0.0153745	0.00392997	0.00113821	0.00337296	0.00289353	0.002545	0.001081	0.000440517	0.00113955	4.30359e-05	0.000711184	0.0043509	0.0175563
Harryflintia	0.00348709	0.00523948	0.00231668	0.00395011	0.0104064	0.0101321	0.00985825	0.0104718	0.0199828	0.00503099	0.0114509	0.00418946	0.00357474	0.0101888	0.0131134	0.00976565	0.0181613	0.00421275	0.0101114	0.00155207	0.00495239	0.00308964	0.00996329	0.0228136	0.00161144	0.00988212	0.00442513	0.0122317	0.00618132	0.00103336	0.0048347	0.00607143	0.00702345	0.00332048	0.00094628	0.0108547	0.00903252	0.00307816	0.00867718	0.011386	0.00536944	0.00236555	0.00475032	0.00421082	0.0042502	0.000688574	0.000554723	0.0131954	0.00421282
Sutterellaceae: environmental samples	7.26477e-05	0.0001228	0.000163147	0.00016632	0.0945246	0.000378377	4.10761e-05	4.49435e-05	0.000232358	0	7.65945e-05	0.00751443	6.49953e-05	0.00012736	0.000248989	0.000174387	0.00247358	0.00829282	0.000209433	0	6.87832e-05	0	0.000467029	0.00290143	1.23957e-05	0.000724689	0.00014104	0.000447503	0.00422681	0.000114818	0.00035484	0.000126488	0.340298	6.60791e-05	0	0.000118354	0.00030749	3.8719e-05	6.69535e-05	3.56927e-05	0.010008	4.89424e-05	0.0457371	0	0.000662169	0.00758866	0.0040253	0.000313836	0.000292318
unclassified Betaproteobacteria (miscellaneous)	0.00301488	0.00433895	0.00316504	0.00686072	0.00888878	0.0111411	0.0066954	0.00808983	0.0111067	0.0113349	0.00723818	0.00984191	0.00165738	0.00461681	0.0154788	0.00537111	0.035216	0.00849185	0.00564631	0.000527914	0.00644842	0.00343293	0.0133882	0.0205908	0.00138831	0.011315	0.00620576	0.0121323	0.00843774	0.00137782	0.00619492	0.00537575	0.00686561	0.00254405	0.00145473	0.0059515	0.0098589	0.00189723	0.00246389	0.0058536	0.00423589	0.0028876	0.00694278	0.00107538	0.00529735	0.00100417	0.0206812	0.00858768	0.00600113
Campylobacter	0.00217943	0.00151454	0.00101151	0.0119335	0.00242816	0.00525523	0.00303963	0.0045393	0.00320655	0.0146687	0.00536162	0.00196173	0.00285979	0.0012736	0.00734518	0.00156948	0.00950376	0.00281956	0.00402111	0.000232282	0.00230424	0.00585887	0.007453	0.00744075	0.0048715	0.0029317	0.00472484	0.00414354	0.0042427	0.000574091	0.00347448	0.00420573	0.00233589	0.00224669	0.00169483	0.00280667	0.00467	0.00375574	0.00559731	0.0158119	0.00184948	0.00190875	0.00254264	0.000155476	0.00118574	0.00641235	0.00617307	0.00637657	0.0101624
Anaerobutyricum	0.00247002	0.00446175	0.00176198	0.00507277	0.0262328	0.00866062	0.00776338	0.0109662	0.00841137	0.0144868	0.0249315	0.00781368	0.00471216	0.00541282	0.0161428	0.00690571	0.00624905	0.00879039	0.00610707	0.000950245	0.00216667	0.00196822	0.0179612	0.015911	0.00777208	0.00181172	0.00368467	0.00478994	0.00325751	0.00108439	0.00811697	0.00283017	0.00673935	0.00457598	0.00597428	0.00723648	0.00778334	0.00693069	0.00198182	0.00646038	0.00125287	0.00285497	0.0105207	0.00391282	0.00247928	0.00502086	0.00854843	0.0141654	0.0120023
Mediterranea	0.00661094	0.00376588	0.00345871	0.00316009	0.00364223	0.00298497	0.0087492	0.00395503	0.000790019	0.00133352	0.00111062	0.00123024	0.00458217	0.0163976	0.00381784	0.0113351	0.00507735	0.00563912	0.00240429	0.00117197	0.00424736	0.00430261	0.00463137	0.00463292	0.0579002	0.00390344	0.00266213	0.00732579	0.00257422	0.00293424	0.0152138	0.00553386	0.00257263	0.00462554	0.0067087	0.00289121	0.00132605	0.0102024	0.0340392	0.00810224	0.00888941	0.000880962	0.0279995	0.0050789	0.00971694	0.000602503	0.020667	0.00156918	0.00288879
Eggerthella	0.00174354	0.00442081	0.00479651	0.00228691	0.0119673	0.009039	0.0100226	0.0120898	0.0080396	0.00527345	0.0266166	0.00349122	0.000649953	0.00248353	0.00805065	0.00484795	0.0162085	0.00232199	0.00330066	0.0084255	0.00325	0.00336427	0.00768652	0.0139456	0.00126436	0.00640691	0.00336733	0.0239331	0.00737309	0.000497546	0.00189248	0.00150205	0.00405624	0.00295704	0.000225977	0.015741	0.00395893	0.00243929	0.0487689	0.00312311	0.00698028	0.000636251	0.00216201	0.000557124	0.00141673	0.00187923	0.00361281	0.00726101	0.00490063
Viruses: environmental samples (186616)	0.00977111	0.00581255	0.00342608	0.00781706	0.00698095	0.014084	0.00657217	0.0189212	0.0113391	0.00854662	0.0103786	0.00970892	0.00477716	0.00741874	0.012076	0.00613841	0.0157528	0.00620303	0.0109324	0.000358981	0.00699869	0.00228862	0.00934058	0.00982741	0.00337162	0.00686808	0.00539478	0.00870144	0.00734131	0.00228361	0.0027648	0.00423735	0.00615538	0.00419603	0.00272585	0.00605295	0.00591918	0.00309752	0.0054768	0.00522898	0.00853145	0.00396433	0.0105055	0.00181389	0.00403461	0.000473395	0.0016215	0.00824532	0.0039549
Guerin_crAss_Gamma	0.0132945	0	3.26293e-05	0.00627859	0.0181678	0	4.10761e-05	0	0.00320655	6.06143e-05	0.0070467	0	0	3.18401e-05	0.00219941	0	0	0	0.00483371	0	0	0	0.00984653	2.33986e-05	0	0	1.763e-05	0	0	1.27576e-05	0.0197528	1.5811e-05	0	0.000181718	0	0	0	0	0	0.000214156	0	0.0273261	0	0	0	0	0	2.85305e-05	1.71952e-05
unclassified Veillonellaceae	0.00704682	0.0539503	0.00107677	0.0409564	0.0105365	0.0067267	0.000575065	0.00399997	0.00808607	0.000606143	0.0167359	0.00807968	0.0013324	0.000891523	0.00331986	0.00320871	0.0134745	0.00165856	0.00221161	0.000116141	0.00218387	0.00386777	0.00237406	0.0128926	0.000272705	0.00951978	0.00188641	0.0041104	0.00100109	0.000829243	0.000547046	0.0041583	0.0161145	0.00996143	0.0019773	0.00679688	0.00591918	0.00362022	0.000990912	0.00244495	0.00119321	0.00102779	0.00298418	0.0174263	0.000354183	0.000186489	0.000526276	0.00613406	0.00906187
Proteus	0.0022884	0.00208761	0.000130517	0.00116424	0.0002168	0.000420419	0.00020538	0.000269661	0.000371773	0.000363686	0.000191486	0.000332497	0.000129991	0.000286561	0.000248989	0.00188338	0.00650942	0.00348298	0.000351847	8.44662e-05	0.000412699	0.000503497	0.000622705	0.000678559	0.49667	0.000312934	0.00014104	0.000298335	0.00055616	0.000127576	7.39251e-05	0.000379465	0.000189396	0.000313876	0.000536696	0.000456507	0.000538108	0.000406549	0.0005758	0.000178463	0.000238642	0.000163141	0.000182705	0.000181389	0.000169392	0.0101278	0.000526276	0.000684732	0.000361099
unclassified Spirochaetales	0.00686521	0.00728616	0.00714582	0.0141372	0.00823839	0.00201801	0.00439514	0.0220223	0.0154751	0.00527345	0.00344675	0.00305897	0.00185237	0.00235617	0.0146489	0.00352261	0.0326773	0.00832599	0.00536986	6.33496e-05	0.00428175	0.0053096	0.00776436	0.0131266	0.00157425	0.00958566	0.00391386	0.00533688	0.00700761	0.000676152	0.00461292	0.0061663	0.00457708	0.006261	0.00538109	0.0030941	0.0101856	0.00317495	0.00125873	0.00405112	0.00134236	0.0043885	0.00237516	0.00116607	0.00186331	0.0055086	0.000213355	0.005378	0.0134123
unclassified Planctomycetes	0.00348709	0.00405241	0.00185987	0.00935552	0.01084	0.00546544	0.00632571	0.00835949	0.00957317	0.00672819	0.00819561	0.0059517	0.00269731	0.00353425	0.0156448	0.00442942	0.0446547	0.00560595	0.00569658	0.000559589	0.00883864	0.00203687	0.0126487	0.0172916	0.000979258	0.00950331	0.00886788	0.00832024	0.00742076	0.000765455	0.00405109	0.008032	0.00514527	0.00361783	0.0026976	0.00657708	0.00761038	0.00226506	0.00286561	0.0053539	0.00381827	0.00166404	0.0038977	0.000984684	0.0021559	0.00130542	0.0013228	0.00572037	0.00589795
Pseudobutyrivibrio	0.00326915	0.00556695	0.00261034	0.00428275	0.00741455	0.00487686	0.0133908	0.00498873	0.00520483	0.00539468	0.00532332	0.00751443	0.0196286	0.00503074	0.00518728	0.00163923	0.00696508	0.0035825	0.00574684	0.000179491	0.00445371	0.00196822	0.00743355	0.00655161	0.00746219	0.0063575	0.00421357	0.00613244	0.00519612	0.000829243	0.00499734	0.00445871	0.00894897	0.00411343	0.00384161	0.00798042	0.0076296	0.00352343	0.0100296	0.00451513	0.00271455	0.0131492	0.00817604	0.0011272	0.0021559	0.00197965	0.00329989	0.00514976	0.00691247
unclassified Actinobacteria (class) (miscellaneous)	0.00283326	0.00401148	0.00146832	0.00582121	0.00836847	0.00769366	0.00435406	0.00853927	0.012315	0.0059402	0.00892326	0.00512046	0.00246982	0.00359793	0.0136944	0.00477819	0.0359971	0.00507521	0.00580548	0.00054903	0.00576059	0.00219708	0.0133687	0.0233518	0.0014255	0.00965154	0.00842714	0.00832024	0.00576817	0.000765455	0.00338577	0.00379465	0.00464021	0.00305616	0.0020338	0.00696596	0.0119537	0.00226506	0.00262458	0.00481851	0.00489216	0.00228398	0.00342571	0.000829208	0.00324925	0.000516431	0.00267405	0.00690438	0.00593234
Dysgonomonas	0.00475842	0.00433895	0.00398078	0.00640333	0.0154361	0.00294293	0.00883135	0.00269661	0.00701722	0.00103044	0.0069318	0.00232748	0.0013974	0.00226065	0.00834114	0.00233678	0.00943867	0.00650157	0.00133199	0.00301967	0.00314683	0.00894851	0.00511786	0.0123077	0.000793323	0.00800452	0.00171011	0.00464077	0.0065309	0.00244946	0.00270566	0.0100716	0.00220962	0.00581496	0.00556469	0.0111083	0.00324786	0.00540129	0.00179435	0.00603207	0.00135728	0.00376856	0.00397383	0.00108833	0.00186331	0.001994	0.00193442	0.00275319	0.00987005
Phocea	0.00588446	0.00278348	0.00163147	0.00345115	0.00936574	0.00634832	0.00246456	0.00791006	0.0117109	0.00697065	0.00631905	0.0052867	0.00159239	0.00942467	0.00634923	0.0194964	0.0218066	0.00364884	0.00329229	0.00360037	0.0024418	0.00114431	0.00677192	0.0115121	0.00411536	0.00382109	0.00639969	0.0039778	0.00390901	0.000778213	0.00155243	0.00161272	0.00808091	0.00417951	0.00155359	0.00541045	0.00470844	0.00187787	0.00427163	0.00424743	0.00255049	0.000783078	0.00538979	0.00634862	0.00586712	0.000100417	0.00250337	0.0077175	0.00239013
Chlamydia	0.00461313	0.00241507	0.00329556	0.00453223	0.00134416	0.00340539	0.000328608	0.00107864	0.00260241	0.00387932	0.0027957	0.000698244	0.10253	0.00413921	0.00170143	0.00101144	0.00214811	0.00268687	0.000837732	9.50245e-05	0.00170238	0.00084679	0.00188758	0.00407136	0.0002851	0.000905861	0.0010578	0.000961302	0.00139834	0.000497546	0.000754036	0.0311951	0.00280938	0.00688875	0.00516923	0.00931613	0.00224852	0.00238122	0.000267814	0.00053539	0.000402708	0.0122356	0.000669917	0.000375735	0.000739165	0.00021518	8.5342e-05	0.00300997	0.00560564
Acetobacter	0.000908096	0.000286534	0.000163147	0.00316009	0.001084	0.000546544	0.0018895	0.00139325	0.00083649	0.0004243	0.00084254	0.000864492	0.000584958	0.000254721	0.000622473	0.000279019	0.00325471	0.000331713	0.00318338	0.000168932	0.000412699	0.000526383	0.00661624	0.00149751	8.67697e-05	0.00186113	0.00160433	0.00139223	0.000699172	7.65455e-05	0.00406588	0.00580264	0.000946981	0.000512113	0.000692056	0.000524138	0.000960906	0.000135516	0.000214251	0.00183817	0.000402708	0.00027734	0.00127893	0.00606358	0.00063137	0.000301251	0.000113789	0.000713263	0.000739394
Fusarium	0.006393	0.00712242	0.00593853	0.0081497	0.00585359	0.00575973	0.00410761	0.0114157	0.00715664	0.00612205	0.0070467	0.00462171	0.00259981	0.00375713	0.0139849	0.00362724	0.0184868	0.00544009	0.00500964	0.000443448	0.00564022	0.00453147	0.0100995	0.00931264	0.00154946	0.00675278	0.00565923	0.00701088	0.00486242	0.000637879	0.00833875	0.00556548	0.00430877	0.00403083	0.00398285	0.00524138	0.00822536	0.00425909	0.00400382	0.00556806	0.00278913	0.00282234	0.00290805	0.000660775	0.0020173	0.00311293	0.000611618	0.00459341	0.00705003
Mageeibacillus	0.00199781	0.00458455	0.00127254	0.00457381	0.00546335	0.00731528	0.00558634	0.0112359	0.00934081	0.00648573	0.0070084	0.00362422	0.00500464	0.00312033	0.010582	0.00310408	0.0681537	0.00388104	0.00641703	0.000316748	0.00390344	0.00208265	0.011053	0.0130564	0.00110321	0.00634103	0.00625865	0.00841968	0.00487831	0.000727182	0.00362233	0.00382627	0.00730754	0.00265969	0.000621438	0.00777753	0.00845598	0.00168427	0.00305308	0.00610345	0.00272947	0.00329545	0.0027558	0.000544167	0.00266407	0.000315597	0.000597394	0.00714689	0.00428161
Rhizobium	0.00250634	0.00413428	0.00212091	0.00586279	0.00819503	0.00660057	0.00579172	0.00687636	0.0101308	0.00612205	0.00708499	0.00408971	0.00354224	0.00267457	0.0131964	0.00460381	0.0223273	0.00484301	0.0068694	0.000812987	0.00600133	0.0033185	0.0119287	0.0182743	0.00163623	0.00783982	0.00788061	0.00845283	0.00514845	0.000944061	0.00297179	0.00471168	0.00459286	0.00358479	0.00163834	0.00637419	0.00864816	0.0023425	0.00298613	0.00380127	0.00390776	0.00236555	0.00420221	0.00191754	0.00346484	0.000301251	0.0037266	0.00593435	0.00508978
Bittarella	0.00323282	0.00229227	0.000978879	0.00216216	0.00494303	0.010048	0.00640787	0.00916848	0.0154286	0.0107894	0.00471056	0.00339147	0.00253482	0.00273825	0.00751118	0.00701034	0.0212858	0.00208979	0.00895535	0.000760196	0.00275133	0.00189956	0.0222033	0.00961682	0.0040162	0.00400226	0.0058179	0.00856885	0.00462407	0.000931304	0.0024691	0.0021503	0.00301456	0.00211453	0.000903909	0.0066109	0.00689931	0.00164556	0.002879	0.00333727	0.00328133	0.00259394	0.00424788	0.00189163	0.00232529	0.000387323	0.0016215	0.00871607	0.00328428
Romboutsia	0.00668359	0.00204667	0.00123991	0.00116424	0.00463951	0.00538136	0.00476482	0.0187414	0.0102238	0.000484915	0.00440418	0.00172898	0.00181987	0.000764162	0.000871463	0.00115095	0.00689999	0.00208979	0.00888834	5.27914e-05	8.59789e-05	0.00542403	0.00445624	0.00269084	0.0242459	0.000247053	0.00278554	0.0103754	0.00416325	0.0204632	0.000635756	0.00422154	0.00104168	0.0163215	0.00055082	0.00370278	0.0061498	0.0183528	0.00254423	0.00210587	4.47454e-05	0.000440481	0.000471987	0.00108833	0.0020481	0.0751981	0.00460847	0.00232524	0.00319831
Burkholderia	0.0015256	0.00282441	0.00195776	0.00444907	0.00528991	0.0115195	0.00312178	0.0089887	0.00910845	0.00497037	0.00536162	0.00591845	0.0013324	0.00334321	0.0112875	0.00285994	0.0440688	0.00497569	0.00545364	0.000464564	0.00577779	0.00130451	0.00984653	0.0170576	0.00107842	0.00973389	0.00590605	0.00870144	0.00521201	0.000676152	0.00251345	0.00371559	0.00481382	0.00295704	0.00127112	0.00508921	0.0100895	0.00149068	0.00393687	0.00505052	0.00377353	0.00110936	0.0048569	0.00176207	0.00335704	0.00045905	0.0116492	0.0050499	0.00469429
Dielma	0.000145295	0.000491202	0.000391552	0.000498961	0.00650399	0.000840837	0.00201273	0.000269661	0.000697075	0.000363686	0.00543821	0.00285948	0.000649953	0.000413921	0.00141094	0.000418528	0.00735565	0.000630254	0.000485885	0.00413884	0.000584657	0.000274635	0.00301623	0.00100614	0.000210726	0.000461166	0.00200982	0.00581754	0.000492598	0.00102061	0.00023656	0.000363653	0.000473491	0.00115639	0.000155359	0.00189366	0.0018065	0.000271033	0.000455284	0.00124924	0.00122304	0.000424167	0.00132461	0.00128268	0.00104715	7.17265e-05	0.000782302	0.000970037	0.000619027
Corynebacterium	0.00392297	0.00462548	0.00208828	0.0066944	0.0091923	0.00584382	0.00579172	0.00759545	0.00892256	0.00757679	0.00769775	0.00379047	0.00224234	0.00334321	0.0122005	0.00324359	0.0358669	0.00411324	0.00563794	0.000464564	0.00679234	0.00180801	0.012026	0.014203	0.00128915	0.00923979	0.0066994	0.00843625	0.00449695	0.001263	0.0184073	0.00417411	0.00456129	0.00295704	0.00142648	0.00601913	0.00697618	0.00441396	0.00295935	0.00508621	0.00341556	0.0028876	0.00316688	0.00123086	0.00312605	0.000573812	0.00184908	0.00656202	0.00596673
Weissella	0.000544858	0.000204667	0.00159884	0.00291061	0.000433599	0.000336335	0.000903673	0.00148314	0.000697075	0.00200027	0.00107232	0.000365747	0.114619	0.00146464	0.000373484	0.000244141	0.000390565	0.000199028	0.000427243	0.000168932	0.00137566	0.00201399	0.00134271	0.00084235	0.0340137	0.000411755	0.00199219	0.00258557	0.000476708	0.000523061	0.00020699	0.0212658	0.000631321	0.000479074	0.000268348	0.0176347	0.000538108	0.00456884	0.0797818	0.000963703	0.00262506	0.000244712	0.000411086	0.000220258	0.000538974	0.00651277	2.84473e-05	0.000385162	0.0196025
Mesorhizobium	0.00439518	0.00417521	0.00261034	0.00652807	0.00702431	0.0064324	0.00464159	0.00696625	0.00850432	0.00448546	0.00536162	0.00502071	0.00311977	0.00318401	0.0114535	0.0041504	0.034565	0.00437861	0.00547039	0.000781312	0.0057262	0.00357025	0.0122401	0.0163088	0.00154946	0.00749394	0.00613524	0.00724291	0.00491009	0.00155643	0.00332663	0.00512277	0.00490852	0.00279184	0.00189256	0.00407475	0.00793709	0.00276841	0.00220947	0.0039262	0.00357963	0.00216978	0.00388248	0.00291518	0.00240229	0.00157798	0.00244647	0.00683306	0.00531332
Parolsenella	0.00174354	0.000654935	0.00241457	0.0148857	0.00229808	0.000798795	0.000575065	0.0223369	0.00083649	0.0012729	0.00172338	0.000498746	0.00601207	0	0.00560226	0.00366212	0.000976414	0.000298542	0.000293206	0.000168932	0.000791006	0.00279212	0.0035611	0.0238666	6.19783e-05	0.00484224	0.00488351	0.00976219	0.000301915	0.000535819	0.000280915	0.000442709	0.00350383	0.000165198	0.000112989	0.00363515	0.000595762	0.000116157	0.000160688	0.00471144	0.000238642	0.000195769	0.000137029	7.77382e-05	0.000985553	5.73812e-05	0.000327144	0.0280455	0.0032155
Hemileia	0.000690153	0.000900536	0.0045681	0.00170478	0.00117072	0.00105105	0.00106798	0.00143819	0.00148709	0.000484915	0.00118721	0.00156274	0.00107242	0.000286561	0.00356885	0.00854494	0.00156226	0.00119417	0.00122309	0.000263957	0.000601853	0.0199568	0.00237406	0.00142731	0.0309148	0.000609398	0.00104017	0.00139223	0.000858075	0.00691461	0.00968418	0.00819011	0.00105746	0.00419603	0.000734426	0.000659399	0.00205634	0.00245865	0.000776661	0.00112432	8.94907e-05	0.140758	0.000989651	0.00299292	0.00041578	0.000129108	9.95657e-05	0.00663334	0.00103171
Propionibacterium	0.00424989	0.000450268	0.000554698	0.0081497	0.0212464	0.00697895	0.00895458	0.00930331	0.0261171	0.000484915	0.0224805	0.0137654	0.00289229	0.00388449	0.011578	0.00418528	0.0148415	0.00053074	0.0046159	0.000644055	0.00392064	0.000595042	0.00478705	0.0240538	0.00376828	0.0060281	0.0133283	0.00560207	0.00214519	0.000140333	0.00193684	0.00493304	0.00484539	0.00170154	0.000593191	0.00262069	0.00820614	0.00751148	0.000629363	0.00613914	0.00539927	0.000424167	0.00103533	7.77382e-05	0.00398841	0.0197822	0.00358437	0.0159628	0.00239013
Faecalitalea	0.00421357	0.00626282	0.000652586	0.0106029	0.00199456	0.00214413	0.000410761	0.00799995	0.00125474	0.00375809	0.00490205	0.000465496	0.00207985	0.000222881	0.00402533	0.000627792	0.00253868	0.00348298	0.00174248	1.05583e-05	0.000257937	0.00231151	0.00219893	0.00870428	0.0132262	0.000675278	0.0200982	0.0116351	0.0073572	0.000523061	0.00106452	0.000648252	0.0044666	0.00437774	0.000861539	0.00272214	0.0102048	0.00116157	0.00228981	0.0228612	0.000149151	0.00125619	0.00260354	0.000168433	0.00600572	0	9.95657e-05	0.00530667	0.00410965
Arthrobacter	0.00236105	0.00392961	0.00150095	0.00486487	0.00667743	0.00538136	0.00349147	0.007955	0.00697075	0.00387932	0.00467227	0.00339147	0.00181987	0.00382081	0.00958609	0.00334822	0.0320915	0.00454447	0.00509341	0.0012142	0.0102315	0.00537826	0.016852	0.0222053	0.00349558	0.00660455	0.00761616	0.00717662	0.00371832	0.00145436	0.00291265	0.0041583	0.00430877	0.00223017	0.00412409	0.012444	0.0129338	0.00574977	0.00538306	0.00390835	0.00410166	0.00159878	0.00278625	0.0016325	0.00343404	0.00045905	0.00227579	0.00539227	0.00397209
Flavobacterium	0.00704682	0.00478922	0.00531858	0.00844076	0.00754463	0.00243843	0.00328608	0.00467413	0.00381068	0.00218212	0.00643394	0.00192848	0.00269731	0.00175121	0.0069717	0.00170899	0.0135396	0.00444495	0.00371953	0.000432889	0.0028717	0.00292944	0.00867896	0.00720677	0.000570201	0.00489165	0.00313814	0.00402752	0.00414736	0.000612364	0.00193684	0.00575521	0.00299877	0.00551761	0.00501387	0.00710122	0.00545795	0.00499475	0.00204878	0.00408681	0.000760671	0.00355648	0.00436969	0.000608949	0.00124734	0.00266823	0.00261716	0.00462194	0.00801296
Brachyspira	0.00501269	0.00155547	0.000815733	0.00282745	0.000650399	0.00046246	0.000575065	0.00462918	0.00144062	0.000545529	0.000957431	0.000698244	0.000259981	0.000191041	0.00112045	0.000313896	0.00123679	0.000364884	0.00153305	1.05583e-05	0.00141005	0.000457724	0.0025492	0.00107634	0.000334683	0.000724689	0.00303236	0.00245298	0.000889855	0.000191364	0.000576616	0.00773159	0.00112059	0.0013381	0.00307894	0.00103137	0.00295959	0.000561425	0.000133907	0.00422958	0.000208812	0.00101148	0.000471987	9.06946e-05	0.00041578	0.000329942	0.000128013	0.000698997	0.00132403
Microbacterium	0.00272429	0.00364308	0.00159884	0.00457381	0.00680751	0.00655853	0.00464159	0.00844938	0.00957317	0.00472792	0.0098041	0.0057522	0.00334726	0.00375713	0.011744	0.00411552	0.0346952	0.00354933	0.00489235	0.000686288	0.00553704	0.00139606	0.0121233	0.0176659	0.000966862	0.00914097	0.00659362	0.00755782	0.0045764	0.00109715	0.00283872	0.00360491	0.00471912	0.00267621	0.000875662	0.00549499	0.00849441	0.00207146	0.00196843	0.0048899	0.00369895	0.00208821	0.00258832	0.00116607	0.00254088	0.000272561	0.00297275	0.00546359	0.00481466
Chaetosphaerella	0.00297855	0.00278348	0.0018925	0.00769232	0.00789151	0.00475073	0.00402545	0.00642692	0.00841137	0.00387932	0.0069318	0.00482121	0.00243732	0.00296113	0.00995957	0.00341798	0.0249962	0.00441178	0.00506828	0.000380098	0.00510715	0.00295232	0.0100217	0.0158175	0.00106603	0.00764218	0.00592368	0.00639763	0.00471941	0.000816486	0.0033562	0.00398438	0.00475069	0.00371695	0.00186431	0.00490322	0.00789865	0.00176171	0.00265136	0.00503267	0.00268472	0.00153353	0.00432401	0.000777382	0.00272567	0.000416014	0.00258871	0.00503563	0.00606991
Bradyrhizobium	0.0022884	0.00343841	0.00332819	0.0107277	0.00576687	0.00512911	0.00373792	0.0066067	0.00896903	0.00503099	0.00440418	0.00352447	0.00178737	0.00299297	0.011163	0.00453405	0.039382	0.0035825	0.00404625	0.000390656	0.00560583	0.00221996	0.00945734	0.0130798	0.0014255	0.00718101	0.00574738	0.00835338	0.00573639	0.000535819	0.00270566	0.00433222	0.00415093	0.00261013	0.0022174	0.00476796	0.00526577	0.00272969	0.00222286	0.00380127	0.00331116	0.00195769	0.00296895	0.00107538	0.00232529	0.00232394	0.00183485	0.00425105	0.00541649
Przondovirus	0	0	0	0	0	0	0	0	0	0	0	0	0	0	0	0	0	0	0.000226188	0	0	0	0	7.01958e-05	0	0	0	0	0	0	0	0	0	0	0	5.0723e-05	0	0	0	0	1.49151e-05	0	0.0255939	0	0	0	0	0	0
Neisseria	0.0314928	0.00274254	0.00199039	0.00203742	0.00221136	0.00306906	0.00168412	0.00597749	0.00223064	0.00315194	0.00233613	0.00382372	0.00500464	0.001592	0.00817515	0.00233678	0.0128236	0.00179125	0.00713748	0.00125643	0.00548546	0.00908583	0.0111309	0.00896166	0.00215685	0.00339286	0.00308525	0.00384521	0.0039249	0.000548576	0.00514519	0.00466425	0.00707079	0.00412995	0.00196318	0.00539355	0.0050928	0.00702749	0.00591869	0.00619268	0.00501148	0.0039317	0.00286237	0.000544167	0.00337244	0.0036724	0.00466536	0.00318115	0.00369697
Cetobacterium	0.000108972	0.000204667	3.26293e-05	0.000332641	0.000823839	0.000252251	8.21521e-05	8.9887e-05	0.000418245	0.000969829	0.000651053	3.32497e-05	6.49953e-05	6.36802e-05	0.000124495	0.000244141	0.000130188	0.000199028	0.000351847	0	3.43916e-05	6.86587e-05	0.000544867	0.000889147	3.7187e-05	0.000164702	0.00074046	0.000513799	0.000238354	2.55152e-05	0.00011828	0.000347842	0.000142047	0.000132158	7.06179e-05	0.000101446	0.000653416	3.8719e-05	0	0.000232003	1.49151e-05	8.15706e-05	0.000471987	9.06946e-05	1.53993e-05	4.30359e-05	4.2671e-05	0.000185448	0.000120366
Saccharomyces	0.0070105	0.000532135	0.000195776	0.000249481	0.00368559	0.000378377	0.000287532	0.000359548	0.00195181	0.000303072	0.000536162	0.000598495	9.7493e-05	0.000382081	0.000373484	0.000592914	0.0149717	0.00809379	0.00350172	0.000622938	0.000206349	0.000411952	0.00546813	0.00650481	4.95827e-05	0.00307993	0.00373756	0.00711032	0.000190683	0.000178606	0.00465728	0.00637184	0.000205179	0.00307268	0.00248575	0.00656018	0.0138563	0.00514962	9.37349e-05	0.00217725	0.000149151	0.017815	0.000258832	0.000829208	0.00143213	0.000272561	8.5342e-05	0.00226818	0.0032155
Aspergillus	0.00497637	0.00478922	0.003785	0.00706862	0.00646063	0.00357356	0.003779	0.00422469	0.00497247	0.00351563	0.00547651	0.00332497	0.00259981	0.00283377	0.00821665	0.00484795	0.0199188	0.00593766	0.00378655	0.000559589	0.00393784	0.0036618	0.00815355	0.00741736	0.000892488	0.00495753	0.00495403	0.00729264	0.00340052	0.00104612	0.00351883	0.00496466	0.00435611	0.0031718	0.00446305	0.00483559	0.00691853	0.00261353	0.00277188	0.00455082	0.00243116	0.00210452	0.00331914	0.00120494	0.00234069	0.00239567	0.00109522	0.00403707	0.00496941
Alloprevotella	0.0022884	0.00266068	0.00247983	0.00503119	0.00316527	0.00206005	0.00020538	0.000539322	0.000743547	0.00139413	0.00103403	0.000398997	0.00302228	0.00280193	0.0100841	0.00118583	0.0109358	0.00504203	0.000619922	0.000823545	0.00515874	0.0051494	0.00284109	0.00135712	6.19783e-05	0.00426578	0.000916759	0.00117677	0.012458	0.00125024	0.00249867	0.0106883	0.00179926	0.00723567	0.015889	0.00606985	0.00465079	0.00257481	0.00123194	0.00542529	0.000790501	0.00128882	0.00892208	0.000129564	0.000307985	0.00241001	0.0005405	0.00121255	0.00682649
Cloacibacillus	0.000762801	0.000327468	0.000261034	0.000997922	0.00450943	0.00109309	0.000328608	0.000988757	0.00399656	0.000484915	0.00153189	0.000698244	0.000162488	0.0001592	0.0164333	0.000209264	0.00123679	0.000762939	0.000921505	4.22331e-05	0.000429895	0.000274635	0.00262704	0.0891019	8.67697e-05	0.00133409	0.00074046	0.000364632	0.00100109	2.55152e-05	0.00035484	0.000442709	0.00067867	0.000132158	0.000254225	0.000541045	0.000538108	0.000154876	0.000495456	0.000214156	0.000193897	0.000163141	0.000487213	7.77382e-05	0.000939356	0	0	0.000399427	0.000326709
Limdunavirus	3.63238e-05	0	0	0	0	0	0	0	0	0	0	0	0	3.18401e-05	0	0	0	0	0	0	0	0	0	0	0	0	0	0	0	0	0	0	0	0	0	0	0	0	0	0	0	0	0	0	0	0	0	0	0
Serratia	0.00105339	0.00875976	0.00287138	0.00199584	0.00398911	0.00189188	0.00217703	0.00687636	0.00302066	0.00921338	0.00582118	0.00256023	0.000779944	0.000700482	0.00983508	0.00139509	0.00735565	0.00192393	0.0160509	0.000739079	0.0118823	0.000595042	0.00955464	0.00584965	0.00445004	0.00531988	0.00296184	0.00505512	0.0040838	0.00436309	0.00122716	0.00267206	0.00146782	0.00335352	0.0105362	0.0041931	0.00603449	0.000909896	0.00539645	0.00189171	0.0284431	0.00406222	0.00106578	0.00141224	0.0041424	0.000272561	0.00293008	0.00744646	0.00304355
Pseudocitrobacter	0.000108972	0.0011052	3.26293e-05	0.00016632	0.0026016	0.000168167	0.00020538	0.000359548	0.00027883	0.00327317	0.00130211	0.000864492	6.49953e-05	0.0001592	0.000124495	0.000104632	0.000911319	9.95138e-05	0.0244953	0.000116141	0.00335318	0.000755245	0.000642165	0.000772154	0.00335923	0.00179525	0.00047601	0.000165742	0.000206574	0.00114818	2.957e-05	0.000189732	0.000299877	0.000115639	0.00158184	0.000236707	0.000960906	1.93595e-05	0.000482065	0.000713854	0.0159741	0.000570994	0.000152254	0.000155476	0.000107795	2.86906e-05	0.00147926	0.00310983	0.000343904
Sporobacter	0.00192516	0.00352028	0.00104414	0.00291061	0.00507311	0.00639036	0.00410761	0.00575277	0.00799313	0.00387932	0.00444248	0.00302572	0.0013324	0.00146464	0.0107065	0.00331335	0.0223924	0.00278639	0.00482534	0.000200607	0.0045053	0.00139606	0.0112476	0.0149517	0.00110321	0.00479283	0.00632917	0.00722634	0.00347997	0.000561334	0.00220297	0.0033045	0.00498744	0.00257709	0.000494325	0.00546118	0.00712992	0.00181979	0.00160688	0.00408681	0.00363929	0.0018435	0.0020402	0.000375735	0.00240229	0.000401668	0.000184908	0.00629098	0.00352502
Sphingomonas	0.00196149	0.00294721	0.00101151	0.00486487	0.00585359	0.00382581	0.0039433	0.005573	0.007389	0.00393993	0.00428929	0.00382372	0.00373723	0.00248353	0.0104161	0.00313896	0.0189424	0.0033503	0.0038033	0.000644055	0.00447091	0.00178513	0.00889301	0.0133138	0.000818114	0.00805393	0.00530663	0.00659652	0.00419503	0.000676152	0.00301614	0.00246652	0.00310926	0.00224669	0.00142648	0.0046327	0.00563091	0.0013358	0.00160688	0.00337296	0.00261015	0.00166404	0.00251219	0.00116607	0.0020943	0.00045905	0.00247492	0.00375176	0.0046599
Acetivibrio	0.00119869	0.00278348	0.00130517	0.00249481	0.00581023	0.00235434	0.00932427	0.00328088	0.00418245	0.00375809	0.00486375	0.00488771	0.00230733	0.00764162	0.00290488	0.00216239	0.00312452	0.00215613	0.00416353	0.000644055	0.00189154	0.00084679	0.00535137	0.00802572	0.00280142	0.00368933	0.00398438	0.00488938	0.00502133	0.000765455	0.00304571	0.00246652	0.00505057	0.00256057	0.00252812	0.00525829	0.00672634	0.00147132	0.00649449	0.00290895	0.00310235	0.00494318	0.00790198	0.00402943	0.00241769	0.000602503	0.00229001	0.00409413	0.00333587
Pedobacter	0.0053396	0.00331561	0.003785	0.00632017	0.00385903	0.00138738	0.00283425	0.00489884	0.002463	0.00242457	0.002834	0.00103074	0.00224234	0.000604962	0.00618323	0.00156948	0.00429622	0.00663426	0.00274776	0.000274515	0.00433334	0.00510363	0.00585732	0.00636442	0.00110321	0.00360698	0.00412542	0.00464077	0.00314627	0.000676152	0.00224732	0.00705172	0.00181505	0.00465858	0.00364388	0.00556262	0.00367066	0.00501411	0.00178096	0.0041582	0.000939653	0.00525315	0.00417176	0.00141224	0.00103175	0.0061111	0.00283051	0.00211126	0.00601832
unclassified Mollicutes	0.00348709	0.000982403	0.000228405	0.00640333	0.000607039	0.00046246	0.00106798	0.00880893	0.00669192	0.00187904	0.000995729	0.000764743	0.000227484	0.00302481	0.00199191	0.00181362	0.00898301	0.00169174	0.00232052	0	0.000739419	0.000114431	0.0116952	0.0116057	3.7187e-05	0.00443049	0.00664651	0.00299993	0.00171615	0.000127576	0.00338577	0.00113839	0.00465599	0.00204845	2.82472e-05	0.0052921	0.00245992	0.00321367	0.00214251	0.00298034	0.00341556	0.000146827	0.000319733	0	0.00127814	4.30359e-05	1.42237e-05	0.00272466	0.00137562
unclassified Peptococcaceae	0.00177987	0.00270161	0.00156621	0.00303535	0.00481295	0.00470869	0.00562742	0.00674153	0.00520483	0.0046673	0.00574459	0.00342472	0.00126741	0.00226065	0.00784316	0.00296457	0.0134745	0.00272005	0.00595627	0.000221724	0.00386905	0.00100699	0.00827031	0.0117227	0.0020081	0.00566575	0.00470721	0.00734236	0.00421092	0.000535819	0.00255781	0.00414249	0.00397732	0.00194933	0.000706179	0.00480178	0.00484297	0.000967974	0.00249067	0.00472928	0.00229693	0.0015009	0.0019793	0.0007126	0.00234069	0.000430359	0.000682736	0.00497857	0.0032327
Neglecta	0.00196149	0.00200574	0.00104414	0.00182952	0.00290512	0.00369968	0.0029164	0.00373031	0.004926	0.00497037	0.00352335	0.00219448	0.0013324	0.0014328	0.0046063	0.00254604	0.0111962	0.00215613	0.00309961	0.000358981	0.00223545	0.000503497	0.00546813	0.0103656	0.000619783	0.00304699	0.00484825	0.00382863	0.00325751	0.00155643	0.00164114	0.00226098	0.00306191	0.00294052	0.000381337	0.00324627	0.00393972	0.0013358	0.0017274	0.00289111	0.0030576	0.00181087	0.00216201	0.000453473	0.0021405	0.000114762	0.000327144	0.0037375	0.00245891
Fibrobacter	0.00552122	0.00442081	0.00283875	0.00627859	0.00442271	0.00323722	0.00349147	0.00444941	0.00483306	0.00290949	0.00409781	0.00252698	0.00230733	0.00178305	0.00863163	0.00136022	0.0542886	0.00348298	0.00275614	0.000443448	0.0045053	0.00231151	0.00873733	0.00701958	0.000632179	0.0060281	0.00449565	0.00570152	0.00438572	0.000727182	0.00165592	0.00493304	0.0042772	0.00294052	0.00330492	0.00461579	0.00334395	0.00271033	0.00131229	0.00344435	0.0020732	0.00234923	0.00257309	0.000246171	0.00133974	0.000502086	0.00103833	0.00378029	0.00550246
Chryseobacterium	0.00265164	0.00286534	0.00234931	0.00486487	0.00585359	0.00336335	0.00340931	0.0041348	0.00408951	0.00175782	0.00582118	0.00239398	0.00337976	0.000827843	0.00435731	0.00198801	0.00377547	0.00401372	0.0033258	0.000274515	0.00381747	0.00370757	0.00480651	0.00762794	0.000706553	0.005254	0.00382571	0.00437558	0.00317805	0.000676152	0.00141936	0.00460101	0.00280938	0.00637664	0.00372863	0.00591769	0.00468922	0.00321367	0.0014462	0.00728131	0.00165558	0.00122356	0.00254264	0.00115312	0.00130894	0.000803337	0.00143659	0.00275319	0.00670613
Halomonas	0.00247002	0.00466641	0.00371974	0.00432433	0.00594031	0.00344743	0.00250564	0.00426963	0.0055766	0.00393993	0.00402121	0.00229423	0.00250232	0.00229249	0.00717919	0.00219727	0.0156877	0.00298542	0.00458239	0.000749637	0.00486641	0.00160204	0.00910707	0.00847029	0.00110321	0.00536929	0.00403727	0.00523744	0.00386134	0.000446516	0.00282394	0.00437965	0.00380371	0.00236233	0.00237276	0.00473415	0.00518889	0.00187787	0.00171401	0.00255203	0.00307252	0.00239818	0.0030603	0.000881033	0.00238689	0.00021518	0.00204821	0.00436517	0.00498661
unclassified Acidaminococcaceae	0.000181619	0.000818669	0.000522069	0.000457381	0.00138752	0.00109309	0.000492913	0.00130336	0.00148709	0.00109106	0.00118721	0.000764743	0.000454967	0.000254721	0.00273888	0.000767301	0.00162736	0.000729768	0.00353523	2.11165e-05	0.00101455	0.000297521	0.00212109	0.00283123	0.000161144	0.00172937	0.00084624	0.0020552	0.000762733	0.000114818	0.00017742	0.000537575	0.00121529	0.000346916	0.000112989	0.00113281	0.00130683	0.000251673	0.0014462	0.000553237	0.0035498	0.000407853	0.000304508	0.00143816	0.00152453	0.000172144	0.000227579	0.000527814	0.000962931
unclassified Gemmatimonadetes	0.00196149	0.00208761	0.00114203	0.00565489	0.00780479	0.00403602	0.00369685	0.00498873	0.00534424	0.00406116	0.00727648	0.00342472	0.00237233	0.00219697	0.0093786	0.00268555	0.0206349	0.00272005	0.00333417	0.000401214	0.00478043	0.00155626	0.00741409	0.0112079	0.000483431	0.00535282	0.00474247	0.00571809	0.00363887	0.000408243	0.00240996	0.00298828	0.00304612	0.00252753	0.000918033	0.00378732	0.00613058	0.000987333	0.00136585	0.00298034	0.00280404	0.00130513	0.00228381	0.000595993	0.00183251	0.000401668	0.00280206	0.00315262	0.00340465
Veillonellaceae: environmental samples	0.00181619	0.00630375	0.0101477	0.00694388	0.00832511	0.00933329	0.0039433	0.00656175	0.00720311	0.00151536	0.00922964	0.00319197	0.00113742	0.00369345	0.00647372	0.00177874	0.0208953	0.00417958	0.00361062	0.000390656	0.00851192	0.00208265	0.00618813	0.0083767	0.00122717	0.00716454	0.00275028	0.00306622	0.00230409	0.000510303	0.00106452	0.0024349	0.00238324	0.00295704	0.000706179	0.00295884	0.00372832	0.000929255	0.00143281	0.00119571	0.00175998	0.000962533	0.00106578	0.00424969	0.00084696	7.17265e-05	0.000711184	0.00185448	0.00349063
Paraburkholderia	0.00221575	0.00221041	0.00163147	0.00340957	0.00416255	0.00575973	0.00299855	0.00444941	0.00752841	0.0038187	0.00344675	0.00428921	0.0013974	0.00206961	0.00755268	0.00310408	0.018682	0.00447812	0.00334255	0.000263957	0.00417858	0.00173935	0.00720003	0.0113717	0.000718949	0.00863039	0.00389623	0.00711032	0.00422681	0.00153091	0.00260216	0.00173921	0.00342492	0.00203193	0.00118638	0.00358443	0.00411268	0.00123901	0.00168723	0.0034265	0.002461	0.00163141	0.0037759	0.00108833	0.00267947	0.000473395	0.0112367	0.0034094	0.0046427
Marvinbryantia	0.00207046	0.00225134	0.00120728	0.00216216	0.00381567	0.00424623	0.0199219	0.00669658	0.00404304	0.004243	0.00352335	0.00345797	0.0028273	0.00324769	0.00543627	0.00233678	0.00572829	0.00232199	0.00532798	0.000337865	0.00337037	0.000778132	0.00712219	0.0084235	0.00161144	0.00339286	0.00560634	0.00667939	0.00324162	0.000663395	0.00343012	0.00388951	0.00404045	0.00224669	0.00163834	0.00612058	0.0055156	0.00141324	0.00242372	0.00262341	0.00353488	0.00337702	0.00322778	0.00185276	0.00283347	0.000286906	0.00358437	0.00450782	0.00340465
unclassified Methanocorpusculaceae	0.00316017	0.00180107	9.78879e-05	0.000665281	0.00524655	0.000210209	0.00201273	0.0031011	0.002463	0.000606143	0.00674032	0.000831243	0.000844939	0.000668642	0.00174293	0.000558037	0.0307896	0.00212296	0.000544526	2.11165e-05	0.000412699	0.000160204	0.0279634	0.0280315	3.7187e-05	0.0021576	0.00116358	0.00376234	0.00109643	5.10303e-05	0.012582	0.000411087	0.00288829	0.000396475	2.82472e-05	0.00292503	0.000442017	0.000193595	2.67814e-05	0.00167756	0.000730841	0.000163141	0.000274057	0.00014252	0.000169392	1.43453e-05	1.42237e-05	0.00139799	0.00507258
Lactococcus	0.00177987	0.00327468	0.00326293	0.00374221	0.00169104	0.00521319	0.00349147	0.00125842	0.00720311	0.00218212	0.00233613	0.00478796	0.00165738	0.0011144	0.00340285	0.00394114	0.00234339	0.00295224	0.00227025	0.000221724	0.00128968	0.00119008	0.00223785	0.00142731	0.00267746	0.00148232	0.00396675	0.00172371	0.000635611	0.0015054	0.00202555	0.00528088	0.00378793	0.00145374	0.00192081	0.00510612	0.00399737	0.00228442	0.0011516	0.00258772	0.00155117	0.00110936	0.00121803	0.0104299	0.00320305	0.00094679	0.0263138	0.00186875	0.00128964
Bertia	0.00196149	0.00302908	0.00143569	0.00407485	0.00476959	0.00508706	0.00287532	0.00593254	0.00604132	0.00460669	0.00451908	0.00389022	0.00295729	0.00321585	0.00759417	0.00233678	0.0195283	0.00301859	0.00375304	0.000327306	0.00400662	0.00153338	0.00741409	0.0106464	0.00074374	0.00693396	0.00490114	0.0055192	0.00402024	0.00108439	0.00338577	0.00355748	0.00336178	0.00249449	0.00317781	0.00404093	0.00555404	0.00176171	0.00176757	0.0038905	0.00238642	0.00159878	0.00322778	0.000660775	0.00153993	0.0010759	0.00199131	0.00390868	0.00435039
Actinomadura	0.000980744	0.00118707	0.00048944	0.00253639	0.0023848	0.00374173	0.00147874	0.00332582	0.00441481	0.00218212	0.0027957	0.00136324	0.000519962	0.00117808	0.00402533	0.00090681	0.0265585	0.00149271	0.00453213	0.000179491	0.00256217	0.000434838	0.0167157	0.0164258	0.000483431	0.00787276	0.00192167	0.00656337	0.0014778	0.000242394	0.00124194	0.00664063	0.00149939	0.000842509	0.000367213	0.00590078	0.0115501	0.000600144	0.000790052	0.00289111	0.0014766	0.000570994	0.00301463	0.000297996	0.00141673	0.000114762	0.000725407	0.00559198	0.00268245
unclassified Acidobacteriaceae	0.00276061	0.00315188	0.00130517	0.00399169	0.00589695	0.0041201	0.00349147	0.00503367	0.00585543	0.00387932	0.00670202	0.00355772	0.000519962	0.00327953	0.00792616	0.0026158	0.0195934	0.0028859	0.00320014	0.000158374	0.00414419	0.00187667	0.00708327	0.0114887	0.000768531	0.0055834	0.00500692	0.0049391	0.00354353	0.000561334	0.00181856	0.00305153	0.00359853	0.00257709	0.0014971	0.00410856	0.00493906	0.00141324	0.00131229	0.0034265	0.00259523	0.00156616	0.0027558	0.000699644	0.0021559	0.000301251	0.000682736	0.00378029	0.00440197
unclassified Hungateiclostridiaceae	0.00105339	0.00315188	0.00123991	0.002079	0.00299183	0.00575973	0.00369685	0.00912353	0.00673839	0.00539468	0.00375313	0.00395672	0.00103992	0.00156016	0.0100841	0.00352261	0.0127585	0.00328396	0.003175	0.000105583	0.00218387	0.00112142	0.007453	0.00823631	0.000979258	0.00410108	0.00430172	0.00527059	0.00394079	0.000484788	0.00134544	0.00238746	0.00860175	0.00211453	0.000324842	0.00634038	0.00632276	0.00170363	0.00524916	0.00178463	0.00332607	0.00306705	0.00167479	0.000297996	0.00237149	0.000172144	0.00042671	0.00298144	0.00282001
Duncaniella	0.00276061	0.00208761	0.00199039	0.00345115	0.0208561	0.0174894	0.00624356	0.000269661	0.000325302	0.00315194	0.0083871	0.0107064	0.000292479	0.00347057	0.00821665	0.00732424	0.00162736	0.00208979	0.000552903	0.00499406	0.00213228	0.00196822	0.007453	0.000678559	0.000681762	0.0167502	0.00208034	0.00720977	0.006372	0.000676152	0.00144893	0.0122535	0.00173613	0.00120594	0.00115813	0.00426073	0.000576544	0.00195531	0.00324055	0.000856625	0.00304268	0.000195769	0.00657737	0.000906946	0.000585172	5.73812e-05	0.000199131	0.0148073	0.00386892
Stenotrophomonas	0.00185252	0.00270161	0.00130517	0.00386695	0.00437935	0.00550748	0.00345039	0.00732579	0.00924787	0.00581898	0.00451908	0.00369072	0.00107242	0.00238801	0.00817515	0.00320871	0.0224575	0.00341664	0.00382844	0.000464564	0.0032672	0.00173935	0.00659678	0.00938284	0.00151227	0.00556693	0.00490114	0.00478994	0.00311449	0.000969577	0.00240996	0.00241909	0.00347226	0.00148678	0.00279647	0.00358443	0.00436251	0.00166492	0.00182114	0.00235572	0.00316201	0.00122356	0.00248174	0.000932859	0.00221749	0.00109024	0.00174951	0.00379456	0.00283721
Anaerofustis	0.00047221	0.000818669	0.000554698	0.000956342	0.000953918	0.000924921	0.00135551	0.00130336	0.00176592	0.000969829	0.000957431	0.000831243	0.000779944	0.0011144	0.00170143	0.000453405	0.0022783	0.0634898	0.00759823	0.000221724	0.000429895	0.00036618	0.00223785	0.00180169	0.00173539	0.00113644	0.000987279	0.00155797	0.000985197	0.000204121	0.00252824	0.00196057	0.00123108	0.000875549	0.000268348	0.00164004	0.0020179	0.000813098	0.000830224	0.00114217	0.000730841	0.000815706	0.000989651	0.000336866	0.00186331	0.000229525	0.00116634	0.0026676	0.000670613
Anaerovibrio	0.00094442	0.00556695	0.0773315	0.0237838	0.000650399	0.00046246	0.000410761	0.000494379	0.00106885	0.000606143	0.000804242	0.000299247	0.000194986	0.000477601	0.000331986	0.000313896	0.000716037	0.000762939	0.000762336	5.27914e-05	0.000498678	0.00981819	0.000934058	0.00102954	9.91653e-05	0.0172443	0.00033497	0.000414354	0.000508489	5.10303e-05	0.00047312	0.000442709	0.00031566	0.000396475	0.000225977	0.0037535	0.00294037	0.000290392	0.000307986	0.000303388	0.000357963	0.000342596	0.000289282	0.000531211	0.000307985	0.00021518	0.00027025	0.00121255	0.000378294
Johnsonella	0.00156193	0.00523948	0.000783103	0.00191268	0.00732783	0.00811408	0.0030807	0.00912353	0.00329949	0.00393993	0.00823391	0.00285948	0.000682451	0.00340689	0.00323686	0.00237166	0.00345	0.00232199	0.00335093	0.000527914	0.00282011	0.000915449	0.0058184	0.00538168	0.00271465	0.00454578	0.00551819	0.00677884	0.00414736	0.00140333	0.00242474	0.00377883	0.00555562	0.00368391	0.00105927	0.00363515	0.00639964	0.00199403	0.0038967	0.00296249	0.00419115	0.00146827	0.00714071	0.00202119	0.00328004	0.000444704	0.00229001	0.00239656	0.00374855
Colletotrichum	0.00170722	0.00221041	0.00146832	0.00407485	0.00286176	0.00210209	0.00258779	0.00566288	0.00371773	0.00248519	0.00382973	0.00219448	0.00185237	0.00191041	0.00605874	0.00170899	0.00826697	0.00189076	0.00401274	0.00030619	0.00183995	0.00286078	0.00688868	0.00713657	0.00154946	0.00410108	0.00327918	0.00532031	0.00265368	0.000459273	0.00323792	0.00428479	0.00230432	0.00807818	0.00142648	0.00492013	0.0050928	0.00269097	0.00203539	0.0029268	0.00156609	0.00445375	0.00242084	0.000440517	0.00133974	0.00048774	0.000910315	0.00313836	0.00355941
unclassified Rhodospirillaceae	0.00123501	0.00241507	0.000326293	0.00528067	0.00715439	0.00584382	0.00554527	0.0058876	0.00813254	0.00539468	0.00654883	0.00398997	0.000357474	0.000286561	0.00892212	0.00279019	0.0207	0.00338347	0.003175	7.39079e-05	0.00447091	0.000755245	0.0051957	0.00868088	0.00123957	0.00263523	0.00409016	0.00565179	0.00166848	0.000153091	0.00445029	0.00349424	0.0040878	0.000941628	0.000960404	0.00272214	0.00313255	0.00164556	0.00211573	0.00273049	0.00284879	0.00187612	0.00266444	0.00114016	0.00223289	7.17265e-05	0.00347058	0.00126961	0.00386892
Mycolicibacterium	0.00174354	0.00298814	0.000783103	0.00320167	0.00455279	0.00340539	0.00340931	0.00746062	0.00618073	0.0033944	0.0041744	0.00282623	0.000942432	0.00238801	0.0109555	0.00247629	0.011717	0.00258736	0.00276452	0.000411773	0.00380027	0.0011672	0.00756976	0.0107634	0.000694157	0.00533635	0.00463669	0.00472364	0.00246299	0.00036997	0.00242474	0.00298828	0.00261998	0.00153634	0.000776797	0.00348298	0.0048814	0.00135516	0.00145959	0.00253418	0.00186439	0.00159878	0.00155299	0.000621906	0.00166312	0.000272561	0.00160728	0.00308129	0.00324989
Aeromonas	0.00119869	0.00261974	0.00192513	0.00291061	0.00394575	0.00319518	0.00254672	0.00399997	0.00413598	0.0162446	0.00436589	0.00339147	0.000779944	0.00197409	0.00626623	0.00209264	0.00859244	0.0021893	0.00371953	0.000432889	0.00574339	0.00192244	0.00595462	0.00718337	0.00141311	0.00393638	0.00366704	0.00454132	0.00189094	0.00310009	0.00184813	0.00278274	0.0163039	0.0027588	0.000903909	0.00316173	0.00336317	0.00123901	0.00906551	0.00358712	0.00366912	0.00154984	0.00220768	0.00110129	0.00187871	0.000444704	0.00200554	0.00339513	0.0024933
Ethanoligenens	0.00276061	0.00192387	0.00156621	0.00286903	0.00290512	0.00563361	0.00324501	0.00570783	0.00506541	0.0021215	0.00218294	0.00256023	0.000649953	0.00197409	0.00622473	0.00223215	0.0121726	0.00202345	0.00382844	7.39079e-05	0.00225265	0.00102988	0.00550705	0.00685579	0.00105363	0.00411755	0.00403727	0.00464077	0.00290792	0.000599607	0.00127151	0.00219773	0.00449816	0.00256057	0.00035309	0.00355061	0.00409346	0.00114221	0.00171401	0.00285542	0.00244608	0.00154984	0.00269489	0.000220258	0.00230989	0.000143453	0.000199131	0.0033238	0.00300916
Pantoea	0.00188884	0.00278348	0.0011094	0.00428275	0.00646063	0.00151351	0.00209488	0.00256178	0.00218417	0.00612205	0.00448078	0.00352447	0.000747446	0.00140096	0.00493829	0.00111607	0.00527263	0.00109465	0.0153472	0.000327306	0.00579498	0.00105277	0.00517624	0.00582625	0.00418974	0.00479283	0.00294421	0.00288391	0.0034323	0.00227085	0.000990596	0.00196057	0.00255685	0.00128854	0.00262699	0.00321246	0.00238305	0.000619503	0.00109804	0.00180248	0.00851653	0.00154984	0.00149209	0.0007126	0.000831561	0.000329942	0.00200554	0.00592008	0.0042988
Anaeromassilibacillus	0.0024337	0.00372495	0.000619957	0.0016632	0.00208128	0.00403602	0.0048059	0.00548311	0.00436834	0.0055159	0.00317867	0.00352447	0.00120241	0.00308849	0.00344435	0.00188338	0.00774622	0.00275322	0.00270587	0.000337865	0.00223545	0.0006637	0.00363893	0.00451593	0.000818114	0.00276699	0.00380808	0.00483966	0.00467174	0.000905789	0.00211426	0.00147043	0.00435611	0.00155286	0.000480202	0.00417619	0.00326708	0.00166492	0.00266475	0.00519329	0.00290845	0.00130513	0.00309075	0.00216371	0.00298746	0.000286906	0.00130858	0.00261054	0.00225257
Petrimonas	0.000581181	0.000614002	0.00205565	0.00519751	0.0216366	0.00067267	0.000903673	4.49435e-05	0.00130121	0.00121229	0.00811902	0.000432246	0.00643454	0.000350241	0.00116195	0.000174387	0.000716037	0.00232199	0.000578035	0.000770754	0.00190873	0.00423395	0.000953518	0.00404796	1.23957e-05	0.00754335	0.00015867	0.00139223	0.000270135	0.000599607	0.00115323	0.00905972	0.000268311	0.00586452	0.0014971	0.00192747	0.00122996	0.00540129	0.000281205	0.000999396	0.000178981	0.000424167	0.00059379	6.47818e-05	0.000246388	2.86906e-05	2.84473e-05	0.00900138	0.00634503
unclassified Myxococcales	0.0016709	0.00294721	0.00104414	0.00307693	0.00528991	0.00327926	0.00250564	0.00337076	0.00599485	0.00224273	0.00451908	0.00232748	0.00120241	0.00156016	0.00639073	0.00188338	0.0156226	0.00215613	0.00304097	0.000475122	0.00469445	0.000823904	0.0066357	0.00800232	0.000520618	0.00569869	0.00340259	0.00427614	0.00287614	0.000395485	0.00238039	0.002008	0.00328287	0.00165198	0.000960404	0.00302647	0.00463157	0.00106477	0.00120516	0.00264126	0.0019688	0.00128882	0.00190317	0.000634862	0.00135514	0.00024387	0.00116634	0.00310983	0.00247611
Mycobacteroides	0.00105339	0.00245601	0.000717845	0.00353431	0.001084	0.00828225	0.000657217	0.00728085	0.00381068	0.000727372	0.00225954	0.00239398	0.00324977	0.00200593	0.00879762	0.00265068	0.00924338	0.00308493	0.00241267	0.000506797	0.00306085	0.00238017	0.00731679	0.00528808	0.0011404	0.00270111	0.005289	0.00288391	0.00158903	0.00186261	0.0020699	0.00211868	0.00200444	0.00490638	0.00103102	0.00267141	0.0022293	0.00243929	0.00239694	0.0024271	0.0030576	0.00282234	0.000943974	0.00106242	0.00221749	0.000875063	0.000554723	0.00242509	0.00508978
Aggregatibacter	0.00047221	0.000450268	0.000554698	0.00195426	0.000607039	0.000756753	0.000246456	0.00089887	0.00269536	0.000121229	0.000497864	0.000764743	0.0027623	0.00222881	0.000871463	0.000488282	0.0011717	0.00109465	0.00118958	0.000168932	0.000464286	0.000938335	0.00107027	0.00196548	0.00132634	0.000543517	0.000899129	0.000646393	0.00057205	0.00118646	0.000724466	0.0037314	0.000552406	0.00127202	0.000423708	0.000777753	0.00188338	0.00336855	0.00238355	0.00826286	0.000223727	0.002545	0.000730819	9.06946e-05	0.020789	0.00441835	0.00376927	0.00148359	0.00228696
Caecibacter	0.000181619	0.00163734	6.52586e-05	0.0016632	4.33599e-05	0.00159759	0.000164304	0.000134831	0.00455423	6.06143e-05	0	0.00269323	6.49953e-05	3.18401e-05	0.00124495	3.48773e-05	0	9.95138e-05	0.000284829	0	0.00197752	2.28862e-05	5.83786e-05	0.000491371	1.23957e-05	0.000708219	8.81499e-05	6.62967e-05	0.000317805	2.55152e-05	5.91401e-05	0.000142299	0.000110481	0.000115639	0	0.000101446	0.000730289	0	1.33907e-05	3.56927e-05	1.49151e-05	0	3.04508e-05	2.59127e-05	0.000123194	0	1.42237e-05	0.000499284	0.00309514
Cupriavidus	0.00156193	0.00282441	0.00192513	0.00498961	0.00520319	0.00424623	0.00312178	0.00368537	0.00436834	0.00369747	0.00528502	0.00242723	0.00331476	0.00232433	0.00767717	0.00156948	0.018617	0.00182442	0.00272263	0.000253399	0.00288889	0.00135029	0.00607138	0.00966362	0.000694157	0.00362345	0.00349074	0.00444188	0.00298737	0.00031894	0.00162635	0.00208705	0.00222541	0.00186674	0.00074855	0.0026545	0.00390128	0.000774379	0.00139263	0.00237356	0.00184948	0.00106042	0.00217723	0.000466429	0.00181711	0.000258215	0.0048645	0.00223964	0.00288879
Aminipila	0.00105339	0.00294721	0.00143569	0.00245323	0.00433599	0.0018078	0.00184842	0.0045393	0.00580896	0.00345502	0.00310208	0.00275973	0.00110492	0.00191041	0.00365184	0.00163923	0.014516	0.00341664	0.00273101	0.000337865	0.00242461	0.000778132	0.00708327	0.00856389	0.0011404	0.00531988	0.0028208	0.00541976	0.00225642	0.00036997	0.00116802	0.00166016	0.00381949	0.00196585	0.000621438	0.00388876	0.0045547	0.00129709	0.00141941	0.00230218	0.0048325	0.00107673	0.00123326	0.00114016	0.00232529	0.000143453	0.000312921	0.0030385	0.00208062
Chitinophaga	0.00424989	0.00450268	0.0018925	0.00419959	0.00203792	0.00197597	0.00156089	0.00211235	0.00227711	0.00145474	0.00164678	0.000930992	0.00305478	0.000477601	0.00904661	0.00170899	0.00807169	0.00291907	0.00137388	0.000285073	0.00232143	0.00370757	0.00540975	0.00453933	0.00132634	0.00428225	0.00241531	0.00424299	0.00308271	0.000893031	0.000990596	0.0044429	0.00184661	0.00251101	0.00276822	0.00311101	0.00336317	0.00191659	0.000870396	0.00224864	0.000686096	0.00252869	0.0020402	0.000595993	0.00106255	0.00134846	0.000284473	0.00209699	0.00426441
Ruminobacter	0.107954	0.00474828	0.00561224	0.00428275	8.67199e-05	0.000252251	8.21521e-05	0.000179774	0.000371773	0.000363686	0.000114892	0.00265998	3.24977e-05	0.000350241	0.000165993	0.00118583	0.000260377	6.63426e-05	0.00245455	1.05583e-05	0.000189154	0.00018309	0.000525408	0.00348639	4.95827e-05	0.00133409	0.00468958	0.00139223	0.000238354	1.27576e-05	0.000162635	0.00241909	0.000473491	0.00297356	1.41236e-05	0.000659399	0.00345926	7.74379e-05	9.37349e-05	0.000249849	0.000134236	0.00241449	9.13524e-05	2.59127e-05	6.15971e-05	0	1.42237e-05	0.00027104	0.00448795
unclassified Acidimicrobiaceae	0.00196149	0.00188294	0.000848362	0.00507277	0.00364223	0.00336335	0.00357362	0.00584266	0.00655251	0.0029701	0.00375313	0.00259348	0.00165738	0.00191041	0.00776017	0.00219727	0.0130839	0.00235516	0.00224512	0.000168932	0.00383466	0.00125874	0.00589624	0.00896166	0.000706553	0.00461166	0.00505981	0.00382863	0.00239943	0.00036997	0.00254302	0.00181827	0.00265155	0.00201541	0.00105927	0.0037366	0.00424721	0.0016262	0.00141941	0.00255203	0.00214778	0.000995161	0.00141596	0.000583037	0.00226369	0.000258215	0.0010241	0.00278172	0.00263087
Corallococcus	0.000435886	0.00417521	0.000261034	0.00203742	0.000650399	0.000924921	0.00127336	0.00373031	0.00223064	0.000969829	0.00122551	0.000664994	0.000162488	0.000955203	0.00182592	0.000802178	0.0078764	0.00520789	0.00159169	1.05583e-05	0.0012381	0.000297521	0.0152563	0.00935944	6.19783e-05	0.00609398	0.0115829	0.00578439	0.000921636	6.37879e-05	0.00887101	0.00120164	0.00298299	0.0018337	0.000112989	0.00786207	0.00149901	0.00838265	0.000241033	0.000767393	0.0022671	0.000179455	0.00325823	0.000129564	0.00140133	4.30359e-05	0	0.000727528	0.0021322
Proteiniphilum	0.00108972	0.00249694	0.00195776	0.00395011	0.00325199	0.000546544	0.00336824	0.000584266	0.00176592	0.000727372	0.00118721	0.000864492	0.000682451	0.00156016	0.00900511	0.00279019	0.00833206	0.00328396	0.000611544	0.000285073	0.00197752	0.00611062	0.00387245	0.00568586	0.000309892	0.00303052	0.0019393	0.00253585	0.00246299	0.000637879	0.000547046	0.00494885	0.000694453	0.00193282	0.00286709	0.00380423	0.0014798	0.00220698	0.00159349	0.0167577	0.000656265	0.00185981	0.00269489	0.0010106	0.00100095	0.000200834	0.00128013	0.00124108	0.0032155
Intestinibacillus	0.00192516	0.00249694	0.000619957	0.00237007	0.00268832	0.00382581	0.00295748	0.00422469	0.00673839	0.00193966	0.0027574	0.00312547	0.0013974	0.00162384	0.00568526	0.00212752	0.0124981	0.00192393	0.00348497	0.000200607	0.00211508	0.000892563	0.00702489	0.00933604	0.000855301	0.00256935	0.00373756	0.00424299	0.00292381	0.000472031	0.00127151	0.00240328	0.00339335	0.00181718	0.00145473	0.00316173	0.00459313	0.00176171	0.00208895	0.00258772	0.00272947	0.00132144	0.00137029	0.000699644	0.00152453	0.000286906	0.000412487	0.00358058	0.00264806
unclassified Siphoviridae	0.000326915	0.00171921	0.000554698	0.00149688	0.00117072	0.00189188	0.000985825	0.000808983	0.000418245	0.00103044	0.00103403	0.000365747	0.000519962	0.000445761	0.000539477	0.00111607	0.00305943	0.000199028	0.000636676	0.0101043	0.000894181	0.000389066	0.00165406	0.00102954	0.000607388	0.000658808	0.000969649	0.00119334	0.00170026	0.000306182	0.00607664	0.000442709	0.00119951	0.000561673	8.47415e-05	0.000929922	0.00121074	0.00129709	0.00139263	0.00130278	0.00249083	0.000146827	0.000532889	0.000531211	0.000862359	0.000516431	0.0010241	0.000256775	0.00089415
Solobacterium	0.00145295	0.00094147	0.0011094	0.00345115	0.00346879	0.00786183	0.00193057	0.00161797	0.00478658	0.00303072	0.0041744	0.00272648	0.00126741	0.000445761	0.00390083	0.0015346	0.00345	0.00305176	0.00183463	0.000190049	0.00101455	0.00180801	0.00554597	0.00573266	0.000805718	0.00128468	0.00144566	0.00616559	0.00112821	0.00155643	0.000532261	0.00230841	0.0024148	0.00194933	0.00158184	0.00889344	0.00428564	0.00176171	0.00378957	0.00180248	0.00219252	0.00264289	0.00264922	3.88691e-05	0.00106255	0.000889409	0.000241802	0.00315262	0.00414404
unclassified Synergistaceae	0.000762801	0.000695869	0.000358922	0.00228691	0.0805194	0.00113513	0.00156089	0.00179774	0.0027883	0.00157597	0.0413993	0.000831243	0.000162488	0.000955203	0.00290488	0.00125558	0.0231736	0.00112782	0.00166709	0.000137258	0.00137566	0.000320407	0.00241298	0.00512429	0.000880092	0.00174584	0.00220375	0.00227066	0.000905746	0.000306182	0.000620971	0.00276693	0.00202023	0.000561673	0.000183607	0.00162314	0.00234461	0.000464628	0.000749879	0.00182033	0.00107389	0.000391539	0.00135506	0.000103651	0.00137054	0.00048774	0.00027025	0.00181169	0.00159915
unclassified Bryobacterales	0.00119869	0.00216947	0.000815733	0.00303535	0.00320863	0.0031111	0.00234134	0.0048539	0.00446128	0.00278826	0.00367654	0.00219448	0.000909934	0.00152832	0.00589275	0.00188338	0.0292924	0.00235516	0.00264723	0.00024284	0.00290609	0.00189956	0.00554597	0.00797892	0.00074374	0.00451284	0.00259161	0.00339771	0.00257422	0.000293424	0.00149329	0.00207124	0.00222541	0.00165198	0.00107339	0.00312792	0.00403581	0.00118093	0.00151315	0.00276618	0.00181964	0.00120724	0.0018575	0.000634862	0.00124734	0.00024387	0.00118056	0.00253922	0.00259648
Rhodococcus	0.0016709	0.00278348	0.00094625	0.00253639	0.00342543	0.00348947	0.00238241	0.00480896	0.00655251	0.0025458	0.00386802	0.00285948	0.000942432	0.00175121	0.00726219	0.00174387	0.0121726	0.00165856	0.00232052	0.000158374	0.0028545	0.000778132	0.00620759	0.00690259	0.000619783	0.00482577	0.003526	0.00314909	0.00233587	0.000421	0.00171506	0.0015811	0.0018624	0.0011729	0.000889786	0.0035168	0.00309412	0.00106477	0.00128551	0.00189171	0.00184948	0.0015009	0.00169002	0.000531211	0.00133974	0.000157798	0.00163572	0.00386588	0.00259648
Micromonospora	0.00094442	0.00159641	0.000685216	0.002079	0.0026016	0.00357356	0.00254672	0.00503367	0.00399656	0.00345502	0.00268081	0.00189523	0.000877437	0.00140096	0.00568526	0.00202288	0.0136698	0.00162539	0.00309961	0.00061238	0.00295768	0.00130451	0.00550705	0.00744075	0.000904884	0.00499047	0.00303236	0.00402752	0.00160492	0.000484788	0.00150807	0.00216611	0.00280938	0.00118942	0.00039546	0.00289121	0.00365144	0.000871177	0.00121855	0.00208802	0.00258032	0.00083202	0.00182705	0.000544167	0.00130894	0.000114762	0.00096721	0.0029957	0.00218379
Neurospora	0.00221575	0.00237414	0.00117466	0.00332641	0.00268832	0.00201801	0.00180735	0.00341571	0.00339243	0.00133352	0.00260421	0.00179548	0.00185237	0.00152832	0.00634923	0.00174387	0.00416603	0.00228882	0.00256346	9.50245e-05	0.00273413	0.00167069	0.00583786	0.00444573	0.000483431	0.00334345	0.00442513	0.00324854	0.00158903	0.000293424	0.00220297	0.00328869	0.00211493	0.00156938	0.00192081	0.00282358	0.00418955	0.00240058	0.00113821	0.00356927	0.00120812	0.00107673	0.00153776	0.000336866	0.000939356	0.00070292	0.000355592	0.00223964	0.00300916
unclassified Proteobacteria	0.00185252	0.00212854	0.00176198	0.00316009	0.00294847	0.00248047	0.00234134	0.00364042	0.00469364	0.00284887	0.00398291	0.00252698	0.00146239	0.00117808	0.00730369	0.00195313	0.0079415	0.00232199	0.00252995	0.000179491	0.00220106	0.000984108	0.00470921	0.0066686	0.00065697	0.00296464	0.00356126	0.00339771	0.00311449	0.000446516	0.00317878	0.00192894	0.00195709	0.00137114	0.00114401	0.00322937	0.00351692	0.000890536	0.00121855	0.00362281	0.00119321	0.00119093	0.00156822	0.000518255	0.00174012	0.00024387	0.000881868	0.00268187	0.00577759
Anaerocolumna	0.000980744	0.00278348	0.000783103	0.00162162	0.00472623	0.00248047	0.00595603	0.00143819	0.00209123	0.0100014	0.00245102	0.00295922	0.00357474	0.000987043	0.0023654	0.00115095	0.00592358	0.00142637	0.00279802	0.000644055	0.00171958	0.000457724	0.00323028	0.00966362	0.00226841	0.0030964	0.0029971	0.00444188	0.00217697	0.000204121	0.0026613	0.00177083	0.00416672	0.0012555	0.000833291	0.00387186	0.00534264	0.00180043	0.00309325	0.00182033	0.000656265	0.00246343	0.00290805	0.000479386	0.000970154	8.60718e-05	0.00120901	0.00275319	0.00264806
Nocardioides	0.00119869	0.00237414	0.000750474	0.00232849	0.00424927	0.00239639	0.00332716	0.00422469	0.0052513	0.0021215	0.00344675	0.00219448	0.000584958	0.00238801	0.0047723	0.00237166	0.0152971	0.00215613	0.00261372	0.00036954	0.00288889	0.000617928	0.00642165	0.00861068	0.00083051	0.00456225	0.00347311	0.00381206	0.0029397	0.000408243	0.00254302	0.00216611	0.00236745	0.00110683	0.000564943	0.00251924	0.00463157	0.00108413	0.00123194	0.00289111	0.00159592	0.000717821	0.00115713	0.0007126	0.00163232	0.000172144	0.00110945	0.00283879	0.00218379
Turicibacter	0.00392297	0.000614002	0.000163147	0.000374221	0.00121408	0.00668465	0.000616141	0.0020674	0.00106885	0.00157597	0.001417	0.00382372	0.000519962	0.0011144	0.000539477	0.00170899	0.00247358	0.000597083	0.00658457	0.000295632	0.000103175	0.000732359	0.00216001	0.00229306	0.00107842	0.000609398	0.00037023	0.00425956	0.00589529	0.00301079	0.00044355	0.0108622	0.000426142	0.00170154	0.00163834	0.00103137	0.00203712	0.0215084	0.00190148	0.00124924	0.000492199	0.000391539	0.0165043	0.00152885	0.00192491	0.000286906	0.00382617	0.000941507	0.000412685
Rhizopus	0.00330547	0.00270161	0.00215353	0.00299377	0.00294847	0.000756753	0.00180735	0.00346065	0.000743547	0.00103044	0.00114892	0.000831243	0.0055896	0.000350241	0.0022409	0.000558037	0.0011066	0.00215613	0.00249644	0.000158374	0.00199471	0.00192244	0.00480651	0.00236326	0.000607388	0.0019929	0.00185115	0.00391151	0.00403613	0.000523061	0.00109409	0.002008	0.00239902	0.00693831	0.00194905	0.00143715	0.00188338	0.00317495	0.00267814	0.00317665	0.00061152	0.00125619	0.00121803	0.000660775	0.000816161	0.00464788	0.000128013	0.00221111	0.00324989
Achromobacter	0.00138031	0.000818669	0.000880991	0.00316009	0.00377231	0.00454052	0.00217703	0.00364042	0.00306713	0.00751618	0.00310208	0.00332497	0.00214485	0.00216513	0.00518728	0.00237166	0.0078764	0.00225565	0.00221999	6.33496e-05	0.00228704	0.000640814	0.00492326	0.00706638	0.00121478	0.00411755	0.00271502	0.00525401	0.00227231	0.000472031	0.0014785	0.00248233	0.00238324	0.0015859	0.000875662	0.0022149	0.00353614	0.00123901	0.00120516	0.00182033	0.00132745	0.000570994	0.00117236	0.000388691	0.00174012	0.000172144	0.00425288	0.00292438	0.00245891
unclassified Dehalococcoidia	0.00185252	0.00130987	0.00166409	0.00295219	0.0028184	0.00256455	0.00299855	0.00337076	0.00539072	0.0029701	0.00363824	0.00176223	0.00100743	0.00130544	0.00514578	0.00142997	0.0180311	0.00238833	0.00226188	0.000179491	0.00273413	0.00105277	0.00426164	0.00547527	0.00109082	0.00334345	0.00297947	0.00290048	0.00254244	0.000357212	0.00153764	0.00180246	0.00263576	0.00143722	0.000833291	0.00277286	0.00313255	0.00108413	0.00120516	0.00221295	0.00150643	0.00107673	0.00167479	0.000414604	0.00127814	0.00024387	0.0005405	0.0027104	0.00254489
Deinococcus	0.00138031	0.00298814	0.00179461	0.00174636	0.00381567	0.00235434	0.0020538	0.00395503	0.00306713	0.00248519	0.00314038	0.00315872	0.00103992	0.00187857	0.0069302	0.0023019	0.0152321	0.00172491	0.00284829	0.00275571	0.00373149	0.00402798	0.0066357	0.0101784	0.00215685	0.00322816	0.00262687	0.00248613	0.00149369	0.000267909	0.00286829	0.00276693	0.00288829	0.00414647	0.00162421	0.00314483	0.00276741	0.0028652	0.00228981	0.00248064	0.00161083	0.0011583	0.00156822	0.000829208	0.00186331	0.000114762	0.000824973	0.00236803	0.00153037
Massilia	0.00116236	0.00126894	0.000783103	0.00220374	0.0028184	0.0041201	0.0020538	0.00323593	0.00436834	0.00224273	0.00386802	0.00192848	0.000747446	0.00146464	0.00373484	0.00195313	0.00982923	0.00199028	0.00230376	0.000211165	0.00271693	0.00130451	0.00494272	0.00732376	0.000694157	0.0041999	0.00241531	0.00402752	0.00243121	0.000497546	0.00140458	0.00147043	0.00239902	0.00112335	0.00127112	0.0024347	0.00347848	0.000890536	0.000964131	0.00140986	0.00208812	0.000799392	0.00234471	0.000557124	0.00180171	0.00021518	0.00368393	0.00273893	0.00237294
Xylanimonas	0.000254267	0.00462548	0.00117466	0.000374221	0.00013008	0.00668465	0.000123228	0.00862916	0.00204475	0.000242457	0.000229784	0.00166249	0.00256731	0.00426657	0.00684721	0.00139509	0.00735565	0.00278639	0.0020692	0.000464564	0.00271693	0.000823904	0.00595462	0.00304182	0.000669366	0.00125174	0.00380808	0.00215464	0.00139834	0.00102061	0.00106452	0.00178665	0.000615538	0.0015859	0.000776797	0.00235017	0.00138371	0.00166492	0.00140602	0.00114217	0.0023715	0.00143564	0.000426311	0.000881033	0.00181711	0.000545121	0.000739631	0.00182595	0.00428161
Puccinia	0.000399562	0.00200574	0.00120728	0.000706862	0.001084	0.000882879	0.000410761	0.00265167	0.00334596	0.000545529	0.00107232	0.000631744	0.000617455	0.000350241	0.00273888	0.00453405	0.00182264	0.000630254	0.000695318	7.39079e-05	0.00101455	0.00748379	0.00126487	0.00133372	0.0122221	0.000675278	0.00084624	0.00246955	0.000651501	0.00290873	0.004539	0.00343099	0.000615538	0.00153634	0.000677932	0.000473415	0.00144136	0.000696941	0.00175418	0.000410466	0.000238642	0.0441134	0.00079172	0.00134746	0.000338784	2.86906e-05	0.000682736	0.00252495	0.000550246
Stomatobaculum	0.00123501	0.00290628	0.00094625	0.00245323	0.00303519	0.00710507	0.00357362	0.00166291	0.00371773	0.00187904	0.00321697	0.00256023	0.000779944	0.00251537	0.00435731	0.00205776	0.0169245	0.00132685	0.00218648	0.000686288	0.00159921	0.000938335	0.00398921	0.00460952	0.00251632	0.00449637	0.00391386	0.00336456	0.00176382	0.000803728	0.00124194	0.00181827	0.00243059	0.00204845	0.00104515	0.00262069	0.00388206	0.00189723	0.00220947	0.00301603	0.00261015	0.00169667	0.00161389	0.000557124	0.00361883	0.000631193	0.000824973	0.00196861	0.00292318
Gigaspora	0.0015256	0.00176014	0.000652586	0.00311851	0.00299183	0.00121921	0.00225918	0.00220223	0.00195181	0.000969829	0.00260421	0.00239398	0.0013324	0.000604962	0.00414982	0.0010812	0.00253868	0.0021893	0.00283991	4.22331e-05	0.00116931	0.00171647	0.00552651	0.00365018	0.000322287	0.00179525	0.00192167	0.00255242	0.00176382	0.000433758	0.00115323	0.00339937	0.00115216	0.00229625	0.00182194	0.00248543	0.00405502	0.00325239	0.000669535	0.00308742	0.000313218	0.000880962	0.0009592	0.000647818	0.000800762	0.00104721	0.000355592	0.00198287	0.00340465
Amycolatopsis	0.00145295	0.001228	0.000587328	0.00241165	0.00242816	0.00302701	0.00283425	0.00476401	0.00362479	0.00260642	0.00252762	0.00182873	0.00107242	0.0012736	0.00593425	0.00209264	0.0162736	0.00169174	0.00258859	0.000221724	0.00182275	0.000595042	0.00482597	0.00825971	0.00065697	0.00396932	0.00384334	0.00416012	0.00249477	0.000497546	0.00215861	0.0017234	0.00236745	0.00105727	0.00055082	0.00317864	0.00270976	0.00104541	0.000910568	0.00194525	0.00175998	0.000995161	0.00188795	0.000297996	0.00123194	0.000114762	0.000995657	0.00298144	0.00201184
unclassified Armatimonadetes	0.00105339	0.00155547	0.000522069	0.00241165	0.00355551	0.00445644	0.00193057	0.00337076	0.0046007	0.00284887	0.0041361	0.00182873	0.000454967	0.00146464	0.00406683	0.00219727	0.0167292	0.00189076	0.00270587	0.000232282	0.0020463	0.000892563	0.0058184	0.00781513	0.000669366	0.00408461	0.00315577	0.00343085	0.00143012	0.00036997	0.00136022	0.00169178	0.0024148	0.0014207	0.000254225	0.00250234	0.00280585	0.000774379	0.000910568	0.00210587	0.00190914	0.000783078	0.00109623	0.000647818	0.00126274	0.000157798	0.000867644	0.00282452	0.00185708
Succiniclasticum	0.000871772	0.00130987	0.0024472	0.00162162	0.0026016	0.0031111	0.00345039	0.00328088	0.004926	0.00242457	0.00206805	0.00232748	0.000909934	0.00152832	0.00311237	0.00289482	0.00950376	0.00235516	0.00418028	0.000105583	0.00266535	0.000755245	0.00432002	0.00484351	0.000793323	0.00263523	0.0040549	0.0041104	0.00181149	0.000216879	0.00136022	0.00284598	0.00198866	0.0015859	0.000649685	0.0028574	0.00459313	0.000542065	0.00116499	0.00164186	0.00307252	0.000799392	0.00141596	0.00194346	0.00129354	0.000286906	0.000227579	0.0017261	0.00189147
Geobacter	0.00130766	0.001228	0.000522069	0.00241165	0.00398911	0.00210209	0.00262887	0.00314605	0.00399656	0.00272764	0.00367654	0.00156274	0.000812441	0.00146464	0.00402533	0.0018485	0.0121075	0.00189076	0.00249644	0.000285073	0.00249339	0.00100699	0.00517624	0.00624743	0.000309892	0.00400226	0.00215086	0.00367947	0.00139834	0.000382728	0.00124194	0.0018657	0.00230432	0.0012555	0.00055082	0.0028743	0.00311334	0.000658222	0.00101769	0.0017311	0.00149151	0.000962533	0.00162912	0.000531211	0.00109335	0.000129108	0.000725407	0.00223964	0.00206342
unclassified Comamonadaceae	0.000653829	0.00176014	0.000587328	0.00536383	0.00342543	0.00290089	0.00230026	0.00386514	0.00418245	0.0154567	0.00302548	0.00512046	0.000389972	0.00178305	0.00431581	0.0023019	0.0240849	0.00222248	0.00148279	0.000126699	0.00342196	0.00036618	0.00468975	0.00540508	0.000545409	0.00322816	0.00275028	0.00478994	0.00193861	0.000561334	0.00172985	0.00211868	0.00197288	0.00109031	0.000805044	0.00179221	0.00363223	0.000871177	0.000843614	0.00182033	0.000686096	0.000473109	0.00117236	0.000336866	0.000769964	0.000286906	0.00401108	0.00329527	0.00299197
unclassified Rhodobacteraceae	0.00159825	0.00192387	0.00104414	0.00178794	0.00307855	0.00323722	0.00460052	0.00260672	0.0034389	0.00418239	0.00237443	0.00186198	0.000487465	0.00124176	0.00427432	0.00209264	0.0139953	0.00189076	0.00286504	0.000316748	0.00242461	0.000709473	0.0051957	0.00746415	0.000446244	0.00312934	0.00322629	0.00314909	0.00158903	0.000229637	0.0018777	0.00208705	0.00175192	0.00132158	0.000734426	0.00260378	0.00347848	0.00121965	0.000857005	0.00185602	0.00132745	0.000717821	0.00143119	0.000453473	0.00144753	0.000172144	0.00103833	0.0026676	0.00208062
Traorella	0.000581181	0.000368401	0.000424181	0.00320167	0.00164768	0.00374173	0.00115013	0.00323593	0.00669192	0.00145474	0.00183827	0.00272648	0.000844939	0.000382081	0.00248989	0.00289482	0.00943867	0.00119417	0.00218648	0.000105583	0.00175397	0.00139606	0.0059157	0.00219947	0.000309892	0.00230583	0.00181589	0.00135908	0.00177971	0.00036997	0.000635756	0.00205543	0.00107325	0.000644272	0.000381337	0.00162314	0.00541951	0.000464628	0.00246389	0.000624622	0.00666706	0.000783078	0.000943974	3.88691e-05	0.00221749	5.73812e-05	0.000184908	0.0053352	0.000670613
unclassified Flavobacteriaceae	0.00127133	0.00114614	0.00104414	0.00569647	0.00381567	0.000924921	0.000780445	0.000539322	0.00362479	0.000848601	0.00122551	0.000498746	0.000682451	0.000350241	0.00410832	0.00038365	0.00982923	0.00132685	0.00229539	0.000464564	0.00232143	0.00114431	0.00293839	0.00379057	0.000173539	0.00299758	0.00163959	0.00293363	0.00219286	0.000637879	0.00137501	0.00324126	0.00200444	0.00272576	0.00286709	0.0037535	0.00230618	0.00180043	0.000415112	0.00235572	0.000283387	0.000734135	0.00231426	0.000259127	0.000354183	0.000645539	0.00143659	0.00222538	0.00350782
Methylobacterium	0.000871772	0.00102334	0.00127254	0.00257797	0.00385903	0.0018078	0.00197165	0.00543817	0.00404304	0.00200027	0.00325527	0.00182873	0.00055246	0.00162384	0.00423282	0.00177874	0.0119773	0.00169174	0.00193516	0.000263957	0.00247619	0.000617928	0.00468975	0.00807252	0.000508222	0.00477636	0.00294421	0.00349715	0.00211341	0.000280667	0.00143415	0.00137556	0.00206758	0.0014207	0.000437831	0.00248543	0.00361301	0.000948615	0.000870396	0.0014634	0.00143185	0.00119093	0.00149209	0.00042756	0.00180171	0.00024387	0.00179218	0.00199714	0.0014272
Kineothrix	0.00174354	0.00163734	0.000913621	0.00112266	0.00225472	0.00206005	0.00320393	0.0102022	0.00376421	0.00315194	0.00160848	0.00275973	0.00214485	0.00136912	0.00186742	0.00111607	0.0111311	0.00205662	0.00273101	0.000454006	0.00115212	0.000572156	0.00299677	0.00362678	0.00152467	0.00359051	0.00393149	0.00324854	0.00338463	0.00149264	0.00193684	0.00120164	0.0025095	0.00077643	0.000720303	0.00251924	0.00259445	0.000987333	0.00235676	0.00176679	0.000924738	0.00132144	0.00193362	0.000453473	0.000954755	0.000200834	0.00105255	0.0017261	0.00151318
Bariatricus	0.000581181	0.0014736	0.000880991	0.00112266	0.00234144	0.00319518	0.00250564	0.00480896	0.00385715	0.00163659	0.00225954	0.00246048	0.00204735	0.00152832	0.00315386	0.0015346	0.00768112	0.00122734	0.00164195	0.000116141	0.00139286	0.000457724	0.00599354	0.00467972	0.000818114	0.00197642	0.00255635	0.00374576	0.00231998	0.000229637	0.00183334	0.00109096	0.00181505	0.000991187	0.000932157	0.00256997	0.00418955	0.000948615	0.00124534	0.00198094	0.00152134	0.00176192	0.00184227	0.000375735	0.00118574	0.000258215	0.000654289	0.0026676	0.00147879
Hymenobacter	0.00127133	0.00188294	0.000750474	0.00602911	0.00264496	0.00134534	0.00135551	0.0017528	0.00237006	0.0016972	0.0027957	0.00116374	0.00188486	0.00136912	0.00431581	0.00149972	0.0171198	0.00199028	0.00112256	0.000337865	0.00282011	0.00231151	0.00352218	0.00463292	0.000582596	0.00433166	0.00190404	0.0019226	0.00185916	0.000153091	0.0012863	0.00166016	0.00140469	0.00224669	0.00258462	0.00256997	0.00247914	0.00141324	0.00111143	0.00140986	0.00102914	0.0011583	0.00366932	0.000233215	0.000800762	0.000258215	0.000184908	0.00199714	0.00297477
Rhodobacter	0.00188884	0.00249694	0.00221879	0.00158004	0.00416255	0.00210209	0.00115013	0.00256178	0.00274183	0.00218212	0.00329356	0.00345797	0.00155989	0.00248353	0.00551926	0.00247629	0.0111311	0.0021893	0.00212784	0.00252343	0.00369709	0.00478322	0.00574056	0.00811931	0.00236757	0.00210819	0.00163959	0.00227066	0.00109643	0.000255152	0.00211426	0.00252976	0.00323552	0.00389867	0.00175132	0.00410856	0.00196025	0.00247801	0.00250406	0.00226649	0.000790501	0.000717821	0.000639467	0.000349822	0.00184791	0.000114762	0.00042671	0.00128387	0.00171952
Metschnikowia	0.00181619	0.00143267	0.00212091	0.00199584	0.00143088	0.0018078	0.00135551	0.00229212	0.0018124	0.000969829	0.001417	0.00285948	0.000812441	0.000859683	0.00286338	0.00177874	0.0067698	0.00252102	0.00163358	8.44662e-05	0.00211508	0.00162492	0.00299677	0.00294822	0.000148748	0.00289876	0.00183352	0.00425956	0.00190683	0.000331697	0.00186291	0.00365235	0.0017677	0.00355175	0.00240101	0.00218109	0.00282506	0.0016262	0.00218268	0.0021951	0.00061152	0.000913591	0.00245129	0.000349822	0.000600572	0.000416014	0.000312921	0.00215405	0.00282001
Sphaerochaeta	0.000290591	0.000327468	0.000326293	0.000831602	0.00186448	0.00134534	0.000698293	0.000808983	0.000975905	0.00163659	0.000880837	0.000864492	0.000389972	0.000254721	0.00145244	0.000767301	0.0598867	0.0118421	0.00115607	3.16748e-05	0.00503837	0.000205976	0.00216001	0.00226966	0.000359474	0.00100468	0.000934389	0.000828709	0.000635611	6.37879e-05	0.000310485	0.000837984	0.000631321	0.000379955	0.000268348	0.000743938	0.00176807	0.000600144	0.000294595	0.0007317	0.000313218	0.00109305	0.000365409	2.59127e-05	0.000307985	2.86906e-05	8.5342e-05	0.000470753	0.00426441
Xanthomonas	0.000508534	0.00151454	0.000685216	0.00203742	0.00160432	0.00214413	0.00131443	0.00377526	0.00432187	0.0016972	0.00256592	0.00123024	0.000714948	0.00203777	0.00514578	0.00149972	0.0138651	0.000961967	0.00292368	0.000654613	0.0020463	0.000526383	0.0042811	0.00889147	0.000433848	0.00291523	0.00255635	0.0035303	0.00152547	0.000204121	0.00152286	0.00151786	0.00189396	0.00140418	0.000254225	0.00228254	0.00140292	0.000522706	0.000495456	0.00201664	0.00144677	0.000587308	0.000989651	0.000595993	0.00149373	7.17265e-05	0.00118056	0.00288158	0.00211501
Caproiciproducens	0.00130766	0.00200574	0.000619957	0.0016632	0.00147424	0.00235434	0.00238241	0.00368537	0.00474011	0.00272764	0.00229784	0.00109724	0.000779944	0.00108256	0.00402533	0.00129046	0.0126283	0.00112782	0.00160007	0.000126699	0.00139286	0.000801018	0.00517624	0.00620063	0.000768531	0.00222348	0.00239768	0.00303307	0.00247888	0.000344455	0.00107931	0.00121745	0.00268311	0.00147026	0.000324842	0.0024347	0.00319021	0.00106477	0.00105787	0.00239141	0.00122304	0.000783078	0.00103533	0.000660775	0.00164772	0.000200834	0.000341368	0.00265334	0.00196025
Schaalia	0.00130766	0.00331561	0.00169672	0.000582121	0.00160432	0.00386785	0.000369685	0.00503367	0.00116179	0.000787986	0.00160848	0.00196173	0.00243732	0.00229249	0.00668121	0.00160436	0.00924338	0.00238833	0.00120633	0.00158374	0.00242461	0.00274635	0.00412542	0.00453933	0.00185935	0.000527047	0.00267976	0.0020552	0.000889855	0.000982334	0.00223254	0.00237165	0.00178348	0.00269273	0.00132762	0.00360133	0.00115309	0.00257481	0.00131229	0.00165971	0.00126779	0.0011583	0.000426311	0.000764426	0.00190951	0.000918099	0.000369815	0.00175463	0.00312953
Agrobacterium	0.00123501	0.00118707	0.000685216	0.00133056	0.00234144	0.00294293	0.00147874	0.00224718	0.00204475	0.00145474	0.00206805	0.00159599	0.000454967	0.00171937	0.00377634	0.00132534	0.0157528	0.00122734	0.00253833	0.000179491	0.00213228	0.000686587	0.00467029	0.00620063	0.000322287	0.00288229	0.0028208	0.00285076	0.00227231	0.000484788	0.00110888	0.00180246	0.00222541	0.00135462	0.000720303	0.00182603	0.0037091	0.000987333	0.000682926	0.0024628	0.00104406	0.000391539	0.000913524	0.000194346	0.000754564	8.60718e-05	0.000682736	0.0077603	0.00163354
unclassified Phycisphaerales	0.0016709	0.00184201	0.000391552	0.00320167	0.00424927	0.0023123	0.0020538	0.00305616	0.00395009	0.00193966	0.00352335	0.00236073	0.000747446	0.00130544	0.00431581	0.000837056	0.0141905	0.00179125	0.00179275	0.000158374	0.00331879	0.000617928	0.00476759	0.00582625	0.000309892	0.00340933	0.00204508	0.00270159	0.00170026	0.000280667	0.000813176	0.00188151	0.00159409	0.00105727	0.00112989	0.00228254	0.00292116	0.000716301	0.000790052	0.00153479	0.000879992	0.000701507	0.00106578	0.000336866	0.000923956	0.000143453	0.000170684	0.00212552	0.00233855
unclassified Anaerolineales	0.000726477	0.00155547	0.000587328	0.00199584	0.00247152	0.00962758	0.00147874	0.0038202	0.00413598	0.00284887	0.00225954	0.00162924	0.000487465	0.00108256	0.00435731	0.00156948	0.0116519	0.00175808	0.00212784	0.000168932	0.00220106	0.000526383	0.00484543	0.0066686	0.00037187	0.00219054	0.00267976	0.00228724	0.00243121	0.000382728	0.00165592	0.000948661	0.00170457	0.000825989	0.000508449	0.00226563	0.00301725	0.000619503	0.00111143	0.00217725	0.00152134	0.00141933	0.00130938	0.000116607	0.00127814	0.000143453	0.000341368	0.00171183	0.00170232
unclassified Candidatus Omnitrophica	0.000871772	0.00163734	0.000619957	0.00274429	0.00303519	0.00142942	0.00172519	0.00215729	0.00316007	0.00193966	0.00214465	0.00103074	0.000617455	0.000827843	0.0045648	0.000732424	0.0216113	0.00162539	0.00232052	0.000190049	0.00137566	0.000755245	0.00424218	0.00491371	0.00126436	0.00322816	0.00232716	0.00331483	0.001303	0.000153091	0.000842746	0.00154948	0.00123108	0.00107379	0.000635561	0.00191057	0.00172963	0.000929255	0.00056241	0.0026948	0.000835247	0.000864648	0.00126371	0.000310953	0.000970154	0.000372978	0.000113789	0.00139799	0.00228696
Teratosphaeria	0.00203413	4.09335e-05	6.52586e-05	8.31602e-05	0.00177776	0.000420419	8.21521e-05	0.000134831	0.000743547	0.000242457	0.000382973	6.64994e-05	9.7493e-05	0	8.29964e-05	3.48773e-05	0.0011717	0.00852502	0.000201056	4.22331e-05	0.000206349	0.0270057	0.000486489	0.000304182	1.23957e-05	0.0012188	0.00024682	0.0100274	4.76708e-05	0	0.000754036	0.000221354	0.000126264	0.000115639	0.00216091	0.000574861	0.000211399	0.0016262	8.03442e-05	0.0412965	0.000760671	0.00107673	6.09016e-05	2.59127e-05	0	1.43453e-05	1.42237e-05	0.000185448	0.000137562
Sellimonas	0.000653829	0.0011052	0.00140306	0.000291061	0.00459615	0.00222822	0.00349147	0.00265167	0.00199828	0.00181843	0.00670202	0.00162924	0.000194986	0.00149648	0.00248989	0.00170899	0.00208302	0.00112782	0.00327553	3.16748e-05	0.000567461	0.000411952	0.00204325	0.00245685	0.00169821	0.00128468	0.00128699	0.00261872	0.00208163	0.000306182	0.00136022	0.000632441	0.00200444	0.00201541	0.000875662	0.00142024	0.00196025	0.000871177	0.000803442	0.00258772	0.00186439	0.00164773	0.00243606	0.000738513	0.00135514	0.000129108	0.00226156	0.00141226	0.00153037
Ruminiclostridium	0.00123501	0.00216947	0.0011094	0.00116424	0.00251488	0.00340539	0.00279317	0.00458424	0.00511189	0.00151536	0.00118721	0.00226098	0.00146239	0.00184673	0.00273888	0.000592914	0.0184868	0.00225565	0.00197705	5.27914e-05	0.00116931	0.000755245	0.00379461	0.00601344	0.000632179	0.00281641	0.00218612	0.00213807	0.00177971	0.000127576	0.000827961	0.00121745	0.0017677	0.00173458	0.000508449	0.00273904	0.00386284	0.000638863	0.0023032	0.00344435	0.00113355	0.00185981	0.000822171	0.00014252	0.000677568	0.000172144	0.000355592	0.00186875	0.00127244
Helicobacter	0.00316017	0.00102334	0.00107677	0.00357589	0.000910558	0.00046246	0.00115013	0.00220223	0.00125474	0.00115167	0.00118721	0.00126349	0.000844939	0.000732322	0.00244839	0.000976565	0.00325471	0.00338347	0.00279802	0.000844662	0.0016164	0.00238017	0.00348326	0.00372038	0.00110321	0.00176231	0.00227427	0.00112704	0.000810404	0.00079097	0.00140458	0.00219773	0.00159409	0.00161894	0.00132762	0.00185984	0.00103778	0.0020521	0.000656145	0.00433666	0.000298302	0.00120724	0.00056334	0.000246171	0.000754564	0.000229525	0.00015646	0.00054208	0.00122086
Brevibacillus	0.000726477	0.00155547	0.000424181	0.00182952	0.00333871	0.00395193	0.00230026	0.00314605	0.00455423	0.00218212	0.00237443	0.00332497	0.00042247	0.000955203	0.0047723	0.00191825	0.0175754	0.00112782	0.0020692	8.44662e-05	0.00199471	0.0006637	0.00492326	0.0049605	0.000421453	0.0019929	0.00313814	0.00233696	0.00160492	0.000153091	0.000946241	0.00113839	0.00197288	0.000825989	0.000536696	0.00201201	0.00295959	0.000464628	0.000964131	0.00201664	0.00102914	0.000962533	0.00121803	0.000194346	0.00103175	8.60718e-05	0.000981433	0.00195434	0.00639661
Cellulomonas	0.000581181	0.001228	0.000293664	0.00137214	0.00147424	0.00113513	0.000657217	0.00179774	0.00232358	0.0016972	0.00164678	0.00109724	0.000584958	0.00114624	0.00419132	0.000662669	0.0252566	0.000829282	0.000963392	0.000168932	0.00137566	0.000686587	0.00398921	0.00425855	0.000247913	0.00337639	0.00202745	0.00237011	0.00138245	0.000625122	0.00144893	0.00162854	0.00110481	0.00137114	0.000635561	0.00157241	0.0050928	0.00118093	0.000589191	0.00116001	0.0010888	0.000538366	0.00207065	0.000336866	0.000893158	0.000301251	0.000611618	0.00342366	0.00166793
Austropuccinia	0.00181619	0.00212854	0.00104414	0.00449065	0.00203792	0.000924921	0.00131443	0.00148314	0.0018124	0.0012729	0.00229784	0.00149624	0.00168988	0.000541282	0.00319536	0.00125558	0.00468679	0.00202345	0.00283153	7.39079e-05	0.000928573	0.00144183	0.00414488	0.00238666	0.000409057	0.00133409	0.00172774	0.00188946	0.00174793	0.000408243	0.00138979	0.00203962	0.000804934	0.00209801	0.00216091	0.00202892	0.00290194	0.00253609	0.000495456	0.00308742	0.000492199	0.00083202	0.000715593	0.000388691	0.000723766	0.000315597	0.000170684	0.00146932	0.00268245
Acidovorax	0.000871772	0.00151454	0.00048944	0.00137214	0.00329535	0.00298497	0.00172519	0.00157302	0.00283477	0.0278826	0.002834	0.00289272	0.000227484	0.000859683	0.00452331	0.00125558	0.00709527	0.00142637	0.00218648	0.000253399	0.00213228	0.000434838	0.00467029	0.00379057	0.000359474	0.00220701	0.00197456	0.00687828	0.00160492	0.00031894	0.00100538	0.0014388	0.00151517	0.00077643	0.00163834	0.00145406	0.00357457	0.000619503	0.000549019	0.00223079	0.00175998	0.00055468	0.00127893	0.0007126	0.00146293	0.000258215	0.00257448	0.00241083	0.00235574
Moineauvirus	0	0	0	0	0	0.000756753	0	0	0	0	0	0	0.000324977	0	4.14982e-05	0	0.000716037	0	3.35093e-05	2.11165e-05	3.43916e-05	0.000205976	0	0.00016379	0	0	0	1.65742e-05	1.58903e-05	0	0	4.74331e-05	1.5783e-05	0	1.41236e-05	5.0723e-05	1.92181e-05	3.8719e-05	2.67814e-05	1.78463e-05	0	0	0.000121803	0	0.000246388	0	2.84473e-05	7.13263e-05	8.5976e-05
Cohnella	0.000980744	0.000982403	0.00048944	0.00340957	0.00169104	0.00206005	0.00143766	0.00404492	0.00371773	0.00236396	0.00157019	0.00136324	0.000584958	0.000732322	0.00414982	0.00125558	0.0119122	0.00149271	0.00219486	0.000168932	0.0012381	0.000434838	0.00430056	0.00713657	0.000322287	0.00184466	0.00304999	0.0030165	0.00136656	0.000306182	0.000946241	0.000964472	0.00189396	0.00100771	0.000367213	0.00214727	0.00501593	0.000542065	0.000615972	0.00178463	0.00162575	0.000717821	0.000883073	0.000531211	0.000816161	0.00021518	0.000241802	0.00226818	0.00194306
Pectobacterium	0.00156193	0.00159641	0.00887517	0.0150936	0.0131814	0.010048	0.00135551	0.000808983	0.0027883	0.00218212	0.00153189	0.00136324	0.0013974	0.00101888	0.00178442	0.00125558	0.00377547	0.00145954	0.00362738	0.000432889	0.00180556	0.00084679	0.00270488	0.00238666	0.0011528	0.00223995	0.00230953	0.00122649	0.000524379	0.00139058	0.00133065	0.00101191	0.00105746	0.00079295	0.00146885	0.000811568	0.000787943	0.000987333	0.000830224	0.00174894	0.00317692	0.00176192	0.00118758	0.000375735	0.000554374	0.000401668	0.00105255	0.00155491	0.00134123
Syntrophomonas	0.00138031	0.000900536	0.000391552	0.00153846	0.00221136	0.00218618	0.00266994	0.00404492	0.00297419	0.0012729	0.00202975	0.00109724	0.00055246	0.000604962	0.00394233	0.00101144	0.0100896	0.00199028	0.00237078	6.33496e-05	0.00135847	0.000595042	0.00395029	0.00535828	0.000632179	0.00222348	0.00218612	0.0029502	0.00160492	0.00031894	0.00119759	0.000996094	0.0017677	0.0011729	0.000240101	0.00187675	0.00282506	0.000445268	0.000656145	0.00171325	0.000850162	0.000717821	0.000639467	0.000440517	0.000985553	4.30359e-05	0.000199131	0.00189728	0.00132403
Megamonas	0.000435886	0.000900536	0.00554698	0.00232849	0.000607039	0.000840837	0.000862597	0.000719096	0.000975905	0.00103044	0.000382973	0.0196173	0.000259981	0.000477601	0.00120345	0.000348773	0.00149717	0.000497569	0.00201893	0.000105583	0.000481482	0.000869676	0.00134271	0.00191869	0.000594992	0.00156467	0.000934389	0.000861857	0.00120766	0.000102061	0.000694896	0.000664063	0.000915415	0.000991187	0.000692056	0.000811568	0.000691853	0.000542065	0.00038833	0.000446159	0.00107389	0.000195769	0.000334959	0.000686688	0.000461978	0.000229525	0.000142237	0.000627671	0.00110049
Spirochaetaceae: environmental samples	0.00108972	0.00106427	0.00120728	0.00174636	0.00273168	0.00163963	0.00147874	0.00215729	0.00237006	0.00187904	0.00176167	0.000964242	0.000844939	0.000796002	0.0022409	0.00139509	0.00943867	0.00179125	0.00151629	5.27914e-05	0.00190873	0.0006637	0.00297731	0.00343959	0.000309892	0.00161408	0.00243294	0.00280104	0.00115999	6.37879e-05	0.000665326	0.00151786	0.00140469	0.00113987	0.000310719	0.00191057	0.00345926	0.000677582	0.00056241	0.00207018	0.000522029	0.00110936	0.00105055	9.06946e-05	0.000908557	5.73812e-05	0.000341368	0.00106989	0.00190867
Erwinia	0.000508534	0.00094147	0.000848362	0.00120582	0.0026016	0.00134534	0.00176627	0.00157302	0.00171945	0.0046673	0.00183827	0.00149624	0.000389972	0.000350241	0.00265589	0.00195313	0.00755093	0.000862453	0.00707046	0.00024284	0.00302646	0.000434838	0.00410596	0.00421175	0.00268986	0.00273405	0.00149855	0.00177344	0.00101698	0.00149264	0.0012863	0.00110677	0.000647104	0.000925108	0.00122875	0.00130189	0.00232539	0.000309752	0.000656145	0.00149909	0.00359454	0.00109305	0.000715593	0.000272084	0.000754564	0.000229525	0.00113789	0.00446502	0.00161635
Comamonas	0.000145295	0.000736802	0.000293664	0.000956342	0.00489967	0.00163963	0.000657217	0.000719096	0.000511189	0.146505	0.000651053	0.00229423	0.000357474	0.000732322	0.00136944	0.000802178	0.00468679	0.00102831	0.00108067	0.000380098	0.000722223	0.000205976	0.0018292	0.00187189	0.00151227	0.00128468	0.00109306	0.0303307	0.000794514	0.000178606	0.00044355	0.00118583	0.00160987	0.000479074	0.000183607	0.000811568	0.0164507	0.000271033	0.000307986	0.000410466	0.000507114	0.000375225	0.000867847	0.00042756	0.00120114	0.000114762	0.0013797	0.000798854	0.000533051
Rhodospirillales: environmental samples	0.000145295	0	0	0.00361747	0.000346879	8.40837e-05	0.000492913	0.000134831	0.000325302	6.06143e-05	7.65945e-05	9.97491e-05	0	9.55203e-05	0.000622473	0.000139509	0.00143207	0.000199028	0.00242105	0	8.59789e-05	0	0.00486489	0.00510089	0	0.024903	0.00128699	0.000265187	0.000111232	2.55152e-05	0.00171506	0.00371559	0.000110481	0.000264317	0.000324842	0.000118354	0.000211399	5.80784e-05	0.000107126	0.00117786	1.49151e-05	6.52565e-05	0.000106578	0.000259127	0.000230989	1.43453e-05	2.84473e-05	0.00543506	0.000756589
unclassified Anaerolineaceae	0.000871772	0.0014736	0.000619957	0.00178794	0.00290512	0.00193393	0.00238241	0.00274155	0.00269536	0.0025458	0.00314038	0.00192848	0.00110492	0.00124176	0.00294637	0.00129046	0.0108707	0.00106148	0.00212784	5.27914e-05	0.00251059	0.000617928	0.00443678	0.00416495	0.000793323	0.00233877	0.00181589	0.00227066	0.00166848	0.000204121	0.000946241	0.00232422	0.00205179	0.000892068	0.000381337	0.00229944	0.00309412	0.000483987	0.00108465	0.00194525	0.00119321	0.00083202	0.00105055	0.000259127	0.000970154	0.000114762	0.000170684	0.00279599	0.00242452
Rhizophagus	0.00138031	0.000982403	0.000261034	0.00212058	0.00156096	0.000588586	0.0010269	0.00112359	0.00190534	0.00145474	0.00187657	0.00116374	0.000877437	0.000254721	0.00211641	0.000976565	0.00475188	0.00192393	0.00201056	8.44662e-05	0.000911377	0.00121297	0.00313299	0.00177829	0.000309892	0.000872921	0.00144566	0.00212149	0.00119177	0.000127576	0.000783606	0.0027195	0.000962764	0.00102423	0.00074855	0.00145406	0.00322865	0.00222634	0.00037494	0.00333727	0.000372878	0.00117462	0.000685143	0.000297996	0.000646769	0.00146322	0.000256026	0.000955772	0.00199464
unclassified Victivallales	0.000290591	0.000532135	3.26293e-05	0.00440749	0.00971262	0.000378377	0.000575065	0.00121347	0.0018124	0.0012729	0.0069701	0.000764743	0	0.000191041	0.00186742	0.0010812	0.0033849	0.00145954	0.000485885	2.11165e-05	0.00601853	0.000205976	0.00227677	0.00657501	9.91653e-05	0.00238818	0.00206271	0.00285076	0.000333696	0.000204121	0.000192205	0.000379465	0.00104168	0.000379955	0.000112989	0.000591769	0.00101856	0.000135516	0.000174079	0.000214156	0.000760671	0.000440481	0.000746044	0.000168433	0.000323385	5.73812e-05	7.11184e-05	0.000955772	0.00082537
unclassified Selenomonadaceae	0.000181619	0.000327468	0.00146832	0.000498961	0.000433599	0.000336335	0.000575065	0.000404492	0.000929434	0.000363686	0.000651053	0.000265998	0.000162488	0.000286561	0.000622473	0.000279019	0.00136698	0.000165856	0.00378655	1.05583e-05	0.0016164	0.00036618	0.000544867	0.0162152	2.47913e-05	0.00475989	0.00315577	0.00382863	0.000254244	7.65455e-05	0.00155243	0.000221354	0.00295143	0.000247797	7.06179e-05	0.00400712	0.00568857	0.000135516	0.000174079	0.00399758	0.000268472	0.000130513	0.00158344	0.000388691	0.0021867	1.43453e-05	4.2671e-05	0.00626245	0.000601832
unclassified Verrucomicrobia subdivision 3	0.00094442	0.00118707	0.000554698	0.00332641	0.00351215	0.00201801	0.00139659	0.00283144	0.00404304	0.0012729	0.00264251	0.00239398	0.000324977	0.000573122	0.00427432	0.00139509	0.0189424	0.00136002	0.00120633	3.16748e-05	0.00226984	0.000755245	0.00313299	0.00552207	0.000433848	0.00329404	0.00271502	0.00197233	0.00136656	0.000204121	0.000665326	0.00123326	0.00121529	0.00080947	0.000437831	0.00185984	0.00228696	0.000445268	0.000642754	0.00139202	0.00105897	0.000766764	0.00056334	0.000155476	0.000615971	4.30359e-05	0.000611618	0.00175463	0.00163354
Rhodoferax	0.000181619	0.00143267	0.000554698	0.0014553	0.00112736	0.00142942	0.000780445	0.00134831	0.00209123	0.0161234	0.0013787	0.00136324	9.7493e-05	0.000987043	0.00763567	0.000453405	0.00462169	0.000829282	0.00133199	9.50245e-05	0.0016508	0.000228862	0.00433948	0.00411815	0.000210726	0.00250347	0.00139277	0.00464077	0.00192272	0.000153091	0.000458335	0.00153367	0.00138891	0.00148678	0.000367213	0.001099	0.00367066	0.000425909	0.000415112	0.00058893	0.00152134	0.000848334	0.00164434	0.000207302	0.00132434	0.000114762	0.00237535	0.00215405	0.0021322
Lysinibacillus	0.0016709	0.0014736	0.0168694	0.00336799	0.00156096	0.000714712	0.0010269	0.00076404	0.00102238	0.0012729	0.00149359	0.00116374	0.000812441	0.000668642	0.00141094	0.000627792	0.00305943	0.00155905	0.00116445	0.000622938	0.000550265	0.000297521	0.0041838	0.00210587	0.000334683	0.000922332	0.0014104	0.00145853	0.00155725	8.93031e-05	0.000813176	0.00173921	0.000899632	0.0016685	0.000437831	0.00125117	0.00174885	0.00147132	0.000482065	0.00208802	0.000477284	0.0017293	0.000578565	0.000168433	0.000369582	8.60718e-05	0.000398263	0.00152638	0.0018055
Ralstonia	0.00047221	0.000654935	0.00048944	0.00149688	0.000953918	0.00184984	0.000657217	0.00229212	0.002463	0.00527345	0.0013787	0.00199498	0.000357474	0.00140096	0.00340285	0.00111607	0.0123679	0.00235516	0.00160007	5.27914e-05	0.0016164	0.000434838	0.00332758	0.00573266	0.000904884	0.00276699	0.00218612	0.0029502	0.00133478	0.000280667	0.000576616	0.000980283	0.00119951	0.000958148	0.000805044	0.00228254	0.00163354	0.000425909	0.00056241	0.000999396	0.00167049	0.00027734	0.00118758	0.000310953	0.000954755	0.000114762	0.00307231	0.00223964	0.0010833
unclassified Verrucomicrobiales	0.00094442	0.000286534	0.000261034	0.00228691	0.00390239	0.00151351	0.0010269	0.00215729	0.00604132	0.0012729	0.00291059	0.0056192	0.000487465	0.000764162	0.00917111	0.00170899	0.0119122	0.00116099	0.00101366	0.000137258	0.00268254	0.000160204	0.00272434	0.00613043	0.0002851	0.00311287	0.00248583	0.00271816	0.000889855	3.82728e-05	0.00100538	0.000885417	0.00129421	0.000429514	0.000833291	0.00240089	0.00144136	0.000348471	0.000455284	0.00160617	0.0010888	0.000783078	0.000669917	6.47818e-05	0.000739165	7.17265e-05	0.000327144	0.0017261	0.00122086
unclassified Nitrospirae	0.00177987	0.00126894	0.00104414	0.00199584	0.0023848	0.00126126	0.00180735	0.00301122	0.00357832	0.00115167	0.00202975	0.00119699	0.000389972	0.000827843	0.00273888	0.00101144	0.0129538	0.00139319	0.00140739	0.000168932	0.00128968	0.000434838	0.00328866	0.00423515	0.000123957	0.00191054	0.00190404	0.00213807	0.00131889	0.000165849	0.000857531	0.00107515	0.00121529	0.00110683	0.00055082	0.00147097	0.00251757	0.000483987	0.000508847	0.00182033	0.00123796	0.000440481	0.00056334	0.000168433	0.000970154	0.000100417	0.000739631	0.00162624	0.00149598
Cutaneotrichosporon	0.000108972	0.000532135	0.000261034	0.000790022	0.000867199	0.000546544	0.000698293	0.00157302	0.00116179	0.000606143	0.000804242	0.000531995	0.000259981	0.000254721	0.00190892	0.00052316	0.00442641	0.000232199	0.000753959	3.16748e-05	0.00101455	0.000503497	0.00108973	0.00226966	0.000136352	0.00111997	0.00167485	0.0015414	0.000540269	7.65455e-05	0.000783606	0.00061663	0.000931198	0.000429514	0.000155359	0.000710122	0.00197947	0.000445268	0.000348158	0.00140986	0.000894907	0.000261026	0.000943974	6.47818e-05	0.00258708	0.000114762	0.000256026	0.00309556	0.000687808
unclassified Planctomycetaceae	0.000871772	0.00094147	0.000783103	0.00261955	0.00325199	0.000966963	0.00143766	0.00386514	0.0027883	0.00115167	0.0027957	0.000598495	0.000194986	0.000827843	0.00377634	0.000592914	0.00976414	0.000961967	0.00104716	9.50245e-05	0.00206349	0.000778132	0.00363893	0.003346	0.000235518	0.00192701	0.00260924	0.00291705	0.00378189	0.000165849	0.000650541	0.00197638	0.00206758	0.000578193	0.000423708	0.00147097	0.0018065	0.000600144	0.000803442	0.00117786	0.000745756	0.000522052	0.00117236	0.000129564	0.000477377	2.86906e-05	0.000128013	0.00125534	0.00189147
unclassified Actinomycetaceae	0.00156193	0.000245601	0.00045681	0.000748442	0.0002168	0.00390989	0.00106798	0.00256178	0.00027883	0.00206089	0.000153189	0.000299247	0.00129991	0.00105072	0.00141094	0.00090681	0.00182264	0.00199028	0.000175924	9.50245e-05	0.00273413	0.000320407	0.000389191	0.000818951	0.000855301	0.00143291	0.00174537	0.00125964	0.0114251	0.00113543	0.00115323	0.000474331	0.000820717	0.000429514	0.000706179	0.000743938	0.000576544	0.00137452	0.00428503	0.000999396	0.000999313	0.00141933	0.00234471	0.0016325	0.000800762	0.00205138	0.00027025	0.0017261	0.00252769
Gordonibacter	0.000508534	0.000532135	0.000195776	0.000873182	0.00190784	0.00567565	0.00854382	0.00116853	0.0021377	0.00163659	0.00371483	0.00256023	0.000259981	0.00347057	0.00327836	0.00160436	0.00475188	0.000796111	0.00123147	0.00105583	0.00147884	0.000251748	0.00231569	0.00278443	0.00128915	0.00118585	0.00102254	0.00293363	0.00349586	0.000102061	0.00192205	0.000664063	0.00197288	0.000611232	0.000127112	0.00125117	0.00128761	0.000251673	0.00147298	0.00101724	0.00247591	0.000244712	0.000776495	0.00160659	0.000785363	0.000258215	7.11184e-05	0.00152638	0.0010833
Brevundimonas	0.00108972	0.000982403	0.00048944	0.00141372	0.00251488	0.00189188	0.00143766	0.0020674	0.00302066	0.00133352	0.00195316	0.00136324	0.000357474	0.000477601	0.00365184	0.000941688	0.00696508	0.00106148	0.00151629	0.000147816	0.00183995	0.00125874	0.00360002	0.0117227	0.000396661	0.00258582	0.00252109	0.00268502	0.00136656	0.00036997	0.00121237	0.000948661	0.00265155	0.00120594	0.000677932	0.00233326	0.00261367	0.000522706	0.000736489	0.00119571	0.00102914	0.000473109	0.000822171	0.000673731	0.000662169	0.00113328	0.000711184	0.00084165	0.00137562
Actinoplanes	0.000435886	0.000900536	0.000587328	0.00291061	0.00160432	0.00142942	0.00176627	0.00242695	0.00329949	0.00163659	0.00195316	0.00192848	0.00100743	0.000987043	0.00547776	0.00118583	0.00442641	0.000995138	0.00155818	0.000316748	0.00201191	0.000778132	0.00363893	0.00458613	0.000533014	0.00286582	0.00223901	0.00222094	0.00125533	0.000153091	0.00104974	0.00148624	0.00127842	0.000925108	0.000240101	0.00147097	0.00197947	0.000987333	0.00112482	0.00110647	0.00143185	0.000668879	0.000898298	0.000362778	0.00138593	0.000172144	0.000412487	0.00162624	0.00159915
Morganella	0.000217943	0.0001228	0.000130517	0.0002079	0.00013008	0.000168167	0.000903673	0.000943814	0.000418245	0.000303072	0.000919134	6.64994e-05	0	0.00012736	0.000248989	0.000104632	0.000781131	0.000165856	0.000670186	4.22331e-05	0.000395503	0.000160204	0.000486489	0.000701958	0.00037187	0.000378815	0.00068757	0.00039778	0.00791336	0.000969577	0.00168549	0.000189732	0.000142047	0.000132158	0.000112989	0.000118354	0.000422799	0.000116157	0.000495456	0.000571083	0.000492199	6.52565e-05	0.000167479	0.000829208	0.00021559	1.43453e-05	0.00015646	0.00054208	0.000257928
Monosporascus	0.000762801	0.00118707	0.000228405	0.00237007	0.00156096	0.00105105	0.00156089	0.00148314	0.00185887	0.000484915	0.00199146	0.00123024	0.000942432	0.000573122	0.0023654	0.000767301	0.00305943	0.00215613	0.00181788	0.00030619	0.000601853	0.000572156	0.00348326	0.0032992	0.000347079	0.00209172	0.00142803	0.00207177	0.00101698	0.000153091	0.00104974	0.00135975	0.000915415	0.00118942	0.000847415	0.00191057	0.00197947	0.00170363	0.000455284	0.00207018	0.000850162	0.00102779	0.000852622	0.000194346	0.000615971	0.000545121	0.000327144	0.00132667	0.00223538
Thermoclostridium	0.00148928	0.00106427	0.000163147	0.000914762	0.00221136	0.00256455	0.00242349	0.00251684	0.00381068	0.00109106	0.00176167	0.000864492	0.000747446	0.000413921	0.00199191	0.00160436	0.00878772	0.000961967	0.00131524	0.000105583	0.00139286	0.000389066	0.00361947	0.00430534	0.000718949	0.00186113	0.0019393	0.00170714	0.0014778	0.000165849	0.00100538	0.00159691	0.00168878	0.00080947	0.000381337	0.00255306	0.00303646	0.000696941	0.000682926	0.00151694	0.00111863	0.00101148	0.00076127	7.77382e-05	0.00101635	8.60718e-05	0.000142237	0.00192581	0.00137562
unclassified Selenomonadales	0.000326915	0.000736802	9.78879e-05	0.000291061	0.00346879	0.00067267	0.00127336	0.0010337	0.00167298	0.00115167	0.00651053	0.000398997	6.49953e-05	0.000382081	0.000954459	0.00136022	0.0197236	0.000431227	0.00247969	1.05583e-05	0.000223545	0.000686587	0.000953518	0.00226966	8.67697e-05	0.000510576	0.00084624	0.00079556	0.000492598	2.55152e-05	0.00041398	0.000284598	0.000615538	0.00270924	1.41236e-05	0.000388876	0.0012684	0.000329111	0.00018747	0.000713854	0.000775586	0.00027734	0.000365409	6.47818e-05	0.000446579	5.73812e-05	0	0.0433664	0.000481466
Peptoniphilus	0.000581181	0.00167827	0.000554698	0.0012474	0.00273168	0.00189188	0.00160197	0.00107864	0.00223064	0.00218212	0.00256592	0.00113049	0.000519962	0.000955203	0.0023654	0.000802178	0.00292924	0.00102831	0.00202731	0.000105583	0.00111773	0.000709473	0.005293	0.00402456	0.000359474	0.00143291	0.00195693	0.00203862	0.00112821	0.00031894	0.000872316	0.00173921	0.000962764	0.000825989	0.000564943	0.00162314	0.00205634	0.000774379	0.000522237	0.00151694	0.000760671	0.000783078	0.000609016	0.000401647	0.000615971	5.73812e-05	0.000170684	0.00156918	0.00228696
unclassified Chitinophagaceae	0.00105339	0.00159641	0.00127254	0.00199584	0.00277504	0.00117717	0.00139659	0.00116853	0.00120826	0.000909215	0.00153189	0.00136324	0.00152739	0.000318401	0.00136944	0.000418528	0.00305943	0.00285273	0.000921505	0.000232282	0.00098016	0.00192244	0.0016346	0.00372038	0.000210726	0.00204231	0.00119884	0.00179001	0.00146191	0.000842001	0.000827961	0.00117002	0.00108903	0.0015033	0.00288121	0.00207964	0.00155667	0.000871177	0.000709707	0.00183817	0.000387793	0.000522052	0.00205543	6.47818e-05	0.00063137	0.000401668	0.000412487	0.000798854	0.00204623
Lautropia	0.000108972	0.000491202	0.000261034	0.000498961	0.000650399	0.00214413	0.000575065	0.00458424	0.00413598	0.000181843	0.000651053	0.000299247	0.000162488	0.000222881	0.00278038	0.00156948	0.00911319	0.000961967	0.000335093	0.000390656	0.00127249	0.00084679	0.0033665	0.0050307	0.000334683	0.000839981	0.00063468	0.00248613	0.000778623	0.001684	0.000576616	0.000426898	0.00549249	0.00104075	0.000155359	0.00121735	0.00515046	0.000948615	0.0010043	0.000767393	0.00122304	0.000163141	0.000502438	9.06946e-05	0.000908557	0.000416014	0.00164995	0.0010271	0.00154757
Shewanella	0.000508534	0.000450268	0.00313241	0.00278587	0.00190784	0.000630628	0.00156089	0.000943814	0.00158004	0.000848601	0.00168508	0.00312547	0.00100743	0.000573122	0.00112045	0.000592914	0.0078764	0.00126051	0.00164195	5.27914e-05	0.00127249	0.0006637	0.00262704	0.00287803	0.000706553	0.00306346	0.000952019	0.00218779	0.000969307	0.000204121	0.000399195	0.00161272	0.00184661	0.00160242	0.000847415	0.000760845	0.00505437	0.000464628	0.000508847	0.00126709	0.000715926	0.000342596	0.00123326	0.000181389	0.000292586	0.000143453	0.00042671	0.00134093	0.0018055
Listeria	0.000544858	0.000736802	0.000358922	0.00141372	0.00346879	0.00067267	0.00164304	0.00296627	0.00743547	0.00206089	0.00210635	0.00232748	0.000649953	0.00286561	0.0047308	0.00216239	0.00885282	0.00195711	0.00093826	0.000285073	0.000464286	0.000411952	0.00243244	0.00542848	0.000929675	0.00148232	0.00118121	0.00202205	0.000953416	8.93031e-05	0.000694896	0.00110677	0.0018624	0.000446034	0.000381337	0.00182603	0.00155667	0.000348471	0.0005758	0.00160617	0.000686096	0.000375225	0.00100488	0.000414604	0.000492777	5.73812e-05	0.000583171	0.00114122	0.00276843
Actinobacteria: environmental samples	0.00047221	0.000614002	0.000685216	0.000997922	0.00182112	0.00134534	0.000903673	0.00125842	0.00185887	0.00163659	0.00122551	0.000598495	9.7493e-05	0.000859683	0.00244839	0.000279019	0.0211556	0.000298542	0.000670186	2.11165e-05	0.000962964	0.00036618	0.00239352	0.00269084	0.000347079	0.00135056	0.00119884	0.00122649	0.000873965	5.10303e-05	0.00047312	0.00297247	0.000757585	0.000677311	0.000663808	0.000862291	0.00142214	0.000406549	0.000830224	0.000999396	0.00102914	0.000701507	0.000441536	7.77382e-05	0.000461978	7.17265e-05	0.000384039	0.00106989	0.00122086
unclassified Myoviridae	0.000290591	8.18669e-05	0.00218616	0.000332641	0.000390239	0.000504502	0.00110905	0.000449435	0.00204475	0.000242457	0.000344675	0.00289272	0.00146239	0.000318401	0.00182592	0.000174387	0.000130188	0.000132685	0.00118958	1.05583e-05	0.000601853	0.000686587	0.000175136	0.00112313	0.00182216	0.000329404	0.00410779	0.000215464	0.000206574	0.000127576	8.87101e-05	0.000252976	0.000552406	0.000412995	0.000310719	0.00346607	9.60906e-05	0.000580784	0.00396365	0.000785239	0.000656265	0.000587308	0.00502438	0.00529915	4.61978e-05	5.73812e-05	5.68947e-05	0.00288158	0.0256208
Pseudoalteromonas	0.000980744	0.000900536	0.000326293	0.00174636	0.00264496	0.001009	0.000410761	0.00215729	0.00083649	0.000727372	0.000995729	0.000465496	0.000292479	0.000541282	0.00107895	0.000348773	0.00162736	0.00106148	0.0015498	0.000137258	0.000825398	0.00160204	0.00221839	0.00248025	0.000272705	0.00197642	0.00107543	0.00190603	0.000921636	0.000242394	0.000340055	0.00286179	0.000694453	0.00472466	0.000932157	0.0028743	0.00113387	0.000696941	0.000401721	0.00117786	0.000357963	0.00133776	0.000822171	0.000246171	0.000554374	0.000157798	0.000312921	0.000912976	0.00113488
Kosakonia	3.63238e-05	0.000900536	0.000163147	0.00016632	0.00182112	0.000546544	0.000164304	0.000224718	0.00055766	0.00460669	0.000612756	0.00109724	0.000259981	0.00012736	0.000331986	0.000139509	0.000716037	0.000398055	0.0182877	0.000137258	0.00512435	9.15449e-05	0.00165406	0.000491371	0.00324766	0.00474342	0.00028208	0.000232038	0.000270135	0.00202846	0.00017742	0.000268787	0.000189396	9.91187e-05	0.0017937	0.00094683	0.000345926	7.74379e-05	0.000642754	0.000249849	0.0109775	0.0012725	0.000167479	0.000246171	0.000292586	7.17265e-05	0.00122324	0.00281026	0.000447075
unclassified Prolixibacteraceae	0.0024337	0.00106427	0.000391552	0.00270271	0.00177776	0.000630628	0.000780445	0.00089887	0.000511189	0.000545529	0.0014553	0.000664994	0.000454967	0.000254721	0.00265589	0.00115095	0.00279905	0.000796111	0.000636676	0.00024284	0.00118651	0.0014876	0.00225731	0.00233986	0.000309892	0.00222348	0.00109306	0.00183973	0.000683282	0.000153091	0.00041398	0.0027195	0.000473491	0.00100771	0.00200555	0.00180912	0.000768725	0.00123901	0.000401721	0.000999396	0.000387793	0.00132144	0.00105055	1.29564e-05	0.000307985	0.00253912	5.68947e-05	0.00106989	0.00226977
unclassified Opitutaceae	0.000544858	0.000532135	0.000326293	0.0016632	0.00290512	0.00113513	0.00131443	0.0017528	0.00432187	0.00121229	0.00233613	0.00236073	0.000292479	0.000668642	0.00738668	0.00125558	0.0193981	0.00122734	0.000787468	5.27914e-05	0.00158201	0.000640814	0.00219893	0.00435214	0.000185935	0.00227289	0.00248583	0.00246955	0.000778623	0.000114818	0.0002957	0.000917039	0.00142047	0.000412995	0.000169483	0.00104828	0.00171041	0.000580784	0.000361549	0.00103509	0.00132745	0.000261026	0.000700368	0.00014252	0.000585172	0	0.000568947	0.00152638	0.00134123
Lelliottia	7.26477e-05	0.000695869	6.52586e-05	0.00012474	0.00229808	0.000210209	0.000164304	0.000179774	0.000185887	0.00236396	0.00126381	0.000631744	6.49953e-05	0.00012736	0.000165993	6.97546e-05	0.000325471	0.000298542	0.0115104	0.000116141	0.00414419	9.15449e-05	0.000720003	0.000514769	0.00480952	0.00298111	0.00022919	8.28709e-05	0.000349586	0.00241118	1.4785e-05	0.000252976	0.000142047	1.65198e-05	0.00159596	0.000202892	0.000653416	0.000116157	0.000254423	0.000410466	0.00732332	0.000538366	7.6127e-05	6.47818e-05	0.000338784	4.30359e-05	0.00157883	0.00179742	0.00101452
unclassified Spirochaetes	0.00148928	0.00118707	0.000391552	0.0012474	0.00186448	0.00201801	0.00176627	0.00143819	0.00195181	0.00121229	0.00195316	0.00129674	0.000487465	0.000318401	0.00265589	0.00136022	0.00807169	0.000862453	0.00113094	9.50245e-05	0.00170238	0.000343293	0.00204325	0.00423515	0.000347079	0.00141644	0.00155144	0.00174029	0.001303	5.10303e-05	0.000783606	0.000632441	0.00110481	0.000611232	0.000508449	0.00206274	0.00338239	0.000619503	0.000709707	0.0012314	0.000656265	0.000440481	0.000639467	0.000259127	0.000954755	2.86906e-05	0.000327144	0.00129814	0.00116927
Selenomonadales: environmental samples	7.26477e-05	0.000204667	9.78879e-05	0.00116424	0.00654735	0.000126126	0.000369685	0.00215729	0.00269536	0.00133352	0.00463397	0.00129674	9.7493e-05	0.000191041	0.00182592	0.00212752	0.00390565	0.000232199	0.000996901	3.16748e-05	0.00187434	0.000137317	0.00813409	0.0032992	7.4374e-05	0.00169643	0.00058179	0.00203862	0.000111232	3.82728e-05	0.000310485	0.000632441	0.000252528	0.00074339	0.000112989	0.00050723	0.000787943	0.000638863	0.000441893	0.0007317	0.000536944	0.00117462	0.000380635	6.47818e-05	0.000138593	7.17265e-05	0.000128013	0.000912976	0.000567442
Candidatus Stoquefichus	0.00108972	0.00126894	0.000424181	0.00178794	0.00121408	0.001009	0.025919	0.000674153	0.000371773	0.00139413	0.0013787	0.000864492	0.000357474	0.00012736	0.00207491	0.000209264	0.000650942	0.00255419	0.00072045	2.11165e-05	6.87832e-05	0.00084679	0.00210163	0.00212927	9.91653e-05	0.000312934	0.00068757	0.00270159	0.00203395	0.000255152	0.000916671	0.00077474	0.000899632	0.000644272	0.00019773	0.00138643	0.000691853	0.000929255	0.000321377	0.00303388	0.000104406	0.000750449	0.000426311	0.000246171	0.000646769	0.000358633	7.11184e-05	0.000770324	0.00101452
Raoultibacter	0.000435886	0.00094147	0.000130517	0.000831602	0.00177776	0.00777774	0.00225918	0.00170785	0.00520483	0.00206089	0.00321697	0.00123024	0.000682451	0.000827843	0.00141094	0.000767301	0.00533773	0.000663426	0.00144928	0.000411773	0.000945768	0.000137317	0.00179028	0.00245685	0.000396661	0.000971742	0.000899129	0.00290048	0.00146191	0.000127576	0.00035484	0.000284598	0.0010259	0.000346916	0.000141236	0.00130189	0.00121074	0.000503346	0.00135246	0.000999396	0.00238642	0.000195769	0.000730819	0.000349822	0.000723766	4.30359e-05	0.000184908	0.0013552	0.000962931
unclassified Candidatus Eremiobacteraeota	0.000363238	0.0013508	0.000424181	0.0010395	0.00190784	0.00126126	0.000985825	0.00166291	0.00292772	0.00133352	0.00179997	0.000831243	0.000389972	0.000987043	0.00219941	0.000627792	0.0116519	0.00139319	0.000971769	5.27914e-05	0.00125529	0.000297521	0.00324974	0.00449253	9.91653e-05	0.00191054	0.00232716	0.00142538	0.000937526	0.000127576	0.000532261	0.000743118	0.00115216	0.000693831	0.000169483	0.00113281	0.00205634	0.000561425	0.000294595	0.000803086	0.000730841	0.000261026	0.00059379	0.000272084	0.000338784	5.73812e-05	0.00069696	0.00105563	0.000980126
Anaerococcus	0.000617505	0.001228	0.00140306	0.00137214	0.00143088	0.00067267	0.00127336	0.000719096	0.00102238	0.00133352	0.00314038	0.000664994	0.000389972	0.000286561	0.00132794	0.00111607	0.00149717	0.00106148	0.00291531	0.000168932	0.000361112	0.000709473	0.00227677	0.00215267	0.000359474	0.000839981	0.00125173	0.00223751	0.000715062	0.000216879	0.000532261	0.00147043	0.000804934	0.000528633	0.000762674	0.00114972	0.00136449	0.000716301	0.000910568	0.00151694	0.000894907	0.000636251	0.000304508	0.000129564	0.00103175	0.000100417	0.00027025	0.00141226	0.00168513
Massilicoli	0.00047221	0.000818669	0.000326293	0.000540541	0.0013008	0.000630628	0.00238241	0.00139325	0.00130121	0.00206089	0.00157019	0.00172898	0.000227484	0.00359793	0.000373484	0.00090681	0.00761603	0.000895625	0.00257184	0.000591263	0.000876985	0.000160204	0.00138163	0.00156771	0.000495827	0.000955272	0.00079335	0.00318224	0.00127122	0.000255152	0.000576616	0.0011542	0.00118373	0.000495594	0.000282472	0.00148788	0.00224852	0.000251673	0.000910568	0.000606776	0.00134236	0.000505738	0.000883073	0.00042756	0.000923956	0.000229525	0.000469381	0.00139799	0.000343904
Oxalobacter	0.00094442	0.0011052	0.000358922	0.000415801	0.00273168	0.000294293	0.00221811	0.000359548	0.004926	0.000545529	0.00157019	0.00136324	0.000649953	9.55203e-05	0.00195042	0.000697546	0.00104151	9.95138e-05	0.000762336	1.05583e-05	0.000464286	0.000297521	0.000953518	0.00292482	0.00037187	0.000955272	0.00135751	0.00253585	0.00177971	0.000114818	0.000547046	0.000237165	0.000694453	0.000528633	1.41236e-05	0.000101446	0.00107622	0.012603	2.67814e-05	0.0038905	0.000850162	0.000326282	0.00768882	6.47818e-05	0.000754564	4.30359e-05	7.11184e-05	0.000627671	0.00139281
Anoxybacillus	0.00156193	0.000286534	0.000522069	0.000540541	0.000737119	0.000756753	0.000657217	0.00238201	0.00120826	0.000666758	0.00118721	0.000664994	0.000227484	0.000445761	0.000539477	0.00038365	0.0180311	0.000232199	0.000670186	0	0.000240741	0.000549269	0.000895139	0.00184849	0.000148748	0.00111997	0.00192167	0.000778986	0.000492598	3.82728e-05	0.000547046	0.000474331	0.00214649	0.000379955	0.000240101	0.00150478	0.00103778	0.000154876	0.000160688	0.00328373	0.000149151	0.000293654	9.13524e-05	5.18255e-05	0.000184791	5.73812e-05	0	0.00087018	0.00299197
unclassified Paenibacillaceae	0.000508534	0.00106427	0.000293664	0.000582121	0.000563679	0.000588586	0.000821521	0.000629209	0.0021377	0.000909215	0.00103403	0.000398997	0.000162488	0.000286561	0.00257289	0.00038365	0.0152971	0.000431227	0.000980146	0	0.00118651	0.000274635	0.00307461	0.00517109	0.000111561	0.00131762	0.0015867	0.00172371	0.000985197	0.000114818	0.000620971	0.000569197	0.00132577	0.000594712	0.000338966	0.000642492	0.00311334	0.000193595	0.000816833	0.000838778	0.000909822	0.000652565	0.000426311	0.000323909	0.00126274	7.17265e-05	8.5342e-05	0.000798854	0.00115208
Blumeria	0.000108972	0.000368401	0.000130517	0.000291061	0.00017344	0.000126126	0.00020538	4.49435e-05	0.000325302	6.06143e-05	0.000114892	0	0.000194986	0	0.00203341	0.00299945	0.000325471	0.00149271	0.000578035	1.05583e-05	0.00335318	0.00334139	0.000622705	0.00182509	0.00442525	0.00116938	8.81499e-05	0.000762412	6.35611e-05	0.00191364	0.00261695	0.00145461	6.31321e-05	0.00355175	0.00163834	0.000473415	0.00117231	0.000154876	0.000107126	0.000107078	0.000104406	0.0123172	4.56762e-05	0.000738513	0.000538974	0	2.84473e-05	0.00158344	0.000120366
Kitasatospora	0.000399562	0.00094147	0.00045681	0.00112266	0.00112736	0.00243843	0.000739369	0.00121347	0.00264889	0.00103044	0.00164678	0.000731494	0.000259981	0.00140096	0.00373484	0.000697546	0.0108707	0.000597083	0.00142414	0.000105583	0.00141005	0.000343293	0.00303569	0.00283123	0.000570201	0.00245406	0.0012341	0.00207177	0.000905746	0.000102061	0.000502691	0.00118583	0.00127842	0.00100771	0.000734426	0.00170767	0.00176807	0.000329111	0.000281205	0.000624622	0.00153626	0.000424167	0.000304508	0.000362778	0.000554374	1.43453e-05	2.84473e-05	0.000884446	0.000773784
Nitrospira (1234)	0.000435886	0.000859603	0.00048944	0.00195426	0.00234144	0.00159759	0.000616141	0.00220223	0.00264889	0.00115167	0.00218294	0.000964242	0.000812441	0.000509442	0.00543627	0.000941688	0.0119773	0.000995138	0.00108905	5.27914e-05	0.00110053	0.000251748	0.00323028	0.00322901	0.000309892	0.00148232	0.00156907	0.00162427	0.0011441	7.65455e-05	0.000709681	0.00110677	0.000852283	0.000346916	0.000508449	0.000760845	0.00109543	0.000329111	0.000602582	0.00128494	0.000715926	0.00027734	0.00138551	0.000233215	0.000523575	0.000114762	0.000213355	0.000684732	0.00130684
Emergencia	0.000835448	0.000900536	0.000424181	0.000291061	0.00134416	0.000546544	0.000575065	0.00139325	0.00218417	0.00115167	0.00191486	0.000664994	0.000324977	0.000923363	0.00136944	0.000558037	0.00514245	0.00053074	0.000820977	0.000168932	0.000928573	0.000549269	0.00177082	0.00238666	0.000396661	0.00113644	0.00171011	0.00218779	0.00168437	3.82728e-05	0.00104974	0.000411087	0.00164143	0.000611232	0.000225977	0.00150478	0.00107622	0.000425909	0.000535628	0.000606776	0.000850162	0.000538366	0.000609016	0.000103651	0.000739165	7.17265e-05	4.2671e-05	0.00128387	0.00085976
Acetobacterium	0.000617505	0.000982403	0.000358922	0.000748442	0.00169104	0.00147146	0.00279317	0.00130336	0.0018124	0.00266703	0.00122551	0.000698244	0.000194986	0.0014328	0.000954459	0.000313896	0.00377547	0.000597083	0.00149954	0.000105583	0.00134127	0.000228862	0.00278271	0.003346	0.000272705	0.00116938	0.00114595	0.00351372	0.00125533	6.37879e-05	0.00124194	0.0014388	0.00135734	0.000330396	0.000480202	0.000896107	0.00215243	0.000580784	0.0005758	0.00112432	0.00067118	0.000668879	0.00289282	0.000103651	0.000985553	8.60718e-05	0.00015646	0.00142653	0.00113488
unclassified Bacteria candidate phyla	0.00047221	0.000368401	9.78879e-05	0.0016632	0.00208128	0.000756753	0.000985825	0.0010337	0.00144062	0.000787986	0.0013787	0.000664994	0.000162488	0.000413921	0.00195042	0.00038365	0.00559811	0.000563912	0.000779091	6.33496e-05	0.000894181	0.000526383	0.00219893	0.00269084	0.000359474	0.00151526	0.00107543	0.00122649	0.000524379	8.93031e-05	0.000369625	0.000964472	0.000710236	0.000462554	0.000254225	0.000997553	0.00122996	0.000348471	0.000535628	0.000945856	0.000402708	0.000456795	0.00059379	6.47818e-05	0.000615971	2.86906e-05	0.000284473	0.00112696	0.0010833
Felixounavirus	0	0	0	0	0	0	0	0	0	0	0	0	0	0	0	0	6.50942e-05	0	0	1.05583e-05	0	0	0	0	3.7187e-05	0	0	1.65742e-05	0	0	0	0	0	0	0	0	0	0	0	0	0.000164066	0	0	0	0	0	0	0	0
Leuconostoc	0.000145295	0	6.52586e-05	0.000623701	0.000693759	0.00046246	0.000410761	0.000539322	0.00083649	0.000242457	0.000919134	0.000498746	0.0702924	0.000222881	0.000954459	0.000244141	0.000390565	3.31713e-05	0.000402111	3.16748e-05	0.000670636	0.000411952	0.00122595	0.000397776	0.00353277	0.000181172	0.00037023	0.000497225	0.000301915	0.000510303	0.000399195	0.000284598	0.000268311	0.000396475	0.000155359	0.00696596	0.000557326	0.000503346	0.000642754	0.000517544	0.000835247	0.000375225	7.6127e-05	9.06946e-05	0.000138593	0.00024387	0.000483605	0.000456488	0.000567442
Algoriphagus	0.00163457	0.00180107	0.00228405	0.00170478	0.00112736	0.000378377	0.000739369	0.000629209	0.000650604	0.00115167	0.000727648	0.000332497	0.000682451	0.000413921	0.000746968	0.000558037	0.00214811	0.00132685	0.000745581	0.00137258	0.000962964	0.000938335	0.00161514	0.00255045	0.000297496	0.00135056	0.00074046	0.00182316	0.000858075	0.000140333	0.000428765	0.00161272	0.000852283	0.00074339	0.00144061	0.00121735	0.000960906	0.000909896	0.000508847	0.000856625	0.000417623	0.00119093	0.000730819	0.000168433	0.000323385	0.000114762	8.5342e-05	0.000670467	0.00228696
unclassified Streptococcaceae	0.000181619	4.09335e-05	0	0.000374221	0	0.000378377	4.10761e-05	0.000134831	0.00111532	0	3.82973e-05	0.000232748	0.000519962	9.55203e-05	0.000124495	0	6.50942e-05	0.000165856	0.000477507	1.05583e-05	8.59789e-05	0.00244883	5.83786e-05	7.01958e-05	0.00045864	0	0.00195693	4.97225e-05	0	0.000561334	4.4355e-05	0.00137556	0.000347226	0.00378303	7.06179e-05	0.000676307	0.000403581	0.000483987	0.00164706	0.00879825	0	0.000375225	0	1.29564e-05	7.69964e-05	0.000172144	0.000128013	0.00029957	0.00149598
unclassified bacterial viruses: environmental samples	0.000217943	0.000163734	0.000130517	0.00382537	0.00017344	0.001009	0.000328608	0.000134831	0.000232358	6.06143e-05	0.000612756	0.00302572	3.24977e-05	0.0001592	0.000331986	0.000558037	0.000260377	6.63426e-05	0.00132362	6.33496e-05	0.000103175	0.000205976	0.00291893	0.00116993	1.23957e-05	9.88212e-05	0.00056416	0.000364632	0.000206574	0.000191364	8.87101e-05	0.000237165	9.46981e-05	0.00312224	0.000437831	0.000304338	3.84363e-05	0.0396482	0.00018747	0.00019631	4.47454e-05	0.000244712	0.000137029	0.000220258	0.000200191	5.73812e-05	9.95657e-05	9.98568e-05	0.0010833
Magnetospirillum	0.000363238	0.000450268	0.000130517	0.000249481	0.000650399	0.000588586	0.000616141	0.000853927	0.000790019	0.000848601	0.000229784	0.000365747	0.000194986	0.000509442	0.000788466	0.000592914	0.0145811	0.000199028	0.00198542	3.16748e-05	0.0016508	0.000160204	0.00307461	0.00472652	0.000173539	0.000477636	0.00287369	0.000745838	0.00125533	0.000114818	0.000591401	0.000347842	0.000473491	0.00120594	9.88651e-05	0.00101446	0.00199869	0.000116157	0.000361549	0.000464005	0.000208812	0.000244712	0.000411086	0.000297996	0.000277187	0	9.95657e-05	0.00138373	0.000292318
Merdibacter	0.000363238	0.000327468	0.000978879	0.000582121	0.00117072	0.000798795	0.0018895	0.00157302	0.00055766	0.000727372	0.00164678	0.000698244	0.000162488	0.000318401	0.000663971	0.000976565	0.00149717	0.000961967	0.00131524	0.000105583	0.000705027	0.000274635	0.000505948	0.000678559	0.000334683	0.000461166	0.000916759	0.00396123	0.00055616	0.00103336	0.000162635	0.00180246	0.000820717	0.000462554	0.000776797	0.00106518	0.000480453	0.00038719	0.0017274	0.00130278	0.00144677	0.000212084	0.00079172	0.000440517	0.000615971	1.43453e-05	0.000497829	0.00027104	0.00101452
Monoglobus	0.000254267	0.000859603	0.000130517	0.000582121	0.00134416	0.000378377	0.00127336	0.00089887	0.00130121	0.000787986	0.00107232	0.000565245	0.00113742	0.000286561	0.00128644	0.000244141	0.00045566	0.000663426	0.0018849	1.05583e-05	0.000154762	0.000137317	0.00085622	0.00250365	0.000309892	0.000461166	0.00031734	0.00107732	0.000699172	0.000216879	0.000961026	0.000395276	0.000694453	0.000941628	0.000437831	0.00284049	0.00149901	0.000464628	0.000428503	0.00171325	0.000760671	0.000848334	0.000456762	5.18255e-05	0.000200191	7.17265e-05	0.000341368	0.000756058	0.000722198
Dehalobacter	0.000399562	0.000532135	0.000619957	0.000790022	0.00026016	0.00201801	0.000369685	0.00130336	0.00329949	0.00133352	0.000765945	0.00199498	0.000162488	0.000445761	0.00120345	0.000139509	0.0104802	0.000331713	0.000795845	9.50245e-05	0.000687832	0.000228862	0.00284109	0.00343959	0.000235518	0.00082351	0.00130462	0.00107732	0.00057205	7.65455e-05	0.000650541	0.000996094	0.00132577	0.000363435	0.000268348	0.000710122	0.00121074	0.000542065	0.000214251	0.00130278	0.000328133	0.000342596	0.000624241	2.59127e-05	0.000292586	1.43453e-05	5.68947e-05	0.00087018	0.00125525
Gardnerella	7.26477e-05	0.000327468	0.000163147	0.000748442	0.000390239	0.00189188	0.000123228	0.000134831	0.00548366	0.049037	0.000306378	0.000132999	0.00175487	0.000286561	0.000497979	0.000209264	0.000260377	9.95138e-05	0.000653431	4.22331e-05	0.000103175	0.00018309	0.000700544	0.00142731	4.95827e-05	0.000148232	0.00054653	0.000248613	0.00128711	1.27576e-05	0.00107931	0.000363653	0.000694453	0.000346916	0.000762674	0.0024347	0.000115309	0.000135516	0.000415112	0.00092801	0.000686096	0.000293654	6.09016e-05	1.29564e-05	0.000523575	5.73812e-05	0	0.000399427	0.00039549
Smittium	0.000762801	0.00118707	0.000293664	0.00116424	0.00112736	0.000420419	0.000944749	0.00130336	0.000371773	0.000303072	0.00122551	0.000631744	0.000129991	0.000445761	0.00165993	0.000592914	0.00423113	0.00106148	0.00119796	8.44662e-05	0.000791006	0.000389066	0.00212109	0.00140392	0.000136352	0.00105409	0.00130462	0.00101102	0.000619721	5.10303e-05	0.00044355	0.000743118	0.000347226	0.000512113	0.000522573	0.00113281	0.00119152	0.00216826	0.000120516	0.00107078	0.000178981	0.00159878	0.000502438	0.00014252	0.000138593	0.000344287	0.00027025	0.000684732	0.00159915
Enterorhabdus	0.000617505	0.000695869	0.000195776	0.000332641	0.00117072	0.00504502	0.0288765	0.000988757	0.00320655	0.00224273	0.00164678	0.0106067	0.000129991	0.0070685	0.000663971	0.0059989	0.00188773	0.00129368	0.000435621	0.000358981	0.000894181	0.000205976	0.000720003	0.00121673	0.000235518	0.000839981	0.00028208	0.000828709	0.00155725	0.000127576	0.00014785	0.000126488	0.000647104	0.000181718	8.47415e-05	0.000862291	0.000499671	0.000329111	0.000361549	0.000678161	0.0142887	9.78847e-05	0.000532889	0.000492342	0.000200191	4.30359e-05	5.68947e-05	0.000599141	0.000361099
Gemella	0.000581181	0.000491202	0.000195776	0.00199584	0.000303519	0.000546544	0.000739369	0.000584266	0.00116179	0.0004243	0.00103403	0.000764743	0.000617455	0.000191041	0.00257289	0.00038365	0.00045566	0.000696597	0.00124822	4.22331e-05	0.000171958	0.00160204	0.00140109	0.000467972	0.000471035	0.000148232	0.00068757	0.000364632	0.00109643	0.000765455	0.00032527	0.00184989	0.000599755	0.00110683	0.000720303	0.000896107	0.000941688	0.0023425	0.00156671	0.00224864	0.000223727	0.00148458	0.000822171	6.47818e-05	0.000662169	0.00048774	0.000725407	0.00057061	0.00135842
Granulicella	0.000399562	0.000450268	0.000293664	0.000623701	0.00147424	0.000630628	0.00119121	0.000808983	0.00153357	0.000727372	0.00103403	0.000731494	0.000519962	0.000732322	0.00265589	0.000697546	0.011717	0.000630254	0.000745581	3.16748e-05	0.00110053	0.000343293	0.00256866	0.00294822	0.000136352	0.00118585	0.00111069	0.00104417	0.000540269	7.65455e-05	0.000517476	0.000585008	0.000647104	0.000247797	0.000127112	0.000676307	0.00134527	0.000406549	0.000294595	0.0007317	0.000536944	0.000228398	0.000867847	2.59127e-05	0.000354183	5.73812e-05	0.000327144	0.000941507	0.000687808
Aeromonadales: environmental samples	0.000290591	0.000204667	0.00179461	0.000498961	0.000737119	0.000840837	0.000739369	0.000943814	0.000882962	0.000727372	0.000612756	0.000930992	0.000227484	0.000636802	0.00207491	0.000453405	0.0022783	0.000895625	0.000971769	9.50245e-05	0.000756615	0.000160204	0.0010119	0.00241006	0.000260309	0.0011035	0.000916759	0.000845283	0.00058794	5.10303e-05	0.000547046	0.000600819	0.000773368	0.000429514	0.000211854	0.000405784	0.000711071	0.000309752	0.000321377	0.00039262	0.000343048	0.000130513	0.000517663	0.000155476	0.00041578	2.86906e-05	0.000497829	0.000613406	0.000533051
Trichosporon	0.00163457	0.000532135	0.000424181	0.000665281	0.00234144	0.000420419	0.000410761	0.00260672	0.00204475	0.000545529	0.0013787	0.000664994	0.000487465	0.000382081	0.00124495	0.000592914	0.0113915	0.000431227	0.000519394	2.11165e-05	0.00118651	0.000343293	0.00138163	0.00231646	0.000136352	0.00200937	0.00126936	0.00125964	0.000635611	5.10303e-05	0.00109409	0.000679874	0.000868066	0.000412995	0.000282472	0.000896107	0.00157589	0.000212954	0.000776661	0.00140986	0.000343048	0.000456795	0.000867847	3.88691e-05	0.000338784	0.000301251	5.68947e-05	0.000584875	0.00146159
Cedecea	3.63238e-05	0.000368401	6.52586e-05	0.00012474	0.00164768	0.000168167	0.000164304	0.00112359	0.000232358	0.00139413	0.0013787	0.000465496	0	0.0001592	0.00045648	0.000279019	0.00872263	6.63426e-05	0.00829355	5.27914e-05	0.00251059	4.57724e-05	0.00085622	0.000538168	0.00140071	0.00149879	0.00024682	0.00019889	0.000222464	0.000778213	1.4785e-05	0.000189732	7.89151e-05	0.000132158	0.00094628	0.00028743	0.000807161	9.67974e-05	0.000200861	0.000214156	0.00556334	0.000358911	0.000137029	0.000103651	0.000200191	2.86906e-05	0.000611618	0.00138373	0.000206342
Cellulosilyticum	0.00047221	0.000327468	0.000261034	0.000790022	0.00117072	0.000588586	0.000739369	0.00161797	0.00125474	0.000484915	0.0013404	0.00126349	9.7493e-05	0.0001592	0.000497979	0.000313896	0.0177707	0.000563912	0.000770713	0	0.000361112	9.15449e-05	0.00276326	0.00191869	4.95827e-05	0.000559987	0.00024682	0.000662967	0.000715062	0.000114818	0.000399195	0.00031622	0.000789151	0.000132158	0.000169483	0.000439599	0.00113387	0.000193595	0.000174079	0.000606776	0.000507114	0.000261026	0.000548114	5.18255e-05	0.000169392	8.60718e-05	2.84473e-05	0.000756058	0.000326709
unclassified Methanomicrobiales	0.000181619	0.000286534	0.000163147	0.000540541	0.00225472	0.000252251	0.000246456	0.000629209	0.000697075	0.000545529	0.00187657	0.000299247	0.000292479	0.000222881	0.00373484	0.000488282	0.00266886	0.000199028	0.00034347	5.27914e-05	0.000601853	0.000228862	0.00268542	0.00400116	7.4374e-05	0.000609398	0.00028208	0.000646393	0.000174793	5.10303e-05	0.000192205	0.00178665	0.00247793	0.000165198	0.000240101	0.000338153	0.000826379	0.000193595	0.00018747	0.000428312	8.94907e-05	0.000179455	0.000228381	3.88691e-05	0.000123194	2.86906e-05	0.000170684	0.000228244	0.00115208
Providencia	0.000799124	0.000286534	0.000228405	0.000748442	0.000693759	0.000630628	0.000369685	0.000629209	0.000418245	0.00103044	0.000612756	0.000365747	0.00042247	0.000191041	0.000331986	0.00038365	0.000390565	0.000431227	0.00114769	2.11165e-05	0.000997356	0.000709473	0.000720003	0.000467972	0.000780927	0.000675278	0.00029971	0.000348058	0.00416325	0.000178606	0.00026613	0.000553386	0.000378793	0.000396475	0.000296595	0.000388876	0.000499671	0.000483987	0.000441893	0.000874471	0.000492199	0.00117462	0.000182705	0.000116607	0.000138593	0.00021518	9.95657e-05	0.000527814	0.000842565
Dyella	0.000108972	0.000286534	0.000261034	0.000623701	0.000476959	0.000714712	0.000698293	0.00130336	0.00130121	0.000727372	0.000765945	0.000631744	0.000292479	0.000191041	0.00182592	0.000453405	0.0130839	0.00136002	0.000854487	4.22331e-05	0.000567461	0.000823904	0.00184866	0.00264404	0.000111561	0.00133409	0.000934389	0.00079556	0.000635611	0.000178606	0.00023656	0.000901228	0.000473491	0.000429514	0.000183607	0.000879199	0.00209478	0.000193595	0.000361549	0.000517544	0.000536944	0.000179455	0.000319733	0.000129564	0.000508176	0.00097548	0.000199131	0.000741793	0.0010833
Synergistes	3.63238e-05	4.09335e-05	3.26293e-05	0.000249481	0.00502975	0.000168167	0	4.49435e-05	0.00316007	0	0.00164678	9.97491e-05	3.24977e-05	9.55203e-05	0.000995957	6.97546e-05	0.00214811	0.000298542	6.70186e-05	4.22331e-05	0.00108333	2.28862e-05	0.00630489	0.0083299	4.95827e-05	9.88212e-05	0.00010578	0.00059667	4.76708e-05	1.27576e-05	0.000103495	0.000110677	0.000142047	9.91187e-05	0	8.45384e-05	0.00107622	5.80784e-05	0.000441893	7.13854e-05	8.94907e-05	1.63141e-05	0.000137029	0	3.07985e-05	2.86906e-05	0.000284473	0.000970037	0.000412685
Psychrobacter	0.000217943	0.000573068	0.000848362	0.000623701	0.000650399	0.000336335	0.000410761	0.000584266	0.00120826	0.000242457	0.000804242	0.000232748	9.7493e-05	0.0001592	0.000663971	0.000139509	0.00136698	0.000331713	0.000762336	9.50245e-05	0.000378307	0.000823904	0.00720003	0.00138052	0.000111561	0.00120233	0.00028208	0.00079556	0.000270135	0.000102061	0.00822047	0.000885417	0.0008365	0.000561673	0.000141236	0.000557953	0.0014798	0.000154876	0.000147298	0.000232003	0.000164066	0.000179455	0.000609016	5.18255e-05	0.000338784	0.000114762	2.84473e-05	0.000456488	0.000928541
unclassified Akkermansiaceae	0.000435886	0.000204667	0.000293664	0.000997922	0.00112736	0.00126126	0.0010269	0.0010337	0.00144062	0.000969829	0.00122551	0.0232748	0.000747446	0.000604962	0.00141094	0.000279019	0.00345	0.000298542	0.000578035	4.22331e-05	0.000705027	0.000274635	0.00155676	0.0017081	8.67697e-05	0.00120233	0.00119884	0.000762412	0.000270135	8.93031e-05	5.91401e-05	0.00045852	0.000457708	0.000280836	0.00035309	0.000574861	0.000480453	0.000174235	0.000267814	0.000374773	0.000328133	0.000212084	0.000411086	0.000168433	0.000153993	1.43453e-05	4.2671e-05	0.000470753	0.000670613
Anaeroplasma	0	0.0001228	6.52586e-05	0.000374221	0.00013008	4.20419e-05	0.000328608	4.49435e-05	4.64717e-05	6.06143e-05	0.000153189	0.000332497	6.49953e-05	0	0.000165993	0	0.000130188	0	0.000108905	0	1.71958e-05	4.57724e-05	0.00116757	7.01958e-05	0.000123957	9.88212e-05	7.052e-05	0.000116019	0	0	2.957e-05	0.000110677	0.000110481	0.000115639	4.23708e-05	0.000101446	0.000115309	3.8719e-05	0.000160688	0.000232003	5.96605e-05	0.000179455	0.000228381	0	3.07985e-05	0	0	0.000114122	0.000343904
Aeromicrobium	0.00047221	0.000327468	0.000195776	0.000623701	0.000693759	0.000882879	0.000616141	0.00224718	0.00158004	0.000787986	0.00179997	0.000764743	0.000162488	0.000413921	0.00153543	0.000871933	0.0144509	0.000464398	0.000603167	4.22331e-05	0.000945768	0.000274635	0.00167352	0.00353319	9.91653e-05	0.00120233	0.00128699	0.00112704	0.000683282	7.65455e-05	0.000369625	0.000395276	0.000631321	0.000446034	5.64943e-05	0.000202892	0.000557326	0.000193595	0.000361549	0.000428312	0.00055186	0.00027734	0.000624241	7.77382e-05	0.000123194	7.17265e-05	0.000327144	0.000927241	0.00046427
Epulopiscium	0.00112604	0.000614002	0.000554698	0.000790022	0.0013008	0.00067267	0.00110905	0.000359548	0.00130121	0.00163659	0.000957431	0.000831243	0.000389972	0.000636802	0.00145244	0.000313896	0.00045566	0.000364884	0.00105554	1.05583e-05	0.000275133	0.000251748	0.00161514	0.0016379	0.000173539	0.000609398	0.00135751	0.000696115	0.000937526	0.000114818	0.000591401	0.000632441	0.000804934	0.000512113	0.000141236	0.0033139	0.000749507	0.000677582	0.000348158	0.000892317	0.000134236	0.000505738	0.000319733	0.000116607	0.000369582	0.000143453	0.00069696	0.00124108	0.000790979
unclassified Parcubacteria group	0.00101707	0.000450268	0.000424181	0.000956342	0.000780479	0.000882879	0.000698293	0.000674153	0.000790019	0.0012729	0.000497864	0.000531995	0.000389972	0.000573122	0.000912961	0.00038365	0.00195283	0.000796111	0.000996901	0.000190049	0.000533069	0.00018309	0.00247136	0.0017315	0.000148748	0.0007741	0.00142803	0.0010276	0.000270135	8.93031e-05	0.00044355	0.00199219	0.000568189	0.00077643	0.000296595	0.00233326	0.00101856	0.000309752	0.000361549	0.000642469	0.00129762	0.000424167	0.000258832	9.06946e-05	0.000169392	4.30359e-05	0.000497829	0.000727528	0.00046427
Maribacter	0.00094442	0.000409335	0.000391552	0.000831602	0.00147424	0.000126126	0.000287532	0.000314605	0.00139415	0.000181843	0.000497864	0.000565245	0.000129991	0.000254721	0.00112045	0.000313896	0.00507735	0.000597083	0.000569658	5.27914e-05	0.000378307	0.000572156	0.00103136	0.000655161	0.00101644	0.000543517	0.00079335	0.000646393	0.000858075	7.65455e-05	0.000340055	0.000948661	0.000347226	0.00074339	0.000282472	0.00138643	0.00061498	0.000464628	0.000241033	0.000642469	7.45756e-05	0.00145196	0.000639467	5.18255e-05	0.000292586	5.73812e-05	7.11184e-05	0.000285305	0.00177111
Oceanobacillus	0.00047221	0.000450268	0.000326293	0.0012474	0.000650399	0.000336335	0.000533989	0.000629209	0.000697075	0.000363686	0.00042127	0.000565245	0.00188486	0.00012736	0.00103746	0.000453405	0.0011717	0.000597083	0.00106392	6.33496e-05	0.000189154	0.000343293	0.00180974	0.00152091	0.000185935	0.000461166	0.00148092	0.000629819	0.000524379	3.82728e-05	0.000739251	0.00077474	0.000726019	0.000495594	0.000409584	0.0013188	0.000980124	0.000522706	0.000669535	0.000874471	0.00061152	0.000636251	0.000411086	0.000129564	0.000184791	0.000100417	1.42237e-05	0.000313836	0.000550246
Aerococcus	0.00210678	0.000409335	0.000815733	0.000873182	0.00117072	0.000798795	0.000533989	0.000404492	0.00111532	0.000545529	0.000919134	0.000465496	0.000194986	9.55203e-05	0.000622473	0.000662669	0.000781131	0.000431227	0.000661808	5.27914e-05	0.000378307	0.000503497	0.00136217	0.000912545	0.000235518	0.0007741	0.000899129	0.00091158	0.00055616	8.93031e-05	0.000694896	0.000664063	0.000978547	0.000363435	0.000254225	0.00204583	0.000845598	0.000406549	0.000160688	0.000660315	0.000193897	0.000293654	0.000365409	0.000129564	0.000277187	4.30359e-05	9.95657e-05	0.000656202	0.000739394
Leptotrichia	0.000399562	0.000614002	0.000685216	0.00120582	0.000390239	0.000924921	0.00131443	0.00139325	0.00111532	0.000363686	0.000612756	0.000864492	0.000454967	0.00012736	0.00070547	0.000313896	0.000585848	0.00145954	0.00108067	0.000105583	0.000120371	0.000343293	0.00118703	0.000818951	0.00118998	0.000691749	0.00074046	0.000646393	0.000762733	0.000153091	0.000221775	0.00117002	0.000583972	0.000363435	0.000211854	0.000473415	0.000903252	0.000561425	0.000669535	0.0007317	0.000193897	0.000358911	0.000548114	0.000272084	0.000200191	8.60718e-05	0.000142237	0.000656202	0.000550246
Lentisphaerae: environmental samples	0	4.09335e-05	0	8.31602e-05	0	0	0	0.000224718	0	0	0	3.32497e-05	0	3.18401e-05	0	3.48773e-05	0.000195283	6.63426e-05	4.18866e-05	0	0.000378307	0	0.000175136	0.000655161	1.23957e-05	0.00273405	1.763e-05	9.9445e-05	1.58903e-05	0	0	4.74331e-05	1.5783e-05	1.65198e-05	0	8.45384e-05	7.68725e-05	1.93595e-05	0	1.78463e-05	4.47454e-05	1.63141e-05	3.04508e-05	0	3.07985e-05	0	0	9.98568e-05	0.000120366
Xylaria	0.000617505	0.000368401	0.000293664	0.000706862	0.000607039	0.000378377	0.00020538	0.000808983	0.000650604	0.000303072	0.000459567	0.000365747	0.000162488	0.000286561	0.000954459	0.000453405	0.000911319	0.000597083	0.000335093	0	0.000395503	0.000297521	0.00120649	0.00124013	0.000223122	0.00123527	0.00038786	0.00223751	0.000349586	1.27576e-05	0.00044355	0.000426898	0.000394576	0.000528633	0.00132762	0.000236707	0.000634198	0.000561425	0.000415112	0.000499698	0.000149151	0.000212084	0.000258832	0.00014252	0.000708366	1.43453e-05	7.11184e-05	0.00158344	0.000533051
Cutibacterium	0.000217943	0	0.000195776	4.15801e-05	4.33599e-05	0.000210209	0	0.000134831	4.64717e-05	6.06143e-05	3.82973e-05	0.000166249	0.000227484	0.000222881	0.000124495	0.000139509	6.50942e-05	9.95138e-05	2.5132e-05	0.0031886	0.000137566	0.00885697	0.000311353	0.0168704	8.67697e-05	3.29404e-05	0.00010578	4.97225e-05	4.76708e-05	0	0.00595836	0.000252976	9.46981e-05	0.00715307	0.00409584	0.000169077	0.000115309	0.000154876	0.00282544	0.000107078	4.47454e-05	0	0.000152254	3.88691e-05	9.23956e-05	2.86906e-05	4.2671e-05	7.13263e-05	5.15856e-05
Franconibacter	0.000217943	0.000409335	0.000130517	4.15801e-05	0.00138752	8.40837e-05	0.00020538	0.000359548	0.000650604	0.00139413	0.000880837	0.000598495	0	0.00012736	0.000497979	0.000279019	0.000585848	0.000165856	0.00573009	3.16748e-05	0.00239021	0.00018309	0.000661624	0.000421175	0.00132634	0.00139997	0.00044075	0.000182316	0.000238354	0.00109715	0.000162635	7.90551e-05	0.000189396	0.000148678	0.0012005	0.000456507	0.000557326	7.74379e-05	0.000254423	0.000142771	0.00347522	0.000489424	0.00019793	0.000116607	6.15971e-05	1.43453e-05	0.000440934	0.00162624	0.000257928
Blastomyces	0.00563019	0.00397055	6.52586e-05	0.000415801	0.000520319	0.00046246	0.000451837	0.000494379	0.00027883	0.000606143	0.000536162	0.000465496	0.000584958	0.000254721	0.000622473	0.00320871	0.0167292	0.00487618	0.00025132	1.05583e-05	0.000395503	2.28862e-05	0.000544867	0.000421175	7.4374e-05	0.000477636	0.00014104	0.00091158	0.000143012	0.000204121	0.0002957	0.000411087	0.000173613	6.60791e-05	0.000536696	0.000253615	0.000691853	0.000271033	0.000160688	0.000838778	0.000178981	0.000179455	0.000334959	1.29564e-05	0.000200191	2.86906e-05	1.42237e-05	0.000427958	0.000412685
Intestinibacter	0.000908096	0.000286534	3.26293e-05	0.0002079	0	0.000966963	0.000739369	0.00543817	0.000371773	0	0	3.32497e-05	0.000942432	0.000191041	8.29964e-05	0	0.000195283	0.000165856	0.000276452	2.11165e-05	0	6.86587e-05	0.000389191	0	0.00283861	1.64702e-05	5.289e-05	0.0101765	0.00198628	0.000433758	8.87101e-05	0.000980283	4.73491e-05	0	0	0.00172458	0.000711071	0.00334919	0.00162028	0.000571083	5.96605e-05	1.63141e-05	1.52254e-05	0.000479386	0.000354183	0.000100417	0.000782302	0.000356631	0
unclassified Eggerthellales	0.000290591	0.000409335	6.52586e-05	0.000291061	0.00017344	0.001009	0.000246456	0.000584266	0.00274183	0.000484915	7.65945e-05	0.00136324	0.000487465	0.000254721	0.000622473	0.000662669	0.00273396	9.95138e-05	0.000921505	1.05583e-05	0.000171958	4.57724e-05	0.000544867	0.000631762	6.19783e-05	0.000181172	0.00022919	0.000248613	0.00174793	0	0.00011828	0.000110677	0.000189396	0.000363435	0.000155359	0.000253615	0.000211399	1.93595e-05	9.37349e-05	0.000553237	0.000447454	0.000212084	0.00468942	6.47818e-05	0.000138593	1.43453e-05	1.42237e-05	0.000356631	0.000154757
Cryptococcus	0.000435886	0.000204667	0.000163147	0.0002079	0.000693759	0.000378377	0.000164304	0.0048539	0.000232358	0.000303072	0.000268081	0.000232748	0.000259981	0.000573122	0.000746968	0.00334822	0.00123679	0.000464398	0.000351847	0	0.00032672	0.00018309	0.00161514	0.0121673	7.4374e-05	0.000345874	0.00028208	0.000530374	0.000270135	1.27576e-05	0.000310485	0.000189732	0.000331443	0.000198237	9.88651e-05	0.000253615	0.000422799	0.000271033	9.37349e-05	0.000339081	8.94907e-05	0.000146827	0.000289282	5.18255e-05	0.000169392	5.73812e-05	2.84473e-05	0.000142653	0.000154757
Desulfosarcina	0.000217943	0.000491202	3.26293e-05	0.000790022	0.000780479	0.000336335	0.000328608	0.000494379	0.00134768	0.000181843	0.000574459	0.000432246	0.000194986	0.000254721	0.00103746	0.000209264	0.0108707	0.000497569	0.000477507	0	0.000808202	0.000114431	0.00085622	0.0016145	0.000161144	0.000559987	0.00061705	0.000845283	0.000365476	0	0.000280915	0.000300409	0.000236745	0.000231277	7.06179e-05	0.000625584	0.000653416	0.000212954	0.000160688	0.000624622	0.000417623	0.00027734	0.000319733	3.88691e-05	0.000246388	0	7.11184e-05	0.000684732	0.000481466
Pluralibacter	7.26477e-05	0.000368401	0.000163147	0.00016632	0.000433599	0.000252251	0.000657217	0.000224718	0.000325302	0.00121229	0.000536162	0.000598495	0	6.36802e-05	4.14982e-05	3.48773e-05	0.000781131	0.000132685	0.0058725	0.000116141	0.00151323	0	0.000447569	0.000280783	0.0011404	0.00148232	0.00015867	0.000281761	0.000127122	0.000561334	0	0.00015811	0.000284094	0.000148678	0.000536696	0.000388876	0.00030749	0.000116157	0.000441893	0.000178463	0.00451928	0.000375225	0.000182705	5.18255e-05	0.000107795	0.000129108	0.000597394	0.0016405	0.000498661
unclassified Synergistales	0.000181619	0.0001228	3.26293e-05	0.0002079	0.000303519	0.000336335	0.000246456	0.000269661	0.000232358	0.000363686	0.000306378	0.000166249	0	0.000222881	0.000414982	0.000104632	0.00742074	0.000132685	0.000268074	0	0.000240741	4.57724e-05	0.000797841	0.000467972	2.47913e-05	0.000312934	0.00029971	0.000281761	0.000111232	1.27576e-05	0.00017742	0.000379465	0.000189396	0.000115639	0.000254225	0.000304338	0.000192181	0.000116157	0.00076327	0.000214156	0.000164066	8.15706e-05	0.000121803	0.000116607	0.000123194	0	5.68947e-05	0.000114122	0.000137562
Hafnia	3.63238e-05	0.000286534	0.000195776	0.00016632	0.000607039	0.000168167	0.000246456	0.000134831	0.000232358	0.000484915	0.000114892	0.000132999	0.000292479	0	4.14982e-05	3.48773e-05	0.000195283	6.63426e-05	0.00201893	1.05583e-05	0.000550265	2.28862e-05	0.000272434	0.000116993	0.000247913	0.000362345	8.81499e-05	6.62967e-05	6.35611e-05	0.000216879	0	6.32441e-05	0.000173613	0.000115639	0.000127112	8.45384e-05	0.000211399	5.80784e-05	0.000241033	0.000214156	0.000656265	6.52565e-05	3.04508e-05	3.88691e-05	4.61978e-05	4.30359e-05	0.000128013	0.00590582	0.000120366
Yokenella	3.63238e-05	0.000286534	6.52586e-05	0.0002079	0.00104064	0.000168167	4.10761e-05	8.9887e-05	0.000232358	0.0012729	0.000574459	0.000332497	3.24977e-05	6.36802e-05	4.14982e-05	0	0.000260377	0.00026537	0.00753959	2.11165e-05	0.00141005	2.28862e-05	0.000330812	0.000210587	0.00138831	0.000839981	8.81499e-05	1.65742e-05	0.000222464	0.000535819	4.4355e-05	6.32441e-05	0.000142047	8.25989e-05	0.000451955	0.000185984	0.000134527	0	0.000241033	0.000303388	0.00472809	0.000358911	4.56762e-05	1.29564e-05	4.61978e-05	0	0.000455158	0.00138373	0.000171952
unclassified Flavobacteriia	0.000181619	0.000286534	6.52586e-05	0.000291061	0.000867199	0.000420419	0.000369685	0.000449435	0.000185887	6.06143e-05	0.000382973	0.000132999	0.000194986	3.18401e-05	0.000290488	0.000209264	0.000585848	0.00026537	0.000276452	7.39079e-05	0.000137566	0.000160204	0.000311353	0.000538168	3.7187e-05	0.000115291	0.00033497	0.000132593	6.35611e-05	1.27576e-05	8.87101e-05	0.000474331	0.000473491	0.000115639	9.88651e-05	0.000338153	5.76544e-05	0.00038719	0.00534289	0.000178463	1.49151e-05	0.000375225	0.000289282	3.88691e-05	0.000153993	0.00045905	0.0245643	0.000128387	0.000378294
Spiroplasma	7.26477e-05	0.000204667	0.000163147	0.000873182	0.00247152	0.000252251	0.000328608	0.000988757	0.000882962	0.000606143	0.00256592	0.000598495	0.000162488	0.000604962	0.000663971	0.000244141	0.00045566	0.000630254	0.00113932	0	0.000103175	9.15449e-05	0.00192649	0.000631762	0.000161144	0.000494106	0.00033497	0.000546948	0.000746843	1.27576e-05	0.000103495	0.000695685	0.000173613	0.000280836	0.000112989	0.000321246	0.00117231	0.000406549	0.000120516	0.000606776	2.98302e-05	9.78847e-05	0.000152254	1.29564e-05	9.23956e-05	4.30359e-05	4.2671e-05	0.000656202	0.000653418
Piromyces	0.000181619	0.000204667	0.000195776	0.0010395	0.000997278	0.000126126	0.000287532	0.000269661	0.00027883	0.000363686	0.00118721	0.000930992	0.000129991	3.18401e-05	0.000995957	0.000174387	0.000195283	0.00119417	0.000452375	4.22331e-05	0.000137566	0.00102988	0.000953518	0.000280783	0.000111561	0.000378815	0.00125173	0.000381206	0.000540269	0.000102061	0.000399195	0.000648252	0.000268311	8.25989e-05	0.000127112	0.000135261	0.00109543	0.0014326	0.000254423	0.00157048	1.49151e-05	0.000358911	0.000121803	2.59127e-05	0.000107795	8.60718e-05	8.5342e-05	0.000313836	0.000550246
Spirochaeta	0.000581181	0.000204667	0.000293664	0.000831602	0.000433599	0.000210209	0.000862597	0.000943814	0.000604132	0.000484915	0.000612756	0.000332497	6.49953e-05	0.000191041	0.000663971	0.000104632	0.0125632	0.00026537	0.000871241	0.000316748	0.000343916	0.000160204	0.00107027	0.00112313	0.000111561	0.000395285	0.00044075	0.000563522	0.000317805	0.000114818	0.000162635	0.000426898	0.0008365	0.000214757	5.64943e-05	0.00028743	0.000518889	0.000290392	4.01721e-05	0.00058893	0.000119321	0.000244712	0.000121803	2.59127e-05	0.00021559	0.00021518	0.000199131	0.000356631	0.000533051
unclassified Tenericutes	0.000254267	0.000450268	6.52586e-05	0.000582121	0.00026016	0.000420419	0.000575065	0.000179774	0.000232358	0.000242457	0.00042127	0.000332497	0.000194986	0.00012736	0.000663971	0.000174387	0.00208302	0.000464398	0.00331742	0	0.000103175	0.000137317	0.00142055	0.000959343	9.91653e-05	0.000148232	0.0015867	0.000265187	0.000715062	0	0.000340055	0.00031622	0.000236745	0.000181718	2.82472e-05	0.000135261	0.00030749	9.67974e-05	2.67814e-05	0.000356927	4.47454e-05	3.26282e-05	0.000167479	0	0.000184791	0	0	0.000356631	0.000171952
Buttiauxella	0.000145295	0.000450268	6.52586e-05	0	0.001084	0.000210209	0.00020538	4.49435e-05	0.000185887	0.0016972	0.000497864	0.000531995	0	0	4.14982e-05	0.000174387	0.00130188	9.95138e-05	0.00539499	6.33496e-05	0.00178836	4.57724e-05	0.000369731	0.000187189	0.000793323	0.00118585	7.052e-05	0.000116019	0.000143012	0.000829243	7.39251e-05	0.00031622	6.31321e-05	8.25989e-05	0.000621438	8.45384e-05	0.000230618	3.8719e-05	0.000254423	0.000142771	0.00366912	0.000293654	6.09016e-05	0.000168433	9.23956e-05	0	0.000384039	0.00114122	0.000120366
Glomus	0.000290591	0.000204667	0.000130517	0.000623701	0.000390239	0.000924921	0.000369685	0.000134831	0.000371773	0	0.000382973	0.000265998	9.7493e-05	0.000764162	0.000497979	0.000174387	0.000520754	0.000497569	0.000611544	2.11165e-05	0.000137566	0.000160204	0.00042811	0.000772154	3.7187e-05	0.000411755	0.0001763	0.000745838	0.00058794	2.55152e-05	0.000502691	0.000853795	0.000126264	0.000363435	0.000310719	0.00106518	0.000884034	0.000309752	0.000107126	0.00148125	8.94907e-05	0.000293654	0.000411086	6.47818e-05	0.000200191	7.17265e-05	2.84473e-05	0.00027104	0.00042988
Nakaseomyces	0	4.09335e-05	0	8.31602e-05	8.67199e-05	0.000126126	0	4.49435e-05	4.64717e-05	0	0.000153189	9.97491e-05	0.000227484	6.36802e-05	0.000373484	6.97546e-05	6.50942e-05	0	0.000159169	0	0	2.28862e-05	0.000175136	2.33986e-05	0	9.88212e-05	5.289e-05	9.9445e-05	4.76708e-05	2.55152e-05	1.4785e-05	0.000142299	4.73491e-05	0.000346916	1.41236e-05	0.000135261	0.000115309	0.000251673	9.37349e-05	3.56927e-05	1.49151e-05	3.26282e-05	3.04508e-05	0	0	4.30359e-05	0	8.55915e-05	0.000275123
unclassified Neisseriaceae	7.26477e-05	4.09335e-05	0.000163147	0.0002079	8.67199e-05	0.000882879	0.000164304	0.000224718	0.00083649	0.000121229	0.000574459	0.000232748	6.49953e-05	0.00168753	8.29964e-05	0.00167411	0.000195283	3.31713e-05	0.00012566	8.44662e-05	5.15874e-05	0	0.00317191	0.000116993	0.000272705	9.88212e-05	8.81499e-05	0.00019889	0.000143012	2.55152e-05	0.00044355	9.48661e-05	0.000331443	6.60791e-05	0.000141236	0.000591769	0.00030749	3.8719e-05	0.000281205	0.00132063	0.000149151	0.000440481	0.000167479	0.000181389	0.00170932	0.000129108	0.000312921	0.000213979	0.000257928
Delftia	0.000145295	0.000409335	0.000163147	0.000249481	0.000433599	0.000294293	0.000533989	0.000314605	0.00055766	0.0104257	0.000497864	0.000398997	0.000194986	0.000222881	0.000622473	0.000244141	0.00162736	0.000464398	0.000494262	9.50245e-05	0.000447091	0.000251748	0.000895139	0.00102954	8.67697e-05	0.000691749	0.00059942	0.00251927	0.00055616	8.93031e-05	0.000280915	0.000205543	0.000252528	0.000115639	0.000127112	0.000896107	0.00167198	0.000154876	0.000348158	0.00039262	0.000357963	0.000146827	0.000532889	0.000246171	0.000384982	2.86906e-05	0.000668513	0.000698997	0.00042988
Metakosakonia	0.000108972	0.000532135	3.26293e-05	0.00012474	0.000693759	8.40837e-05	8.21521e-05	0.000179774	0.00027883	0.00133352	0.000114892	0.000265998	0	0	8.29964e-05	0.000104632	0.000130188	3.31713e-05	0.00458239	0	0.00132408	2.28862e-05	0.000467029	0.000210587	0.000991653	0.00108703	7.052e-05	6.62967e-05	7.94514e-05	0.000586849	0.000399195	0.000205543	9.46981e-05	3.30396e-05	0.000649685	0.000152169	0.000288272	1.93595e-05	0.000200861	0.000214156	0.00331116	0.000195769	7.6127e-05	7.77382e-05	0.000107795	2.86906e-05	0.000682736	0.0013124	0.000257928
Erysipelothrix	0.000217943	0.000163734	0.000163147	0.000914762	0.000607039	0.000126126	0.000533989	0.000179774	0.000464717	0.000363686	0.00084254	0.000265998	0.000194986	6.36802e-05	0.000373484	0.000174387	0.000390565	0.000663426	0.000435621	2.11165e-05	0.000120371	0.000274635	0.000972977	0.000538168	7.4374e-05	0.000214113	0.0003526	0.000629819	0.000699172	5.10303e-05	0.00017742	0.000395276	0.000252528	0.000247797	8.47415e-05	0.000253615	0.000595762	0.000174235	0.00037494	0.000910164	0.000149151	0.000815706	0.000182705	0	0.000138593	1.43453e-05	2.84473e-05	0.000285305	0.000808174
Eggerthia	0.000290591	0.000327468	0.000163147	0.000540541	0.000476959	0.000168167	0.000616141	0.000224718	9.29434e-05	0.000787986	0.000765945	0.000365747	6.49953e-05	6.36802e-05	0.000622473	0.000104632	0	0.00122734	0.000117282	1.05583e-05	8.59789e-05	0.000411952	0.000350272	0.00126352	0.000793323	6.58808e-05	0.0001763	0.000679541	3.17805e-05	8.93031e-05	0.00014785	0.000252976	0.00036301	0.000330396	5.64943e-05	0.000169077	0.000826379	7.74379e-05	0.000120516	0.000785239	2.98302e-05	0.000146827	0.000776495	1.29564e-05	0.000400381	0	9.95657e-05	0.00027104	0.000326709
Hypoxylon	0.000108972	0.0001228	0.000130517	0.000706862	0.000607039	0.000168167	0.000533989	0.000539322	0.000371773	0	0.000497864	0.000332497	0.000584958	0.000318401	0.000788466	0.000244141	0.0011717	0.000597083	0.000502639	5.27914e-05	0.000240741	0.000297521	0.00167352	0.000912545	6.19783e-05	0.000345874	0.00042312	0.000430929	0.000286025	0.000114818	0.000251345	0.00045852	0.000284094	0.000379955	0.000112989	0.000169077	0.000576544	0.00038719	8.03442e-05	0.000321234	0.000164066	0.000163141	0.000411086	0.000246171	3.07985e-05	2.86906e-05	0.000412487	0.000242509	0.000756589
Salegentibacter	0.000254267	0.000163734	0.000228405	0.000498961	0.000823839	4.20419e-05	0.000287532	0.000494379	0.00055766	0.000121229	0.000497864	0.000132999	3.24977e-05	0.00012736	0.000663971	6.97546e-05	0.00156226	0.00026537	0.000209433	3.16748e-05	0.000120371	0.000251748	0.000233515	0.000748755	7.4374e-05	0.000708219	0.00040549	0.000414354	0.000286025	3.82728e-05	8.87101e-05	0.000664063	0.000126264	0.000363435	0.000324842	0.000743938	0.000442017	0.00038719	9.37349e-05	0.000142771	1.49151e-05	0.000130513	0.000289282	2.59127e-05	9.23956e-05	7.17265e-05	5.68947e-05	0.000285305	0.000412685
Phoenicibacter	3.63238e-05	0.000163734	0	0	0.00013008	0.000588586	0.000369685	4.49435e-05	0.000232358	0.000909215	0.000574459	0.00179548	9.7493e-05	6.36802e-05	0.000165993	0.000139509	0.000195283	0.000132685	0.000134037	5.27914e-05	0.000103175	9.15449e-05	0.00112865	0.000608364	7.4374e-05	0.000164702	0.00019393	0.000878431	0.000270135	0	0.00011828	9.48661e-05	0.000236745	0.000165198	9.88651e-05	0.000338153	0.000249836	0.000271033	9.37349e-05	0.000232003	4.47454e-05	0.000130513	0.000167479	2.59127e-05	0.000153993	0	2.84473e-05	0.000156918	0.00101452
Bacilliculturomica	7.26477e-05	0.0001228	0.000195776	0.00012474	0.000346879	8.40837e-05	0.000123228	0.000269661	0.002463	0.000121229	0.00172338	0.000132999	0.000227484	0.000254721	0.000373484	6.97546e-05	0.000325471	0.000232199	0.000611544	3.16748e-05	0.000137566	9.15449e-05	0.000603246	0.000982741	0	0.000411755	0.00015867	0.000331483	0.000317805	2.55152e-05	0.00047312	7.90551e-05	0.000252528	0.000660791	0	0.000896107	0.000480453	0.000116157	5.35628e-05	0.000160617	5.96605e-05	8.15706e-05	6.09016e-05	0.00028504	0.000754564	0	4.2671e-05	0.000342366	0.00039549
Piscinibacter	0.000145295	0.000409335	9.78879e-05	0.00012474	0.000346879	0.000756753	0.000164304	0.000134831	0.000325302	0.000545529	0.000229784	0.000265998	0.000162488	0.0001592	0.000622473	0.000209264	0.0143858	0.000232199	0.000234565	2.11165e-05	0.000292328	4.57724e-05	0.000389191	0.0016379	4.95827e-05	0.000691749	0.00029971	0.00059667	0.000222464	5.10303e-05	0.00017742	0.000142299	0.000284094	0.000132158	0.000183607	0.000169077	0.000980124	7.74379e-05	0.000120516	0.000267695	0.000328133	9.78847e-05	0.000350184	0.000129564	0.000153993	1.43453e-05	0.000256026	0.000185448	0.000275123
Trabulsiella	0	0.000491202	3.26293e-05	4.15801e-05	0.000607039	8.40837e-05	4.10761e-05	0	0.000511189	0.000545529	0.000191486	0.000365747	0	0	0	0	6.50942e-05	3.31713e-05	0.00468292	4.22331e-05	0.00135847	6.86587e-05	0.000311353	0.000210587	0.00146269	0.000889391	0.00015867	3.31483e-05	0.000762733	0.000548576	2.957e-05	0.000332031	0.000126264	4.95594e-05	0.000579067	0.000439599	0.000134527	1.93595e-05	0.000227642	0.000160617	0.00283387	0.000342596	9.13524e-05	7.77382e-05	6.15971e-05	4.30359e-05	0.000312921	0.000998568	0.000240733
unclassified Bacteriovoracaceae	0.000435886	0.000368401	0.000358922	0.000540541	0.000476959	0.000210209	0.000287532	0.000584266	0.00027883	6.06143e-05	0.000727648	0.000299247	0.000162488	6.36802e-05	0.00045648	0.000244141	0.00188773	0.000431227	0.000301584	1.05583e-05	0.000223545	0.000160204	0.000622705	0.00133372	4.95827e-05	0.000411755	0.00054653	0.000414354	0.000127122	3.82728e-05	0.000192205	0.000505953	0.000252528	0.000644272	0.000268348	0.000422692	0.000442017	0.000212954	8.03442e-05	0.000624622	0.000104406	0.000309968	0.00019793	6.47818e-05	0.000138593	0.000961135	0.000256026	0.000399427	0.000876955
unclassified Succinivibrionaceae	0.000217943	0.000368401	0.00120728	0.000291061	0.00013008	0.000126126	0.000164304	0.000134831	0.000511189	0.000181843	0.000306378	0.000332497	6.49953e-05	0.00012736	0.000331986	0.000244141	0.00045566	9.95138e-05	0.000511017	1.05583e-05	0.000103175	0.000205976	0.000661624	0.000748755	4.95827e-05	0.000263523	0.00037023	0.000215464	0.000174793	6.37879e-05	8.87101e-05	0.000379465	0.00015783	0.000231277	4.23708e-05	0.000456507	0.00144136	7.74379e-05	0.000160688	0.000356927	1.49151e-05	0.000228398	4.56762e-05	5.18255e-05	3.07985e-05	0.000315597	1.42237e-05	0.000142653	0.000343904
Krischvirus	0	0	0	0	0	0	0	0	0	0	0	0	0	0	0	0	0	0	0	0	0	0	0	0	0	0	0	0	0	0	0	0	0	0	0	0	0	0	0	0	0	0	0	1.29564e-05	0	0.0469665	1.42237e-05	1.42653e-05	0
Gracilibacillus	3.63238e-05	0.000204667	6.52586e-05	0.000249481	0.000303519	8.40837e-05	0.000451837	0.000224718	0.000232358	0.000303072	0.000382973	0.000432246	0.000324977	0.000413921	0.000248989	0.000279019	0.000325471	0.000132685	0.000427243	0	3.43916e-05	4.57724e-05	0.00083676	0.000233986	4.95827e-05	0.000131762	0.00029971	0.000513799	0.000174793	3.82728e-05	0.00017742	0.000284598	0.000252528	0.000462554	0.000268348	0.000253615	0.000787943	0.000135516	0.000147298	0.000410466	0.000104406	0.000261026	0.000167479	0.000129564	4.61978e-05	0.000286906	0	0.000356631	0.000601832
Methanomassiliicoccus	0	0.000204667	3.26293e-05	0.00012474	0.000433599	0.000126126	0.000123228	0.000179774	0.000232358	0.000121229	0.000459567	6.64994e-05	3.24977e-05	6.36802e-05	0.000290488	0.000104632	0.0982923	9.95138e-05	0.000100528	0	0.000120371	0	0.000214055	0.000350979	2.47913e-05	0.000115291	0.00015867	0.000298335	3.17805e-05	0	4.4355e-05	0.000110677	0.000489274	0	2.82472e-05	3.38153e-05	0.000230618	5.80784e-05	6.69535e-05	0.000107078	0.000178981	1.63141e-05	0.000228381	1.29564e-05	0.000246388	1.43453e-05	8.5342e-05	0.000171183	5.15856e-05
Teseptimavirus	0	0	0	0	4.33599e-05	0	0	0	0	0	0	0	0	0	0	0	0.00162736	0	0.00012566	0	0	0	1.94595e-05	0	0.000272705	0	1.763e-05	0	9.53416e-05	0	0	0.00015811	0	0.000165198	0	1.69077e-05	0	0	0.0162429	3.56927e-05	0	1.63141e-05	3.04508e-05	0	1.53993e-05	0	4.2671e-05	1.42653e-05	1.71952e-05
unclassified Acholeplasmataceae	3.63238e-05	8.18669e-05	3.26293e-05	0.000374221	0.000346879	8.40837e-05	0.000123228	0.000134831	0.000325302	0.000303072	0.000382973	0.000299247	6.49953e-05	9.55203e-05	0.000248989	6.97546e-05	0.00208302	6.63426e-05	0.000586412	1.05583e-05	3.43916e-05	4.57724e-05	0.000389191	0.000421175	8.67697e-05	0.000131762	0.00024682	0.000182316	9.53416e-05	2.55152e-05	0.00011828	0.000142299	6.31321e-05	4.95594e-05	0.000155359	0.000270523	0.000442017	3.8719e-05	2.67814e-05	0.00039262	5.96605e-05	1.63141e-05	0.000609016	3.88691e-05	6.15971e-05	0	0	0.000199714	0.000240733
Mahella	7.26477e-05	4.09335e-05	0	0.000249481	4.33599e-05	0.001009	0	0.000539322	0.000418245	0.000363686	0.000268081	9.97491e-05	0.000129991	9.55203e-05	0.000580975	0.000279019	0.0109358	9.95138e-05	0.000904751	1.05583e-05	0.000257937	0	0.000583786	0.000912545	9.91653e-05	0.000494106	0.00028208	0.000248613	0.000413147	1.27576e-05	0.000310485	6.32441e-05	0.000110481	6.60791e-05	0	0.000152169	0.000115309	3.8719e-05	0.000107126	0.000214156	0.000432539	0.000424167	7.6127e-05	3.88691e-05	0.000277187	1.43453e-05	0	0.000413692	0.000120366
Suspvirus	0	0	0	0	4.33599e-05	0	0	0	0	0	0	0	0	0	0	0	0.000520754	0	0.000100528	0	0	0	0	0	0	0	0	0	0	0	0	0	0	1.65198e-05	0	1.69077e-05	0	0	0	0	0.000954568	3.26282e-05	1.52254e-05	0	0	0	0	0	0
unclassified Fungi	0.000217943	0	0.000163147	0.0002079	0.00017344	0.000546544	0	0.000269661	9.29434e-05	0	3.82973e-05	9.97491e-05	0.000259981	0.000222881	0.000248989	0.000104632	0.000585848	0.000497569	0.000234565	0	5.15874e-05	6.86587e-05	0.00307461	0.000631762	1.23957e-05	0.000164702	8.81499e-05	0.000679541	4.76708e-05	2.55152e-05	0.00017742	0.000221354	0.000126264	0.000148678	0.000282472	0.00180912	0.00290194	0.000154876	0.000107126	0.000160617	0.000134236	6.52565e-05	0.000243606	6.47818e-05	0.00021559	2.86906e-05	0.000298697	0.000156918	0.000206342
Ambrosiozyma	0.000108972	0.000368401	0.000195776	0.000415801	0.00013008	0.000168167	0.000410761	0.000134831	9.29434e-05	0.000606143	0.000229784	0.000132999	0.000259981	6.36802e-05	0.000124495	0.000244141	0.000585848	0.000199028	0.000628299	1.05583e-05	6.87832e-05	0.000343293	0.000622705	0.000257385	2.47913e-05	0.000312934	7.052e-05	0.000331483	0.000143012	0	0.000162635	0.000237165	0.000126264	0.000198237	0.000141236	0.000118354	0.000211399	0.000232314	0.000629363	0.000232003	2.98302e-05	8.15706e-05	0.000106578	1.29564e-05	4.61978e-05	5.73812e-05	0.000398263	0.000171183	0.000687808
Unaquatrovirus	0	0	0	0	0	0	0	0	9.29434e-05	0	0	0	0	0	0	0	0	0	0	0	0	0	0	0	0	0	0	0	0	0	0	0	0	0	0	0	0	0	0	0	0	0	0	0	0	0	0	0	0
Kurthia	0	0.000163734	3.26293e-05	0.000457381	0.00017344	4.20419e-05	0.00020538	0.00076404	0.000139415	0.000303072	0.000114892	0.000299247	0.000129991	3.18401e-05	0.000207491	0.000244141	0.000520754	0.000630254	0.000167546	0	3.43916e-05	6.86587e-05	0.000486489	0.000561566	2.47913e-05	0.000115291	8.81499e-05	0.000232038	3.17805e-05	6.37879e-05	0.000192205	0.000142299	0.000126264	0.000115639	0.000282472	0.000152169	0.000345926	0.000251673	9.37349e-05	0.000160617	0.000119321	0.000261026	7.6127e-05	0	4.61978e-05	0.000372978	0	0.000185448	0.000189147
unclassified Deferribacteraceae	0.000145295	4.09335e-05	6.52586e-05	0.000706862	0.00013008	8.40837e-05	8.21521e-05	8.9887e-05	0.000232358	6.06143e-05	0.000191486	3.32497e-05	3.24977e-05	0	0.000290488	0.000104632	0.0111311	0.000165856	0.000326715	0	0.000223545	2.28862e-05	0.000214055	0.000421175	4.95827e-05	0.000181172	0.00012341	0.000464077	9.53416e-05	1.27576e-05	2.957e-05	0.000679874	0.000142047	6.60791e-05	5.64943e-05	0.000253615	0.000230618	7.74379e-05	0.000147298	0.000232003	8.94907e-05	6.52565e-05	0.000152254	2.59127e-05	1.53993e-05	5.73812e-05	0.000327144	0.000171183	8.5976e-05
Vallitalea	3.63238e-05	0.0001228	9.78879e-05	0.0002079	0.000303519	0	0.000287532	0.000314605	0.000232358	6.06143e-05	0.000191486	0.000232748	0.000129991	6.36802e-05	0.000373484	0.000139509	6.50942e-05	0.000165856	0.000175924	0	6.87832e-05	6.86587e-05	0.000525408	0.000374378	0.000136352	0.000296464	0.00021156	0.000298335	0.000174793	1.27576e-05	7.39251e-05	0.000268787	0.000378793	0.000198237	8.47415e-05	0.00028743	0.000461235	0.000135516	0.000120516	0.000285542	7.45756e-05	0.000163141	0.000258832	2.59127e-05	6.15971e-05	1.43453e-05	2.84473e-05	0.000199714	0.000412685
Spirochaetales: environmental samples	0	0	0	8.31602e-05	0	0	0	0	0	0	0	0	0	6.36802e-05	0	0	0	0.000165856	0	0	0	0	0	0	0	0.000115291	0	0	0	0	0	0.000142299	0.000126264	1.65198e-05	0	0	3.84363e-05	0	0	0	0	0	0	0	0	0	0	1.42653e-05	0
Mariprofundus	0.000145295	0.000163734	0.000163147	4.15801e-05	8.67199e-05	0.000924921	4.10761e-05	0.000134831	0.000232358	0.000242457	0.000191486	0.000332497	0	6.36802e-05	0.000165993	3.48773e-05	0	0.000165856	0.000351847	0	0.000103175	0	0.000214055	0.000257385	2.47913e-05	0.000708219	0.00033497	0.00039778	0.000127122	6.37879e-05	4.4355e-05	0.000474331	0.000299877	4.95594e-05	4.23708e-05	0.000185984	0.000172963	5.80784e-05	9.37349e-05	0.000267695	5.96605e-05	3.26282e-05	9.13524e-05	0	1.53993e-05	1.43453e-05	4.2671e-05	0.000128387	0.000189147
unclassified Brockvirinae	0	0	0	0	0	0	0	0	0	0	0	0	0	0	0	0	0	3.31713e-05	0	0	0	0	0	0	0	1.64702e-05	0	0	0	0	0	0	0	0	1.41236e-05	1.69077e-05	0	0	0	0	0	0	1.52254e-05	1.29564e-05	0	0	0	1.42653e-05	0
Mesoplasma	0.000108972	0.000327468	0.000163147	0.0002079	0.00143088	0.000168167	0.000123228	8.9887e-05	0.000139415	0.000121229	0.00118721	0.000365747	0	3.18401e-05	0.000539477	0.000209264	6.50942e-05	3.31713e-05	0.000309961	0	1.71958e-05	2.28862e-05	0.000447569	0.000116993	0	8.2351e-05	0.00012341	0.00059667	9.53416e-05	0	0.000162635	7.90551e-05	6.31321e-05	6.60791e-05	4.23708e-05	0.000270523	0.000192181	0.000193595	1.33907e-05	0.000142771	0	1.63141e-05	4.56762e-05	0	4.61978e-05	0	0	0.000213979	0.000206342
Drulisvirus	0	0	0	0	0	0	0	0	0	0.0409147	0.00291059	0	0	0	0	0	0	0.00467715	0	0	0.000206349	0	0	0	0.00187175	0	0.00135751	0	0	0	0	0	0	0	0	0	0	0	0	0	0	0	0	0	0	0	0	2.85305e-05	0
Candidatus Izimaplasma	0.000181619	0.000204667	9.78879e-05	0.00012474	0.00143088	0.000294293	0.00020538	0.000359548	0.000418245	0.000181843	0.0013787	0.000365747	6.49953e-05	3.18401e-05	8.29964e-05	3.48773e-05	0.000390565	0.000232199	0.000351847	0	5.15874e-05	2.28862e-05	0.000992437	9.35944e-05	4.95827e-05	3.29404e-05	0.00010578	0.00079556	9.53416e-05	1.27576e-05	4.4355e-05	0.00015811	4.73491e-05	6.60791e-05	2.82472e-05	0.000152169	0.000134527	0.000154876	6.69535e-05	0.000267695	1.49151e-05	3.26282e-05	0.000228381	0	4.61978e-05	0	1.42237e-05	0.000670467	0.000601832
Efquatrovirus	0	0	0	0	0	0	0	0	0	0	0	0	0	0	0	0	0	0	8.37732e-06	0	0	0	1.94595e-05	0	0	0	0	0	0	0	0	0	0	0	0	0	0	1.93595e-05	0	0	0	0	0	0	0	0	0	0	1.71952e-05
unclassified Holosporales (miscellaneous)	0	0	0	4.15801e-05	4.33599e-05	0	0	0	0	0	0	0	0	6.36802e-05	0.000124495	0	0.000390565	0	0	0	5.15874e-05	0	0	9.35944e-05	0	8.2351e-05	0	1.65742e-05	0	0	1.4785e-05	0	0	0	0	0	0	0	0	0	0	0	0	0	1.53993e-05	0	0	0	8.5976e-05
Cornellvirus	0	0	0	0	0	0	0	0	0	0	0	0	0	0	0	0	0	0	0	0	0	0	0	0	0	0	0	0	0	0	0	0	0	0	0	0	0	0	0	0	0	0	0	0	0	0	0	0	0
Caudovirales: environmental samples	3.63238e-05	0	0	0	4.33599e-05	4.20419e-05	0	0	0	0	0	3.32497e-05	0.00042247	3.18401e-05	0.000124495	0.000104632	0.00045566	0	8.37732e-06	2.11165e-05	6.87832e-05	0.000503497	0	4.67972e-05	2.47913e-05	0	1.763e-05	0.000116019	0.000238354	3.82728e-05	1.4785e-05	0.000727307	3.1566e-05	0	0	3.38153e-05	0	0.000116157	0.000107126	3.56927e-05	0	0	1.52254e-05	0	4.61978e-05	1.43453e-05	0	1.42653e-05	6.87808e-05
unclassified Picovirinae	0	8.18669e-05	0	0	0	0	0	0	0	0	0	0	0.000129991	0	0	0	0	0	8.37732e-06	1.05583e-05	0	0	1.94595e-05	0	0	0	0	3.31483e-05	0	0	0	1.5811e-05	4.73491e-05	0	0	0	5.76544e-05	0	0	0	0	0	0	0	0	0	0	0.0136518	0
Anaplasma	0.000108972	0	0	4.15801e-05	4.33599e-05	8.40837e-05	0	0	0.000185887	0	7.65945e-05	0.000132999	3.24977e-05	0	0.000124495	3.48773e-05	0	0.000298542	4.18866e-05	0	8.59789e-05	0.000137317	1.94595e-05	0.000233986	0	3.29404e-05	0.00021156	6.62967e-05	3.17805e-05	0	0.00020699	7.90551e-05	6.31321e-05	0	1.41236e-05	1.69077e-05	3.84363e-05	0	2.67814e-05	0.000124924	0	0	0.000380635	0	3.07985e-05	0	0	1.42653e-05	0.000120366
Sterolibacterium	0	4.09335e-05	3.26293e-05	4.15801e-05	4.33599e-05	8.40837e-05	0	0	4.64717e-05	0.0152748	0.000153189	0.000132999	0	0	8.29964e-05	6.97546e-05	6.50942e-05	0.000132685	5.02639e-05	3.16748e-05	3.43916e-05	2.28862e-05	0.000155676	0.000280783	0	0.000197642	0.00010578	1.65742e-05	7.94514e-05	3.82728e-05	2.957e-05	4.74331e-05	1.5783e-05	3.30396e-05	0	1.69077e-05	9.60906e-05	1.93595e-05	2.67814e-05	3.56927e-05	0.000119321	3.26282e-05	3.04508e-05	0	0.00021559	1.43453e-05	5.68947e-05	2.85305e-05	1.71952e-05
Gamaleyavirus	0	0	0	0	0	0	0	0	0	0	0	3.32497e-05	0	0	0	0	0	3.31713e-05	0	0	0	0	0	0	1.23957e-05	0	0	0	0	0	0	0	0	0	0	0	0	0	0	0	0	0	0	0	0	0	0	0.000727528	0
Porprismacovirus	0	0	0	0	0	0	0	0	0	0	0	0	0	0	0	0	0	0	0	0	0	0	0	0	0	0	0	0	0	0	0	0	0	0	0	0	0	0	0	0	0	0	0	0	0	0	0	0	0
Jiaodavirus	0	0	0	0	0	0	0	0	0	0	0	0	0	0	0	0	0	0	0	0	0	0	0	0	0	0	0	0	0	0	0	0	0	0	0	0	0	0	0	0	0	0	0	0	0	0	0	2.85305e-05	0
Myunavirus	0	0	0	0	0	0	0	0	0	0	0	0	0	0	0	0	0	0	0	0	0	0	0	0	0	0	0	0	0	0	0	0	0	0	0	0	0	0	0	0	0	0	0	0	0	0	0	0	0
[truncated: 120 more columns]
