# Supplementary material for: Short- and long-read metagenomics of urban and rural South African gut microbiomes reveal a transitional composition and undescribed taxa
Source: Nat Commun. 2022 Feb 22;13:926. doi: 10.1038/s41467-021-27917-x (PMC8863827; doi:10.1038/s41467-021-27917-x)
Supplement: Supplementary file 7 — Supplementary Data 4 [file 41467_2021_27917_MOESM7_ESM.xlsx]

## Sheet: Sheet1
Supplementary Data 4. Species-level taxonomic classifications of short-read sequence data
Species	bushbuckridge_1	bushbuckridge_2	bushbuckridge_3	bushbuckridge_4	bushbuckridge_5	bushbuckridge_6	bushbuckridge_7	bushbuckridge_8	bushbuckridge_9	bushbuckridge_10	bushbuckridge_11	bushbuckridge_12	bushbuckridge_13	bushbuckridge_14	bushbuckridge_15	bushbuckridge_16	bushbuckridge_17	bushbuckridge_18	bushbuckridge_19	bushbuckridge_20	bushbuckridge_21	bushbuckridge_22	bushbuckridge_23	bushbuckridge_24	bushbuckridge_25	bushbuckridge_26	bushbuckridge_27	bushbuckridge_28	bushbuckridge_29	bushbuckridge_30	bushbuckridge_31	bushbuckridge_32	bushbuckridge_33	bushbuckridge_34	bushbuckridge_35	bushbuckridge_36	bushbuckridge_37	bushbuckridge_38	bushbuckridge_39	bushbuckridge_40	bushbuckridge_41	bushbuckridge_42	bushbuckridge_43	bushbuckridge_44	bushbuckridge_45	bushbuckridge_46	bushbuckridge_47	bushbuckridge_48	bushbuckridge_49
Prevotella copri	15.5063	17.4777	20.394	20.2808	4.17638	2.88776	0.0166676	9.46712	1.72687	0.0792869	0.686548	1.81281	30.7304	0.0460814	4.60399	15.5917	0.254791	14.1416	4.58147	0.0774203	9.55591	31.1775	4.47518	2.15225	0.0314946	6.49582	14.1449	0.22582	21.4357	41.7031	17.6462	18.4636	2.64278	21.6249	24.0022	17.6067	15.13	23.0385	0.0238883	15.8936	0.0315276	15.2347	0.0405142	0.0279139	0.0636474	50.8637	0.0236327	3.55241	18.9684
Faecalibacterium prausnitzii	6.16988	6.56421	3.94942	1.66576	7.98917	4.3384	6.97834	3.52521	8.89374	1.15715	11.529	13.1803	4.24232	13.9597	1.42386	9.86738	1.18012	8.63457	7.30131	6.38134	6.27793	3.4189	2.81391	1.25192	7.5914	4.60279	4.35541	4.19183	3.28842	2.55798	3.26242	1.78246	16.2432	3.8889	2.42764	5.30715	3.54458	2.15577	4.66178	5.32317	17.7628	3.95949	7.21294	7.844	12.7616	1.56706	5.92385	9.93337	1.01594
Ruminococcaceae bacterium	5.03157	3.47025	1.62963	2.34629	3.3951	9.77178	2.49808	10.7326	7.8194	3.78581	4.01355	6.24503	0.772679	2.04663	8.67278	5.01685	9.84724	4.16354	3.42714	0.862667	3.41254	3.31494	4.4499	6.37968	2.19533	6.32081	5.59915	12.4666	2.86343	1.50526	1.78001	3.1732	4.25668	4.07884	1.45815	3.56542	2.99465	1.45675	6.01618	1.70784	5.80627	2.225	7.55742	3.50625	5.0024	0.272909	0.936406	3.64769	2.47443
Prevotella sp. AM23-5	3.31773	2.09252	9.38064	3.40365	0.385404	0.580057	0.00127265	0.378653	0.30126	0.0650311	0.074089	0.096447	2.64805	0.00640108	0.318669	0.620546	0.107698	8.62379	8.18446	0.010198	3.22432	9.38329	2.54977	0.436287	0.0112207	1.21277	0.883181	0.0223984	1.06149	9.0021	0.625682	8.10792	1.34536	4.29009	10.5758	6.10344	7.14554	6.88164	0.00699136	0.513454	0.00950004	12.1051	0.0103337	0.00651623	0.0138183	15.9493	0.00511899	1.0799	3.50468
Prevotella sp.	4.56306	3.96858	6.66513	3.05951	0.550385	0.351892	0.00611692	1.31566	0.469962	1.04626	0.109641	0.821492	6.3427	0.0538837	0.438548	1.21891	0.0659604	3.50086	1.34443	0.0250248	5.00154	6.17713	1.11522	0.683873	0.0560785	2.5034	1.45246	0.105507	2.62004	3.7378	18.6437	3.39291	1.90532	6.46188	7.16684	3.37102	2.28455	5.00686	0.0102397	2.03592	0.0119459	2.68559	0.235244	0.0148815	0.663031	4.81154	0.00954123	1.73471	3.94167
Bacteroides vulgatus	0.60355	0.181365	0.15733	0.317501	0.638762	3.2344	1.95852	3.96081	0.361577	0.999913	0.300106	1.51517	0.731471	5.29185	0.521181	1.16411	7.24913	0.260257	1.02205	14.3002	0.145668	1.24661	0.312978	0.217113	3.00359	0.103651	3.32862	2.79707	1.74805	0.743425	3.43995	0.576221	0.752909	0.481137	0.371916	0.152613	0.53391	0.339698	0.992759	3.47885	4.26028	1.20888	5.04508	17.5926	10.8196	0.327861	2.80994	0.171474	0.154807
Clostridiales bacterium	1.77217	1.00507	0.29839	3.43426	1.50111	3.25003	2.35321	4.0691	4.61397	4.98986	2.47972	1.87527	0.602929	2.58712	3.80671	0.582177	4.39493	2.0488	1.6566	0.0457061	1.39914	0.47813	3.81109	3.45621	0.230283	2.88986	2.38169	7.20648	1.93597	0.211678	1.91966	2.28854	3.07367	0.75062	0.242523	1.83708	1.46938	1.35827	0.963003	1.11101	3.22721	0.331392	7.87405	0.169333	1.6548	0.11669	0.350921	1.31157	1.22556
uncultured Prevotellaceae bacterium	9.41663	4.31881	4.37569	6.17548	0.581719	0.324574	0.0369889	2.20917	0.123	0.113622	0.134937	0.296377	3.44973	3.97246	0.640563	0.833061	0.136804	2.95202	0.698996	0.0421553	3.46531	3.75669	1.33316	0.493299	0.013227	1.33928	0.815299	0.234058	3.54972	1.69075	5.5186	2.70038	2.06546	2.77256	4.12957	2.40542	1.32398	7.80803	0.0461724	1.16467	0.0247269	2.72472	0.717189	0.011362	0.0317234	2.85904	0.0173761	0.741242	2.93482
Oscillibacter sp.	1.23986	0.783246	0.784721	1.069	3.59367	2.70734	1.49154	2.47759	7.7692	2.19892	3.36703	2.34121	0.699522	0.829147	5.17539	1.1177	3.87108	2.29948	1.26407	0.0741337	1.72059	0.952711	3.17246	4.60286	0.522442	3.0702	2.71395	3.23798	2.06239	0.619135	0.561156	0.573931	2.71653	1.32336	0.18254	2.76459	1.81501	0.494992	1.41018	1.92974	1.98596	0.684907	0.921265	0.0763202	1.29164	0.16421	0.822323	2.36044	1.68567
Escherichia coli	0.156592	0.276666	0.0540189	0.161277	1.9516	0.220348	0.200996	0.145804	1.06051	14.2948	1.52472	4.61147	0.358112	0.0627051	0.0612206	0.282906	0.86901	0.0950107	0.68878	0.344154	19.3676	0.489052	3.99676	0.140682	1.56057	21.036	0.214296	0.248037	0.241635	6.49469	0.102234	0.240591	0.0952027	0.149961	7.63076	0.370841	0.198391	0.103549	1.26106	0.0776946	1.30143	4.95611	0.0748889	0.638947	0.749811	0.203681	0.1655	0.39838	0.38638
Succinatimonas sp. UBA2849	4.2183	5.0515	5.8843	1.39342	0.00467418	0.00226946	0.000164213	0.00171588	0.0020415	0.000303317	0.00264057	2.85514	0.000744517	0.000286616	0.00136413	3.44936	0.38873	0.00166277	6.99025	0.00456533	0.0360525	0.967296	0.139645	1.19355	0.0020435	0.519899	7.91909	0.681083	0.003838	0.00248224	0.00295841	3.54729	0.00156686	4.35827	0.015503	1.82881	4.28212	0.00257083	0.00172445	0.00220764	0.00159577	2.55196	0.00129171	0.00445042	0.00672407	0.00342912	0.00413785	0.00868709	4.63148
Succinatimonas sp. CAG:777	3.7218	2.90646	5.89906	1.30973	0.00116855	0.00100865	0.000164213	0.00236513	0.000417579	0.000242653	0.000459229	2.73314	0.000226592	0.000891693	0.000330699	2.9829	0.432226	0.00133022	5.69791	0.00452305	0.043805	0.842532	0.127756	1.04256	0.00191965	0.525939	7.25969	0.607916	0.0030926	0.00232949	0.00239911	3.09025	0.00139451	4.02131	0.0120641	1.72375	4.21065	0.00299608	0.00197843	0.00204741	0.00111853	2.27846	0.00118534	0.00387658	0.00484257	0.00352955	0.00345532	0.00730343	3.94231
Prevotella sp. Marseille-P4119	0.429924	0.338578	0.340415	0.415104	0.519657	1.78497	0.00184739	0.135694	0.0494599	0.125816	0.125599	0.570949	0.599077	0.0150314	0.0851962	0.0813242	0.0383521	0.526799	0.129082	0.00941599	0.722423	1.23489	0.181181	0.15059	0.00629149	1.85092	0.152605	0.109196	0.314589	0.389317	0.359911	2.34189	0.148084	6.88657	0.899172	2.11782	1.92171	2.91417	0.00239284	0.634411	0.00691997	0.585299	0.0111543	0.0026524	0.0305822	0.399513	0.00115177	0.100508	2.83147
Bacteroides uniformis	0.527568	0.0628526	0.058424	0.108085	0.505937	0.621705	3.11064	3.84404	0.173481	0.415968	0.127053	0.451237	0.0741927	0.940258	0.381047	0.393784	0.379419	0.0464245	0.891878	3.21581	0.0526209	0.126688	0.153827	0.0731048	1.72825	0.0275996	0.691459	1.45932	0.445065	1.32171	1.06674	0.145915	0.268498	0.0747983	0.191137	0.0446886	0.431875	0.0938258	3.69448	2.50229	1.25211	0.391117	3.59898	9.15575	5.39555	0.375165	1.51971	0.070752	0.0562465
Bacteroides ovatus	0.392023	0.156886	0.549899	0.179837	0.0968595	1.05126	0.996976	0.829095	0.0940945	0.283298	0.0645982	0.973663	0.294602	1.65301	1.04455	0.100262	0.402274	0.111938	1.19454	3.53911	0.092018	0.853453	0.086511	0.100791	0.822452	0.15936	0.230204	0.431078	1.08052	0.42496	0.505049	1.48458	2.95551	0.309909	0.656917	0.201268	0.385808	0.315497	6.20363	0.947629	0.449738	0.570897	0.576332	1.17296	1.957	0.887754	0.579171	0.161902	0.181603
Lachnospiraceae bacterium	0.318682	0.508133	0.334756	0.168569	0.900213	1.00957	2.0433	0.515924	0.947162	0.345417	0.942109	1.74325	0.29143	3.2056	0.993047	0.40916	0.413017	0.686092	1.13585	0.419556	0.309054	0.141708	0.549897	0.69685	2.8927	0.469143	0.507496	1.36473	1.80091	0.160366	1.99378	1.243	1.54609	0.526972	0.516178	1.13627	0.668851	1.02895	1.83155	0.507347	0.295321	2.36197	1.90098	0.405485	0.591117	0.14507	0.455206	1.296	0.547792
Prevotella sp. CAG:604	7.80698	3.2687	3.51853	4.61288	0.167708	0.0661505	0.000492638	2.06342	0.0211573	0.00200189	0.0307684	0.0202121	0.368503	0.000796154	0.11128	0.128193	0.00475331	1.57205	0.397555	0.00157461	1.72032	0.759806	0.666424	0.150473	0.00178342	0.27096	0.197948	0.00618686	3.07091	0.418862	0.362781	0.765209	1.82012	0.681064	1.49783	1.16604	0.568063	6.33369	0.00229926	0.138031	0.00356438	1.51747	0.00414868	0.00103291	0.00231333	0.684374	0.0015357	0.228332	0.886081
Bacteroides fragilis	0.0458566	0.0258276	0.0272988	0.0260579	1.97805	0.0603087	0.344723	0.15429	7.13373	20.5166	5.51446	6.41455	0.0472606	0.0949653	0.108345	0.0337499	0.20602	0.0469566	0.119737	5.09627	0.0184036	0.085382	7.31438	0.107209	0.0615154	0.0174123	0.267169	0.0902718	0.574495	0.0945416	0.242516	0.0724363	0.0628783	0.0522543	0.0467626	0.190585	0.186611	0.0644255	0.167846	0.0939136	0.990763	0.0601167	0.143228	0.158519	6.43503	0.105341	3.35692	0.0257332	0.0424349
Bacteroides dorei	0.376834	0.0693503	0.240255	0.089235	0.181601	0.37715	4.16919	0.567308	0.226745	0.392188	0.0482956	0.199134	0.364425	0.537468	0.128104	0.138068	0.469992	0.0979039	1.88397	1.71708	0.0465321	0.564794	0.40728	0.0759625	0.642364	0.0343966	0.184791	0.111446	0.296081	0.329514	1.12679	0.204357	1.30199	0.144968	0.167502	0.0619025	0.345995	0.224049	3.51001	0.644897	0.292697	0.146414	0.577259	0.68766	0.52309	1.09973	8.59645	0.168849	0.0604883
Prevotellaceae bacterium	0.245304	0.829548	5.75989	0.779252	0.144077	0.238923	0.00673272	0.0989646	0.0274674	0.018017	0.062149	0.11885	9.00558	0.00570046	0.156462	0.066865	0.0333383	0.229396	0.0875315	0.00844374	0.49086	7.09389	0.115847	0.0740183	0.00544932	0.515604	0.148761	0.0549373	0.36664	0.244469	0.147611	0.389476	0.280939	0.804915	0.839641	0.841456	0.426675	7.32398	0.00733892	0.220604	0.0640693	0.203924	0.0830191	0.00255038	0.00852847	0.142402	0.00120865	0.0359466	1.24882
Alistipes sp. CAG:514	0.00155507	1.25693	0.00450157	0.974418	0.00229381	0.000714459	0.000451585	0.00106663	0.00227349	0.00236587	0.00114807	0.00136075	0.00346362	0.00146492	5.65416	3.77417	1.56833	0.160424	0.00119746	0.00291674	0.698668	0.195126	2.18607	8.74164	0.00132518	1.07765	0.157579	0.0373693	0.0013322	0.00169302	0.00853671	0.0116726	0.0041992	0.0083441	0.0196042	0.00359467	0.00226404	0.319905	0.00167097	0.00279515	0.000149137	0.000570213	0.000638258	0.000675852	0.00951549	0.00083217	0.000853165	0.00231085	0.322668
uncultured Clostridiales bacterium	0.324902	0.413977	0.196687	0.77337	1.57117	0.864958	0.582544	1.22514	1.26874	0.704119	1.54829	0.708583	0.163276	0.503615	2.79511	0.550719	2.58899	0.283469	0.578823	0.0225202	0.565589	0.131771	1.43302	2.20675	0.252638	1.2598	1.13691	1.24458	0.82785	0.102103	0.556255	0.405413	0.670508	0.355926	0.077839	1.09894	1.48458	0.437776	0.763849	0.534604	0.780942	0.325038	0.587091	0.0488398	0.745293	0.0733601	0.0436678	1.01309	0.982849
Parabacteroides distasonis	0.319297	0.27307	0.0347907	0.260704	0.283567	1.87999	0.507088	1.06848	0.194824	0.250418	0.165552	0.150678	0.115562	0.45126	1.15017	0.104036	0.412887	0.0434981	0.34207	1.46699	0.276637	0.0642025	0.316223	0.335706	0.539136	0.116981	0.475064	0.261833	0.607498	0.32744	1.52904	1.02336	0.533	0.362611	0.181075	0.121054	0.337131	0.046101	0.748035	0.675537	0.495046	0.294214	0.658029	1.14999	1.16926	0.351319	1.5268	0.111862	0.0826973
uncultured Ruminococcus sp.	0.29362	1.21124	0.144854	0.288667	0.687754	0.598801	1.38595	0.785317	0.746028	0.413299	0.782259	0.576823	0.268317	0.674566	0.556814	1.98549	1.19907	0.569798	0.484969	0.155105	1.93486	0.0813521	0.660032	0.943336	0.878282	0.405929	2.33685	1.0538	1.288	0.0599048	1.69941	2.06262	0.933005	0.337961	0.0879441	0.702648	0.888539	1.5955	4.22934	1.09729	0.708103	0.20917	0.25082	0.750208	0.655705	0.0937052	0.0811787	0.513851	0.363947
[Eubacterium] rectale	0.158401	0.103637	0.459482	0.0384862	1.01127	0.213917	0.629345	0.492551	0.253192	0.109983	1.11413	1.77146	0.0955247	3.4948	0.108759	0.147554	0.0518958	0.221281	0.970031	0.0588103	0.044028	1.29378	0.0492877	0.197367	0.454077	0.0556271	0.117897	0.184382	1.16805	0.433692	1.43381	0.053419	0.241673	0.0371254	0.0554865	1.46332	0.100308	0.0741869	0.885817	0.154873	0.0507514	0.7178	1.18479	0.0604313	0.234834	0.268447	0.176477	2.7705	0.132926
Klebsiella pneumoniae	0.0673022	1.27773	0.0548549	0.0275493	0.445735	0.159114	0.10448	0.0692845	0.0816135	0.437504	0.0805947	0.203149	0.0188395	0.0380562	0.0633701	0.0275783	0.0608815	0.0801123	0.800336	0.0273497	1.85755	0.0248659	0.0698227	0.151738	0.418198	0.0807086	0.0614442	0.0390897	0.015463	3.2087	0.0310412	0.0283522	0.0332018	0.0710326	0.683596	1.33377	0.596747	0.0136274	0.285095	0.159039	1.7661	0.536538	0.231612	0.0192936	0.0959723	0.0176047	0.612274	10.4203	0.259955
Christensenellaceae bacterium Phil1	0.476685	0.354475	0.192056	0.161319	2.11273	0.169117	0.19451	0.690758	1.61877	0.186236	1.66214	1.78374	0.0115562	0.162989	0.376376	0.420692	1.21971	0.217191	0.737239	0.00253629	0.382891	0.0468238	3.73033	2.93256	0.0158897	1.4201	0.467815	0.365967	0.559571	0.198732	0.0360455	0.236816	0.369106	0.138217	0.00500323	0.112059	1.66647	0.0460817	0.0240487	0.129467	0.194788	0.0948834	0.202145	0.00252488	0.0632464	0.00744649	0.00386768	0.292979	0.186828
Clostridiaceae bacterium	0.21753	0.199551	0.430222	0.178801	0.486808	0.753082	1.64898	0.223296	1.63575	0.21402	0.410934	0.5055	0.263591	0.43314	0.531681	0.270881	0.464132	0.302857	0.564546	1.46744	0.211324	0.199866	0.284536	0.628172	1.20419	0.222327	0.219446	0.423948	2.85346	0.393111	0.924673	0.398716	0.897688	0.283301	0.673421	0.485601	0.575066	0.166254	2.58518	0.647603	0.411798	1.24021	0.715198	0.482647	0.606431	0.259551	1.2894	0.72712	0.37212
Prevotella sp. CAG:732	0.679242	1.68999	0.423984	1.24643	0.0427168	0.0675374	0.00160107	0.122291	0.00895475	0.00351847	0.00818959	0.014238	0.236141	0.00302539	0.0427428	0.108162	0.0027999	0.239805	0.0923632	0.000887702	0.292485	0.491066	0.171526	0.103017	0.000594472	0.666652	0.0992207	0.00615377	0.228884	0.241121	0.2099	0.466256	0.124722	1.8287	0.629463	0.354876	0.241792	0.555996	0.000601551	0.117521	0.00174491	0.440416	0.00436143	0.000561084	0.00129546	0.539691	0.00048346	0.0866427	0.490718
Prevotella stercorea	0.103214	0.567022	0.122218	0.281045	0.0707619	0.0180716	0.00168318	0.0214253	0.202247	0.0214141	0.0190197	0.595376	0.0942946	0.00468139	0.0133933	0.0276488	0.00852992	0.117425	0.0420449	0.000982813	0.104281	0.370217	0.0644218	0.113182	0.0013871	0.265627	0.0448662	2.20641	0.382595	0.0609104	0.053693	0.440367	0.0174392	1.17196	3.43603	0.48636	0.53957	1.19327	0.00140362	0.0298921	0.000909737	0.164775	0.00610904	0.000497325	0.0018044	0.055985	0.000554557	0.0156197	0.168533
Prevotella sp. CAG:1092	0.135074	0.0591337	0.100031	0.0760196	0.0987638	0.0166427	0.000492638	0.0231876	0.0479288	0.00309383	0.0949074	0.00696967	0.0770089	0.00267508	0.016783	0.0181269	0.005144	0.480474	0.0169235	0.00142666	0.683283	0.618075	0.222213	0.0179893	0.000458239	2.04517	0.189676	0.00856896	0.047864	0.0892716	0.0449355	0.118842	0.0221398	1.11773	0.124968	1.14643	0.173871	0.149321	0.000962481	0.0559921	0.00177473	4.25104	0.0035864	0.000357054	0.00107955	0.105255	0.000782068	0.0208119	1.1425
Faecalibacterium sp. AF28-13AC	0.513862	1.55673	1.00819	0.36767	0.101577	0.0550133	2.7304	0.26137	1.3621	0.947439	0.125293	0.170093	1.04236	0.633611	0.0902807	0.504943	0.115252	0.261953	0.919763	0.157398	2.44433	0.112286	0.133837	0.0451371	1.47314	0.710216	0.37325	3.44198	0.294416	0.0579317	0.946471	0.0768589	0.317415	0.371155	0.763606	0.201926	1.05094	0.32031	0.145963	1.56214	2.3273	0.329404	0.121467	1.77457	2.78386	0.021579	5.82725	0.344831	0.203881
Bacteroides eggerthii	0.00777537	0.00392318	0.00781345	0.00463989	0.00900213	0.10969	0.00923696	0.23707	0.490099	4.21386	0.00704152	0.0118153	0.012236	0.0152862	0.058575	0.0192907	0.00651139	0.00838036	0.0110116	27.2925	0.00571146	0.00929608	0.00565342	0.420874	0.0131403	0.00579311	1.10148	1.15339	0.00953156	0.0154536	0.0172353	0.0102352	0.125851	0.0200557	0.017011	0.00675055	0.00541067	0.00736457	0.02584	0.338142	2.43707	0.178591	1.26117	0.0219078	0.0299499	0.0113347	0.142962	0.0821779	0.0127943
Prevotella sp. CAG:520	0.175036	0.190519	1.4251	1.71038	0.68018	0.0361012	0.00188844	0.0419232	0.0485784	0.0240227	0.186256	0.113108	0.269256	0.00748385	0.027324	0.0441887	0.0153669	0.267307	0.197848	0.00607653	0.15764	0.804821	0.4378	0.222219	0.00071832	2.62056	0.306321	0.401616	0.239383	0.0733725	0.0603604	4.50231	0.0366019	0.308781	0.859428	0.322676	0.138087	0.326399	0.000681758	0.0707868	0.00365386	0.222432	0.00923954	0.000522829	0.00211284	0.178214	0.000455021	0.0355329	0.805522
Clostridium sp. CAG:138	0.141222	0.299101	0.0144693	0.863143	0.233839	7.7378	0.460945	0.00718815	3.34648	2.74319	1.03874	0.376694	0.00148903	0.0503806	0.245874	0.248628	0.142144	0.47798	2.00029	0.00106736	0.059087	0.0617296	2.38081	0.432234	0.160545	0.273165	0.883957	1.95511	0.803601	0.00944525	0.0031056	0.0369447	0.146376	0.146926	0.00498914	0.0064299	0.0632588	0.0561331	0.0123251	0.00468233	2.73225	0.00294882	0.00255303	0.000879882	0.198823	0.00127695	0.000910043	0.0765292	0.0539532
Bacteroides xylanisolvens	0.192793	0.406008	0.151864	0.235019	0.310314	1.06463	0.634764	0.495751	1.03857	0.0459221	0.200798	0.0988034	0.259318	0.276648	0.130957	0.0396746	0.65498	0.349148	0.82889	0.62248	0.387042	0.111416	0.162395	0.235688	0.321671	0.488959	0.837962	0.260874	0.316191	0.431541	0.0964059	0.185529	0.32655	0.180617	0.126124	0.154149	0.213664	0.0529051	1.6843	0.332908	0.197458	0.522527	0.227661	0.381703	0.362082	0.24968	0.229004	0.292023	0.505046
Prevotella sp. UBA2822	0.56055	0.583859	0.877743	0.93763	0.175282	0.0931738	0.000123159	0.313403	0.0358654	0.000424643	0.0218134	0.0645524	1.07236	6.36923e-05	0.17403	0.564508	0.00312547	0.413331	0.176537	0.00133155	0.431464	1.10964	0.161404	0.0838328	0.00105271	0.23969	0.453724	0.00236556	0.657646	1.41167	0.739353	0.630509	0.113911	0.733351	0.950726	0.766441	0.605132	0.825199	0.00128331	0.546835	0.000984305	0.606951	0.000835814	0.000433565	0.00171186	1.77106	0.0010238	0.118025	0.686925
Prevotella sp. CAG:873	0.0027485	0.00306498	0.00308679	0.00401847	8.91696	0.00369838	0.00065685	0.00208688	0.00143833	0.00206255	4.41051	0.000829723	0.00158614	0.00111462	0.0024389	0.00331503	0.00416729	0.00365809	0.00259588	0.00624562	0.00432219	0.00357189	4.97515	0.00585588	0.000520163	2.15496	0.0033685	0.0049958	0.00380628	0.000903791	0.010244	0.8868	0.00150419	0.00320161	0.0167009	0.00669992	0.00172681	0.00369195	0.00105606	0.00345389	4.47412e-05	0.00166176	0.00208194	0.00285643	0.00518186	0.00276912	0.00294342	8.92045	3.38755
Acinetobacter baumannii	1.72469	0.428811	0.457907	0.570748	0.116335	0.174454	0.0433521	0.709123	0.120866	0.0478633	0.0642921	0.196678	0.689876	0.0917488	0.18577	0.374952	0.0739042	0.585993	0.204505	0.110107	0.275419	1.03873	0.122199	0.0930382	0.187085	0.12075	0.22964	0.0944736	0.838349	0.527521	0.274323	0.812737	0.117546	0.694451	1.47284	0.559688	0.401886	0.718229	0.0320292	0.333781	0.039417	0.51443	0.0245273	0.0123439	0.0172883	0.719698	0.0639732	0.0961143	0.611108
Alistipes putredinis	0.00690742	0.00531264	0.00106109	0.0169024	0.00441451	0.0313942	1.35677	1.16587	0.00519654	0.011162	0.00539594	0.146894	0.00987294	1.43273	0.763459	0.130097	0.00390683	0.00688387	0.00267962	1.64946	0.000360182	0.00183174	0.0137353	0.00128829	1.40434	0.00154702	0.0143205	0.375215	0.996675	1.16033	0.0379442	0.0155424	0.0596818	0.000630369	0.00541194	0.00835381	0.00471995	0.00119843	1.71251	0.186243	2.92725	0.265084	0.472281	2.8284	2.21015	0.00878083	0.00254528	0.0451472	0.00365551
uncultured Clostridium sp.	0.151674	0.194116	0.153214	0.0989704	0.410939	0.382067	1.05597	0.212908	0.423147	0.204435	0.337304	0.428867	0.180529	0.454031	0.301225	0.329317	0.298547	0.280343	0.530238	0.786156	0.167914	0.0814208	0.324343	0.36974	0.537105	0.174929	0.260609	0.467869	1.27388	0.143003	0.909895	0.49554	0.549609	0.173186	0.220692	0.48604	0.345861	0.12831	6.12186	0.290091	0.376586	0.876662	0.268524	0.113964	0.678098	0.0704475	0.181738	0.306088	0.180275
Bacteroides plebeius	0.131784	0.0782184	0.0657551	0.0730782	0.0317239	0.0251321	0.214133	1.37266	0.0184199	0.0162578	0.0111746	0.0187185	0.114299	0.0347123	0.037865	1.38801	0.0310593	0.0948112	0.0527383	0.0349586	0.0655189	0.130832	0.0331434	0.0297245	15.7969	0.046098	0.0493987	2.21678	1.0341	0.9875	0.0885021	0.178374	0.0439035	0.0986362	0.130281	0.0687037	0.0290488	0.239455	0.102879	0.116257	1.82098	0.106304	1.43453	0.134201	0.0612261	0.153406	8.35712	0.0297558	0.0774382
Alistipes onderdonkii	0.148238	0.0145485	0.00800637	0.0329349	0.15308	0.63902	1.10794	0.741168	0.107503	0.0616339	0.196435	0.193823	0.0477138	0.455496	0.1558	0.473309	0.069737	0.0055204	0.0182633	0.281211	0.00248697	0.00270182	0.0912707	0.0135622	0.696461	0.0276819	0.0612678	0.0301899	0.281268	0.29526	0.331931	0.193506	0.209035	0.00393151	0.00300194	0.0179902	0.089065	0.00197162	2.78562	0.3333	0.484532	0.0442485	0.820845	0.129827	0.378075	0.0288677	0.465757	0.0697678	0.00286233
[Eubacterium] siraeum	0.0202521	0.0847161	0.0151767	0.173416	0.0807595	3.85715	0.584802	0.654817	1.6093	0.614459	0.104245	0.471615	0.0247956	0.621223	0.565701	0.0824527	0.0487703	0.102726	0.0401943	0.0299071	0.012795	0.0176763	0.134342	0.244401	0.00588279	0.0395808	0.0662941	2.96526	0.0621376	0.00486265	0.101543	0.201166	0.791219	0.288311	0.302561	0.199867	0.0993107	0.0162368	0.0458515	0.830286	0.0277246	0.129748	0.574949	0.00772766	0.0577098	0.00286955	0.00642718	2.77633	0.0271577
Akkermansia muciniphila	0.135255	0.00457704	0.000868161	0.0223709	0.235916	0.752157	1.20466	0.00853303	0.733501	2.06741	0.188667	0.692918	0.0116209	0.316041	0.00566321	2.70196	3.83859	0.00977709	0.00567745	0.00317037	0.0033274	0.00244995	2.36261	3.5073	0.520299	0.00227116	0.0368595	0.00496272	0.00388558	0.0335421	0.11947	0.00281153	0.0135064	0.00242194	0.00152211	0.0033584	0.545787	0.00243553	0.949434	0.0629889	1.21244	0.00988912	0.172254	0.00355778	0.665637	0.00199434	0.0478341	0.546174	0.00193121
Bacteroides caccae	0.395278	0.0199428	0.0234082	0.0459846	0.0153209	0.540383	0.27444	0.270321	0.123418	0.0204435	0.00765382	0.648312	0.0268673	0.91131	0.0364182	0.228314	0.500856	0.0184567	0.782198	0.469457	0.0119889	0.0129138	0.0287528	0.0183875	4.55341	0.0140055	0.140189	0.55422	0.0712726	0.359543	0.700834	0.0296474	0.0231426	0.0440927	0.0784027	0.0152562	0.0124522	0.0101094	0.218751	0.130696	0.236144	0.33465	0.225047	0.66412	2.41286	0.477838	1.93462	0.027502	0.0240712
Faecalibacterium sp.	0.952935	0.379281	0.337425	0.147068	0.165198	0.518403	0.716911	0.199923	0.833488	0.0510785	0.229002	0.697764	0.287124	1.23573	0.0899087	1.21203	0.0439519	1.05147	1.52764	0.239183	0.45822	0.214428	0.0891142	0.0700832	0.156581	0.540471	0.358754	0.384065	0.142926	0.0675552	0.21043	0.0921644	3.06621	0.393118	0.108535	0.455932	0.201998	0.0731625	0.197215	0.473716	0.991151	0.267023	0.310513	0.513711	0.413854	0.0285234	0.354888	0.902245	0.0786969
Bacteroides thetaiotaomicron	0.13446	0.0128729	0.044437	0.0690183	0.0847845	0.237663	0.202761	0.102628	0.094976	0.201948	0.0572123	0.60676	0.0295541	0.229165	0.112934	0.0612223	0.033143	0.00601923	0.197697	1.27286	0.0077868	0.0143563	0.0530567	0.0258127	0.124146	0.00862384	0.16973	0.137682	0.201892	0.153492	0.296989	0.0425046	0.685237	0.0162071	0.049694	0.00897823	0.027322	0.0318358	1.18694	0.432074	0.166303	0.325315	0.207343	0.120659	0.616286	0.258073	0.17561	0.24127	0.0216916
Butyrivibrio crossotus	0.0505218	0.659789	0.0259484	0.00782981	2.81983	0.0175253	0.329862	0.00997066	0.012017	0.117444	0.870239	0.0174242	0.118928	5.35659	0.0123599	0.00708853	0.01146	0.0101429	0.190471	0.00196563	0.00593443	0.0108073	0.144697	0.1263	0.0318785	0.0932988	0.0316744	0.0209261	0.134346	0.0115074	0.0122016	0.155519	0.0334055	0.0634516	0.302519	0.748974	0.0844985	0.00477441	0.0266019	0.1553	0.0182693	1.33084	0.0212145	0.0744329	0.909755	0.00822127	0.00803397	0.124401	0.0131736
Bacteroidales bacterium H8	0.00697975	0.00519004	0.355239	0.197568	0.0182639	1.1504	0.00221687	0.00153038	0.254909	0.175802	0.00815132	0.00438094	0.313344	2.05032	0.251827	0.220661	0.0109391	0.669431	0.00176687	2.78373	0.232815	0.0692627	0.0898914	0.0112667	0.0174502	0.23709	0.147861	0.934596	1.73684	0.00220219	0.973067	1.44996	0.857874	0.0739854	0.156044	0.124649	0.00247509	0.144044	0.000454505	0.774667	0.950914	0.191478	0.00101817	0.000701355	0.00171186	0.00988561	0.00207604	0.0562022	0.116597
Odoribacter splanchnicus	0.217421	0.501268	0.0773949	0.142801	0.460104	1.10186	0.802835	0.635525	0.424121	0.217357	0.423524	0.417085	0.176806	0.333652	0.472155	0.452396	0.692226	0.0386428	0.699012	0.558259	0.0151448	0.0346886	0.35772	0.0397263	0.5148	0.0199632	0.42272	0.183968	0.782873	0.209272	0.28885	0.133421	0.17541	0.0662717	0.10232	0.146656	0.234961	0.0502183	0.872824	0.686825	0.520116	0.433606	0.495668	0.42015	0.509966	0.249436	0.0144469	0.141276	0.0303993
Clostridium sp. CAG:413	0.0296187	0.00882715	0.00614143	0.862108	4.20157	0.124988	0.00792326	0.729203	1.73894	1.26811	3.96376	0.702443	0.0149551	0.00531831	3.11617	0.213784	0.247563	0.0132024	1.03828	0.000782024	0.117042	0.0241103	0.982627	6.59267	0.00199396	0.235214	0.0251844	0.0264017	0.00838968	0.0041498	0.114907	0.0126045	0.00908781	0.0468961	0.00195901	0.0269853	0.0681898	0.0060115	0.0103868	0.936234	0.00614445	0.00387745	0.0108048	0.00506251	0.00692456	0.00120521	0.00160679	1.01937	0.00819041
Eubacterium sp.	0.487425	0.157091	0.0703532	0.164799	0.406005	0.330542	6.11183	0.114871	0.27486	0.170646	0.391378	0.413069	0.379962	0.235216	0.233019	0.0822411	0.0295617	0.291916	0.376863	0.0454313	0.0142529	0.0609282	0.046529	0.0621895	0.201786	0.0932988	0.152623	0.9828	0.445938	0.0232058	0.939597	0.163969	0.671605	0.182127	0.560221	0.174265	0.0467006	0.124096	0.127475	0.338641	0.13907	0.235156	3.81525	0.156543	0.286837	0.0240182	1.49787	0.911531	0.160394
Bacteroides stercoris	0.335462	0.0330609	0.009807	0.0975205	0.0174849	0.01555	0.021635	0.614286	0.00895475	0.0276625	0.00658229	0.00896101	0.00828679	4.41375	0.0778382	0.0442945	0.0153669	0.0206516	0.0371462	0.721829	0.015848	0.0417866	0.0180676	0.00857301	1.57446	0.0222837	0.0440021	0.0148882	0.0573321	0.0202653	0.0925644	0.0379398	0.0443266	0.0332934	0.226202	0.0114759	0.0107062	0.0422158	0.104603	0.698878	1.46833	0.67883	0.460716	10.5927	0.0289783	0.0101439	0.185094	0.0161902	0.0231056
Bacteroides sp. NMBE5	0.000216987	0.000163466	0.0019614	0.000289993	0.0149314	0.216229	0.478023	0.414177	0.0150792	0.161789	0.000191346	0.0115166	0.0212673	0.972232	0.596622	0.0205955	0.198337	0	0.333738	0.975543	0.00528267	0.00407562	0.0488603	0.00222524	2.12911	1.64577e-05	0.0391169	0.301353	0.126575	0.0110873	0.659225	0.00165849	0.0196171	0.0201386	0.0625051	8.43819e-05	0.0740226	5.79887e-05	0.0162151	1.55564	0.512778	0.0695986	0.965988	0.428872	1.03851	0.184311	6.91682	0.0114116	0.000103458
Succinivibrio sp. Phil9	0.88415	0.923418	1.55542	0.30992	0.000692472	0.000294189	0.000246319	9.27504e-05	0.000278386	0.00018199	0.000306153	0.828561	9.71109e-05	9.55385e-05	0.000206687	0.800052	0.0776809	0.000399065	1.489	0.000855999	0.00638037	0.221961	0.0295688	0.230862	0.000582087	0.0869296	1.2731	0.148303	0.00130048	0.000547366	0.000544583	0.638027	0.000658083	0.943049	0.00269188	0.349459	1.07835	0.000637876	0.000681758	0.000480695	0.000417584	0.550728	0.00148927	0.000994649	0.00115666	0.000803475	0.000753629	0.00189718	0.926171
Parabacteroides merdae	0.240675	0.0527177	0.0947581	0.0445346	0.0250155	1.89012	1.4133	1.03936	0.262843	0.054233	0.00998824	0.0897096	0.136667	0.416389	0.209167	0.016293	0.0587978	0.00638504	0.180004	0.157958	0.0177347	0.0227365	0.0243816	0.0329335	0.518937	0.0383958	0.0310219	0.304579	0.0502112	0.125818	1.23482	0.0977243	0.484145	0.0938089	0.0960338	0.00750999	0.0712789	0.00545094	0.0590322	0.664072	0.58329	0.139865	0.137864	0.915116	0.676957	1.1967	0.697974	0.151332	0.0118287
Clostridiales bacterium UBA5901	0.0541021	0.0950145	0.0609642	0.201048	0.365322	0.373872	0.135311	1.81916	0.480355	0.0974859	0.713489	0.126251	0.0376143	0.411484	0.64263	0.174604	1.19399	0.260722	1.81994	0.0258279	0.230431	0.151347	0.745941	0.715987	0.0600293	0.226458	0.137103	0.567685	0.533625	0.0460297	0.045377	0.238237	0.241673	0.280896	0.0159117	0.418281	0.332795	0.14358	1.00791	0.125141	0.344268	0.119712	0.163379	0.00210407	0.110253	0.0107465	0.00159257	0.417194	0.213209
Oscillospiraceae bacterium	0.137317	0.153821	0.273792	0.171013	0.74774	0.622882	0.222015	0.461619	0.305807	0.224758	0.611349	0.528235	0.221898	0.196969	1.17319	0.222284	0.388665	0.343562	0.195989	0.0293576	0.230945	0.282546	0.369027	0.702963	0.170192	0.447666	0.316145	0.488365	0.378551	0.399628	0.115452	0.121638	0.281738	0.287963	0.0625474	0.592006	0.247183	0.0954495	0.462098	0.397499	0.512823	0.177564	0.288067	0.0275441	0.22939	0.0233438	0.157523	0.359979	0.255196
Oscillibacter sp. 57_20	0.259083	0.13302	0.15405	0.171013	0.543763	0.172059	0.199518	0.431938	0.144622	0.124906	0.196703	0.144139	0.126471	0.163657	0.79008	0.176191	0.0838667	0.235881	0.119159	0.118381	0.360045	0.133076	0.28067	0.390728	0.206678	0.466082	0.326338	0.329839	0.598823	0.107602	0.343499	0.142614	0.285389	0.203808	0.168996	0.793915	0.213472	0.169617	0.97363	0.557357	0.59367	0.387207	0.741382	0.0614642	0.225534	0.0326412	0.61708	0.183442	0.315788
Prevotella sp. UBA641	0.0162017	0.0111565	0.0142764	10.8477	0.0086559	0.00458094	4.10531e-05	0.00306076	0.105184	0.0011526	0.00126288	0.00139393	10.277	0.0099997	0.00260425	0.00560735	0.00130228	0.0257729	0.0022693	0.00322321	0.460021	2.07639	0.194528	0.0240325	0.00038393	0.153567	0.00155198	0.0108849	0.00624865	0.00789226	0.00894883	0.0300107	0.00358812	2.35816	0.0477209	0.0174502	0.0112818	0.0178799	0.000628286	0.0779795	0.000492153	0.0155424	0.00513646	0.000803371	0.00120293	0.0182934	0.00100958	0.00372304	4.41223
Bacteroides sp. CAG:770	0.00311015	0.14009	0.837036	0.0463574	0.00186102	0.000882567	0.000492638	0.00143763	0.0292769	1.23978	0.000574037	0.000763345	0.0015214	0.000477693	0.231034	0.0148471	0.0683045	1.2225	0.000619662	0.000644641	0.081264	0.226289	0.0930192	0.17994	0.000532548	0.0958168	0.00684281	0.614782	0.00374284	0.000611014	0.00117748	1.59325	0.000658083	0.260359	0.920792	0.801763	0.117154	0.244732	0.000721861	0.00108602	0.000372843	0.00123818	0.00282657	0.00116042	0.0493202	0.000143478	0.000298608	0.000584845	0.234194
Phascolarctobacterium succinatutens	0.171058	0.0331835	0.274564	0.00497131	0.0263572	0.00285784	0.343369	0.031396	0.00431498	0.339169	0.0727496	0.283998	0.0189042	0.458617	0.0864364	0.865154	0.212336	0.759819	0.193318	0.0444908	0.585502	0.00934187	0.253802	0.0302866	0.0407461	0.288158	0.173345	0.110321	0.00371112	0.0128567	0.155265	0.0979928	0.0496539	0.0246176	0.0790369	0.0186146	0.224658	0.339253	0.00181802	0.159894	0.00799375	0.00136851	0.165962	0.27372	0.0644185	0.0456833	0.00025595	0.0233796	0.237074
Clostridiales bacterium 52_15	0.15077	0.175154	0.132861	0.227023	0.439979	0.342184	0.239997	0.418675	0.541043	0.376173	0.491184	0.321269	0.109153	0.225821	0.59625	0.205708	0.931649	0.268903	0.244097	0.0467629	0.233552	0.107752	0.690125	0.665275	0.115872	0.345003	0.432596	0.402294	0.226854	0.0583263	0.196948	0.154018	0.388567	0.170399	0.0487639	0.419142	0.379591	0.10842	0.215917	0.312523	0.257053	0.139735	0.19786	0.0660549	0.226752	0.0259551	0.10747	0.354873	0.205571
Bacteroidales bacterium H9	0.0234708	0.0207601	0.343599	0.166705	0.00497714	1.07993	0.00246319	0.00505489	0.21264	0.146199	0.00183692	0.00182539	0.289196	1.51976	0.109089	0.197562	0.0070323	0.439537	0.00164127	1.82992	0.177656	0.0595086	0.0867441	0.00873698	0.000458239	0.163672	0.130648	0.832546	1.44345	0.00299142	0.706221	1.04957	0.603854	0.071381	0.062491	0.0954697	0.00533392	0.103974	0.000227253	0.576194	0.831842	0.184358	0.00112455	0.000624844	0.00121835	0.000616954	0.000938482	0.0495122	0.116304
Roseburia inulinivorans	0.0437229	0.0829997	0.0116719	0.0130083	0.0328924	0.0453892	0.683699	0.0505489	0.0884339	0.0342748	0.0367383	0.263786	0.378312	1.26875	0.020834	0.0402741	0.179389	0.109111	0.0431168	0.0201424	0.0146817	0.38075	0.0279757	0.041038	0.0662093	0.0239624	0.0441255	0.0506363	0.478783	0.0225184	0.385006	0.027594	0.140375	0.0128894	1.40916	0.444034	0.0480437	0.425367	0.0716648	0.0342718	0.0490661	0.445499	0.355555	0.0446445	0.834988	0.391307	0.826276	0.11356	0.235315
Butyrivibrio crossotus CAG:259	0.0587312	0.741644	0.0275882	0.00207138	4.37071	0.00126081	0.366358	0.00245788	0.00343343	0.0957874	1.31638	0.00338527	0.14217	3.3	0.00372036	0.00102272	0.00950663	0.00282671	0.232566	0.00194449	0.00214394	0.0136236	0.0760395	0.191183	0.0122857	0.0533888	0.0289056	0.00686509	0.171314	0.011622	0.00153072	0.0899373	0.00692554	0.0729072	0.349874	1.25317	0.0651583	0.00231955	0.00620266	0.109029	0.0181649	1.58852	0.00367758	0.0517983	0.470269	0.0111482	0.00119443	0.137225	0.0102596
Lentisphaeria bacterium	0.0688572	0.208378	0.00292602	0.0252294	0.425394	0.110909	0.0394521	0.242867	0.375264	0.311385	0.785626	0.18994	0.00194222	0.048024	0.87631	0.2907	1.57172	0.00236113	0.0594206	0.000612937	0.42661	0.00192333	1.17039	0.498078	0.00322006	0.572267	0.135128	0.602639	0.146827	0.0425418	0.00158959	0.0549669	0.231347	0.199993	0.00183217	0.0453131	0.53959	0.0769124	0.00121647	0.0420875	0.640455	0.00270444	0.0173393	0.00128794	0.152047	0.000545215	0.000625654	0.927379	0.101544
Clostridia bacterium	0.0709548	0.101471	0.00765268	0.174783	0.217263	0.0905261	0.0566944	0.623514	0.869307	0.143105	0.300451	0.143841	0.00715383	0.0256999	0.5428	0.674786	4.11591	0.119354	0.26488	0.000644641	0.083528	0.0178824	0.318573	0.523469	0.0205217	0.145832	0.179871	0.235779	0.247377	0.0299269	0.00964059	0.0202967	0.0584754	0.0257788	0.0032979	0.0351197	0.335941	0.0144199	0.0156537	0.0363726	0.287984	0.0136688	0.0825176	0.00214232	0.0539622	0.00430433	0.00118021	0.563934	0.467233
Prevotella sp. UBA6389	0.552775	0.254639	0.306654	0.313441	0.0335416	0.0756906	0.000205266	0.0446593	0.00501095	0.00236587	0.00711805	0.00760026	0.252391	0.0054457	0.0237276	0.0818531	0.0018883	0.172429	0.0955536	0.00395239	0.257925	0.674309	0.208807	0.0672958	0.000569702	0.183964	0.0692746	0.00660042	0.110208	0.295336	0.094154	0.486789	0.0380905	0.334062	1.04365	0.280114	0.320323	0.55731	0.00139025	0.0938958	0.000656204	0.432401	0.00264421	0.000382557	0.000647732	0.565646	0.000213291	0.0908507	0.421401
uncultured Prevotella sp.	0.388841	0.335881	0.379804	0.598131	0.0817117	0.0646375	0.00357162	0.127995	0.0203222	0.0047924	0.0171063	0.0319941	0.850918	0.273973	0.0897847	0.21114	0.00605559	0.254238	0.0765785	0.00157461	0.218459	0.541737	0.132807	0.044411	0.000780244	0.158636	0.211792	0.0140776	0.292893	0.684259	0.356525	0.31974	0.0643198	0.418764	0.507454	0.325073	0.24609	0.37973	0.00209874	0.252935	0.00150629	0.273262	0.0300741	0.00182352	0.00265262	0.563336	0.000639874	0.0711086	0.454938
Alistipes sp. 3BBH6	0.118981	0.000326931	0.00167201	0.00422561	0.00597257	0.017105	0.301248	0.0235122	0.00825878	0.0106161	0.00983516	0.00786577	0.00498502	0.0433426	0.0257945	0.52769	0.00546957	6.65108e-05	0.00467259	0.120083	0.000548849	0.000892973	0.0132885	0.000749553	1.31211	0.00284718	0.0122747	0.00297763	0.211391	0.391571	0.0152483	0.120927	0.0388269	0.000116121	0.000479183	0.00303775	0.020549	0.000521899	0.554617	0.384022	0.0292607	0.0119093	0.544829	0.0298012	0.0227015	0.00317086	0.810336	0.0102562	0.000913877
uncultured bacterium	0.19829	0.444136	0.0054662	0.215672	0.0898482	0.00882567	0.019295	0.0138198	0.0349374	0.029361	0.0848809	0.00925971	0.00608561	0.00503169	0.520354	0.016681	0.33716	0.0219486	0.362276	0.00113076	3.03045	0.0806881	0.527322	0.527123	0.0026132	1.30383	0.177384	0.0575675	0.291656	0.00236768	0.00847783	0.109365	0.680003	0.024883	0.0552046	0.283067	0.196396	0.71877	0.00429106	0.449076	0.00882892	0.0225967	0.00910277	0.00348127	0.00522812	0.000789127	0.00177743	0.0136369	0.0307959
Ruminococcus sp. CAG:353	0.0688211	1.23069	0.000675236	0.036912	0.0569558	0.00176513	0.910846	0.00292164	0.215564	0.0024872	0.0240713	0.224921	0.00113296	0.244292	0.0155015	1.51247	0.0106787	0.433118	0.0457796	0.000264197	2.47795	0.00263313	0.0115983	0.0401011	0.750174	0.118693	2.15307	0.385339	1.01812	0.00137478	1.59051	0.0603531	0.0351291	0.059686	0.00455223	0.00641302	0.0592488	1.58617	4.38936	0.440513	0.431737	0.0106711	0.00474135	0.000956394	0.00367048	0.00137739	0.000796287	0.00586272	0.0198294
Bacteroides faecis	0.35868	0.0241521	0.0351444	0.0658284	0.100495	0.464819	0.0415458	0.345402	0.0327104	0.00685495	0.0153076	0.148288	0.231706	0.102736	0.297174	0.0103683	0.0070323	0.0452606	0.185874	0.0560626	0.0355551	0.0955481	0.0298019	0.020519	0.187704	0.0411443	0.147579	0.0899575	0.274718	0.306525	0.0233435	0.185719	0.142553	0.164377	0.248766	0.0361998	0.201691	0.0229056	0.0221103	0.341098	0.0122889	0.164433	0.0126436	0.0678784	0.0324483	0.314517	6.48319	0.0259044	0.0761967
Firmicutes bacterium CAG:65_45_313	0.0567421	0.00612997	0.0880379	0.0052613	0.127891	0.478351	0.0426953	0.0859796	0.117664	0.0516851	0.0417899	1.10094	0.0068625	0.258527	0.0132693	0.207119	0.020576	0.0279345	0.0324736	0.0315346	0.0766331	0.034368	0.03394	0.0417876	2.83708	0.0781906	0.0549541	1.55619	0.0737309	0.0463607	0.159121	0.218099	0.0484318	0.206861	0.0823912	0.16014	0.37372	0.0139753	0.0905267	0.011145	0.0181798	1.17894	0.161814	0.00846727	0.0399435	0.0120234	0.0102522	0.216992	0.072886
Prevotella sp. UBA630	0.0356221	0.016837	0.0198712	0.149264	0.016879	0.0063881	0.000164213	0.00162313	0.256161	0.00394311	0.00287018	0.0050779	0.137736	0.0126748	0.00483647	0.00451409	0.00247433	2.95341	0.00751131	0.000792591	1.36732	0.109698	0.0145318	0.640118	0.00035916	0.181249	0.00934713	0.00855242	0.011403	0.0162173	0.0151747	0.0720256	0.00349411	0.0595035	0.068354	0.0338034	0.0202804	0.0272354	0.00090901	11.7559	0.00180456	0.0233787	0.00814539	0.000510077	0.00200488	0.0203164	0.00072519	0.00808798	2.91301
Ruminococcaceae bacterium AF10-16	0.122959	0.104782	0.133311	0.111316	0.410852	0.421867	0.175543	0.286367	0.232267	0.177683	0.359423	0.247058	0.151202	0.142129	1.03352	0.110807	0.263711	0.247088	0.161137	0.0217064	0.26837	0.137472	0.260019	0.422186	0.114684	0.332841	0.215778	0.243818	0.206126	0.163981	0.0901947	0.0868415	0.212827	0.178876	0.0434224	0.448675	0.192405	0.0720413	0.296337	0.305277	0.264868	0.181702	0.163576	0.0190641	0.230994	0.0193264	0.16085	0.246848	0.18581
Bacteroides finegoldii	0.0684233	0.00375971	0.0153375	0.00741553	0.0109497	0.0115995	1.61224	0.130082	0.00914034	0.0507752	0.0042096	0.0170591	0.0317876	0.462852	0.0223222	0.00490202	0.00677184	0.00558691	0.0159521	2.93344	0.00802692	0.0112652	0.0146872	0.00353695	0.160631	0.00403214	0.0497338	0.0175846	0.0230439	0.121159	0.0101705	0.0147368	0.00974589	0.00953848	0.0252135	0.00538356	0.00569847	0.0032667	0.0468541	0.958613	0.0858284	0.198255	0.922313	1.3467	0.0975299	0.243467	0.0215282	0.0769999	0.0114666
Succinivibrio sp.	0.618486	0.665265	0.887132	0.197319	0.00233709	0.0010927	0	0.000185501	0.000139193	6.06633e-05	0.000612306	0.481272	0.0218176	0.000127385	0.000248024	0.50325	0.0539143	0.0100099	0.762402	0.000634073	0.0111485	0.123299	0.0240708	0.172467	0.000235312	0.0962611	1.01162	0.0974347	0.000856413	0.000445531	0.000883108	0.534443	0.00194291	0.611275	0.0081461	0.256234	0.679423	0.00320871	0.000320827	0.00144209	0.000313188	0.351235	0.000197556	0.000981898	0.000863643	0.000401737	0.000455021	0.00158336	0.619971
uncultured Lachnospiraceae bacterium	0.0870118	0.721824	0.0948546	0.109244	0.248727	0.201519	0.333023	0.177663	0.221131	0.180473	0.218746	0.147624	0.425928	0.408109	0.254142	0.18409	0.753368	0.204088	0.174427	0.0170143	0.136389	0.0568068	0.54166	0.561579	0.262905	0.199237	0.171617	0.225853	0.223096	0.0452659	0.169733	0.121322	0.238586	0.0881521	0.0897481	0.262259	0.248238	0.221498	0.256715	0.133989	0.701646	0.236785	0.324919	0.10176	0.1041	0.0132573	0.0428715	0.196979	0.292596
Bacteroides sp. CAG:709	0.00148275	0.038251	0.492697	0.0299107	0.00186102	0.000714459	0.000369478	0.00115938	0.797158	0.0445269	0.000612306	0.000497834	0.00106822	0.00111462	0.096812	0.0202781	0.076053	0.063152	0.000753643	0.000792591	0.458289	0.118491	0.0438869	0.30727	0.00104033	0.0371944	0.00472648	1.06844	0.00172869	0.00184577	0.00173678	0.0475906	0.00252265	0.333117	0.0659299	0.0299724	3.32961	0.210692	0.000735229	0.00247469	0.00280378	0.0009938	0.000851011	0.000765115	0.0434135	0.0235447	0.000355485	0.0015263	0.247661
Firmicutes bacterium CAG:110_56_8	0.0897965	0.0802617	0.020032	0.0338049	1.61588	0.535382	0.0599376	0.368915	0.348168	0.641878	3.54992	0.248087	0.0098082	0.0427694	0.0573349	0.179188	0.187463	0.130162	0.175398	0.000982813	0.0937675	0.0243392	0.310783	0.340461	0.0723522	0.157615	0.506985	1.40772	0.178864	0.037921	0.0204734	0.126819	0.110981	0.0447728	0.0131352	0.0500385	0.123985	0.00852435	0.00930399	0.062526	0.129078	0.0288039	0.17391	0.00243562	0.018522	0.0183795	0.00186274	0.421645	0.290458
Roseburia intestinalis	0.0390215	0.182714	0.282667	0.0371191	0.143774	0.131839	0.487588	0.157676	0.0877844	0.0672756	0.092152	0.109855	0.0288743	0.653324	0.0782516	0.324062	0.0263711	0.11543	0.0576872	0.102519	0.0284716	0.0821993	0.0675302	0.0783985	0.138239	0.0624405	0.0591868	0.0737129	0.140563	0.0207999	0.0732832	0.0569571	0.107064	0.0393815	0.0250302	0.0576835	0.0630094	0.0743029	2.34079	0.0507223	0.0916895	0.137389	0.367545	3.40726	0.225025	0.015553	0.0512041	0.0851877	0.0426936
Firmicutes bacterium AF22-6AC	0.0426018	0.00392318	0.0762052	0.00314849	0.0646163	0.290407	0.0419563	0.0625137	0.134553	0.00612699	0.0168384	0.767593	0.00906368	0.135219	0.00582856	0.149635	0.00390683	0.0232123	0.0269972	0.0452094	0.0737002	0.0247285	0.00691621	0.0318794	3.02762	0.0816302	0.0123982	1.04141	0.119216	0.0431274	0.184099	0.205068	0.0301778	0.213114	0.0783745	0.16716	0.317272	0.00672669	0.104897	0.00582175	0.00766565	1.16656	0.126542	0.00640146	0.0232258	0.0126547	0.0169638	0.192086	0.0814558
Clostridium sp. CAG:510	0.00184439	0.00228852	0.00536974	0.00476417	0.63504	0.128771	0.00492638	0.00166951	0.0559092	0.538084	1.34493	1.53914	0.00372258	0.00149677	0.00223222	0.105446	0.0285199	1.67218	0.713884	0.00154291	0.0768903	0.00249575	0.0576027	0.00468471	0.00663827	0.0158981	0.100297	0.195614	0.00274369	0.0014257	0.00279651	0.00336436	0.00534301	0.010285	0.00194492	0.00366217	0.0027629	0.000985809	0.0181802	1.13952	0.0057567	0.00462687	0.00569873	0.000854378	0.00177355	0.00624128	0.00110911	0.00248203	0.198225
Eubacterium sp. CAG:202	0.00141042	0.0516143	3.21541e-05	8.28551e-05	0.0336714	0.00563162	0.333023	0.000231876	0.000139193	0.0255393	0.313424	0.000630589	0.000129481	0.00114646	0.000124012	0.000282131	0.0151064	0.000598597	0.643151	8.45431e-05	0.000651758	9.1587e-05	0.000310841	0.0334488	0.577926	0.039482	0.0653594	0.222991	0.00130048	7.63767e-05	0.000132466	0.00350651	9.40118e-05	0.00144321	5.63744e-05	0.000118135	0.00314663	9.66479e-05	0.000106942	0.000623124	0.000238619	0.138415	7.59831e-05	0.00675852	0.000724843	8.60866e-05	4.26583e-05	0.00850165	0.00217261
Bacteroides cellulosilyticus	0.0104154	0.00294238	0.00276525	0.00994261	0.218691	0.0128182	0.948779	0.0554183	0.00296945	0.0302103	0.173589	0.0248917	0.0065388	0.061272	0.0593604	0.0206661	0.0963685	0.00199532	0.167753	0.0431698	0.00236691	0.0140357	0.00885897	0.139838	0.143701	0.0176427	0.00696626	0.190221	0.164098	0.0485501	0.0082129	0.00954024	0.00443423	0.00388175	0.0108239	0.00381406	0.235076	0.00367262	0.631802	0.0494582	0.033183	0.00772231	0.038493	0.0605971	0.236037	0.0143191	0.307026	0.012567	0.00444868
Faecalibacterium sp. AF27-11BH	0.135038	0.216715	0.235593	0.0734511	0.274695	0.105614	0.191677	0.259469	0.544848	0.0319696	0.280551	0.342344	0.21141	0.306519	0.05502	0.564755	0.0153018	0.433351	0.166388	0.375509	0.213863	0.100036	0.080877	0.0276163	0.283489	0.148909	0.159677	0.061273	0.135377	0.104394	0.157193	0.0812026	0.528394	0.0556715	0.0430701	0.158368	0.0761907	0.191749	0.767766	0.0895874	0.516656	0.208828	0.169518	0.257716	0.151662	0.00860866	0.205968	0.229416	0.0250195
Faecalibacterium sp. BIOML-A1	0.141222	0.18582	0.1536	0.0716697	0.258205	0.0927116	0.220455	0.520932	0.504621	0.0227487	0.292338	0.161331	0.214032	0.256266	0.0547306	0.700072	0.0257851	0.41413	0.173279	0.420211	0.178136	0.0976088	0.0727562	0.0275461	0.335443	0.147922	0.154986	0.0637048	0.130825	0.0895008	0.142033	0.0981034	0.52504	0.0505954	0.0386447	0.156208	0.0872806	0.17646	0.581633	0.0827686	0.467799	0.190696	0.155674	0.191202	0.187842	0.00926866	0.232317	0.255506	0.0255713
Bacteroidales bacterium UBA6397	0.000361645	0.404986	0.00147909	0.238208	0.000735751	0.000294189	0.000369478	0.000231876	0.00060317	0.00036398	0.000306153	0.000265511	0.000323703	0.000573231	2.10068	0.116626	0.562844	0.0594274	0.0003517	0.000412148	0.246262	0.0754906	0.756121	0.363861	0.000185772	0.263488	0.0486404	0.00497926	0.000428207	0.000203671	0.000618175	0.0012794	0.00023503	0.00150957	0.00566563	0.00055692	0.00109365	0.147079	0.000267356	0.000249249	8.94823e-05	0.00017921	0.000425505	0.000369806	0.00137257	0.00025826	0.000611435	0.000385142	0.109976
Flavonifractor plautii	0.0541745	0.0759707	0.0361412	0.0954905	0.169396	0.232703	0.116386	0.198903	0.384173	0.158453	0.202635	0.0940906	0.0363842	0.0847427	0.282995	0.154149	0.382935	0.119586	0.116346	0.288028	0.0948309	0.108691	0.227264	0.324486	0.0623328	0.166404	0.178036	0.171131	0.129414	0.025879	0.0742841	0.0803813	0.136505	0.0657409	0.02379	0.204373	0.167846	0.0473381	0.127007	0.122364	0.124112	0.110849	0.0842501	0.0832573	0.184403	0.0195273	0.190554	0.128866	0.0891116
Desulfovibrio piger	0.205885	0.113772	0.0915106	0.00219566	0.545797	0.738666	0.170042	0.26086	0.357401	0.00109194	0.307837	0.0014935	0.000776887	0.000923539	0.283533	0.280649	0.0744252	0.000831385	0.154723	0.000686913	0.257084	0.0851072	0.511819	0.13232	0.000941247	0.441708	0.203256	0.290236	0.40391	0.283803	0.145374	0.00233767	0.378476	0.385073	0.00232544	0.101022	0.160804	0.000541228	0.00149719	0.198794	0.00125275	0.368569	0.219606	0.00210407	0.313148	0.0447507	0.000526119	0.0220957	0.118218
uncultured Bacteroidia bacterium	0.0294018	0.349081	0.0881344	0.267912	0.031897	0.0214338	0.0203624	0.0255991	0.0301121	0.0276018	0.0237268	0.0142712	0.0267379	0.0173562	1.53304	0.25159	0.561998	0.123544	0.0150142	0.0555448	0.165186	0.0744602	0.490429	0.580154	0.0035916	0.193098	0.055201	0.302726	0.0240272	0.004799	0.01098	0.0474485	0.0182696	0.0440595	0.0560644	0.0383769	0.0415585	0.110024	0.0174182	0.0158095	0.016077	0.0141902	0.027126	0.00348127	0.0259247	0.011306	0.0497537	0.0240785	0.160204
Ruminococcus sp. CAG:724	0.00987291	1.5387	0.00797422	0.103445	1.7455	0.0603928	0.0179402	0.184898	0.0769273	1.1412	3.96763	0.0242279	0.0112001	0.00640108	0.648087	0.00906345	0.0287152	0.0580639	0.015927	0.000538962	0.0441309	0.00364058	0.473256	2.22856	0.00128802	0.0393998	0.0285705	0.05325	0.173408	0.00127294	0.680287	0.029521	2.24121	0.00479412	0.00173351	0.0431866	0.0463552	0.311419	0.00644328	0.0259575	0.0089184	0.00335611	0.00334326	0.000918138	0.00394808	0.000817823	0.00143616	3.74083	0.00972503
Gemmiger formicilis	0.0509196	0.101553	0.0820251	0.0323135	0.186967	0.286792	0.2604	0.134442	0.543224	0.125148	0.572888	0.169197	0.206361	0.88889	0.0600631	0.134259	0.057756	0.0789151	0.068121	0.135586	0.205801	0.0585928	0.15746	0.127213	0.235572	0.0419342	0.0786041	0.0698916	0.114125	0.032231	0.112582	0.0744423	0.444989	0.147606	0.216647	0.246699	0.191637	0.0668417	0.197924	0.0556182	0.363686	0.0840005	0.256458	0.341522	0.213304	0.0380359	0.0221254	0.116284	0.0588847
Bacteroides massiliensis	0.0319333	0.00858195	0.0051125	0.00778838	0.00502042	0.00895175	0.396943	0.437874	0.000417579	0.00175924	0.00133942	0.00192496	0.00436999	1.87889	0.00471246	0.407926	0.00338592	0.00389088	0.302939	0.00956394	0.00524837	0.02063	0.00194276	0.00245947	0.790387	0.00207367	0.231156	0.0055417	0.00380628	0.0818249	0.0137029	0.015495	0.00850807	0.00970437	0.0473545	0.00322339	0.00397166	0.0113658	0.239297	0.549061	0.248045	0.302066	0.289951	3.61031	0.0342064	0.0183651	0.0544177	0.0153772	0.00434523
Sutterella wadsworthensis	0.308954	0.159297	0.195883	0.0748182	0.252276	0.0242075	0.386885	0.0415985	0.00171671	0.00806822	0.739589	0.0111847	0.086461	0.00394893	0.0338139	0.00571315	0.0367893	0.0737937	0.0149891	0.358315	0.0226915	0.157049	0.0196801	0.0448561	1.80261	0.00995691	0.47203	0.0114639	0.290546	0.285916	0.0532956	0.00633383	0.337722	0.302561	0.412661	0.0799603	0.0538765	0.000715194	0.00125657	0.25808	0.00131241	0.00581617	1.01159	0.000522829	0.0883075	0.00196564	0.0633191	0.0983396	0.013553
uncultured Bacteroidales bacterium	0.217747	0.167471	0.136784	0.344802	0.156499	0.0522396	0.0366605	0.0338539	0.0521046	0.0359733	0.0647131	0.0290403	0.15541	0.189103	0.197592	0.0953602	0.143837	0.324573	0.0295428	0.0147105	0.193281	0.275265	0.140092	0.164316	0.00692312	0.250618	0.0451661	0.102563	0.11043	0.0508796	0.0712374	0.243055	0.0381688	0.261935	0.346576	0.229856	0.131353	0.177504	0.0282863	0.151063	0.014168	0.0921627	0.157786	0.00592964	0.0192777	0.0496576	0.0143616	0.148765	0.359481
uncultured Faecalibacterium sp.	0.150119	0.186678	0.139581	0.0744039	0.218951	0.103218	0.224725	0.213094	0.421755	0.0296644	0.282579	0.17547	0.17603	0.377091	0.0628327	0.556291	0.0292361	0.424339	0.180338	0.277312	0.160058	0.10592	0.0828003	0.0331677	0.194615	0.137356	0.105199	0.11578	0.0959817	0.0736399	0.122399	0.0716466	0.436889	0.074367	0.0465371	0.171869	0.104395	0.131982	0.366933	0.107658	0.403118	0.152377	0.1032	0.196226	0.148284	0.0147352	0.180885	0.20859	0.0314512
Alistipes sp. 5CBH24	0.0269064	0.00265632	0.00102893	0.0299107	0.303216	0.440191	0.276041	0.171866	0.109545	0.0707941	0.202214	0.747348	0.00262199	0.199612	0.0217848	0.101073	0.0143902	0.000997662	0.00531737	0.125694	0.00204103	0.0021294	0.0142404	0.00430993	0.368944	0.00816302	0.0185355	0.0212239	0.275622	0.0177449	0.0879428	0.418191	0.433191	0.00242194	0.00124024	0.0585779	0.035035	0.0010438	0.180345	0.540871	0.939892	0.0424238	0.65733	0.440859	0.614435	0.0886692	0.0474075	0.468333	0.00231056
Erysipelotrichaceae bacterium	0.146719	0.172211	0.0458196	0.200717	0.152127	0.350169	0.003859	0.246855	0.0166568	0.00994878	0.404581	0.0041818	0.0636076	0.00152862	0.3431	0.00268024	0.10887	0.0528761	0.0394323	0.000591802	0.00421928	0.0465491	0.0698032	0.297736	0.230729	0.020819	0.204508	0.514287	0.107797	0.0172229	0.22138	0.0124465	0.26632	0.116602	0.0305267	0.0601305	0.113854	0.0257083	0.0916764	0.301805	0.00211775	0.0339684	0.144094	0.00479472	0.120139	0.00243912	0.00664047	0.113118	0.131133
Bacteroides intestinalis	0.016274	0.0104618	0.0106109	0.0111854	0.231891	0.0113053	0.588661	0.163148	0.00844437	0.171495	0.194254	0.0482235	0.0104232	0.552053	0.0368729	0.0193965	0.0464262	0.00362484	2.65744	0.0458224	0.00432219	0.0146768	0.00893668	0.226014	0.143243	0.00320925	0.195761	0.0777327	0.0866088	0.0319382	0.0136293	0.0151475	0.0211057	0.0177167	0.0199002	0.00875884	0.0949745	0.0125062	0.200383	0.0204741	0.0170464	0.029928	0.0322168	0.028373	0.426778	0.00731736	0.152006	0.00596257	0.00594882
Firmicutes bacterium CAG:534	0.00347179	0.403719	0.000803853	0.108374	0.646379	0.00138689	0.00845695	0.00194776	0.404634	1.52714	0.031572	0.0582134	0.00100348	0.00187892	0.0413373	0.461566	0.121633	0.00665108	0.173723	0.000433283	0.0903715	0.00098456	0.05566	1.73271	0.0151343	0.124749	1.79837	0.224613	0.124228	0.000496448	0.00176622	0.0370079	0.0195858	0.00227265	0.000972459	0.00291961	0.398931	0.00185564	0.00314143	0.00231446	0.00052198	0.00228085	0.00261382	0.000408061	0.000801954	0.000243912	0.000554557	0.42959	0.017743
Oscillospiraceae bacterium UBA6359	0.0188779	0.191051	0.0983916	0.0692255	0.154551	0.901143	0.0699956	0.330562	0.141281	0.0985779	0.0886312	0.493287	0.0202638	0.0382473	0.779539	0.106822	0.206281	0.0259392	0.340337	0.000877134	0.0863408	0.0714149	0.194062	0.24754	0.0503567	0.0858105	0.27761	0.274504	0.132141	0.0186614	0.0249331	0.0305793	0.0851277	0.0454861	0.00434083	0.267271	0.194458	0.073665	0.0467606	0.109047	0.0419225	0.0580314	0.0589021	0.000841626	0.249099	0.00748953	0.00122287	0.125956	0.123356
[Clostridium] clostridioforme	0.0798151	0.0394361	0.0858515	0.0202166	0.151478	0.168444	1.10125	0.0834753	0.0910786	0.197095	0.425591	0.0909376	0.0251517	0.299927	0.0590297	0.0698273	0.137325	0.0393744	0.0602245	0.078382	0.0309414	0.0228738	0.155615	0.219619	0.0436317	0.0305784	0.139854	0.0569058	0.0630098	0.0416635	0.0632747	0.0598634	0.123579	0.0387013	0.0376722	0.0746948	0.424814	0.0371128	0.0871046	0.0504552	0.0904517	0.0514821	0.103656	0.0528312	0.0520345	0.00853692	0.119784	0.0911503	0.0313132
Succinatimonas sp. UBA6849	0.385695	0.287087	0.379225	0.13029	0.000173118	0.000126081	0.000246319	0.000139126	9.27953e-05	0	0	0.231393	0	6.36923e-05	8.26747e-05	0.327554	0.0223992	0.000299299	0.731645	0.000412148	0.00401346	0.121307	0.0110154	0.118265	0.000185772	0.0629014	0.656821	0.0681381	0.000237893	0.000152753	0.000264932	0.396583	0.000141018	0.420357	0.00159258	0.143415	0.379936	0.000405921	0.000307459	0.000106821	0.00011931	0.260783	0.000121573	0.000420813	0.000570621	0.000459128	0.000455021	0.00106984	0.458146
Bacteroidales bacterium UBA774	0.000506303	0.325174	0.00289387	0.22984	0.000389515	0.000168108	0.000205266	0.000417377	0.000417579	0.00072796	0.000153076	0.000199134	0.000388443	0.000923539	1.53874	0.125442	0.489852	0.0633183	0.000301457	0.000327604	0.204515	0.0715294	0.58308	0.34442	9.90786e-05	0.20638	0.03984	0.00550862	0.000586802	0.000165483	0.00057402	0.00199018	0.000767763	0.0010285	0.00465089	0.000641302	0.000882592	0.120694	0.000267356	0.000462892	0.000104396	0.000130334	0.000379915	0.000229534	0.00103329	0.000172173	0.000113755	0.0004422	0.0915774
Faecalibacterium sp. AM43-5AT	0.109253	0.214671	0.181799	0.0579572	0.179307	0.120575	0.363238	0.221302	0.261033	0.0262065	0.210518	0.145069	0.153209	0.272221	0.0560948	0.293839	0.0230503	0.343262	0.310107	0.478546	0.135343	0.0600582	0.0771857	0.0281551	0.184608	0.150687	0.103383	0.0587586	0.123894	0.0878587	0.148127	0.0602741	0.447481	0.0531667	0.0672547	0.123012	0.068823	0.154521	0.273813	0.106305	0.290922	0.148092	0.16385	0.214653	0.133849	0.0124539	0.283592	0.370963	0.0243471
Ruminococcus champanellensis	0.00990908	1.28198	0.00704175	0.424715	0.282139	0.0493817	0.0219224	0.117376	0.46676	1.75214	0.617931	1.58451	0.00369021	0.0573868	0.422385	0.497149	0.381437	0.0546054	0.44964	0.000782024	0.183367	0.00538074	0.905208	0.358263	0.00326959	0.0948951	0.907025	0.585055	0.483905	0.00166756	0.0118631	0.136643	0.440618	0.0162569	0.000986552	0.00995706	0.193844	0.00514167	0.00554764	0.0218093	0.0385818	0.00501787	0.00730957	0.00178527	0.00565994	0.000918257	0.000668313	0.1634	0.006742
Oscillospiraceae bacterium UBA6409	0.0216987	0.172783	0.095144	0.0635913	0.145549	0.863739	0.0680661	0.317809	0.139935	0.0911163	0.0700325	0.472311	0.0181921	0.0359862	0.770859	0.0993452	0.188374	0.0254404	0.34135	0.000919406	0.0908517	0.0699953	0.174596	0.273868	0.048338	0.0730393	0.274153	0.249277	0.141054	0.0217928	0.0202232	0.030216	0.0833885	0.0373245	0.00429855	0.262765	0.194266	0.0699538	0.0441405	0.105415	0.0354201	0.0532742	0.0618047	0.000803371	0.28073	0.0057965	0.000838946	0.111777	0.111993
Alistipes shahii	0.0640112	0.0237025	0.00559481	0.0173581	0.0367443	0.762832	0.403306	0.957787	0.0535893	0.120356	0.0736298	0.0758035	0.0232742	0.347633	0.248355	0.0266966	0.0128925	0.00289322	0.0229526	0.328672	0.00698068	0.00320554	0.131719	0.0133046	0.244142	0.0124585	0.021569	0.0547222	0.223794	0.0601721	0.210135	0.128288	0.0970516	0.00922329	0.00480592	0.151162	0.287053	0.0065334	0.170961	0.0497431	1.23272	0.036624	0.193559	0.335898	0.46575	0.0359985	0.00487726	0.0444625	0.0020864
Candidatus Melainabacteria bacterium	0.158654	0.00600737	0.0180385	0.19007	0.000995428	0.000210135	0.00110843	0.0012985	0.191158	0.00169857	0.00290845	0.00199134	0.0270292	0.000286616	0.150137	0.0128017	0.03145	4.06597	0.496601	0.000105679	0.00699783	0.00840311	0.0368541	0.0213857	0.000346775	0.00813011	0.114582	0.00613723	0.913349	0.00342422	0.00691768	0.023203	0.0103256	0.352957	0.010993	0.00509667	0.013565	2.76444	0.000227253	0.0200468	0.000492153	0.0740299	0.00121573	0.000484573	0.000909909	0.000545215	0.000327047	0.0243923	0.294251
Barnesiella intestinihominis	0.00575016	0.0371476	0.00250802	0.00513702	0.0434526	0.00890972	0.506267	0.350643	0.00821239	0.00266919	0.0215455	0.345297	0.0142429	0.200121	0.0572522	0.0142476	0.175873	0.00199532	0.23831	0.263405	8.57577e-05	0.00190043	0.0064111	0.0132343	0.0415387	0.000148119	0.00864169	0.0565584	0.0121642	0.0266555	0.0791706	0.00653917	0.118267	0.000779667	0.00114158	0.000725684	0.303151	0.00317005	0.0007887	0.324772	0.177533	0.352783	0.88341	0.67719	0.197651	0.0213208	0.00359751	0.0952442	0.00531083
Ruminococcaceae bacterium UBA6855	0.211526	0.0150797	0.0842437	0.0957391	0.0505937	1.84318	0.00693798	0.367848	0.0254723	0.304044	0.0228849	0.143841	0.0290038	0.0109232	0.0388571	0.0163636	0.0959127	0.0796134	0.0147547	0.000306469	0.0217481	0.164559	0.536939	0.0241731	0.00196919	0.031533	0.0325739	0.0583119	0.0270405	0.0662059	0.00257573	0.00375923	0.0113441	0.652747	0.000563744	0.268537	0.0288569	0.0362236	0.0712103	0.00466453	0.00238619	0.0223849	0.000805421	0.000191279	0.00323866	0.000975648	0.000355485	0.0636483	0.00750069
Faecalibacterium sp. CAG:82-related_59_9	0.112508	0.26273	0.159259	0.114299	0.109108	0.0608971	0.294556	0.0848666	0.172553	0.0737666	0.135779	0.301886	0.128931	0.355594	0.0912728	0.377491	0.0330778	0.260789	0.0926981	0.115856	0.228596	0.0710486	0.15441	0.0410614	0.135663	0.239163	0.0564708	0.0881213	0.090082	0.0300797	0.286936	0.048491	0.608257	0.0606813	0.0391661	0.21914	0.102688	0.0604049	0.114468	0.0627575	0.740571	0.136085	0.0154398	0.251213	0.127248	0.0263425	0.215552	0.242739	0.0509874
Faecalibacterium sp. AF10-46	0.135942	0.180466	0.316075	0.0449903	0.136503	0.105152	0.358722	0.188608	0.346962	0.0220208	0.142744	0.174043	0.244655	0.461355	0.0573762	0.337992	0.00911594	0.373392	0.408751	0.377612	0.117248	0.0534868	0.0582633	0.0256956	0.173388	0.132205	0.0983918	0.0453758	0.104768	0.0690191	0.121339	0.0574152	0.460298	0.0416707	0.0851817	0.101292	0.0463169	0.145281	0.280657	0.0789765	0.235562	0.125105	0.134733	0.218606	0.131767	0.0201012	0.227312	0.306972	0.0186569
Sutterella sp.	0.158256	0.000204332	0.163343	0.0867493	0.00748735	0.0114734	0.00143686	0.000324626	0.00213429	0.328734	0.0158434	0.0234314	0.000194222	0.00646477	0.103633	0.104247	0.0651139	0.0215828	0.11483	0.00212414	0.0712989	0.00128222	0.0724065	0.0635949	0.000111463	0.120832	0.00160489	0.324942	0.0199513	0.0106545	0.512673	0.304672	0.0814143	0.00572309	0.00188854	0.231645	0.249063	0.000386592	0.000681758	0.255036	0.00353455	0.240402	0.0241778	0.000255038	0.0053515	0.00664301	0.0339986	0.172929	0.429453
Prevotella sp. UBA6339	0.264326	0.152963	0.161414	0.216998	0.0231545	0.0369838	0.000123159	0.0341785	0.00366542	0.00236587	0.00417133	0.00819766	0.178975	0.000828	0.021082	0.0802309	0.000586025	0.100797	0.0474377	0.000443851	0.12934	0.410882	0.104889	0.0335659	0.000161003	0.0918998	0.0684457	0.00350699	0.0790438	0.233484	0.102161	0.261204	0.0271381	0.168491	0.342827	0.149626	0.131103	0.257103	0.000534712	0.0744188	0.00040267	0.275527	0.00150447	0.000229534	0.000262177	0.352582	0.000312827	0.0413956	0.243178
Ruminococcus sp.	0.126323	0.201349	0.0431508	0.0850922	0.0618897	0.274646	0.0560786	0.118535	0.113257	0.0798936	0.267195	0.179287	0.091964	0.107767	0.0954892	0.0989926	0.125995	0.0590616	0.0674092	0.128125	0.0340458	0.019302	0.0967687	0.217417	0.262608	0.0396137	0.0843888	0.188782	0.154932	0.028514	0.268156	0.0765273	0.8483	0.182857	0.0339938	0.14998	0.254436	0.0647541	0.0616924	0.233173	0.0830098	0.0690447	0.223618	0.0726222	0.226475	0.0287529	0.00329891	1.1359	0.0761967
Ruminococcus sp. CAG:563	0.0145743	0.6924	0.00987131	0.0227852	0.0148016	0.00205932	0.00320215	0.00403464	1.38182	0.0109801	0.0245688	0.0645524	0.0123007	0.000859847	0.0873044	0.044753	0.0111996	3.45484	0.0340563	0.000274765	0.0412666	0.00103035	0.0292968	0.160264	0.000148618	0.787896	0.0286058	0.0045657	0.00838968	0.000789226	0.00737395	0.0157635	0.347327	0.400251	0.000521463	0.00334152	0.073044	0.0251864	0.00139025	0.00551909	0.000894823	0.0011893	0.000440702	0.000739611	0.00155764	0.000157825	0.000113755	0.100779	0.00377621
Dialister sp.	0.0394917	0.257867	0.0629899	0.11782	0.11019	0.254473	0.000369478	0.0844492	0.390947	0.000424643	0.0890905	0.000265511	0.0665209	0.000222923	0.00735804	0.000282131	0.251209	0.246157	0.192522	0.000581234	0.297631	0.0318265	0.064247	0.171577	0.000532548	0.437215	0.310096	0.0796847	0.000555083	0.0177321	0.00254629	0.0187804	0.0822134	0.0838723	0.00686359	0.104549	0.0706649	0.0010438	0.0363337	0.0302482	0.00178965	0.0239327	0.000501488	0.000446317	0.000940754	0.000674345	0.0014646	0.139735	0.394105
Staphylococcus aureus	0.254128	0.31884	0.0125723	0.28556	0.314728	0.0603508	0.778614	0.271898	0.124763	0.588737	0.370368	0.600454	0.135308	0.368142	0.0419574	0.125195	0.0632907	0.351077	0.115274	0.0488659	0.0149904	0.0183174	0.121383	0.0356506	0.0682776	0.0665714	0.0346197	0.194539	0.0617886	0.0219838	0.0815403	0.0648073	0.0887158	0.0294283	0.0144741	0.126404	0.0642757	0.0386012	0.141685	0.030355	0.0332576	0.096871	0.12788	0.0776847	0.0420563	0.0477637	0.0606458	0.114145	0.0220538
Firmicutes bacterium CAG:24053_14	0.0476287	0.126277	0.0321863	0.0891935	0.205837	0.303603	0.0977886	0.244536	0.286738	0.252845	0.215608	0.115331	0.0333738	0.076399	0.422757	0.206026	0.79478	0.386428	0.138779	0.00721787	0.0920523	0.0260336	0.226059	0.403915	0.0394209	0.17906	0.13839	0.212636	0.0875921	0.0194761	0.0315711	0.0947864	0.133199	0.0628876	0.0162781	0.135129	0.179876	0.0377313	0.0630158	0.129699	0.0957013	0.0514495	0.0906326	0.00944917	0.0877523	0.00843649	0.0160395	0.109823	0.150152
Faecalibacterium sp. OF03-6AC	0.0791641	0.216183	0.168487	0.0512045	0.120447	0.113641	0.391893	0.22121	0.217419	0.0188056	0.114999	0.105342	0.135696	0.189771	0.0605178	0.254164	0.0213574	0.36265	0.333186	0.460221	0.120249	0.0499836	0.0622459	0.0190902	0.188064	0.120602	0.0930481	0.0534981	0.0991219	0.0812139	0.12415	0.0643492	0.450677	0.0351845	0.0415902	0.120413	0.0497705	0.151331	0.285269	0.0816648	0.223825	0.122319	0.230609	0.160878	0.124349	0.010316	0.259135	0.349138	0.0152945
Prevotella sp. UBA6866	0.326312	0.165182	0.177362	0.218116	0.0439719	0.0433298	0.000123159	0.0533315	0.00705244	0.000788623	0.00685017	0.00783258	0.259869	0.00130569	0.0259185	0.0697215	0.0023441	0.104189	0.0480908	0.00113076	0.0976266	0.349519	0.104734	0.0276398	0.00128802	0.0790299	0.0864345	0.0076095	0.149428	0.228392	0.0682495	0.173983	0.0468336	0.193988	0.318628	0.145576	0.119169	0.322475	6.6839e-05	0.0975456	8.94823e-05	0.204446	0.00220351	8.92634e-05	0.00104871	0.246566	5.68777e-05	0.0300411	0.225917
Bifidobacterium adolescentis	0.00755838	0.0363303	0.308904	0.0363734	0.000605913	0.000756486	0.00102633	0.13523	0.000695965	0.218691	0.000535767	0.0145036	0.0538965	0.0171651	0.150385	0.00211598	0.0373754	0.00139673	0.000845755	0.0718616	0.00114915	0.0373675	0.00262272	0.0285299	0.229739	0.00113558	0.000564355	0.618272	0.0475468	0.019527	0.00338525	0.00623906	0.000767763	0.00275372	0.00115568	0.00173827	0.000402922	0.00720993	0.0162285	0.00174475	0.361031	0.00940037	0.0310011	0.0321348	0.0538697	0.00325694	0.00105224	0.0310681	0.00684546
Akkermansia sp. 54_46	0.0282807	0.000204332	0	0.00352134	0.228775	0.0748921	0.152348	4.63752e-05	0.0215749	2.04775	0.178066	0.171919	0.0015214	0.125888	0	1.13505	4.03257	0.000133022	0.00138168	0.00034874	1.71515e-05	4.57935e-05	0.671261	0.408506	0.111835	9.87463e-05	0.0328737	0.0027295	6.3438e-05	0.00131113	0.0114215	1.57951e-05	9.40118e-05	0	4.22808e-05	5.06291e-05	0.0664822	0.000154637	0.0428572	0.0605854	1.25032	0.00296511	0.169123	3.82557e-05	0.00849763	5.73911e-05	0.0117168	0.132204	1.7243e-05
Lachnospiraceae bacterium OM04-12BH	0.0312461	0.0606049	0.0776843	0.00368705	0.0144553	0.0294189	1.39022	0.0335756	0.0453769	0.0384605	0.0229615	0.0514096	0.0218823	0.0331519	0.0543999	0.017739	0.0220736	0.0269701	0.0827417	0.00237777	0.0112857	0.00638819	0.0464902	0.0386488	0.0155801	0.0575691	0.020017	0.0682374	0.0661659	0.0141551	0.107592	0.122712	1.25943	0.108473	0.0326408	0.0336684	0.17506	0.550603	0.0998173	0.0188361	0.0429217	0.175951	0.228572	0.00669476	0.0307056	0.00358694	0.0249977	0.0677993	0.0860424
Roseburia sp.	0.0349349	0.19244	0.146848	0.0270108	0.122091	0.122341	0.238149	0.0444738	0.0465833	0.0537477	0.0442008	0.0841007	0.126924	0.300278	0.0297215	0.394101	0.0172552	0.62008	0.0251382	0.0110857	0.0164312	0.03549	0.0556406	0.0364939	0.360956	0.0195188	0.0168778	0.155499	0.155391	0.0349933	0.0737395	0.104295	0.426485	0.0284827	0.0756545	0.0758424	0.105508	0.256252	0.378188	0.0595884	0.391321	0.116714	0.906068	0.248458	0.164246	0.00944083	0.0250546	0.228575	0.0343307
Clostridiales bacterium UBA7739	0.312859	0.121414	0.00581989	0.0908921	0.174546	0.0708995	0.233962	0.0819913	1.15572	0.629018	0.333362	0.234048	0.0903778	0.0350945	0.351161	0.0588948	0.0520911	0.0250081	0.0169821	0.000760888	0.0370988	0.138754	0.0374563	0.0865499	0.0333276	0.0769562	0.129696	0.191875	0.149508	0.0265282	0.0797005	0.0583155	0.251999	0.237384	0.00449586	0.199057	0.0463361	0.106197	0.0488058	0.172801	0.244824	0.0273702	0.0603762	0.00141546	0.0616425	0.0321533	0.000639874	0.0223525	0.127736
Treponema succinifaciens	3.61645e-05	0.000122599	0.000450157	0.000207138	8.6559e-05	0.000336216	0	0.000649252	0.000278386	0.00018199	0.000191346	0.000165945	0.000194222	3.18462e-05	0.000372036	3.52663e-05	0.000195342	0	0.000468934	2.11358e-05	0.000120061	9.1587e-05	0.00106852	0.000374776	3.71545e-05	0.000674766	0.000352722	0.000942916	0.000428207	5.09178e-05	8.83108e-05	0.000110566	0.000282036	0.000149298	2.81872e-05	0.000135011	0.000345362	0	4.01034e-05	0.00112162	0.000611462	0.000521338	0.000638258	0.000318798	0.000200488	7.17388e-05	7.10971e-05	0.000670433	0.000258644
Bacteroides sp. 3_1_19	0.0849505	0.213772	0.0667198	0.0741553	0.0296032	0.0832135	0.0736493	0.180817	0.000278386	0.145349	0.0227318	0.0229004	0.120191	0.10799	0.637794	0.278604	0.0444728	0.0203191	0.0117987	0.183046	0.0708187	0.0329026	0.0292579	0.0219244	0.0630512	0.122281	0.129132	0.192653	0.0493706	0.0396268	0.143564	0.153007	0.0804115	0.137719	0.201073	0.0269684	0.0222183	0.0295936	0.0270297	0.0405564	0.136446	0.160653	0.110419	0.224918	0.13186	0.0810505	0.0802402	0.0122247	0.0234159
Sutterella sp. CAG:397	0.182992	0.00269718	0.175176	0.0718354	0.00432795	0.000294189	0.00114949	0.0383523	0.00649567	0.320242	0.00612306	0.00836361	0.0198754	0.00369416	0.108717	0.00271551	0.033143	0.0281341	0.13574	0.00252572	0.0570803	0.00799096	0.0858893	0.0318326	0.000247697	0.117311	0.00148143	0.247507	0.00707334	0.00930523	0.491332	0.292999	0.0140078	0.00338409	0.0019731	0.230143	0.264509	0.00202961	0.000494608	0.231695	0.00671117	0.275022	0.00422466	0.00026779	0.0057679	0.00203738	0.00429426	0.215294	0.435368
Roseburia faecis	0.0656386	0.483205	0.268262	0.0249394	0.0608942	0.181641	0.278874	0.0152111	0.0467688	0.0208075	0.027018	0.102421	0.0447357	0.219261	0.0804838	0.281637	0.00729275	0.327233	0.0723414	0.00795762	0.029432	0.0773681	0.0114623	0.0294902	1.17958	0.0372273	0.0209164	0.0798336	0.414377	0.0738053	0.034191	0.0114672	0.0511424	0.00811185	0.0297234	0.064029	0.106544	0.645163	0.102625	0.0119284	0.160248	0.0564185	0.812016	0.785225	0.112135	0.00496433	0.0258509	0.358439	0.0412107
Oscillibacter sp. CAG:241_62_21	0.0142488	0.0232121	0.0102572	0.0246908	0.0749601	0.0784644	0.114785	0.0851912	0.105647	0.0456188	0.0862203	0.0500489	0.0111677	0.051336	0.158653	0.0959244	0.292882	0.0322577	0.0381176	0.00217698	0.053427	0.0187295	0.147552	1.3075	0.014354	0.0987956	0.206219	0.0681216	0.0308785	0.0128186	0.0438463	0.0296948	0.0333115	0.0259778	0.00342475	0.162908	0.0653501	0.0199675	0.346279	0.178463	0.0606094	0.0219451	0.0157589	0.00191279	0.0414548	0.0100291	0.00413785	0.122846	0.0284509
Rikenellaceae bacterium	0.0761625	0.139927	0.101929	0.143174	0.0203846	0.124778	0.127101	0.158835	0.0328031	0.0767391	0.0229997	0.0201789	0.121	0.0538837	0.267453	0.0426723	0.091485	0.0523773	0.0209932	0.0482107	0.0874385	0.090694	0.147222	0.155673	0.0606485	0.0717227	0.0310748	0.209063	0.0628354	0.060414	0.0435372	0.123739	0.02941	0.0624729	0.0516812	0.0530931	0.086801	0.18798	0.113733	0.0573808	0.179546	0.042098	0.0729286	0.0451928	0.779021	0.035482	0.0286948	0.0348054	0.130253
Paraprevotella clara	0.00600331	0.0211279	0.244435	0.0146654	0.00324596	0.375091	0.679758	0.00162313	0.00231988	0.00133459	0.00172211	0.00199134	0.0112972	0.982009	0.0298869	0.0679229	0.00293012	0.00565342	0.00115559	0.00321264	0.00463092	0.0070293	0.00464319	0.00154595	0.707632	0.0102367	0.000846533	1.08736	0.0865453	0.00187123	0.00535752	0.643303	0.223059	0.00510931	0.0440989	0.00276773	0.00212973	0.00413653	0.0047322	0.0352332	0.00459343	0.00421958	1.80698	1.62851	0.0032695	0.0338033	0.003953	0.00149777	0.00629368
[Eubacterium] eligens	0.459832	0.0705355	0.0113182	0.0319821	0.203846	0.0366896	0.0615797	0.0369146	0.0955792	0.0298463	0.331449	0.103583	0.156607	0.0779594	0.0268279	0.11518	0.0249386	0.00941128	0.143217	0.0224462	0.00600304	0.0108073	0.0297242	0.0222289	0.112244	0.0128041	0.0965224	0.146367	0.133553	0.00580463	0.0651734	0.0811078	0.111341	0.0169702	0.207261	0.0225637	0.017057	0.068852	0.0743784	0.03534	0.0170464	0.109758	0.263585	0.0169218	2.09822	0.00360129	0.0465544	0.192143	0.0181568
Alistipes sp.	0.0359475	0.0067021	0.0294532	0.0148725	0.0151911	0.0502223	0.169426	0.161015	0.0099291	0.00988812	0.0195555	0.0676058	0.00786598	0.212541	0.0720096	0.0370649	0.0104833	0.00458925	0.00387708	0.133187	0.00547134	0.00510597	0.0263632	0.00815139	0.150129	0.00414734	0.0124158	0.0727038	0.0952681	0.128949	0.0342499	0.025904	0.0468649	0.00340067	0.0263409	0.00938326	0.0169611	0.00253218	0.204327	0.0628643	0.311339	0.026132	0.0936416	0.307296	0.303077	0.00494998	0.0171344	0.026803	0.00396588
Prevotella lascolaii	0.251922	0.140458	0.138166	0.092052	0.0297763	0.0242496	0.00488532	0.085284	0.00756282	0.00503505	0.00715632	0.0122135	0.301497	0.00515908	0.0181471	0.0275077	0.0274129	0.113068	0.0814437	0.00899327	0.0921381	0.228418	0.042391	0.0219244	0.00121371	0.0589351	0.100014	0.028271	0.10434	0.28458	0.117571	0.233578	0.0515185	0.142795	0.248343	0.110945	0.0459139	0.43045	0.0263747	0.102014	0.00383283	0.214042	0.0370646	0.00623569	0.0172729	0.216407	0.0115177	0.0393558	0.0909739
Alistipes sp. AF14-19	0.0353689	0.0145076	0.00575558	0.0138782	0.0416349	0.376646	0.335527	0.434953	0.0457481	0.106646	0.0805947	0.0609349	0.0125273	0.233464	0.226405	0.0280015	0.00638116	0.000166277	0.030129	0.113806	0.00248697	0.000183174	0.0506865	0.00365407	0.25488	0.00635268	0.0182005	0.0531176	0.246584	0.347654	0.20182	0.0659445	0.171572	0.00406422	0.00139527	0.0204204	0.154837	0.00438781	0.0481107	0.0537845	0.857032	0.043939	0.176858	0.175696	0.281409	0.0212203	0.00962655	0.0260613	0.00118976
Alistipes senegalensis	0.0247727	0.0646916	0.0324435	0.104895	0.182899	0.0320246	0.347679	0.390804	0.375914	0.258668	0.179023	0.190239	0.00689487	0.133213	0.559294	0.129322	0.235322	0.000764874	0.0049238	0.015799	0.0268936	0.00883814	0.283312	0.107233	0.0130165	0.332528	0.56626	0.0846474	0.0486411	0.0296978	0.0357953	0.0334382	0.211934	0.00705018	0.00847026	0.036858	0.495786	0.0065334	0.433959	0.107587	0.160665	0.0181002	0.0969088	0.038498	0.129315	0.00374477	0.00745098	0.0766433	0.0439351
Barnesiella sp.	0.0100899	0.0408664	0.00369772	0.00455703	0.00826638	0.000294189	0.45647	0.300418	0.044449	0.00436776	0.0047071	0.0409219	0.00242777	0.13748	0.00884619	0.0151293	0.448895	0.000266043	0.0385112	0.0931559	0.00111485	0.00167146	0.00184562	0.0153658	0.0516076	0.000115204	0.00929423	0.00792381	0.00542395	0.0236131	0.173972	0.00619168	0.0989475	0.000132709	0.00160667	0.000118135	0.391449	0.000773183	0.0023661	0.434709	0.156833	0.295859	0.033387	0.0454223	0.0565377	0.0267155	8.53165e-05	0.125029	0.00155187
Enterobacter hormaechei	0.000216987	0.0727831	0.000192925	0.000207138	0.250761	0.154659	0.0419563	0.0868607	0.0425467	0.0508358	0.153574	0.0727501	0.000258962	0.0266871	0.000330699	0.000105799	0.229136	0.0323243	0.441593	0.152547	0.067457	0.00430459	0.0771857	0.0427011	2.43963	0.0441396	0.0514092	0.028089	0.020998	0.135072	0.00360602	0.0714728	0.00891546	0.0198898	0.107647	0.0637252	0.218557	0.0559785	0.0652215	0.0387227	0.274964	0.0150862	0.0848123	0.0163097	0.0266958	0.00958431	0.534138	0.0487989	0.170861
Roseburia hominis	0.0346818	0.222967	0.146012	0.0227437	0.0427601	0.12377	0.161257	0.0593139	0.0409227	0.0537477	0.0221578	0.0865899	0.147706	0.339066	0.0421641	0.11257	0.00970197	0.709604	0.0421203	0.00541076	0.0216452	0.0271784	0.055388	0.0404993	0.453161	0.0239131	0.0191175	0.068684	0.160704	0.0322437	0.0683525	0.104895	0.373352	0.0277694	0.0358682	0.0473045	0.119956	0.309022	0.344034	0.0513454	0.295336	0.0700385	0.686674	0.21742	0.132908	0.00662867	0.0361458	0.138223	0.0299683
Erysipelotrichaceae bacterium AF19-24AC	0.0417339	0.156396	0.0161092	0.0982247	0.198133	0.269477	0.0456921	0.193477	0.140956	0.0879618	0.159544	0.133718	0.0147285	0.043884	0.487739	0.0555092	0.365354	0.0457594	0.0897757	0.00252572	0.106597	0.0227365	0.232995	0.412348	0.0310735	0.0813998	0.162146	0.184679	0.0685448	0.0301815	0.0452004	0.0560252	0.071872	0.0410072	0.0026355	0.0788127	0.146664	0.036069	0.0285402	0.0580217	0.0665003	0.0336914	0.019558	0.000306046	0.041023	0.00484954	0.00582996	0.1248	0.0776106
Oscillibacter sp. CAG:241	0.0735586	0.0655089	0.0140513	0.0680241	0.122394	0.145287	0.0713504	0.399383	0.513576	0.100883	0.144313	0.0946216	0.0211702	0.01656	0.165267	0.200524	0.441993	0.0476217	0.0457796	0.00275822	0.0368415	0.132641	0.23012	0.427995	0.0230729	0.0716569	0.104794	0.172686	0.0741432	0.0395631	0.0270084	0.0538613	0.0866006	0.0766728	0.00715955	0.159549	0.0709335	0.0279312	0.025987	0.0471972	0.471781	0.0715862	0.0287216	0.00127519	0.0457114	0.00342912	0.0019765	0.1349	0.0468664
Bacteroides clarus	0.00191672	0.00208419	0.00131832	0.00178139	0.015018	0.105908	0.207729	0.00463752	0.00937233	0.00291184	0.00608479	0.00245598	0.00349599	0.0062737	0.0052085	0.00310344	0.0042324	0.00352507	0.0454866	0.111882	0.000840425	0.00180884	0.000427406	0.0011946	0.00948678	0.000839343	0.00671936	0.00479729	0.04041	0.0266173	0.00253158	0.00200598	0.00623612	0.00215653	0.00191673	0.00153575	0.00189949	0.0013724	0.818336	0.00573274	0.0128109	0.00374711	0.016078	0.0453713	0.0198638	0.0110621	1.63343	0.00138366	0.000965606
Enterobacter cloacae	3.61645e-05	0.145566	0.00591635	0.000372848	0.149357	0.0476166	0.0101812	0.0136807	0.0341487	0.0367013	0.120203	0.0101226	0.00229829	0.001656	0.0119465	0.000176332	0.000390683	0.015231	0.217099	0.0282057	0.115619	0.00540363	0.0588072	0.253232	3.75841	0.0511176	0.0602273	0.0074937	0.00507504	0.0414344	0.00551942	0.0794809	0.0129893	0.0065857	0.0734277	0.0546795	0.101479	0.00106313	0.0346493	0.0529477	0.232415	0.00825994	0.00101817	0.00709007	0.106105	0.00789127	0.339688	0.055489	0.259679
uncultured Bacteroides sp.	0.119813	0.0501022	0.0429257	0.0616856	0.0541426	0.0412285	0.193689	0.138847	0.0203686	0.0133459	0.0303857	0.011251	0.211313	0.0266234	0.0197592	0.0279309	0.0170598	0.0812097	0.116622	0.0142349	0.0340973	0.0892057	0.0149204	0.0275461	0.0137843	0.0212798	0.0206695	0.0558637	0.126606	0.311375	0.0619059	0.258518	0.0605436	0.103663	0.100826	0.0427647	0.0618965	0.228186	0.0708493	0.22274	0.0252638	0.168702	0.0216856	0.0565037	0.0681969	0.0730732	0.0315245	0.0300696	0.0368482
Bacteroides sp. AF17-1	0.0171781	0.00355538	3.21541e-05	0.000248565	0.00251021	0.0123139	0.0538617	0.00626065	4.63977e-05	0.0208682	0.000229615	0.00846317	0.00210407	0.0197765	0.00260425	0.00514888	0.0280641	0.000133022	0.0601742	0.0250882	0.000137212	0.00547232	0.00821786	0.000163965	0.014676	0.000131662	0.00135798	0.00296109	0.00409175	0.00852873	0.289115	0.000647599	0.464512	0.00195746	0.0168137	0.000118135	0.00374142	0.00044458	0.0948312	0.00486036	0.0141233	0.00363307	0.0111087	0.0171768	0.0185992	0.0224973	2.54968	0.000813078	0.000655233
Firmicutes bacterium CAG:103	0.104335	0.262649	0.00295818	0.104356	0.0917092	0.103975	0.112814	0.09493	0.358468	0.24878	0.101643	0.449776	0.211993	0.0207	0.774951	0.0201371	0.0349662	0.0114731	0.00747782	0.00054953	0.0169457	0.0960289	0.0182813	0.0726364	0.0171282	0.0422963	0.0539841	0.204663	0.114109	0.0572571	0.030585	0.026362	0.101909	0.122275	0.00212813	0.0449249	0.0773994	0.0417326	0.0180465	0.074757	0.0958206	0.0097262	0.0290407	0.0013007	0.0742887	0.0140465	0.000227511	0.0267602	0.0931465
Dysosmobacter welbionis	0.0597438	0.0658358	0.0563018	0.05978	0.19558	0.397996	0.0617029	0.112228	0.0630544	0.0844433	0.12801	0.0787573	0.0436999	0.0412089	0.21607	0.0362891	0.0713648	0.108014	0.0459722	0.0237883	0.0956198	0.0489532	0.129621	0.183453	0.0507283	0.107074	0.0578111	0.12463	0.0724938	0.0301815	0.0344559	0.0391403	0.0995585	0.0567166	0.0352904	0.232101	0.0742336	0.0401475	0.0985608	0.119515	0.0975357	0.0619251	0.0824721	0.0126499	0.0909446	0.00517954	0.064414	0.123317	0.0630403
Guerin_crAss_Delta_08	0.0531257	0.000531264	0.000128616	0.0713797	0	0.0106328	0.000246319	3.1485	0.000278386	0.000303317	0.000344422	0	3.23703e-05	6.36923e-05	0	1.27516	0.000716253	0.294044	0.000301457	0.00040158	0.00149218	0.10299	0.000330269	0.176004	0.000161003	0.0017116	0.113365	0.000529357	7.92975e-05	0.000318236	0.000309088	0.222821	0.000250698	0.511943	0.00150802	0.000168764	0	3.86592e-05	8.02068e-05	5.34106e-05	2.98274e-05	3.25836e-05	6.07865e-05	0.000165775	0.000200488	8.60866e-05	0.000156414	0.143801	0.410641
Alistipes sp. 56_sp_Nov_56_25	0.0734863	0.0182673	0.00491958	0.0147896	0.0288241	0.415605	0.265573	0.553534	0.043753	0.135037	0.0523521	0.0381673	0.0181921	0.174804	0.12951	0.0245806	0.00989731	0.00166277	0.0455117	0.147972	0.00531698	0.00121353	0.0822369	0.00412254	0.0913505	0.0140713	0.0286939	0.0258558	0.165256	0.0178721	0.181273	0.174394	0.135972	0.00562356	0.00317106	0.034816	0.115447	0.00179765	0.0643659	0.0299633	0.616951	0.0155587	0.135463	0.121398	0.188999	0.0335594	0.00422317	0.0171602	0.0019657
Eubacterium sp. CAG:251	0.250729	0.00531264	0.449772	0.00849265	0.0839622	0.785653	0.0210603	0.0879273	0.00473256	0.00382179	0.207419	0.00833042	0.0299425	0.0345531	0.00144681	0.223518	0.00117205	0.418054	0.230556	0.0981545	0.0163454	0.0936706	0.00994691	0.0740886	0.00209304	0.00220533	0.053261	0.175697	0.225459	0.00248224	0.00387096	0.0193016	0.690298	0.0026376	0.536417	0.0434904	0.0303343	0.00651407	0.00608235	0.0257795	0.0429068	0.376634	0.439228	0.00313697	0.00638479	0.0706053	0.0311121	0.00670433	0.00343135
Clostridioides difficile	0.0271234	0.0894975	0.0308679	0.0355034	0.0803267	0.275445	0.169344	0.0884838	0.23751	0.165611	0.154799	0.103749	0.0562919	0.0848382	0.108262	0.0907755	0.122675	0.0651141	0.0621504	0.0608922	0.0527581	0.0136007	0.116352	0.0994094	0.10615	0.0578653	0.275582	0.0927201	0.0624865	0.0338349	0.0570929	0.0990037	0.0914265	0.0727081	0.121445	0.0980011	0.0474873	0.117234	0.0805142	0.0668167	0.158757	0.0900937	0.0769253	0.0404873	0.0713739	0.0523406	0.0498675	0.0763722	0.104768
[Ruminococcus] torques	0.0245195	0.0357581	0.0297747	0.0306978	0.0948253	0.0906522	0.0635503	0.0615862	0.185591	0.0474387	0.185873	0.122932	0.0223031	0.158371	0.037493	0.0613987	0.0676533	0.0622541	0.0557026	0.0204383	0.0133954	0.0962121	0.0941071	0.12562	0.176967	0.0220533	0.047494	0.0306696	0.0596952	0.0177067	0.163934	0.0203441	0.0911445	0.0177333	0.0272429	0.076855	0.0581359	0.0497737	0.0520943	0.047482	0.0160024	0.0675458	0.0577775	0.0373376	0.0880144	0.0213208	0.0415065	0.134671	0.0325202
Bifidobacterium longum	0.00209754	0.00241112	0.00234725	0.00414276	0.00476074	0.00571567	0.0064864	0.0617254	0.019487	0.0849286	0.00707978	0.0111847	0.0398478	0.00936277	0.00946625	0.0157993	0.0459704	0.00425669	0.00745269	1.51107	0.00198958	0.00167146	0.00466262	0.00733156	0.0223422	0.00302822	0.00292759	0.0426463	0.0614715	0.00823595	0.00428307	0.00909798	0.010733	0.00592215	0.000465089	0.00430348	0.00512287	0.0136853	0.00667053	0.00413042	0.115596	0.00127076	0.00354081	0.0162204	0.0488112	0.036429	0.0224667	0.00332363	0.00308649
Dorea longicatena	0.0528725	0.0951779	0.0285207	0.0441618	0.119019	0.195047	0.08264	0.0673368	0.342229	0.16009	0.253227	0.121671	0.0658412	0.0334066	0.0629981	0.0505719	0.0253944	0.0932482	0.0611288	0.0180711	0.0109255	0.0298345	0.0849762	0.125035	0.032795	0.0290972	0.0511447	0.198873	0.100549	0.00782861	0.164773	0.043089	0.036743	0.0275372	0.0226625	0.0956047	0.0746749	0.0322031	0.0695259	0.072674	0.0137504	0.0550826	0.0879428	0.041686	0.0687213	0.0361707	0.0601624	0.0863004	0.0771795
Firmicutes bacterium CAG_194_44_15	0.0427103	0.0373111	0.044019	0.0565486	0.178138	0.565179	0.0281214	0.0748495	0.468988	0.0305743	0.106618	0.053401	0.00941975	0.416325	0.178288	0.00983931	0.0415427	0.225538	0.247011	0.00104622	0.0569603	0.0101433	0.0336097	0.0999013	0.0053874	0.0314671	0.227224	0.09363	0.225935	0.00875786	0.00541639	0.117863	0.391747	0.126306	0.017462	0.166705	0.0483507	0.00639809	0.061679	0.154552	0.0202677	0.0162266	0.00600266	0.00107116	0.00849763	0.00111913	0.00145038	0.140991	0.0301062
Firmicutes bacterium CAG:176_59_8	0.0165995	0.0125869	0.02045	0.102782	0.0827071	0.0848945	0.0543544	0.0943271	0.0986878	0.12254	0.0959024	0.181676	0.0029457	0.0126748	0.369018	0.0287421	0.255767	0.00718317	0.161238	0.000739752	0.184328	0.0291476	0.0735528	0.202215	0.00533786	0.107123	0.0513916	0.207905	0.0292132	0.00926704	0.013644	0.109365	0.092962	0.0723266	0.00248047	0.0542407	0.0870504	0.00693932	0.00778006	0.0443308	0.0380598	0.0153469	0.0173089	0.000420813	0.0608251	0.000989996	0.000355485	0.109651	0.202277
Prevotella sp. CAG:592	0.0387322	0.0283613	0.0407071	0.099509	0.592626	0.00819526	0	0.00857941	0.00700605	0.00812888	0.0587431	0.00736794	0.104847	0.00321646	0.0141787	0.01125	0.00644627	0.123943	0.0130129	0.000612937	0.602636	0.130855	0.0200881	0.0515083	0.000396314	0.22264	0.00931186	0.028668	0.0254069	0.0114438	0.0371936	0.157382	0.0115321	0.388224	0.816132	0.0511017	0.0212398	0.0767964	0.000334195	0.149336	0.00161068	0.0255618	0.00594188	0.000242286	0.00192777	0.022899	9.95359e-05	0.00736049	0.45199
Ruminococcus sp. CAG:488	0.141512	0.0167552	0.121864	0.00215423	0.163293	0.00361432	0.0033253	0.00143763	0.0423611	0.0949987	0.286865	0.690495	0.00135955	0.00503169	0.00421641	0.385355	0.00371149	0.0790481	0.00245353	0.000327604	0.353064	0.00448776	0.046393	0.0120163	0.000520163	0.0177579	0.362387	0.00344082	0.0748252	0.000280048	0.0546791	0.000789755	0.00926017	0.00900764	0.00171942	0.00207579	0.157926	0.000599217	0.000360931	0.00286637	0.000298274	0.000570213	0.000759831	0.00246112	0.001388	0.000215216	0.000383924	0.97963	0.00634541
Firmicutes bacterium CAG:194	0.0433613	0.0416429	0.0537295	0.0418004	0.217176	0.63818	0.000985275	0.00245788	0.540162	0.0180777	0.118826	0.0187849	0.00802783	0.524825	0.135338	0.000740593	0.00182319	0.275355	0.282114	3.17037e-05	0.0425873	0.00895263	0.0124531	0.0518128	0.00371545	0.00645142	0.25269	0.0295116	0.243539	0.00660658	0.00130994	0.0859253	0.41699	0.134716	0.0180962	0.197977	0.0340757	0.00353731	0.0679752	0.170629	0.00530928	0.0117627	0.000577472	0.000293294	0.000107955	0.000272608	0.000270169	0.118453	0.00958709
Clostridiales bacterium UBA643	0.000578632	0.0684104	0.0972019	0.12188	0.313906	0.00260567	0.00114949	0.111254	0.00245908	0.137584	0.0470327	0.000564212	0.000323703	0.000318462	0.0586163	0.000705327	0.103792	0.111439	0.000870877	0.00014795	0.129889	0.0760859	0.273132	0.304365	0.000606857	0.418931	0.187983	0.20281	0.00065024	0.000305507	0.00198699	0.0112777	0.217575	0.116353	0.155537	0.53434	0.00113202	0.0231182	0.0255058	0.000961391	0.00052198	0.00045617	0.000410309	0.000178527	0.104778	0.000143478	0.000213291	0.1343	0.0090698
Bacteroides sp. AF36-11BH	0.0440122	0.38533	0.00967839	0.0934191	0.000173118	0.0236612	0.272182	0.000231876	0.170604	0.00018199	0.000114807	3.31889e-05	0.00417577	0.0167511	0.0387331	1.17959	1.35196	3.32554e-05	0.00990622	0.0203009	0.00334455	0.018844	0.00872298	0.73318	0.0215496	0.00281427	0.102113	0.030256	0.0100073	0.00570279	0.00808044	9.47706e-05	0.187444	0.0250489	0.00701861	0.00231206	0.0239259	0.00195229	0.0542332	0.0842997	0.0772083	0.101286	0.023266	0.115609	0.0734096	5.73911e-05	0.0187412	0.0186152	0.00781106
Bilophila wadsworthia	0.0239047	0.0280752	0.0159806	0.00588271	0.0137629	0.0269813	0.0165444	0.0316742	0.0138265	0.0153478	0.0175655	0.0375367	0.0232095	0.13748	0.0147574	0.0142476	0.0386776	0.165512	0.0104589	0.232906	0.0119718	0.00620502	0.0196607	0.0661715	0.0736402	0.0113064	0.0288879	0.0961609	0.138533	0.130375	0.057034	0.00770801	0.0572845	0.116403	0.0494122	0.00666617	0.101728	0.00380793	0.0162419	0.265184	0.0387458	0.0805467	0.0258343	0.084558	0.115913	0.0357546	0.163865	0.0642189	0.00703513
Klebsiella variicola	0.0541383	0.0432367	0.000160771	0.00115997	0.0151045	8.4054e-05	0	0.000139126	0.000278386	0.0175317	0.00849574	0.00155988	0	0.000159231	0.0021082	0.00165752	0.00364638	0.0482536	0.430113	0.00161689	0.035658	0.00123642	0.0049346	0.0210343	0.0756961	0.0031928	0.00760116	0.000148882	3.1719e-05	0.0511978	0.00316447	0.00922434	0.00117515	0.00308549	0.00971049	0.163718	0.213453	7.73183e-05	0.0706354	0.0336843	0.317975	0.00412183	0.00457418	6.37596e-05	0.0112274	7.17388e-05	0.0531664	0.110949	0.0279336
uncultured Oscillibacter sp.	0.0182631	0.0438905	0.0345657	0.0552644	0.0972057	0.189626	0.0851442	0.0801363	0.182946	0.105554	0.115649	0.0582134	0.030946	0.0350945	0.258606	0.0450351	0.092071	0.0497833	0.0769637	0.0419334	0.0672512	0.0460225	0.102947	0.138831	0.037365	0.0592642	0.0891329	0.090735	0.0703686	0.0596247	0.0476731	0.0244982	0.0491369	0.0352675	0.0154325	0.102659	0.0620692	0.0152897	0.0707959	0.0682053	0.0708849	0.0698592	0.0603154	0.0129304	0.0717749	0.00784823	0.0117879	0.0870136	0.0516427
Clostridiales bacterium UBA6386	0.0237601	0.0336739	0.0223471	0.0240694	0.0486894	0.631498	0.215201	0.0388624	0.0568371	0.0644244	0.0754667	0.0487213	0.0115562	0.030636	0.0339793	0.0214419	0.0427798	0.0843357	0.0722158	0.000623505	0.469077	0.0120666	0.158043	0.0469876	0.0170415	0.0628849	0.186237	0.17391	0.0206491	0.0160009	0.0178682	0.83117	0.124174	0.0868416	0.0195478	0.0656829	0.0949553	0.0101094	0.0208805	0.0409659	0.0402372	0.120201	0.0153486	0.00232085	0.0277137	0.00585389	0.000341266	0.0526646	0.103527
Bacteroides sp. 3_1_33FAA	0.00658194	0.00351451	0.00218648	0.0116826	0.0117287	0.0343361	0.269144	0.0128459	0.000278386	0.0365193	0.000153076	0.0760026	0.00550295	0.0617179	0.000289361	0.0146003	0.0229201	0.00309275	0.215709	0.0175638	0.00300152	0.0193249	0.0113068	0.00236578	0.0985956	0.00103684	0.00982331	0.017353	0.0064231	0.0253952	0.0545466	0.0234083	0.0712766	0.00350021	0.00538376	0.00119822	0.0162128	0.00268681	0.260445	0.00877714	0.325999	0.0311336	0.151191	0.0473734	0.0202339	0.0828583	0.84698	0.00540625	0.00474182
Alistipes finegoldii	0.0376111	0.00261545	0.000803853	0.00231994	0.0449674	0.021728	0.418249	0.0309786	0.00450057	0.00533837	0.049482	0.066411	0.0532815	0.0208592	0.00971427	0.194388	0.00110694	0.00126371	0.00824821	0.0935469	0.000600304	0.000183174	0.00701335	0.000726129	0.0538988	0.000888716	0.0603331	0.00392055	0.0300855	0.021029	0.187351	0.00729734	0.472927	0.000713312	0.000267778	0.00106321	0.0162704	0.000173966	0.0232199	0.120209	0.536372	0.0201041	0.034086	0.0148177	0.142763	0.00100434	0.0199641	0.0199133	0.000396588
Bacteroidales bacterium UBA4624	0.000108494	0.206498	0.0015434	0.13464	0.000129838	4.2027e-05	8.21063e-05	0.000185501	0.000139193	0.00018199	0.000153076	0	9.71109e-05	0.000191077	1.00921	0.0848861	0.22614	0.0281673	0.000276336	0.000295901	0.0995647	0.0253925	0.317505	0.196828	4.95393e-05	0.11945	0.027671	0.0181966	7.92975e-05	8.91061e-05	0.000264932	7.89755e-05	0.000376047	0.000928965	0.0039603	8.43819e-05	0.000172681	0.0450186	5.34712e-05	0.000427285	2.98274e-05	0.000423587	0.000106376	3.82557e-05	0.000262177	0.00012913	5.68777e-05	0.00028529	0.0505736
Bacteroides sp. 4_1_36	0.0356221	0.0344504	0.0119935	0.0867079	0.0464389	0.031142	0.130138	0.0497606	0.000278386	0.000424643	0.0140448	0.0253231	0.0680423	0.0657942	0.0697774	0.0162225	0.0289757	0.018357	0.0246693	0.127206	0.035315	0.0541279	0.0456742	0.0196992	0.0465793	0.0241599	0.0411274	0.0246813	0.111096	0.0386339	0.0332932	0.0686139	0.036837	0.0682457	0.056614	0.0454818	0.0791646	0.0174933	0.0943499	0.0706088	0.100966	0.126799	0.26819	0.0599085	0.44328	0.00776214	0.0314249	0.0167465	0.0552809
Bacteroides sp. AF33-23	0.0772113	0.0478137	0.023794	0.10361	0.0502042	0.0212236	0.0219634	0.0452622	0.0221317	0.000485306	0.0107153	0.0404905	0.125273	0.178211	0.0427841	0.0277546	0.0772251	0.080079	0.0395998	0.200399	0.0226057	0.0681407	0.0133856	0.128127	0.0790524	0.0301011	0.0853411	0.14994	0.144179	0.0166247	0.0181773	0.080634	0.152268	0.087754	0.161245	0.0436423	0.167539	0.178953	0.0627752	0.0233938	0.0268596	0.0824854	0.0458938	0.09833	0.254281	0.0145056	0.010693	0.0755592	0.106475
Clostridiales bacterium UBA5909	0.0490753	0.0907235	0.00906746	0.0366634	0.0138494	0.0994779	0.0214297	0.0614007	0.154272	0.131639	0.139338	0.0887472	0.0132394	0.0264323	0.178743	0.0558266	0.209732	0.0774518	0.130238	0.00763001	0.0604763	0.0217977	0.128358	0.149793	0.030702	0.190136	0.0458715	0.102679	0.0992012	0.0147789	0.00369433	0.0458374	0.186457	0.0555388	0.00369252	0.0232556	0.106774	0.0105153	0.0707959	0.0386871	0.0921668	0.0267511	0.0253784	0.000714107	0.0795322	0.0161556	0.000426583	0.0492554	0.0996126
Bacteroides sp. AM16-15	0.00575016	0.000326931	0.00186494	0.00637984	0.00571289	0.00226946	0.17813	0.177617	0.00417579	0.00151658	0.00329114	0.0017922	0.00495265	0.600364	0.00429908	0.181622	0.00390683	0.0021616	0.0980574	0.00733411	0.000428788	0.000870076	0.00122394	0.00201442	0.368535	0.000839343	0.101037	0.00234902	0.0051702	0.180491	0.00117748	0.000568624	0.00192724	0.00260442	0.0242128	0.00114759	0.00669618	0.00187497	0.0955129	0.249178	0.102219	0.135531	0.122925	1.12872	0.0409305	0.0012626	0.00796287	0.0046645	0.00165532
Clostridium sp. BIOML-A1	0.151168	0.226809	0.00591635	0.0442032	0.0774703	0.0475325	0.286428	0.0607515	0.095208	0.00928149	0.0386901	0.0294386	0.00809257	0.0875451	0.0181471	0.0724018	0.0214225	2.39432	0.0538687	0.000464987	0.00747807	0.00407562	0.0284808	0.0482525	0.0062048	0.015964	0.0694686	0.0271957	0.0173027	0.0022913	0.00295841	0.00525977	0.0137884	0.0958161	0.102461	0.0157288	0.010783	0.00535429	0.0106408	0.0171982	0.138966	0.00752681	0.222205	0.00156849	0.010811	0.00170738	0.00130819	1.55222	0.00663854
Clostridiales bacterium UBA738	0.0508473	0.0900288	0.0101607	0.0348406	0.0132868	0.0830033	0.0245498	0.0529141	0.156499	0.122297	0.128393	0.0816447	0.0130776	0.0211777	0.179817	0.057731	0.192672	0.0827062	0.116002	0.00785194	0.0600304	0.024385	0.12115	0.144359	0.0309745	0.207384	0.0725373	0.0993536	0.0976153	0.0143079	0.00432723	0.0468956	0.177244	0.0510599	0.00897763	0.0221081	0.102707	0.0111725	0.0615721	0.0410906	0.095239	0.0287713	0.0253632	0.000994649	0.0819535	0.0160695	0.000440802	0.0481	0.0999919
Eubacterium siraeum CAG:80	0.0182631	0.00825502	0.0023151	0.046316	0.0323298	0.379756	0.111911	0.0770755	0.184895	0.179139	0.0403739	0.140223	0.0027191	0.108277	0.115042	0.00789966	0.0157576	0.0101762	0.00502429	0.00362478	0.000686062	0.00187753	0.02749	0.0261641	0.0063658	0.0120306	0.0102995	0.766939	0.00640724	0.000420072	0.0198111	0.0524871	0.152033	0.0616766	0.0583898	0.0498359	0.017364	0.0022229	0.00411728	0.154339	0.00821746	0.0260995	0.126603	0.00272891	0.013371	0.000487824	0.000312827	0.59048	0.00348308
Prevotella sp. UBA789	0.23525	0.109399	0.0818643	0.220063	0.0171387	0.0416488	0	0.0238832	0.00139193	6.06633e-05	0.00218134	0.00258874	0.0814113	0.00308908	0.0112851	0.0228526	0.000455797	0.0602588	0.0178948	0.000253629	0.0733057	0.148325	0.0826254	0.0196992	0.000185772	0.0485173	0.0256076	0.000926374	0.0461512	0.061776	0.0351771	0.173225	0.0150576	0.0917685	0.164909	0.0574809	0.074886	0.226407	4.01034e-05	0.0167353	2.98274e-05	0.215019	0.000911797	7.65115e-05	0.000107955	0.135873	2.84388e-05	0.0336215	0.195018
Parabacteroides massiliensis	0.233623	0.00792809	0.163922	0.0088655	0.0170954	0.013995	0.00431058	0.00973879	0.00923313	0.00169857	0.00868709	0.589634	0.00627984	0.0134391	0.00892886	0.00564261	0.0865363	0.00595272	0.00210183	0.00503031	0.0681774	0.0383063	0.240688	0.0134451	0.00198157	0.00478919	0.0832424	0.00177004	0.00288643	0.00184577	0.0172206	0.00631804	0.00719191	0.00210676	0.00779376	0.0778845	0.0039141	0.00576022	0.00951787	0.0126761	0.238798	0.00268815	0.00919395	0.00508801	0.423015	0.00562432	0.0241588	0.655897	0.00450041
Shigella flexneri	0.142669	0.074663	0.0265914	0.000372848	0.0351862	0.000252162	4.10531e-05	0	0.0214821	0.352696	0.033562	0.225486	6.47406e-05	0	4.13373e-05	0.0433423	0.000455797	3.32554e-05	0.225071	4.22715e-05	0.998288	0.0337498	0.0401956	0.0535228	0.0600664	0.162734	0.153046	0.000115797	9.5157e-05	0.200425	1.47185e-05	0.0751215	1.56686e-05	0.0831258	0.382796	0.050781	0.0843834	3.86592e-05	0.0285402	1.78035e-05	0.0502891	0.198483	3.03932e-05	0.00654173	0.00800412	0.00012913	7.10971e-05	0.0291424	0.197035
Firmicutes bacterium CAG:345	0.0280998	0.00568043	0.00752406	0.00724982	0.00307284	0.0135327	0.0139991	0.0224456	0.00501095	0.00691562	0.00635267	0.0240288	0.00793072	0.003312	0.0138893	0.00250391	0.00931128	0.0138342	0.00360911	5.28394e-05	0.000754668	0.00396114	0.0372232	0.0135622	0.000123848	0.00752117	0.0223626	0.011133	0.0200147	6.36472e-05	0.0150276	0.00464376	0.0385762	0.00209017	0.000225498	0.0567215	0.0102457	0.00456178	0.000775332	0.0471081	0.000686031	0.000325836	0.00155006	5.10077e-05	0.000925331	1.43478e-05	4.26583e-05	0.0295704	0.00801798
Alistipes finegoldii CAG:68	0.0283168	0.00126686	0.000225079	0.00144996	0.03484	0.0063881	0.298744	0.0130314	0.00347982	0.00461041	0.0427083	0.0546621	0.0413045	0.0130251	0.00644862	0.154079	0.000976708	6.65108e-05	0.00579468	0.0654681	0.000120061	6.86902e-05	0.00120451	9.36941e-05	0.0196176	0.000691224	0.0403867	0.0024979	0.0170173	0.00686117	0.147685	0.00309584	0.430637	0.000149298	5.63744e-05	0.000388157	0.0109365	0.000270614	0.00898316	0.0984713	0.520459	0.0132615	0.00455899	0.003341	0.107354	0.000602606	0.000782068	0.0129664	0.000137944
Clostridiales bacterium UBA4693	0.00575016	0.00429098	0.00279741	0.312861	0.00930509	0.0158022	0.0108791	0.0150719	0.122211	0.0102521	0.0107919	0.0428801	0.00168325	0.00945831	0.314205	0.00606581	0.0523516	0.0303954	0.136719	0.000422715	0.0409064	0.00508308	0.225826	0.442845	0.00213019	0.137866	0.323658	0.0224811	0.073826	0.0022913	0.00635838	0.0107407	0.0101846	0.00753125	0.00116977	0.0184796	0.0278208	0.00481307	0.0136485	0.0257083	0.00703927	0.0045617	0.00319129	0.000548332	0.00788074	0.000989996	0.00127975	0.805931	0.0218813
Akkermansia muciniphila CAG:154	0.0089688	0.000204332	3.21541e-05	0.000248565	0.00688144	0.254768	0.224602	0.000139126	0.686221	0.136856	0.00742421	0.0527704	9.71109e-05	0.0223879	8.26747e-05	0.205391	0.296268	6.65108e-05	0.000468934	0	6.86062e-05	6.86902e-05	0.18769	0.213459	0.0293025	1.64577e-05	0.0015167	1.65424e-05	3.1719e-05	0.00231676	0.0187219	1.57951e-05	6.26746e-05	4.9766e-05	2.81872e-05	6.75055e-05	0.101939	0	0.0476161	0.00167353	0.105231	6.51672e-05	0.0149839	2.55038e-05	0.0262177	2.86955e-05	0.00419473	0.0337784	1.7243e-05
Eubacterium sp. CAG:603	0.00148275	0.00167552	0.00199355	0.10042	0.00238037	0.00735472	0.00270951	0.00375639	0.00640288	0.00127393	0.00202826	0.0306666	0.00216881	0.00777047	0.0106237	0.00137539	0.00690207	0.00714991	0.00403618	0.000369876	0.000360182	0.000435038	0.108173	0.00430993	0.000966017	0.00724139	0.0128391	0.00937954	0.00263268	0.000101836	0.00161903	0.00328538	0.00271067	0.00111144	0.00209995	0.0100246	0.131046	0.000715194	0.00288744	0.00361412	0.00410127	0.00166176	1.10364	0.000102015	0.00286853	0.000459128	0.000753629	0.0230657	0.0456766
Blautia sp. AM28-36	0.000325481	0.000326931	9.64623e-05	0.00016571	0.110449	0.000378243	0.0770978	0.0849129	0.19255	0.146381	0.000229615	0.11948	0.000161851	0.102035	0.000124012	0.000141065	0.125865	0.000166277	0.194926	6.34073e-05	0.0395	9.1587e-05	0.0491129	0.0575048	0.0460344	0.0912909	0.000141089	0.0420342	0.118185	0.0224038	0.0600219	0.0560568	0.108756	0.0400118	0.0229726	0.122826	0.102381	0.0866738	0.0599546	0.149941	0.0917194	0.0538607	0.099705	0.0429485	0.0345611	0	0.0340555	0.111235	0.0265197
Oscillospiraceae bacterium UBA790	0.0333799	0.0374337	0.0265593	0.0885721	0.162255	0.101957	0.0423668	0.130407	0.0827734	0.0452548	0.142399	0.0960819	0.0133689	0.0409223	0.351574	0.0494081	0.13459	0.0158296	0.043996	0.000612937	0.0585897	0.0114026	0.137295	0.20437	0.0251907	0.134937	0.10624	0.139585	0.0761256	0.00948344	0.0492038	0.0311005	0.0592588	0.0321654	0.00470726	0.0796902	0.139008	0.0427184	0.077961	0.0513988	0.0729281	0.0273376	0.0558628	0.00160674	0.0794551	0.00562432	0.000867385	0.0887681	0.111976
Mitsuokella multacida	0.000976442	0.00841849	0.00401926	0.588644	0.821618	0.0983432	0.000697903	0.0574588	0.00227349	0.00127393	1.08183	0.000796534	0.0607267	0.000955385	0.00793677	0.000705327	0.0302128	0.000864641	0.077508	0.000295901	0.000308728	0.0495257	0.0359216	0.431719	0.000421084	0.363485	0.000864169	0.256771	0.00112603	0.0794827	0.000367962	0.000568624	0.0010968	0.0903916	0.00253685	0.00113072	0.0199734	0.000850502	0.000628286	0.0589653	0.00102905	0.000374711	0.000288736	2.24202	0.00433363	0.000674345	0.000327047	0.0597683	0.0712134
Oscillospiraceae bacterium UBA6370	0.0297634	0.051083	0.0218969	0.0793752	0.148708	0.0911986	0.0469237	0.154661	0.0790152	0.0431923	0.143012	0.10428	0.0117828	0.0479603	0.350871	0.0528642	0.136414	0.0155635	0.0502094	0.000591802	0.0535986	0.0105325	0.1439	0.21135	0.0222803	0.143626	0.106734	0.144597	0.0808201	0.00987805	0.0541934	0.0311321	0.0605436	0.0334261	0.00453814	0.0818673	0.129453	0.0392777	0.07113	0.0517193	0.0686628	0.0268489	0.0545103	0.00127519	0.0756921	0.00820692	0.00140772	0.0796674	0.107717
Sutterella sp. 63_29	0.0852398	0.149122	0.0116398	0.0770138	4.32795e-05	0.00861553	0.340084	0.0144227	9.27953e-05	0.000242653	3.82691e-05	0.015101	0.069499	0.000127385	0.0241823	0.000282131	0.0126321	0.0114399	4.18691e-05	0.259664	0.013361	0.095136	0.000155421	0.0261407	4.95393e-05	0.00437775	0.0747242	0.00130685	0.0124021	0.0815321	0.00551942	0.000584419	0.000548402	0.28219	0	0.0522155	0.0490222	0.000173966	0.00141699	0.123913	0.00102905	0.000537629	0.00144368	0.00118593	0.0488112	0.000100434	0.0225947	0.0598967	0.00582812
Prevotella sp. UBA6442	0.137172	0.0886393	0.09389	0.0864593	0.0134166	0.0179876	0	0.0194776	0.00538213	0.00036398	0.00302326	0.00776621	0.195355	0.00232477	0.0320364	0.0335383	0.00898571	0.050914	0.0170742	0.00089827	0.100268	0.143357	0.0593512	0.0152956	0.000111463	0.035236	0.0251667	0.00286183	0.0492438	0.138827	0.120441	0.108102	0.0238163	0.0957	0.141302	0.0653622	0.0542218	0.148045	9.35746e-05	0.0311918	4.47412e-05	0.12385	0.00200595	3.82557e-05	0.000416399	0.100879	2.84388e-05	0.0236934	0.125753
Blautia obeum	0.0152614	0.0248468	0.01627	0.00874122	0.0937001	0.0695967	0.115647	0.241754	0.119149	0.0690348	0.174354	0.0530027	0.0221413	0.0483106	0.101897	0.0383345	0.152757	0.0770195	0.0333027	0.00989154	0.00766674	0.0107157	0.0695701	0.0738075	0.0704573	0.0189757	0.14675	0.0659214	0.0534624	0.024937	0.0563717	0.0197597	0.0288616	0.0215984	0.0215632	0.0297024	0.0642565	0.0180538	0.0586044	0.0367821	0.0387906	0.0474254	0.0353017	0.131766	0.105395	0.0123821	0.0241872	0.0777131	0.0266921
Eubacteriaceae bacterium	0.00900497	0.0282796	0.00887453	0.00965262	0.0227217	0.0465239	0.0715146	0.0156748	0.0235236	0.0371866	0.0841538	0.0175569	0.00912842	0.0230885	0.0176924	0.011779	0.0321663	0.00811432	0.0565902	0.0037199	0.0104453	0.00744144	0.0255084	0.0440128	0.391683	0.0260361	0.18853	0.0289823	0.00823108	0.00245678	0.00735923	0.0395825	0.0297077	0.00763078	0.0127829	0.0144631	0.0336728	0.00529631	0.014464	0.0145277	0.00893332	0.0184586	0.00860129	0.00710282	0.00857474	0.00202303	0.00607169	0.0173742	0.00884564
Firmicutes bacterium	0.0882776	0.0126686	0.00778129	0.102906	0.0429332	0.021812	0.050249	0.0556038	0.197515	0.0398558	0.0474537	0.193956	0.0568746	0.00687877	0.143854	0.103542	0.0662208	0.0542063	0.119184	0.00122587	0.00790686	0.00858628	0.127872	0.0369389	0.00457	0.0238143	0.117509	0.0875424	0.0145907	0.00143843	0.0076536	0.0252248	0.102379	0.0109983	0.00190264	0.0218043	0.0361863	0.073897	0.0807415	0.0778905	0.00651729	0.0174159	0.00750713	0.000777867	0.00419484	0.00153521	0.000853165	0.0857298	0.0352791
Haemophilus parainfluenzae	0.0304867	0.0275031	0.0119935	0.104687	0.00272661	0.0216439	0.00418742	0.0434535	0.00844437	0.0024872	0.0101796	0.0150014	0.186971	0.0124837	0.0150468	0.00423196	0.00592536	0.0299964	0.0990873	0.00101452	0.00133782	0.0404814	0.0257221	0.00316218	0.0677822	0.00682995	0.0302283	0.0175515	0.0569198	0.0437766	0.0358247	0.243639	0.0120805	0.0610463	0.00372071	0.0173489	0.0703579	0.0948116	0.176241	0.0328119	0.0057567	0.0531113	0.0231596	0.00507526	0.0805347	0.23691	0.239725	0.0231941	0.127063
uncultured Blautia sp.	0.0262554	0.0438088	0.0279098	0.0216666	0.0864724	0.0659404	0.103084	0.0930286	0.135992	0.066487	0.135626	0.0584125	0.0280974	0.0561766	0.0699428	0.0929973	0.0634209	0.05547	0.0549992	0.026705	0.0265163	0.0198744	0.0750681	0.148482	0.0425171	0.025098	0.0410745	0.0864671	0.0431696	0.0201634	0.0865004	0.0442737	0.0532734	0.0296108	0.0179553	0.0581222	0.0609947	0.0146325	0.0405846	0.0986138	0.0269491	0.0323229	0.0626861	0.0417753	0.038062	0.0531728	0.0264055	0.100936	0.12377
Bacteroides sp. CAG:1060	0.000831784	0.0054761	0.0063022	0.659402	0.000908869	0.000252162	0.000164213	0.000185501	0.00102075	0.0024872	0.000229615	0.000132756	6.47406e-05	0.000636923	0.0326152	0.00998037	0.0117856	0.00857989	0.000452186	0.000190222	0.00686062	0.00332003	0.0223028	0.0294199	6.19241e-05	0.00760346	0.00201052	0.0179981	0.000396488	0	0.000647612	0.00578101	0.000485728	0.00333432	0.00711727	0.00165388	0.00433621	0.00759653	6.6839e-05	0.00138868	0.000536894	0.000439879	0.000775028	0.000204031	0.00276057	0.000215216	0.000540338	0.000613374	0.222796
Butyricimonas virosa	0.0268341	0.0719658	0.0284242	0.0384448	0.154075	0.257457	0.093478	0.0879273	0.0366542	0.0128606	0.0586283	0.0130101	0.00883709	0.00732462	0.10756	0.0278604	0.328434	0.00129696	0.0435103	0.0300234	0.00315588	0.0175618	0.0713186	0.103415	0.0134004	0.0213456	0.0492047	0.108386	0.022346	0.0767586	0.159916	0.00131099	0.0482437	0.0422015	0.019872	0.0513042	0.0227555	0.0156763	0.000949114	0.105183	0.172582	0.0680997	0.0810436	0.0611454	0.0015268	0.127394	0.00132241	0.0551181	0.0145703
Bacteroidales bacterium UBA7566	0.00213371	0.16743	0.00234725	0.0897735	0.0012551	4.2027e-05	4.10531e-05	0.000231876	0.000324784	0.00333648	0.000191346	6.63778e-05	6.47406e-05	0.000191077	0.580831	0.13701	0.205109	0.030462	0.000393569	2.11358e-05	0.0867182	0.0220267	0.286576	0.165089	1.23848e-05	0.0948293	0.0134916	0.0163604	0.00033305	6.36472e-05	4.41554e-05	0.003238	0.000266367	0.00230582	0.00146573	0.00148512	1.91868e-05	0.0333822	2.67356e-05	0.000142428	1.49137e-05	0	0	3.82557e-05	9.25331e-05	0.000344346	4.26583e-05	0.000570581	0.0466595
Firmicutes bacterium CAG:95	0.0038696	0.00829589	0.0303856	0.0173996	0.0401634	0.00584175	0.467472	0.0830579	0.146153	0.0203222	0.113544	0.345795	0.00501739	0.0184389	0.381874	0.0117084	0.00781366	0.0387758	0.0266036	0.00501975	0.00192097	0.00389245	0.106677	0.069076	0.0411672	0.0287352	0.0188177	0.0381302	0.199624	0.00372973	0.00360602	0.00426468	0.372381	0.12254	0.0120923	0.111502	0.0109365	0.0373254	0.129347	0.0284144	0.00662169	0.0854994	0.0941279	0.00160674	0.0154685	0.00251086	0.0010238	0.0627354	0.0598158
Butyricicoccus sp. AM29-23AC	0.0358752	0.069759	0.0240513	0.0207966	0.130877	0.112086	0.113019	0.0760089	0.0835622	0.133763	0.17003	0.0797198	0.0214615	0.0468139	0.0980935	0.0683814	0.0727973	0.116028	0.0705745	0.013622	0.0467722	0.0159132	0.103141	0.102876	0.0245963	0.0423457	0.162958	0.169328	0.0522412	0.00683571	0.0598894	0.0431048	0.0857858	0.0534487	0.0297657	0.11935	0.0776297	0.0254571	0.0587782	0.0528765	0.0492749	0.022613	0.039648	0.010278	0.0452487	0.00569606	0.00284388	0.0524364	0.0378655
Bacteroides sp. AM27-13	7.2329e-05	0	3.21541e-05	0	8.6559e-05	0.0538786	0.221769	4.63752e-05	0	0.000242653	0	0	0	9.55385e-05	4.13373e-05	0.000105799	6.51139e-05	0	2.51214e-05	0.0111174	5.14546e-05	0	0	0	6.19241e-05	0	0.014832	0.282941	3.1719e-05	2.54589e-05	0.000103029	4.73853e-05	0.0187397	1.65887e-05	2.81872e-05	0	0	0	0.0320025	5.34106e-05	0.208643	0.0144508	0.0589021	0.0462257	9.25331e-05	4.30433e-05	0.637329	0	0
Bacteroidales bacterium UBA1628	3.61645e-05	0.135268	0.00401926	0.0782567	4.32795e-05	0	4.10531e-05	0	0.000139193	6.06633e-05	3.82691e-05	3.31889e-05	3.23703e-05	3.18462e-05	0.786401	0.0405915	0.174635	0.0144994	5.02429e-05	1.05679e-05	0.0712303	0.0152721	0.22975	0.0927806	0	0.0703402	0.0164368	0.00183621	1.58595e-05	1.27294e-05	5.88738e-05	0.00315902	0.000360379	0.000680135	0.00122614	0.000118135	3.83735e-05	0.0264042	0	1.78035e-05	0	3.25836e-05	0	2.55038e-05	3.08444e-05	0	7.10971e-05	8.55871e-05	0.0385898
Veillonella dispar	0.0118981	0.00948101	0.00572343	0.485448	0.00177446	0.00975026	0.0137939	0.022492	0.00157752	0.00473174	0.0030998	0.00730156	0.657505	0.00254769	0.0318297	0.0130133	0.00260455	0.0220816	0.028337	0.00104622	0.00989644	0.0159132	0.0105103	0.00131172	0.0573789	0.0235345	0.0226448	0.0293793	0.136487	0.0387866	0.0128492	0.0599108	0.0370877	0.00522543	0.00559516	0.00450599	0.0112434	0.0588392	0.232466	0.01994	0.0168227	0.00990541	0.092593	0.00406786	0.0334045	0.0985978	0.115447	0.0565874	0.0591089
Ruminococcus bromii	0.0560912	0.00637516	0.0524112	0.023448	0.0256215	0.621075	0.023195	0.0748495	0.0327104	0.119203	0.124222	0.167538	0.0133042	0.206331	0.108634	0.0151998	0.0346406	0.00478878	0.0298108	0.0670744	0.019467	0.0125016	0.0237599	0.0732922	0.0172149	0.0111912	0.00880042	0.0163108	0.018968	0.00613559	0.00329694	0.00331697	0.089656	0.0113964	0.0906078	0.0787958	0.622553	0.0537362	0.0465066	0.320926	0.0745686	0.00984025	0.100374	0.00983173	0.036859	0.109344	0.00450756	0.0282152	0.0680235
Clostridiales bacterium CCNA10	0.0225305	0.0480998	0.0332795	0.0452389	0.159268	0.04976	0.0465543	0.0806928	0.0452377	0.0382785	0.13199	0.110619	0.0629602	0.0129932	0.0538212	0.08739	0.0841271	0.127135	0.0618825	0.0043434	0.0251442	0.0158217	0.179161	0.0959428	0.0223422	0.0510847	0.0438257	0.0712316	0.0716691	0.0115838	0.0186483	0.0324747	0.153694	0.0870739	0.0125151	0.102389	0.0702236	0.0259983	0.0413733	0.114032	0.0175534	0.0159008	0.0338733	0.0049605	0.018044	0.00629867	0.0514459	0.0450046	0.0461767
Victivallis vadensis	0.00282083	0.369637	0.0508678	0.00260994	0.927566	0.00411865	0.0240982	0.204144	0.483649	0.0536264	0.976245	0.110884	0	0.00200631	0.0627087	0.00913398	0.331299	0.000266043	0.230305	0.000137383	0.08183	0.00322844	0.0449748	0.0998311	0.0287947	0.0508379	0.0368771	0.119783	0.00585216	0.0231039	0.000323806	0.00437524	0.0106547	0.00990343	0.013854	0.135669	0.197029	0.00226156	0.000160414	0.000284857	0.163678	0.0234113	0.00469576	0.00744712	0.00700167	0.00012913	0.000184852	0.196708	0.0913015
Coprococcus comes	0.0273765	0.0192481	0.0163986	0.0159496	0.0578214	0.0456413	0.101771	0.0432217	0.0637504	0.141103	0.0663969	0.053235	0.0396536	0.109105	0.0662224	0.025427	0.0479238	0.033987	0.0463574	0.00541076	0.00802692	0.0305901	0.0441977	0.139042	0.0301694	0.0233206	0.0348489	0.116359	0.031386	0.00623743	0.068588	0.0190805	0.0484004	0.0481569	0.00703271	0.024302	0.0510944	0.02393	0.0724802	0.0314944	0.0176131	0.028364	0.0567442	0.0227112	0.0586043	0.0272321	0.0869233	0.0385142	0.0729722
Clostridiales bacterium UBA6388	0.0186609	0.0226809	0.0257554	0.048636	0.0340177	0.132469	0.0419974	0.133792	0.117154	0.0908736	0.061575	0.0474933	0.0146961	0.0368779	0.28932	0.0394278	0.111149	0.0558026	0.143134	0.00143723	0.061008	0.0227365	0.290287	0.111543	0.0175617	0.0625393	0.109573	0.0880221	0.0868149	0.0158991	0.0299079	0.0420623	0.0719817	0.0434955	0.00474954	0.0821036	0.0572533	0.0470095	0.101716	0.0497965	0.0660529	0.0336589	0.0383563	0.000994649	0.0498754	0.0061265	0.00176321	0.079539	0.04528
Subdoligranulum sp. AM16-9	0.0170335	0.035186	0.0172024	0.0241108	0.0944791	0.19946	0.054067	0.043639	0.165872	0.151294	0.0953666	0.0497834	0.0266084	0.0317188	0.0945385	0.0201723	0.303626	0.0335214	0.0459806	0.00330775	0.0359668	0.0274074	0.0864527	0.172257	0.0107996	0.0247689	0.0639838	0.121504	0.0290546	0.00575371	0.0248742	0.0543825	0.0379808	0.0200225	0.00737096	0.0793696	0.0521113	0.013608	0.0281392	0.040414	0.0628613	0.0170086	0.0180688	0.00580212	0.0319856	0.00954126	0.00607169	0.0349338	0.0281405
Sutterella sp. KLE1602	0.0950765	0.12689	0.00540189	0.0485117	0.000129838	0.00756486	0.219306	0.0130778	4.63977e-05	0.000121327	0.000153076	0.00295381	0.0659706	0.000191077	0.0217434	0.000246864	0.00716253	0.00256067	1.67476e-05	0.266395	0.0067234	0.11327	3.88551e-05	0.0318326	3.71545e-05	0.00335737	0.0741245	0.00147227	0.00193486	0.0668041	0.0055783	0.000663394	0.00117515	0.227447	8.45616e-05	0.0488571	0.0341908	0.000154637	0	0.113355	0.000536894	0.000537629	0.00151966	1.27519e-05	0.0370904	5.73911e-05	0.0343399	0.0381148	0.00415555
Dorea formicigenerans	0.0247727	0.0391092	0.0142121	0.0231166	0.0584706	0.0608551	0.0561196	0.0927504	0.123928	0.0749192	0.0797528	0.0793879	0.0251517	0.0746793	0.0890406	0.04105	0.0565188	0.0508143	0.052621	0.0140236	0.0173574	0.0326966	0.141413	0.0736904	0.069194	0.0322407	0.087722	0.064201	0.0507346	0.0112146	0.0351624	0.0380662	0.0635677	0.0437775	0.0170251	0.0741042	0.052495	0.0305407	0.0503832	0.0930769	0.0256218	0.0462687	0.0748433	0.0871211	0.0830639	0.0222103	0.0568635	0.0945452	0.0703858
uncultured Eubacterium sp.	0.00716058	0.0101757	0.00418003	0.0672369	0.0330655	0.0131544	0.0512343	0.0122894	0.015636	0.0228094	0.0233442	0.0193823	0.00436999	0.0590746	0.0132693	0.00782912	0.0118507	0.0284334	0.00999833	0.00251516	0.00317303	0.00233547	0.0705803	0.0434506	0.0205588	0.0323229	0.0116751	0.0242677	0.0105942	0.00239314	0.0121869	0.0096666	0.0117671	0.00948871	0.00821657	0.0133155	0.0942262	0.00632077	0.0137287	0.0149016	0.00556282	0.0118278	0.744011	0.00490949	0.0102866	0.00638476	0.0111907	0.0181017	0.043504
Firmicutes bacterium CAG:83	0.0188056	0.0260319	0.0165272	0.0304078	0.135032	0.0687982	0.0351825	0.61883	0.102585	0.0595107	0.122767	0.0580474	0.0661972	0.0559856	0.186307	0.0502898	0.23747	0.0296306	0.0329593	0.0925958	0.0365671	0.0230799	0.125094	0.149395	0.0092267	0.0496858	0.108356	0.068684	0.0267867	0.00855419	0.0293192	0.0219394	0.04265	0.0314189	0.0119514	0.0659191	0.0608413	0.0119264	0.0307326	0.0694516	0.061713	0.0159334	0.0381739	0.00251213	0.0487495	0.00397433	0.00140772	0.0582278	0.0239332
Candidatus Gastranaerophilales bacterium HUM_1	0.294813	0.000163466	1.17195	0	0	0	0	0	0	0	0.000267884	0.234281	0.176062	0	0	0	0	0	5.02429e-05	0	5.14546e-05	2.28967e-05	1.94276e-05	2.34235e-05	0	4.93731e-05	5.29083e-05	0.0447968	7.92975e-05	0.118537	0.100777	9.47706e-05	0.509466	6.63546e-05	2.81872e-05	3.37528e-05	0.0257295	0.0239107	0	0	0	0.0761479	1.51966e-05	0	1.54222e-05	1.43478e-05	0	0.0550325	5.17289e-05
Alistipes putredinis CAG:67	0.00820935	0.0103801	0.000128616	0.00343849	0.00536666	0.0346723	0.0938885	0.190973	0.0109498	0.00922082	0.000306153	0.0183535	0.00394917	0.134009	0.0959026	0.0452467	0.010288	0.000133022	0.00242003	0.108913	0.0131895	0.00503728	0.0123559	0.00658201	0.161882	0.00301176	0.00851824	0.045657	0.112967	0.126212	0.0061376	0.00533874	0.0237223	0.00316843	0.00522873	0.00534981	0.0358025	0.00724859	0.226357	0.0301058	0.305209	0.0354672	0.036092	0.312294	0.19489	0.00208043	0.00460709	0.00964282	0.00137944
Subdoligranulum sp. AM23-21AC	0.0274489	0.0295464	0.0170417	0.0223295	0.070459	0.155416	0.0848568	0.0710468	0.125598	0.0909343	0.0796763	0.067108	0.0395241	0.0319099	0.1286	0.0306464	0.209992	0.0560686	0.0583236	0.00696424	0.032262	0.0255757	0.107842	0.171507	0.0244353	0.0493896	0.0604389	0.0664673	0.0504491	0.0190814	0.0258456	0.0221921	0.05542	0.0360803	0.00978096	0.0648728	0.0541067	0.0205087	0.0340344	0.0580751	0.0557475	0.0358583	0.0464865	0.00433565	0.0458964	0.00581084	0.0120865	0.0816929	0.0510909
Intestinimonas butyriciproducens	0.0200351	0.0307316	0.02463	0.0336806	0.0743109	0.0785905	0.0489353	0.0613544	0.116737	0.0647277	0.0750074	0.050779	0.0152788	0.0271329	0.124425	0.0365006	0.156469	0.043099	0.0591861	0.00481896	0.0434448	0.0165086	0.115128	0.151644	0.0198281	0.0582603	0.0769992	0.06478	0.0493389	0.00793045	0.0326455	0.0284944	0.0544955	0.0277031	0.00768101	0.0806184	0.0757494	0.0188463	0.0446752	0.0512386	0.0445473	0.0376178	0.0399215	0.00841626	0.0502763	0.00599737	0.020348	0.0681844	0.0371586
Bacteroides sp. AF39-10AT	0.00470139	0.000122599	0.000128616	0.000248565	0.0100408	0.0312261	0.481718	0.000417377	0.0133161	0.0151658	0.0037121	0.00467964	0.000194222	0.00996785	0.000330699	0.000317397	0.000520911	6.65108e-05	0.0761933	0.00738695	1.71515e-05	0.000114484	0.0151924	0.000140541	0.0106757	3.29154e-05	0.00525556	0.00698089	0.00307674	0.00336057	0.0370758	0.00585998	0.0433081	0.00174181	0.00222679	8.43819e-05	0.00447052	0.00044458	0.136057	0.0112696	0.00906754	0.00837399	0.0131907	0.0529842	0.0110731	0.0306899	0.318401	0.000941458	0.00122425
Bacteroides sp.	0.0256768	0.0202289	0.015016	0.0115583	0.0232844	0.0122299	0.0747578	0.0357553	0.0133161	0.00988812	0.0100265	0.0173246	0.00974346	0.0314322	0.0310857	0.097723	0.0151715	0.0100764	0.00835707	0.0505885	0.0169286	0.0180197	0.0135799	0.0195586	0.173227	0.0147132	0.0232444	0.022845	0.0296414	0.0224038	0.00953756	0.0225554	0.0329511	0.017302	0.0211404	0.0189015	0.020856	0.0110758	0.424107	0.0431024	0.0794006	0.0111273	0.415947	0.161401	0.104269	0.00536606	1.38636	0.00487847	0.017105
Bacteroides sp. AM23-18	0.00390577	0.00290152	0.0042765	0.000372848	0.00783359	0.0910305	0.101771	0.0207761	0.00672766	0.00812888	0.0030998	0.00856274	0.00103585	0.0400943	0.00380303	0.0125548	0.00833458	0.00375786	0.400704	0.0318939	0.001698	0.0296055	0.0113068	0.00297479	0.015543	0.0028801	0.010758	0.0207111	0.0149238	0.00924158	0.0329841	0.0125255	0.0431671	0.00973754	0.0150802	0.00324026	0.00251347	0.0039239	0.15643	0.181649	0.0119459	0.0123329	0.0148167	0.0175849	0.0291017	0.0345351	0.458335	0.00292423	0.004897
Acholeplasmatales bacterium	0.0218795	0.0485085	0.000482312	0.0142097	0.0127242	0.00954013	0.00234003	0.00695628	0.197979	0.0401591	0.0849574	0.0358772	0.00404629	0.000573231	0.153279	0.0351253	0.013153	0.128033	0.471998	2.11358e-05	0.000994789	0.000183174	0.0709106	0.287688	7.4309e-05	0.00599061	0.219252	0.175134	0.0398549	0.00625016	0.122472	0.0179748	0.0467552	0.00164228	9.86552e-05	0.00288586	0.082695	0.000541228	0.000614919	0.00324024	0.000507066	0.000619088	0.000243146	0.000102015	0.0902506	8.60866e-05	0.000383924	0.0180589	0.00431074
Firmicutes bacterium AF19-2LB	7.2329e-05	4.08664e-05	6.43082e-05	4.14276e-05	0.000346236	0.000378243	0.1684	9.27504e-05	4.63977e-05	6.06633e-05	0.000114807	9.95668e-05	3.23703e-05	9.55385e-05	8.26747e-05	3.52663e-05	0	3.32554e-05	0.0210769	2.11358e-05	0.118912	0.000114484	0.0416333	9.36941e-05	6.19241e-05	0.101478	0.042503	4.96272e-05	0.0249311	0.0498485	0.206044	7.89755e-05	0.219737	0.083723	0.105462	0.0972417	0.000134307	1.93296e-05	0	0.149781	0.0727939	0.203257	0.109872	0.0514157	0.030027	7.17388e-05	0.0835391	7.13226e-05	0.000120701
Candidatus Gastranaerophilales bacterium HUM_5	0.136593	0.0681652	0.197233	0.0267622	0.000259677	0	0.0582134	0.000324626	4.63977e-05	0.0196549	0.0317634	0.023365	0.0339564	6.36923e-05	0.0452644	0.0434481	0.000455797	6.65108e-05	0.0162117	5.28394e-05	0.169783	0.00664006	0.025489	0.0356506	0.00785198	0.00525001	0.0451837	0.0346232	0.0360328	0.0160009	0.0400784	0.159894	0.11529	0.0494176	0.123996	0.0279642	0.0931902	0.0138207	9.35746e-05	0.0315123	5.96549e-05	0.0140598	0.0525803	0.824488	0.0126154	0	0	0.00584845	0.042159
Firmicutes bacterium CAG:129_59_24	0.0840463	0.0196159	0.0218005	0.0269693	0.0784657	0.0516932	0.117699	0.0316742	0.0227813	0.0470141	0.10015	0.0829723	0.0351865	0.141206	0.177627	0.0154819	0.0287152	0.268105	0.0644951	0.00857056	0.0413695	0.0158445	0.0567091	0.0818184	0.0264664	0.0821569	0.028059	0.0463022	0.0500209	0.0211945	0.0288482	0.0209759	0.116402	0.0307388	0.00493276	0.25112	0.0424603	0.0332275	0.0772659	0.0852789	0.0316469	0.0214237	0.0345115	0.00516453	0.0804421	0.0180925	0.133648	0.0297415	0.100992
Subdoligranulum sp.	0.017576	0.0407847	0.0236654	0.00708411	0.0456166	0.109817	0.0949149	0.0402073	0.126712	0.0311809	0.174852	0.0592754	0.0826737	0.312506	0.0152948	0.0527232	0.0136088	0.0293645	0.0298359	0.0446705	0.0564114	0.017081	0.0401568	0.0378758	0.072798	0.012656	0.0216219	0.0183621	0.0311322	0.00985259	0.0410498	0.0231556	0.159601	0.0310042	0.0778954	0.0662566	0.0511327	0.0212045	0.0727342	0.0181596	0.111823	0.0247147	0.094371	0.126142	0.0449248	0.0126117	0.00607169	0.0353617	0.0108803
Lachnospiraceae bacterium UBA5895	0.00593098	0.00343278	0.00926038	0.00140854	0.0134599	0.0251321	0.0159286	0.00639977	0.0128058	0.00855353	0.00612306	0.0489537	0.00702435	0.027738	0.0052085	0.0138597	0.00345104	0.0064848	0.0218891	0.0190539	0.0167742	0.00318265	0.00860641	0.00763607	0.124492	0.0229256	0.0120807	0.0701728	0.0531294	0.00630108	0.166848	0.104184	0.0217324	0.0174015	0.0118809	0.0595567	0.0244056	0.00529631	0.0735363	0.00434406	0.00442937	0.12794	0.0101058	0.00402961	0.0180902	0.00268303	0.0108352	0.02211	0.0264679
Collinsella aerofaciens	0.0133085	0.0406212	0.0215754	0.0146654	0.0486029	0.0509787	0.0204855	0.238322	0.0780409	0.0426463	0.0766913	0.0438757	0.0180626	0.012006	0.0274893	0.0181622	0.044603	0.0178914	0.0124937	0.0136009	0.0106854	0.017081	0.0266546	0.144757	0.0160507	0.0312367	0.0353075	0.0974843	0.0207284	0.00696301	0.0149098	0.0119253	0.0306322	0.0109817	0.00407305	0.0152394	0.0186495	0.00858233	0.0146912	0.0141004	0.0404907	0.00669593	0.00724879	0.0104821	0.0115666	0.0136878	0.00904355	0.0453754	0.0135875
Clostridium sp. CAG:62	0.0624923	0.0599102	0.0312538	0.00671126	0.00804998	0.0711097	0.504297	0.0226775	0.12133	0.029725	0.00715632	0.245432	0.0282269	0.0237891	0.0812279	0.103718	0.00117205	0.0434648	0.00324067	0.0290511	0.0296036	0.00402983	0.0132302	0.061112	0.0875731	0.0359272	0.0937888	0.0307358	0.00688303	0.00469717	0.0157635	0.00434365	0.27652	0.0138018	0.00348112	0.0118303	0.193671	0.0646961	0.151537	0.144031	0.0161068	0.00896049	0.0519724	0.0182225	0.0961728	0.000315651	0.520033	0.0057486	0.00774209
Salmonella enterica	0.0339223	0.0619535	0.0100964	0.0119726	0.0644864	0.0296711	0.0168318	0.021008	0.0427322	0.371259	0.0462673	0.113141	0.00440236	0.007866	0.0108304	0.0155525	0.0835411	0.0131026	0.0937951	0.00663663	0.364693	0.013074	0.0485495	0.0365875	0.139527	0.154423	0.0185532	0.0198012	0.0197451	0.183215	0.0104648	0.00495966	0.00863342	0.00923988	0.232784	0.0233232	0.0292982	0.00512234	0.0321496	0.012053	0.128258	0.0767018	0.00958907	0.0222138	0.0170569	0.00723127	0.0450471	0.0824204	0.0345032
uncultured Desulfovibrio sp.	0.000614797	0.00106253	0.0015434	0.193922	0.000692472	0.00315202	0.000985275	0.001113	0.00102075	0.00224454	0.00114807	0.000232322	0.00210407	0.000191077	0.00115745	0.000740593	0.0106136	0.00202858	0.000720148	0.000274765	0.000788971	0.00201491	0.02681	0.465168	0.00035916	0.000971005	0.00130507	0.00168732	0.000824694	0.000114565	0.00163375	0.186824	0.000940118	0.00136027	0.00102883	0.00109696	0.153494	0.000599217	0.00383656	0.000356071	0.000700945	0.000602797	0.00101817	0.00093089	0.000539777	0.000186521	0.000796287	0.276988	0.00100009
Bacteroides coprophilus	0.0112833	0.00878628	0.00932469	0.00890693	0.00761719	0.00205932	0.00878537	0.0240223	0.0132697	0.0974253	0.0032146	0.00683692	0.00728331	0.00611446	0.00516717	0.0535696	0.0127623	0.00515459	0.00731871	0.00786251	0.00356752	0.0161193	0.0035941	0.00381803	0.0143169	0.00302822	0.00433848	0.622027	0.00577286	0.0329184	0.00888995	0.0112777	0.00316507	0.0139677	0.0142345	0.00475914	0.00280127	0.0196775	2.39515	0.035073	0.0255919	0.00852061	0.0240866	0.0249045	0.00706336	0.00179347	0.0977158	0.000969987	0.00365551
Bacteroides coprocola CAG:162	0.00423125	0.00241112	0.00215432	0.00223709	0.000259677	0.00193324	0.00250424	0.000417377	0.000139193	6.06633e-05	0.000229615	0.00102886	6.47406e-05	0.00156046	0.00239757	0.149811	0.00201853	0.00478878	0.00107185	0.0011519	0.00102909	0.00231257	0.000466262	0.000491894	0.000284851	0.000329154	0.00262778	0.0010918	0.00130048	0.00193488	0.00057402	0.00298527	0.0294414	0.00106167	0.0052851	0.00239645	0.000920965	0.0044458	0.966532	0.041322	0.000939564	0.00211793	0.750789	0.000688603	0.00277599	0.0152086	2.62431	0.000912929	0.000913877
Firmicutes bacterium CAG:552	0.00401426	0.00232939	0.000450157	0.00604842	0.0016879	0.000462297	0.00135475	0.0213326	0.00352622	0.00230521	0.00252576	0.00159307	0.00103585	0.00178339	0.0040924	0.000740593	0.00996242	0.00498831	0.00137331	1.05679e-05	0.00089188	0.00084718	1.20787	0.0114073	0.000173388	0.00358778	0.00774225	0.00679892	0.00651826	0.000114565	0.00362074	0.00101089	0.00633013	0.00150957	0.000690587	0.00688556	0.0027629	0.00247419	0.000507976	0.00580395	0.00252042	9.77508e-05	0.00159565	3.82557e-05	0.00100244	5.73911e-05	1.42194e-05	0.00269599	0.00243126
Firmicutes bacterium CAG:238	0.00423125	0.00899062	0.00607713	0.0130497	0.0256215	0.0630405	0.00496743	0.0281034	0.144993	0.0735239	0.0284339	0.00371716	0.00349599	0.0062737	0.115993	0.0402389	0.238707	0.0843025	0.014763	0.00116247	0.0143558	0.00638819	0.06652	0.26239	0.00146141	0.0442712	0.035766	0.11492	0.0270405	0.00376792	0.00543111	0.00469114	0.139921	0.00685112	0.00149392	0.0443174	0.0974304	0.0187884	0.0113626	0.0268655	0.0118415	0.00374711	0.0120813	0.000242286	0.0317234	0.000487824	0.000142194	0.0164898	0.0568673
Butyricicoccus sp. AM42-5AC	0.130265	0.035799	0.00340833	0.0064627	0.0849143	0.0419009	0.115729	0.00950691	0.0363758	0.191757	0.0608096	0.0344501	0.00213644	0.0197128	0.0143027	0.041579	0.108154	0.0143996	0.0869286	0.0158835	0.0626546	0.0136007	0.052707	0.0438488	0.0177722	0.00658308	0.0121689	0.0135482	0.140103	0.00092925	0.154676	0.133137	0.218562	0.00663546	0.0768383	0.0360817	0.118191	0.0338848	0.0848855	0.151989	0.0647703	0.00405666	0.0131603	0.0155701	0.0466213	0.00461998	0.0115462	0.0260755	0.0445731
Bacteroides sp. AF14-46	0	0.000122599	6.43082e-05	0.00016571	0.000129838	0.0293348	0.403717	0.214995	0.000231988	0	0.000114807	0.0263188	6.47406e-05	0.149613	0.000248024	0.0504661	0.0210969	0.000299299	0.0179786	0.063978	3.43031e-05	6.86902e-05	0.00858698	0.0188091	0.0102299	4.93731e-05	0.0228564	0.0264182	0.0212359	0.169149	0.0537813	0.0270728	0.0802234	4.9766e-05	0	8.43819e-05	0.0456645	1.93296e-05	0.00384993	0.149728	0.078998	0.167724	0.0511214	0.0703013	0.0821848	0.00360129	0	0.0172601	6.89719e-05
Eubacterium sp. CAG:86	0.00195288	0.0209645	0.00360126	0.0524473	0.0907138	0.000756486	0.483606	0.00435927	0.00352622	0.0379752	0.0654402	0.0806159	0.00213644	0.00445846	0.0137653	0.0274019	0.000976708	0.000565342	0.103031	0.00383614	0.000566001	0.000686902	0.0021176	0.0173334	0.165882	0.0084428	0.024814	0.00703052	0.0189204	0.000547366	0.0184275	0.00202177	0.0874153	0.0191765	0.00659581	0.00148512	0.00266696	0.00121776	0.734306	0.0586982	0.010365	0.00850432	0.00483252	0.0111707	0.00362421	0.0103447	0.876997	0.166738	0.0147082
Elusimicrobia bacterium UBA5880	0	0.000122599	0	0.0336392	0.0218994	0	0	4.63752e-05	0	6.06633e-05	0.06854	3.31889e-05	0	9.55385e-05	0	0	6.51139e-05	0	5.02429e-05	3.17037e-05	3.43031e-05	0.00382376	0.0382335	0.00304506	0	0.812023	0.000158725	0.000115797	3.1719e-05	0.000292777	2.94369e-05	3.15902e-05	0	6.63546e-05	0.000112749	0.0123704	1.91868e-05	0	5.34712e-05	0.000106821	2.98274e-05	0	0	3.82557e-05	1.54222e-05	0	0	7.13226e-05	0.0513495
Bacteroidales bacterium UBA6384	0.000108494	0.0543524	3.21541e-05	0.0485117	0	0	4.10531e-05	0	0	0.00036398	3.82691e-05	0	0	0	0.65933	0.0751173	0.0974755	0.00848013	1.67476e-05	2.11358e-05	0.0972321	0.00934187	0.109707	0.0968563	0	0.0443371	0.0195055	0.0183124	0	8.91061e-05	0	7.89755e-05	0	3.31773e-05	0.00131071	5.06291e-05	0.000134307	0.0666291	1.33678e-05	3.56071e-05	0	8.1459e-05	1.51966e-05	0	1.54222e-05	2.86955e-05	1.42194e-05	4.27936e-05	0.0111045
Bacteroides sp. UNK.MGS-13	0.00303782	0.0134451	0.00112539	0.00178139	0.00441451	0.00445486	0.438899	0.154337	0.00301585	0.0047924	0.00271711	0.0222366	0.000809257	0.107513	0.00549786	0.00775859	0.041152	0.00259392	0.0185312	0.153361	3.43031e-05	0.00103035	0.00501231	0.00583246	0.0133632	0.000115204	0.0033685	0.0112654	0.00623279	0.0185213	0.0252127	0.0025746	0.050453	0.000663546	0.000112749	5.06291e-05	0.105278	7.73183e-05	0.00526691	0.133865	0.0765521	0.146235	0.0485076	0.0384853	0.0178897	0.00718823	0.00400988	0.0349623	0.000500046
Subdoligranulum variabile	0.0160209	0.0433184	0.0213182	0.0152868	0.0441451	0.0434139	0.0709398	0.0395117	0.198257	0.0319089	0.0678129	0.0384991	0.0322732	0.132289	0.0293908	0.0298706	0.0343801	0.0350512	0.0289399	0.0257962	0.108466	0.0269266	0.0740579	0.0620021	0.0858021	0.0274021	0.0304575	0.0384445	0.0406003	0.0109982	0.0242266	0.0294105	0.058632	0.0766396	0.0368548	0.0999756	0.0586156	0.0296129	0.0385795	0.0246935	0.0676934	0.0301235	0.0187526	0.0526399	0.0625987	0.0086517	0.016523	0.0543621	0.0248644
Bacteroides sp. 3_1_40A	0.02593	0.12497	0.00578774	0.0254365	0.00787686	0.0568625	0.0578849	0.0603341	0.0508518	0.0105554	0.00375037	0.0136406	0.00501739	0.0130251	0.0632048	0.308651	0.290213	0.00199532	0.00549322	0.0303615	0.00370473	0.0114484	0.00711049	0.291599	0.0171034	0.00258386	0.0542839	0.0263851	0.0151617	0.0276484	0.00284066	0.0080713	0.0507977	0.00909058	0.012501	0.00391532	0.00399085	0.00187497	0.0331922	0.0722289	0.0490065	0.020153	0.08077	0.173107	0.0526205	0.00275477	0.0682106	0.00697535	0.0063799
Bacteroides cellulosilyticus CAG:158	7.2329e-05	0.000490397	0.00128616	0.000372848	0.0883767	0.000126081	0.482826	0.000417377	4.63977e-05	0.00430709	0.0660907	0.00799853	0.00168325	0.00595523	0.00677932	0.00102272	0.0328825	0.000166277	0.00987273	0.0092152	0.000154364	0.00510597	0.000874241	0.0146397	0.00335629	0.0004279	7.05444e-05	0.0179154	0.0123387	0.0348914	0.00132466	0.000315902	0.000360379	0.000447894	0.000620119	0.000118135	0.0195705	0.000115977	0.207669	0.00206521	2.98274e-05	0.000407295	0.00376876	0.00159399	0.0424419	5.73911e-05	0.0225947	0.000399407	0.000551775
Prevotella sp. UBA631	0.00697975	0.00380058	0.019614	0.00795409	0.415223	0.00504324	0.00250424	0.00310714	0.00496455	0.000485306	0.0420195	0.00102886	0.0102614	0.00149677	0.00810212	0.00190438	0.000260455	0.0442629	0.00361749	0.000475555	0.514323	0.0746434	0.00615854	0.033683	0.00100317	0.134344	0.00218688	0.0100578	0.0102611	0.00427709	0.00953756	0.0355706	0.00434021	0.2517	0.599077	0.0123873	0.00539148	0.0125642	0.000588183	0.0381174	0.00189404	0.00495271	0.00155006	0.00105841	0.000277599	0.00624128	0.00108068	0.00246776	0.283112
Parabacteroides goldsteinii	0.0258215	0.00192072	0.00180063	0.00140854	0.0607211	0.00437081	0.0697082	0.0223528	0.00510374	0.00388245	0.0189432	0.00222366	0.000809257	0.00305723	0.00624194	0.000916925	0.00143251	0.000897896	0.0173589	0.0381923	0.00207534	0.00217519	0.00384666	0.00330272	0.0231596	0.000855801	0.00396812	0.0589736	0.566565	0.00602103	0.433503	0.00887685	0.0144778	0.0271556	0.0218451	0.00118135	0.00257103	0.00141106	0.0153329	0.00437967	0.00265464	0.00223198	0.345647	0.00522829	0.0416399	0.00573911	0.145607	0.00358039	0.00198294
Cyanobacteria bacterium UBA10660	0.379438	0	0.953433	0	4.32795e-05	0	0	0	0	0	0	0.000165945	0.209015	0	0	0	0	0	0	0	0	0	0	0	0	0	0	4.96272e-05	0	0.139757	0.000103029	0	0.551505	0	0	0	1.91868e-05	1.93296e-05	0	0	0	0.0746164	0	0	0	0	0	0.0789827	0
Clostridium sp. CAG:253	0.0111387	0.00845935	0.000128616	0.00401847	0.00242365	0.00500121	0.0199518	0.00255063	0.000556772	0.000788623	0.00107153	0.00414861	0.00657117	0.0249674	0.003431	0.000528995	0.000781366	0.024609	0.00210183	0.000369876	0.000514546	0.000228967	0.00165134	0.00117118	0.0639676	0.00375236	0.0171599	0.00446645	0.00299745	0.00322055	0.00328222	0.00080555	0.00205259	0.000630369	0.0116131	0.00133323	0.00168844	0.000599217	0.00389003	0.0222722	0.00396705	0.00765715	0.707859	0.0676872	0.00115666	0.00863735	3.3452	0.00506391	0.00415555
Bacteroides sp. AF37-16AC	0.000216987	8.17329e-05	0	4.14276e-05	0.000216397	0.0195426	0.0264382	0.000371001	0	6.06633e-05	3.82691e-05	0.000199134	3.23703e-05	0.0522277	0.000289361	0.00867552	0.000325569	3.32554e-05	0.00733546	0.0460443	3.43031e-05	2.28967e-05	7.77103e-05	7.02706e-05	0.0472729	8.22885e-05	0.0858173	0.0100412	0.000142736	5.09178e-05	0.00566661	7.89755e-05	0.0245371	1.65887e-05	2.81872e-05	3.37528e-05	0.0436499	0	0.539257	0.0175899	0.0138698	0.00697289	0.0213664	0.0328872	3.0552	1.43478e-05	0.00258793	0.00279585	0.000103458
Hungatella hathewayi	0.00943894	0.0112383	0.00446942	0.00704269	0.0994562	0.0272755	0.0273414	0.0251353	0.0460265	0.0491373	0.755126	0.229833	0.00699198	0.0126748	0.0150055	0.0207366	3.06758	0.0163949	0.0235974	0.0127554	0.010068	0.00954794	0.017174	0.0328632	0.00896661	0.0197163	0.0207401	0.0194373	0.0267708	0.00341149	0.0113038	0.0149422	0.0211527	0.0101854	0.00769511	0.0227662	0.0287418	0.0144005	0.0226852	0.0154179	0.0218784	0.0136525	0.0202419	0.0111452	0.0436911	0.00394564	0.0180018	0.0142503	0.0127426
Streptococcus salivarius	0.0102707	0.00514917	0.0109324	0.0143339	0.000346236	0.0219801	0.0497564	0.00329264	0.000185591	0.00266919	0.000114807	0.00182539	0.0594966	0.00499985	0.00479513	0.00105799	0.0023441	0.0104755	0.00707587	0.00351911	0.0128294	0.0577685	0.00167077	0.00236578	0.0368077	0.000905174	0.0019047	0.014822	0.0226474	0.0127549	0.0168821	0.350067	0.0379651	0.0194585	0.00173351	0.00123198	0.0138145	0.046507	0.154224	0.0184267	0.00132732	0.0117953	0.012674	0.00882433	0.00343915	0.150393	0.0269031	0.00940032	0.0138116
Ruminococcaceae bacterium AM28-23LB	0.0278467	0.0285248	0.0142443	0.0313607	0.073402	0.0727908	0.0286551	0.0692845	0.0828662	0.0390672	0.0610775	0.0314299	0.0101319	0.0376422	0.0957373	0.0224999	0.0966941	0.0304287	0.039717	0.00291674	0.0328623	0.0167146	0.070017	0.122294	0.0133137	0.0491263	0.0380763	0.0574021	0.0367623	0.0113674	0.0221807	0.0276414	0.0403781	0.0512424	0.00835751	0.0506966	0.0442255	0.0160822	0.0374967	0.0351442	0.0499311	0.0307426	0.0600114	0.0110942	0.0272202	0.00348651	0.0143332	0.0551609	0.0309339
Elusimicrobia bacterium UBA6450	3.61645e-05	0	3.21541e-05	0.0309464	0.0221158	0	4.10531e-05	0.000231876	4.63977e-05	0	0.0654402	0	0	0	4.13373e-05	0	0	0.000731619	0.000360074	6.34073e-05	0	0.00414431	0.0365238	0.00267028	1.23848e-05	0.738984	0.000493811	0.000612069	9.5157e-05	7.63767e-05	8.83108e-05	0	0.00010968	0	0.000126842	0.0115434	1.91868e-05	1.93296e-05	0	5.34106e-05	1.49137e-05	0	1.51966e-05	2.55038e-05	7.71109e-05	4.30433e-05	0.000270169	0.000299555	0.061816
Bacteroidales bacterium 43_8	0.0125129	0.0147119	0.00655944	0.0457775	0.0180475	0.0716981	0.147832	0.111857	0.0122954	0.00897817	0.0157286	0.0291399	0.00747754	0.0606351	0.017403	0.0379466	0.0354871	0.0340868	0.0332105	0.0554497	0.00284716	0.00302237	0.0142016	0.0102361	0.0464555	0.00360424	0.0222744	0.0239038	0.0229646	0.0385066	0.0600955	0.0355706	0.0556393	0.0227265	0.00455223	0.00781376	0.0621076	0.00311206	0.0141832	0.10999	0.0799674	0.0858578	0.0566074	0.0350933	0.0164092	0.00727432	0.0140203	0.0321665	0.00367275
Tyzzerella sp.	0.00632879	0.0152023	0.0317683	0.00555129	0.0599421	0.0709416	0.0731978	0.00375639	0.00208789	0.0222634	0.00493671	0.0306334	0.0287448	0.008694	0.0277373	0.00842865	0.00540445	0.00189556	0.00893486	0.000380444	0.109255	0.0112881	0.0317252	0.00993158	0.010267	0.0687603	0.0464359	0.0015219	0.00201416	0.0271774	0.0888995	0.00083714	0.171916	0.0575792	0.0697774	0.0637927	0.0134691	0.000657206	0.00168434	0.120566	0.0660678	0.179715	0.128989	0.0406404	0.0191235	0.0060691	0.0581005	0.0217677	0.031865
Klebsiella quasipneumoniae	0.00307398	0.0194116	3.21541e-05	0	0.00515026	0.0168108	0.000164213	4.63752e-05	0.0119706	0.0237194	0.000191346	0.000132756	9.71109e-05	6.36923e-05	0.000206687	7.05327e-05	0.000325569	0.00841362	0.0771479	7.39752e-05	0.019467	6.86902e-05	0.00429349	0.0105874	0.0150599	0.00217242	0.00483229	0.000132339	4.75785e-05	0.0273429	5.88738e-05	0.00134258	0.00010968	0.0127069	0.00987962	0.0795721	0.0652542	3.86592e-05	0.0235674	0.00364972	0.116446	0.00506675	0.00196036	5.10077e-05	0.00737181	8.60866e-05	1.18445	0.430346	0.00556948
Clostridiales bacterium AM23-16LB	0.0207946	0.0177769	0.0137298	0.0100669	0.128627	0.0412285	0.0997591	0.0257382	0.0772985	0.0261459	0.199573	0.0365742	0.0182245	0.0698068	0.058699	0.0192201	0.0649185	0.0174591	0.137331	0.0185889	0.0110627	0.0100517	0.0438674	0.0666165	0.0122734	0.0221027	0.0468415	0.0284033	0.129017	0.00757402	0.0416091	0.0702092	0.0440759	0.0211837	0.0589958	0.0404189	0.0309099	0.0307727	0.0854871	0.058627	0.0187913	0.0173508	0.0364263	0.0150983	0.0461278	0.00700171	0.165415	0.0311965	0.0140703
Prevotella sp. UBA6870	0.100465	0.0574991	0.0763017	0.0787952	0.0143255	0.00365635	0	0.0321844	0.00575331	0.000303317	0.00237268	0.00511109	0.0900865	0.000891693	0.00504315	0.0111442	0.000195342	0.0408376	0.0162033	6.34073e-05	0.046069	0.0677973	0.015814	0.0125316	6.19241e-05	0.0178237	0.0162429	0.000612069	0.0364927	0.0355661	0.105752	0.0706041	0.0122372	0.0564512	0.0998532	0.0551857	0.0227555	0.0679435	1.33678e-05	0.0217203	5.96549e-05	0.0466271	0.000638258	2.55038e-05	0.0019432	0.117193	2.84388e-05	0.0118681	0.0440385
Coprococcus sp. CAG:131-related_45_246	0.0182992	0.0295464	0.00877807	0.0287507	0.0811057	0.0956114	0.0570228	0.0604732	0.159098	0.0503505	0.0708744	0.09117	0.0193898	0.0836917	0.0760193	0.0223589	0.0503981	0.0183237	0.0521102	0.00470271	0.0112343	0.00991429	0.0507254	0.0710201	0.0468766	0.0439915	0.0254313	0.0764259	0.0432489	0.0165228	0.0198846	0.0213866	0.0345964	0.0363292	0.00832932	0.0407058	0.0626064	0.0139946	0.0320292	0.0430133	0.0331532	0.0383998	0.0169138	0.00923239	0.0375376	0.0028839	0.00295764	0.0921916	0.0277612
Clostridium sp. CAG:780	0.00072329	0.00167552	0.000128616	0.00149139	0.00112527	0.00121878	0.0108791	0.000139126	0.0550276	0.00054597	0.00107153	0.00292062	0.000194222	0	0.0024389	0.0417553	0.00455797	0.000299299	0.056406	0.000317037	5.14546e-05	0.00013738	0.00176791	0.00217839	0.000309621	0.000131662	0.000758352	0.00162115	0.0408858	0.0537437	0.125652	0.00202177	0.000172355	9.9532e-05	0.000267778	5.06291e-05	0.00560254	0.000599217	2.67356e-05	0.00332926	0.000298274	0.00307915	0.000866207	0.000357054	0.000416399	0.000100434	5.68777e-05	0.00101278	0.0387449
Bacteroides salyersiae	0.0392747	0.000694729	0.00408357	0.0016571	0.00276989	0.324953	0.0289835	0.00440564	0.00556772	0.00285118	0.00195172	0.0032857	0.00142429	0.00436293	0.00119878	0.00116379	0.00527422	0.000199532	0.00261263	0.00374103	0.000274425	0.000412141	0.00161249	0.00196758	0.273457	0.000345612	0.00484993	0.0015219	0.00388558	0.00379338	0.0188396	0.00172167	0.0196171	0.000829433	0.00174761	0.000489415	0.00755959	0.00046391	0.697946	0.00995217	0.00516015	0.00289994	0.0247857	0.00984448	0.503457	0.0952261	0.0139208	0.00199703	0.000551775
Coprococcus eutactus	0.0166357	0.00919495	0.0298712	0.0088655	0.0115989	0.0144153	0.483976	0.0156284	0.0518262	0.0150445	0.0210097	0.0704269	0.0480051	0.0434063	0.0213301	0.0112147	0.00820435	0.0490185	0.0131385	0.0037833	0.00574577	0.0117689	0.0140267	0.0197226	0.0103785	0.00929861	0.0306515	0.0896267	0.0378091	0.0115965	0.0107003	0.00811868	0.0174862	0.0115623	0.0160244	0.00897823	0.0109365	0.0283952	0.01421	0.0580395	0.0339585	0.0113554	0.0137833	0.00543232	0.0458964	0.00723127	0.00914309	0.0202556	0.0289165
Bacteroides sp. AM56-10ce	0.00969209	0.0063343	0.00302249	0.00273422	0.00311612	0.0129443	0.0360857	0.0359871	0.00463977	0.00855353	0.00298499	0.030567	0.0149227	0.0568454	0.0257118	0.000176332	0.00735787	0.000299299	0.294398	0.0643267	8.57577e-05	9.1587e-05	0.00233131	0.000702706	0.0236426	0.000411443	0.0215513	0.0156491	0.109557	0.0129713	0.0384299	0.0401038	0.0201029	0.000812844	0.00827295	0.00060755	3.83735e-05	0.00243553	0.15397	0.0526272	0.0144216	0.0124795	0.00626101	0.0454478	0.0974991	0.0434163	0.723413	0.00944311	0.000413831
Butyricimonas paravirosa	0.0100176	0.0143441	0.0206751	0.0187253	0.00515026	0.0447588	0.032473	0.0905707	0.0160536	0.00709761	0.00153076	0.010886	0.000291333	0.0301902	0.0200899	0.0743767	0.0089206	0.000266043	0.0302713	0.102466	0.00114915	0.00959374	0.0260524	0.0181298	0.0466289	0.00765283	0.0489755	0.0272619	0.024836	0.189236	0.129522	0.00118463	0.0379338	0.00447894	0.0103306	0.0212811	0.0146971	0.00836971	0.00122984	0.0758787	0.00359421	0.046562	0.164063	0.010023	0.000200488	0.00525128	0.000327047	0.0347484	0.00551775
Roseburia sp. CAG:18	0.0197097	0.222926	0.11553	0.00956977	0.0133301	0.0643854	0.0940117	0.00241151	0.0139193	0.00254786	0.0030998	0.043046	0.010844	0.0556353	0.0267866	0.0852387	0.000260455	0.129131	0.0128119	0.00344513	0.0102566	0.0284149	0.00219532	0.00505948	0.479763	0.0102532	0.00384467	0.0247474	0.176088	0.0324601	0.00515146	0.00222711	0.0112344	0.000398128	0.0066099	0.016387	0.0424411	0.328274	0.0300374	0.000729945	0.0586258	0.00475721	0.357911	0.242248	0.0214985	0.000731736	0.000455021	0.141875	0.0144324
Streptococcus parasanguinis	0.00213371	0.00106253	0.00421219	0.030615	0	0.00273175	0.0220045	0.000927504	0.00208789	0.00461041	0.00084192	0.00132756	0.0371611	0.00105092	0.000950759	0.000599528	0.000520911	0.0100099	0.00227768	0.00188108	0.0207534	0.0407562	0.000951951	0.000726129	0.0256985	0.00215596	0.00223979	0.00739445	0.0166525	0.023855	0.00806572	0.0187804	0.0121275	0.00850998	0.00118386	0.00102946	0.00343443	0.0452119	0.237826	0.00646268	0.000894823	0.0130823	0.00964985	0.00275441	0.00309986	0.0921844	0.033117	0.00524934	0.0134668
Bacteroidales bacterium UBA1111	0.00191672	0.0924399	0.00157555	0.0763924	0.000302956	4.2027e-05	4.10531e-05	0	0.000139193	0.000485306	0	3.31889e-05	9.71109e-05	0	0.546645	0.0633383	0.113233	0.00764874	2.51214e-05	8.45431e-05	0.0541303	0.0098227	0.233092	0.102595	2.47697e-05	0.0447156	0.00938241	0.0210254	0	2.54589e-05	2.94369e-05	0.00432786	0.000125349	0.000796256	0.00224088	6.75055e-05	0.00128551	0.0158116	6.6839e-05	1.78035e-05	2.98274e-05	1.62918e-05	4.55899e-05	1.27519e-05	0.00242128	0	2.84388e-05	0.000841607	0.0323995
Mailhella massiliensis	0.000578632	0.000858195	0.000418003	0.000994261	0.00701128	0.122383	0.00114949	0.00273614	0.0433818	0.000970613	0.015499	0.000531023	6.47406e-05	0.000191077	0.00223222	0.0502193	0.0128925	0.000365809	0.0285631	0.000359308	0.00137212	0.00361769	0.00512888	0.0216433	0.000866938	0.0118989	0.00467357	0.00104217	0.000602661	0.00133659	0.0152336	0.000789755	0.0124096	0.0032182	0.000873803	0.000506291	0.00274371	0.000115977	0.0177391	0.000943587	0.000820254	0.00148255	0.0449516	0.00133895	0.000586043	0.000559563	0.000355485	0.00211115	0.00112079
Oscillospiraceae bacterium UBA757	0.0154784	0.0196568	0.0143729	0.0307807	0.0589899	0.0644274	0.0266435	0.0434999	0.0419435	0.0319089	0.0521991	0.0475597	0.0116209	0.0198083	0.118059	0.0200665	0.0627698	0.0241102	0.0423213	0.00224039	0.0427588	0.0135091	0.147144	0.185116	0.013871	0.069863	0.0472471	0.0478241	0.030593	0.00812139	0.0169998	0.0274677	0.0444989	0.0180982	0.00346703	0.0638096	0.0341908	0.0162368	0.0412931	0.0453278	0.0351367	0.0172856	0.0242994	0.00294569	0.0225472	0.00245347	0.0226515	0.0563306	0.0450041
Butyricicoccus sp. AM28-25	0.0274127	0.0314263	0.00774914	0.027425	0.046915	0.0846003	0.0330478	0.0334829	0.0880164	0.0331222	0.0391493	0.0607357	0.0166707	0.0150951	0.0842455	0.0126253	0.084062	0.021616	0.0331603	0.00807386	0.0227258	0.0155011	0.0555628	0.0946076	0.0124715	0.0277477	0.095376	0.044499	0.0299903	0.00852873	0.0350152	0.0270096	0.04804	0.0466639	0.00945681	0.0487052	0.0349583	0.0220744	0.0198111	0.0444198	0.0273816	0.0159985	0.0909214	0.00318798	0.0276828	0.00325694	0.0506496	0.0599538	0.0477285
Clostridiales bacterium UBA5892	0.0112833	0.0147936	0.00684882	0.0109783	0.119754	0.131839	0.0461437	0.0527286	0.0716844	0.0582368	0.265741	0.0421499	0.00560006	0.0135028	0.0406759	0.0292711	0.0711695	0.0484199	0.0562888	0.000771456	0.0881761	0.00753303	0.0788371	0.0646255	0.010267	0.031895	0.0670701	0.151694	0.0259303	0.00833779	0.00774191	0.119095	0.0449377	0.022826	0.00634212	0.027711	0.0408486	0.00612748	0.0142768	0.0265095	0.0238172	0.0285107	0.0166859	0.000956394	0.0143118	0.00614084	0.00025595	0.0426794	0.0525221
Enterococcus faecium	0.0211562	0.0405395	0.0173311	0.028295	0.0324596	0.101243	0.0337046	0.131659	0.0629152	0.0273592	0.0391876	0.0470287	0.0135955	0.0478329	0.106278	0.0313518	0.0754019	0.0291982	0.0296684	0.0215056	0.0226057	0.0127306	0.0567479	0.032465	0.0323244	0.0205228	0.0362598	0.05679	0.0240113	0.0109219	0.0316594	0.0228081	0.034565	0.0252645	0.0178143	0.0398958	0.0254033	0.0165848	0.0218831	0.0306755	0.0297976	0.0168946	0.028904	0.0223031	0.0308906	0.00754692	0.0150441	0.0229516	0.0226745
Parasutterella excrementihominis	0.0111025	0.00911321	6.43082e-05	4.14276e-05	0.244096	0.0328651	0.0188434	0.000139126	0.0340095	0.00036398	0.210365	0.0212409	9.71109e-05	9.55385e-05	0.000165349	0.000211598	0.000130228	0.0101762	0.00377659	0.0294421	3.43031e-05	0.00286209	0.00283642	0.00979103	0.137063	0.0037359	0.00476175	0.00714631	0.00379042	0.00138751	0	1.57951e-05	0.116872	0.00711653	0.016856	0.0082863	0.00951664	0.0769317	0.359594	0.000106821	0.42607	0.00566955	0.0273083	0.596165	0.00475003	0.130134	0.0140488	5.70581e-05	0.000120701
Candidatus Gastranaerophilales bacterium HUM_14	0.0186971	0.0797713	0.0289387	0.144582	8.6559e-05	0	0	0.0594994	0.000371181	0	0.000344422	0.000165945	0.0547382	6.36923e-05	0.233969	0.000282131	0	0.0439969	0.0190588	1.05679e-05	0.025916	0.0336811	0.0507254	9.36941e-05	0	0.00926569	8.81805e-05	3.30848e-05	0.0894318	0.0573589	0.132025	0.0287471	1.56686e-05	0.0220629	0.0741746	0.0269009	0.0347281	0.103993	0	7.12141e-05	0	0.0363307	0.0376876	1.27519e-05	4.62666e-05	0.0266725	0	0.012567	0.0481941
Bacteroides sp. CAG:144	0.00072329	0.00171639	0.000996777	0.0430018	0.000519354	0.448806	0.0033253	0.0877418	0.000510374	0.211836	0.000459229	0.411443	0.00184511	0.000828	0.00177751	0.210928	0.00104182	0.00116394	0.033445	0.00123644	0.001132	0.000686902	0.000893668	0.102033	0.000136233	0.000724139	0.000705444	0.000893289	0.0310053	0.00022913	0.00379736	0.00308004	0.24758	0.000763078	0.00180398	0.000776313	0.000613977	0.000715194	0.00192496	0.000676534	0.0890051	0.000439879	0.00129171	0.000714107	0.00582959	0.000143478	0.215481	0.0200987	0.000844905
Bacteroides sp. AF29-11	0.10466	0.0197385	0.0177169	0.00393562	0.0181774	0.0129443	0.0496333	0.020266	0.0039902	0.00461041	0.00489845	0.00726837	0.000129481	0.040986	0.0120705	0.011779	0.0115903	3.32554e-05	0.00331603	0.124236	0.00404776	0.0144478	0.00497346	0.0075658	0.0949916	0.00439421	0.0109344	0.0255911	0.0370161	0.00857965	0.00684408	0.0149106	0.00617344	0.000829433	0.00202948	0.00636239	0.00673456	0.0169327	0.0466536	0.0119996	0.0530779	0.00591392	0.223618	0.0520151	0.0910834	0.00153521	0.0558965	0.000941458	0.0019657
Clostridium sp. CAG:217	0.146756	0.0904783	0.0374595	0.00459846	0.0031594	0.00138689	0.00279161	0.0202196	0.00106715	0.0616946	0.00654402	0.138929	0.0077365	0.000700616	0.0572522	0.00130485	0.00488354	0.0899559	0.0096885	0.00040158	0.0160024	0.00132801	0.0103937	0.163684	0.0975181	0.0744382	0.00167543	0.0220676	0.0135757	0.001082	0.00203115	0.00134258	0.00777165	0.0993827	0.00273416	0.0605693	0.00282046	0.107434	0.00239284	0.00126405	0.18487	0.0174811	0.0243146	0.122061	0.328816	0.000373042	0.000455021	0.00610522	0.00125874
Ruminococcus flavefaciens	0.0404319	0.103719	0.00977485	0.0644613	0.0247126	0.0418589	0.0362089	0.0383059	0.12365	0.0616946	0.0634502	0.0765005	0.0494942	0.0203179	0.0567975	0.0388988	0.123065	0.0193879	0.053718	0.00515713	0.029432	0.00732696	0.0634699	0.0921482	0.00848361	0.0347258	0.0737718	0.050719	0.0382056	0.00236768	0.0266846	0.040009	0.111263	0.0458842	0.00570791	0.0388325	0.110458	0.0454052	0.0284467	0.0566864	0.0479178	0.0935475	0.0202267	0.00408061	0.0206503	0.00134869	0.00184852	0.0941173	0.0413659
Bacteroides sp. AM44-19	0.0338138	0.000163466	0.00758837	0.00770553	0.0120317	0.0176093	0.0912201	0.0398827	0.0183735	0.00018199	0.000153076	0.0154328	9.71109e-05	0.0182479	0.0119465	0.0236284	0.0168645	0.00505482	3.34953e-05	0.0732249	0.00902171	0.0403441	0.00759618	0.000163965	0.15247	0.00339029	0.0407394	0.00613723	0.0304503	0.0308435	8.83108e-05	0.0169797	0.0144778	0.000132709	0.00410124	0.00135011	0.000172681	7.73183e-05	0.17342	0.0139224	0.117953	0.0442648	0.0940519	0.264653	0.351071	0.00012913	0.0103375	0.00303834	0.000120701
Clostridium sp. AF36-4	0.0379004	0.0370659	0.0190674	0.00472274	0.00740079	0.110069	0.338196	0.0130778	0.0717308	0.0225061	0.00455402	0.129735	0.0142106	0.0349034	0.044727	0.0635147	0.0018883	0.0278348	0.00381846	0.0155031	0.0196042	0.00290789	0.0126085	0.0348542	0.0510379	0.0239789	0.0577406	0.022233	0.0162877	0.00252043	0.0098025	0.00350651	0.54436	0.00889152	0.00508779	0.00929888	0.107024	0.0398189	0.0821585	0.0921689	0.0222811	0.00713581	0.0357576	0.009972	0.0537617	0.000315651	0.29565	0.00831622	0.00436247
Bacteroidales bacterium UBA5889	0.00256768	0.0933389	0.00173632	0.124324	0.000173118	0	0	0	0	6.06633e-05	3.82691e-05	3.31889e-05	0	0	0.530978	0.0206308	0.101382	0.016794	8.37381e-06	4.22715e-05	0.123388	0.0105096	0.158004	0.0701535	0	0.0598238	0.0241967	0.0107195	3.1719e-05	0	1.47185e-05	0.00120043	1.56686e-05	0.00220629	0.00212813	0.000691931	0.000959339	0.0165655	1.33678e-05	3.56071e-05	0	0	6.07865e-05	2.55038e-05	0.000123378	1.43478e-05	2.84388e-05	8.55871e-05	0.0311408
Clostridium sp. AM30-24	0.019999	0.0230078	0.0124758	0.0214595	0.039341	0.0324028	0.0981991	0.0236977	0.0332671	0.0400378	0.0174507	0.0349147	0.0222708	0.0328334	0.0236036	0.0208777	0.0171901	0.0165944	0.0542623	0.0095111	0.0402547	0.00691482	0.025081	0.0323947	0.0184905	0.029772	0.0406159	0.0607768	0.0411237	0.0135951	0.0435078	0.0961606	0.0730315	0.0501807	0.0637736	0.0784076	0.0480629	0.0532143	0.0623608	0.105967	0.0907947	0.0206254	0.0807092	0.0230937	0.0665159	0.0194986	0.0473507	0.0604816	0.0482286
Alistipes indistinctus	0.000650961	0.000449531	0.0129581	0.00157425	0.0161865	0.0241235	0.0419153	0.00862578	0.00445418	0.00036398	0.0511658	0.134581	0.00200696	0.0293622	0.00173617	0.00179858	0.00879037	0.000465576	0.00209345	0.0103248	0.000514546	0.00242705	0.00271986	0.00189731	0.00237789	0.00108621	0.0188354	0.139932	0.315763	0.107615	0.0428307	0.00124781	0.00562504	0.000447894	0.000394621	0.000320651	0.0023216	0.000386592	0.0228188	0.0871127	0.0327953	0.00490383	0.00518205	0.0042974	0.0232412	0.0086517	0.000227511	0.00151204	0.000482803
uncultured Succinivibrio sp.	0.147804	0.0586433	0.135369	0.0528616	4.32795e-05	8.4054e-05	4.10531e-05	9.27504e-05	0.000185591	0	3.82691e-05	0.0422827	0.000129481	3.18462e-05	0.000124012	0.124949	0.00696718	0.000232788	0.184157	0.000169086	0.00161224	0.0329713	0.00270043	0.0564039	2.47697e-05	0.0234522	0.095764	0.0213231	0.000491645	5.09178e-05	0.000264932	0.11175	0.000219361	0.0674661	0.000648306	0.0287405	0.11113	0.000154637	6.6839e-05	0.000267053	5.96549e-05	0.0443626	9.11797e-05	0.000191279	0.000339288	0.000229564	2.84388e-05	0.000328084	0.168084
Bacteroidaceae bacterium	0.0107047	0.015611	0.00774914	0.0108126	0.0112094	0.0120197	0.450435	0.0644151	0.00723804	0.00879618	0.00562556	0.0172914	0.0100995	0.0371326	0.0223635	0.0451056	0.0347057	0.0107082	0.0147463	0.0756344	0.00543704	0.0184548	0.00514831	0.00765949	0.0272095	0.00556271	0.00691335	0.0102397	0.0139881	0.0076504	0.0184864	0.0111197	0.0307575	0.00713312	0.0155171	0.0070037	0.0526485	0.00456178	0.100339	0.0717126	0.108796	0.0678553	0.0644185	0.026728	0.0107338	0.0166721	0.140218	0.0199703	0.0105182
[Clostridium] bolteae	0.00773921	0.0138537	0.00594851	0.0104397	0.0369174	0.0368577	0.016257	0.0404855	0.104302	0.0205042	0.0992701	0.0223693	0.00993768	0.0363365	0.0171137	0.030717	0.213899	0.0206516	0.0155334	0.0616636	0.0102738	0.0220496	0.0241096	0.0411317	0.0345784	0.0304138	0.0448133	0.0250121	0.025169	0.00506632	0.00905185	0.0209285	0.0242551	0.018712	0.00591931	0.0266984	0.0167884	0.0101674	0.0222574	0.0140292	0.187779	0.0106874	0.0301805	0.0114895	0.0228094	0.00252521	0.021642	0.0151775	0.015398
Coprococcus catus	0.00976442	0.0393952	0.0100964	0.0118483	0.170478	0.0406401	0.0667935	0.137549	0.066859	0.310899	0.466156	0.0715553	0.0180626	0.0295214	0.024637	0.0264145	0.104247	0.0240769	0.108458	0.00599199	0.020376	0.0116086	0.0444697	0.118921	0.0255994	0.0585072	0.026948	0.0664673	0.0105624	0.00590646	0.0395485	0.0127624	0.0282349	0.0228592	0.0118104	0.0369761	0.0306988	0.0143232	0.0301711	0.0276667	0.0353903	0.0139947	0.0523068	0.0207219	0.0228094	0.0131999	0.0138639	0.0250485	0.0135012
Prevotella intermedia	0.0349711	0.0377606	0.0419933	0.0698883	0.0186102	0.00735472	0.000821063	0.0263411	0.00538213	0.00837154	0.00463056	0.0095916	0.153079	0.00324831	0.0183538	0.0065948	0.00520911	0.0568335	0.00609614	0.00693253	0.0214909	0.0661029	0.0209818	0.00817481	0.000445854	0.024522	0.0072308	0.00537628	0.0743494	0.0440312	0.0374585	0.0450002	0.0181286	0.0537307	0.0687204	0.0447393	0.0400044	0.0789033	0.000975849	0.0152932	0.000939564	0.0212282	0.00478694	0.000548332	0.000909909	0.0271747	0.000540338	0.00676138	0.0414004
Bacteroidales bacterium 55_9	0.00951127	0.00429098	0.000578774	0.101208	0.00445779	0.00491716	0.0157644	0.0054259	0.00737723	0.00576301	0.00899324	0.00693648	0.00139192	0.00280246	0.0135586	0.00603054	0.0291059	0.00352507	0.00632223	0.00288503	0.0237549	0.00192333	0.00874241	0.0091586	0.00190726	0.00913403	0.00446193	0.731306	0.00502746	0.00141297	0.00535752	0.00375923	0.0176742	0.00305231	0.000901991	0.00372968	0.00579441	0.00092782	0.030786	0.00482476	0.420149	0.00250894	0.00598747	0.00156849	0.00971598	0.000659997	0.000312827	0.00472156	0.00788003
Prevotella sp. CAG:1320	0.0253152	0.0105844	0.0122186	0.0135468	0.00134166	0.00214338	0.000369478	0.00310714	0.000417579	0.00121327	0.00042096	0.000862912	0.0145666	0.00175154	0.00690333	0.00130485	0.000520911	0.0127368	0.00279685	0.000285333	0.00994789	0.026171	0.00530373	0.00353695	0.000297236	0.00921632	0.00164016	0.00198509	0.00447238	0.00933069	0.00672634	0.0209759	0.00324341	0.0111808	0.0263409	0.014885	0.00802007	0.0184018	0.00483914	0.00801159	0.00296783	0.0167154	3.309	0.00059934	0.000539777	0.0143765	0.00409519	0.00269599	0.0219158
Klebsiella quasivariicola	0	0.000122599	0	0	4.32795e-05	0	0	0	9.27953e-05	0.000242653	0	0	0	0	0	3.52663e-05	0	0.000133022	0.00551834	0	0.00114915	9.1587e-05	0.000116565	0.000117118	0.0327455	3.29154e-05	0.00225742	0	1.58595e-05	0.000114565	0	6.31804e-05	1.56686e-05	1.65887e-05	7.0468e-05	3.79135	0.0386422	5.79887e-05	0.00467873	0.00849228	0.032318	0	1.51966e-05	1.27519e-05	0.00149595	1.43478e-05	0.0225947	0.0202984	0.00920774
Shinella sp. CPCC 100929	0.421389	0.0385779	0.0157877	0.05659	0.0104736	0.00403459	0.000369478	0.0471172	0.00691325	0.00321516	0.00348249	0.00461326	0.00582665	0.001656	0.00322431	0.00811126	0.00247433	0.0353838	0.00808073	0.000285333	0.0277169	0.120414	0.00940294	0.0107748	0.000272466	0.0266944	0.00220451	0.0092472	0.0838809	0.0146389	0.0273763	0.118937	0.00332175	0.0543444	0.0298925	0.0596411	0.0557184	0.0420418	0.00024062	0.0930591	0.000432498	0.0277612	0.00094219	0.000102015	0.00245213	0.000645649	0.000767849	0.0110835	0.0440385
Bacteroidales bacterium UBA4676	0	0.0900288	0	0.087205	0	0	0	4.63752e-05	0	6.06633e-05	3.82691e-05	0	0	0	0.399608	0.0228173	0.123521	0.0147654	3.34953e-05	3.17037e-05	0.0445425	0.0107386	0.153342	0.0622832	1.23848e-05	0.0446333	0.00717789	1.65424e-05	1.58595e-05	3.81883e-05	2.94369e-05	3.15902e-05	1.56686e-05	0.000149298	0.00253685	0.00224456	9.59339e-05	0.0172033	0	1.78035e-05	0	0	0	0	0	0.00535172	0	1.42645e-05	0.0253472
Clostridiales bacterium UBA6330	0.0152614	0.0196976	0.00308679	0.0377819	0.0107333	0.0102966	0.0396984	0.348973	0.0218069	0.0422217	0.0252193	0.0158311	0.0271587	0.00872585	0.0599805	0.01192	0.040045	0.389121	0.0195696	3.17037e-05	0.0510601	0.00203781	0.10285	0.112573	0.000495393	0.168609	0.0725373	0.139998	0.034431	0.00105654	0.015734	0.0213234	0.0405974	0.0232573	0.000986552	0.021298	0.0367619	0.00576022	0.054701	0.0308179	0.0276202	0.00648414	0.133776	8.92634e-05	0.00356253	2.86955e-05	4.26583e-05	0.0347769	0.028744
Roseburia sp. CAG:18_43_25	0.0186609	0.184757	0.0879093	0.00865836	0.0109064	0.0508527	0.0933549	0.00171588	0.0115066	0.00175924	0.000306153	0.0326911	0.0104232	0.0545843	0.0191805	0.0711674	0	0.118057	0.0111539	0.00268424	0.00723795	0.030384	0.00256444	0.0031856	0.387162	0.0108785	0.00294523	0.0203471	0.160879	0.0240714	0.00540168	0.00270096	0.00926017	0.000680135	0.00629984	0.0145812	0.0367043	0.262592	0.0258132	0.000943587	0.0442788	0.00410553	0.309175	0.232238	0.0198329	0.000817823	0.0024884	0.103232	0.0128633
Bacteroides sp. HMSC068A09	0.0118981	0.000163466	0.000128616	0.00281707	0.000259677	0.116373	0.0208139	0.0702584	4.63977e-05	0.000424643	0	0.0177893	6.47406e-05	0.0900291	0.00702735	7.05327e-05	6.51139e-05	0	0.00702563	0.146735	0.00102909	0.00013738	0.000174848	0.00320902	0.0199643	4.93731e-05	7.05444e-05	0.00537628	0.00910336	0.00728124	0.00833065	0.00846617	9.40118e-05	0.00404763	0.00256504	0.000101258	7.67471e-05	0.000154637	0.043071	0.0515768	0.000134223	0.0123166	0.205914	0.0954991	0.0267267	0.00843649	0.0363022	0.00499258	1.7243e-05
Blautia sp. TM10-2	0.0235069	0.0239069	0.0090353	0.0138782	0.100582	0.0547612	0.0279572	0.0585255	0.0542389	0.0273592	0.118175	0.0502812	0.0210083	0.0258272	0.0562188	0.0225704	0.0398497	0.023046	0.0289985	0.00160632	0.021508	0.00380086	0.0428572	0.09435	0.0121	0.0275996	0.0360482	0.0414883	0.0347323	0.00939433	0.042816	0.0173904	0.0458934	0.0199396	0.00845616	0.0527724	0.0342868	0.00807976	0.0311603	0.0577191	0.0132583	0.0163244	0.0449668	0.00790619	0.045881	0.00328564	0.00779224	0.0271311	0.0159325
Bacteroides sp. AF25-18	0.0067266	4.08664e-05	0.000128616	0.000289993	0.000129838	0.0247119	0.166019	4.63752e-05	9.27953e-05	0.0104341	3.82691e-05	0.294187	0.00352836	0.0223879	0.0215781	0.0126959	0.000260455	6.65108e-05	0.031025	0.0143618	6.86062e-05	0.00013738	0.000135993	0.00262343	0.0746805	3.29154e-05	0.00458539	0.00342428	0.0044248	0.020609	0.162404	0.0103458	0.018818	0.00598851	0.00411533	0.00163701	0.00454727	5.79887e-05	0.061278	0.0113587	0.002938	0.00286736	0.0502856	0.0276844	0.0216373	0.0128412	0.194877	0.000128381	0.00106906
Oscillospiraceae bacterium UBA4632	0.0110663	0.0104209	0.0102572	0.0241523	0.0343639	0.0291667	0.0232771	0.0229093	0.0189766	0.0175317	0.0321843	0.0526044	0.00929027	0.0104455	0.0815172	0.00959244	0.0360731	0.0148319	0.0224334	0.00104622	0.041764	0.00815124	0.181143	0.25548	0.00973447	0.065946	0.0265071	0.0299583	0.0218703	0.00720487	0.0115246	0.0290788	0.0458308	0.0125742	0.00283281	0.0607381	0.0274179	0.0114238	0.0198244	0.0339869	0.0204467	0.0118604	0.0116254	0.00218058	0.018738	0.00172173	0.00464975	0.0370307	0.0382621
Bacteriophage sp.	0.0126576	0.0123008	0.00215432	0.0229094	0.171863	0.0635028	0.00443374	0.0221673	0.198953	0.0353667	0.0997676	0.0292726	0.0152464	0.00885324	0.104625	0.0730718	0.0655697	0.0064848	0.0156925	0.000528394	0.0494136	0.0416492	0.121422	0.0349011	0.0083226	0.0472336	0.0282354	0.0848294	0.00336222	0.000801955	0.00273763	0.0248299	0.0151516	0.006735	0.00786423	0.089968	0.00943989	0.0103027	0.0389671	0.0256371	0.00284852	0.0246658	0.00844932	0.006631	0.0171186	0.000100434	0.0024884	0.0417808	0.0261748
Alistipes sp. 56_11	0.0382982	0.00167552	0.000225079	0.00318992	0.000302956	0.00226946	0.00258635	0.00468389	0.00125274	0.000424643	0.000267884	0.0298368	0.000226592	0.00175154	0.0024389	0.159615	0.00670673	0.000731619	0.00204321	0.00054953	0.000600304	0.000343451	0.00139878	0.000890094	0.0015481	0.000757055	0.00105817	0.0198178	0.00962672	0.000572825	0.0023108	0.000126361	0.00387015	0.000331773	8.45616e-05	0.000151887	0.00117039	0.000135307	0.00237947	0.00220764	0.0183737	0.000488754	0.00098778	0.00140271	0.0630613	0.0188673	0.000526119	0.00178307	0.000948363
Salmonella sp. gx-f5	0.102346	0.0533716	0.0212217	0.0509145	0.00947821	0.0285784	0.000287372	0.010388	0.00157752	0.00054597	0.00237268	0.00610676	0.025087	0	0.00562188	0.00793492	0.000260455	0.0289655	0.00433764	4.22715e-05	0.0560512	0.0477397	0.0414779	0.0157875	0.000817399	0.0458841	0.00462066	0.00433411	0.014448	0.020469	0.0196786	0.0991616	0.00393283	0.0309378	0.0621105	0.0210955	0.0182658	0.0466809	0.000374298	0.0176789	0.000894823	0.0940851	0.000379915	3.82557e-05	0.000740265	0.0171599	1.42194e-05	0.0217106	0.105579
Lachnoclostridium sp. UBA5890	0.0269064	0.00739682	0.00562697	0.0045156	0.0122914	0.00437081	0.0163802	0.0685889	0.0139657	0.0128	0.0011098	0.0280114	0.00161851	0.221586	0.00578723	0.0398157	0.00507888	0.0178914	0.00599565	0.000676345	0.0225371	0.00178595	0.0167271	0.0244307	0.00232835	0.0145157	0.0739482	0.103423	0.190758	0.000114565	0.00759473	0.00101089	0.00291437	0.0032182	0.00186036	0.00165388	0.0816397	0.0292843	0.00180465	0.0139224	0.0545246	0.0195339	0.191067	0.00328999	0.0241511	0.000301303	0.00169211	0.057486	0.00853527
Subdoligranulum sp. 60_17	0.0100899	0.0180221	0.0137941	0.00376991	0.0381725	0.0614855	0.0560375	0.026944	0.0827734	0.0278445	0.118481	0.0310648	0.0467103	0.17232	0.0136413	0.0299058	0.0112647	0.0163617	0.0157009	0.0286073	0.036893	0.0122956	0.0248284	0.033683	0.0527098	0.0101544	0.0160312	0.0111165	0.0199671	0.00785407	0.0236379	0.0166638	0.0948736	0.0200225	0.0488343	0.0437604	0.0384311	0.0149418	0.0437795	0.0146701	0.0641588	0.0170575	0.0580055	0.0735275	0.0305051	0.00787692	0.00226089	0.0238645	0.00934569
Butyricicoccus sp. AM27-36	0.0215179	0.0237843	0.00999993	0.0211281	0.0408991	0.0465659	0.0242214	0.0258773	0.0534501	0.0278445	0.0463056	0.0295381	0.0107469	0.0218465	0.0730431	0.0178448	0.0530027	0.0193546	0.0217217	0.00432227	0.0197586	0.0101433	0.0501037	0.0617444	0.0102175	0.0210823	0.158072	0.0357977	0.0275321	0.00390794	0.0324542	0.0237084	0.034377	0.0412892	0.00715955	0.0572109	0.0382584	0.013492	0.0523617	0.0496362	0.0158831	0.0101824	0.0282657	0.00492224	0.0375068	0.00463433	0.040241	0.0443341	0.0350722
Methanobrevibacter smithii	0.000216987	0.00187986	0	0.000869979	0.00761719	0	0	0.00468389	0.0102539	6.06633e-05	0.0101413	0	0	0.000127385	0.0821373	0.00211598	0.0207713	0.000565342	7.53643e-05	0.000211358	5.14546e-05	0.00304527	0.0117731	0.011782	0.00123848	0.000822885	8.81805e-05	0.0051116	0	3.81883e-05	0.000250214	0.119427	0.00327475	0.00213994	0.00101474	3.37528e-05	0.00510368	0.00121776	0.0195036	5.34106e-05	2.98274e-05	4.88754e-05	9.11797e-05	8.92634e-05	6.16888e-05	5.73911e-05	0.000298608	0.00118396	0.339962
Candidatus Gastranaerophilales bacterium HUM_7	0.0150083	0.050184	0.0430865	0.0455289	0.000346236	0.000126081	4.10531e-05	0.0403464	0.000371181	0	0.00524287	0.00504472	0.152755	0.0111462	0.0322431	0.155595	0.000130228	0.0231125	0.0459806	0.00484009	0.00909032	0.0180655	0.0047209	0.0031856	3.71545e-05	0.00892008	0.0117104	9.92544e-05	0.059378	0.0265154	0.0476289	0.021355	0.0247408	0.0293287	0.0312314	0.0520467	0.0278784	0.0265202	2.67356e-05	0.169436	0.000104396	0.0281522	0.0349218	0	0.000123378	7.17388e-05	5.68777e-05	0.00586272	0.0297441
Intestinimonas timonensis	0.0148636	0.0322027	0.0070739	0.0188081	0.0456598	0.045095	0.0975833	0.0348278	0.0429178	0.0256606	0.0459612	0.0250244	0.00886946	0.0157639	0.0666358	0.0189028	0.0838667	0.0226802	0.0253978	0.00245175	0.0231717	0.0101433	0.039302	0.0834112	0.0106262	0.0403214	0.0294699	0.0363933	0.0402831	0.00631381	0.0154691	0.020739	0.0253205	0.0167711	0.00851254	0.0591517	0.0279935	0.0115204	0.0780278	0.0346991	0.0279781	0.0128868	0.0393289	0.00828875	0.0299807	0.00309912	0.0146744	0.0291709	0.0275887
Lachnospiraceae bacterium OF11-28	0.0165272	0.0191664	0.0103536	0.0111854	0.0832264	0.0439182	0.0677787	0.0332974	0.036515	0.0221421	0.0669709	0.0320605	0.0103261	0.0479922	0.0364182	0.0201018	0.0152366	0.0192549	0.0519009	0.0111174	0.0195184	0.0133946	0.0359993	0.0423732	0.0140072	0.0220862	0.0564532	0.0382295	0.0924926	0.00931796	0.0279945	0.0308162	0.0360849	0.0280017	0.0167573	0.0638433	0.025173	0.0227316	0.136619	0.0447225	0.0371501	0.0141576	0.0488875	0.0177379	0.028932	0.0386098	0.0534792	0.028472	0.0223814
Firmicutes bacterium CAG:449	0.00101261	0.00449531	0.00266879	0.00227852	0.00350564	0.000126081	0.0065685	0.0377958	0.000278386	0.000424643	0.00390345	0.0035844	0.00284859	0.00105092	0.000330699	0.000705327	0.00221387	0.00309275	0.00295596	0	6.86062e-05	0.00125932	0.00207875	0.00107748	3.71545e-05	0.000263323	0.00592573	0.00231594	0.00103087	0.000190942	0.00612288	0.00657076	0.00106547	0.000182475	0.000310059	0.00528231	0.000882592	0.00442647	0.00284734	0.0244799	2.98274e-05	0.00120559	0.000167163	1.27519e-05	0.00223622	1.43478e-05	0	0.0145213	0.00139668
Bacteroides sp. AF20-13LB	0.0520046	0.0115243	0.00704175	0.0113512	0.0050637	0.00848945	0.250137	0.116402	0.0144297	0.0158938	3.82691e-05	0.0280446	0.0460953	0.0212414	0.0102103	0.0180211	0.0241572	0.00502157	0.0107185	0.0425991	0.00459661	0.0255299	0.0358633	0.00503606	0.0110844	0.00566145	0.0100526	0.0506528	0.0640724	0.0159627	0.0086103	0.0578732	0.00789699	0.0125078	0.0382923	0.00597424	0.00569847	0.00655273	0.0495143	0.0124803	0.0218039	0.0148092	0.0332502	0.0324791	0.222002	0.00302738	0.0886439	0.00191145	0.00456939
uncultured Erysipelotrichaceae bacterium	0.00889647	0.0196976	0.00794206	0.0892764	0.0426303	0.0246278	0.0245498	0.0831043	0.0367933	0.0377932	0.040106	0.0421499	0.00873998	0.00477693	0.104625	0.0210187	0.0328825	0.0642494	0.0419109	0.000496691	0.00939904	0.00480832	0.0745436	0.0257425	0.00754236	0.0745699	0.0263483	0.0373031	0.0316873	0.00148935	0.00939038	0.0180222	0.0154023	0.00993661	0.00435492	0.0171295	0.0463169	0.0602503	0.00818109	0.0547637	0.00689014	0.00967733	0.0179776	0.00244837	0.00690914	0.00157825	0.00129397	0.0355472	0.0432281
Clostridiales bacterium UBA4638	0.00918579	0.0130773	0.011061	0.00642127	0.0181774	0.292718	0.097296	0.0112692	0.015172	0.0255999	0.0288932	0.0211413	0.00252488	0.0071017	0.00582856	0.00581894	0.0093764	0.03698	0.0231201	5.28394e-05	0.218356	0.00288499	0.0527847	0.0119928	0.00392599	0.0253613	0.0856762	0.0651605	0.00540809	0.00402251	0.00426835	0.407671	0.0550753	0.0350518	0.00720183	0.0154925	0.0305837	0.0030734	0.00767312	0.0146167	0.0130793	0.0577381	0.00275059	0.000612092	0.00624599	0.00252521	0.000554557	0.0209974	0.0490907
Firmicutes bacterium CAG:240	0.00857099	0.0817737	0.00254017	0.0229094	0.0065352	0.0598044	0.0204445	0.0826869	0.0322464	0.13995	0.00531941	0.00637227	0.0047908	0.0099997	0.124467	0.115779	0.356889	0.26867	0.0117401	0.000232493	0.00730656	0.00338872	0.0615077	0.106882	0.00161003	0.0679045	0.0152729	0.0258888	0.00429793	0.00160391	0.000706486	0.00616009	0.0246468	0.0172854	0.000803335	0.0166232	0.0197816	0.0130088	0.0122583	0.01613	0.00272921	0.00122189	0.00176281	0.00059934	0.00178897	0.000459128	9.95359e-05	0.0136084	0.0469181
Clostridium sp. AF20-7	0.0103069	0.0114017	0.00720252	0.0219152	0.0390381	0.0340419	0.0516038	0.00445202	0.0480216	0.0269345	0.0355137	0.0357777	0.00689487	0.00904431	0.0243477	0.0320218	0.0128274	0.0109743	0.016957	0.00584404	0.0170315	0.00957084	0.0501425	0.158039	0.0361142	0.0199797	0.0264189	0.0519597	0.0232818	0.0141042	0.00504843	0.026283	0.074426	0.0458179	0.0146714	0.104566	0.0269574	0.00720993	0.0320961	0.020296	0.0353455	0.0135222	0.0481733	0.0187581	0.034191	0.00203738	0.0755478	0.0217391	0.0578846
Bacteroides sp. AF34-31BH	0.0206499	0.000163466	0.000160771	0.000372848	0.0211204	0.00928797	0.0461848	0.0142372	0.000371181	0.000424643	0.00474537	0.0133751	0.000258962	0.0115283	0.0219915	0.00507835	0.000455797	0.000897896	0.00270474	0.0927966	0.00144073	0.000755593	0.00598369	0.00107748	0.0496755	0.000411443	0.0214808	0.00906523	0.0208077	0.00586828	0.0414913	0.00489648	0.00387015	0.000149298	0.00245229	0.000573797	0.00564091	0.00199095	0.16032	0.00899078	0.0322136	0.00347015	0.132302	0.0870573	0.402087	0.00121956	0.0268463	0.00136939	0.000775933
Ruminococcus sp. AF18-29	0.0328374	0.0136494	0.0353374	0.0130083	0.021986	0.0158862	0.00537796	0.0159994	0.0427786	0.0268738	0.0374655	0.038466	0.0778505	0.0102863	0.0239343	0.0188322	0.0550863	0.0114066	0.0129292	0.0636926	0.0124349	0.00272471	0.0181065	0.0402182	0.0146265	0.00752117	0.0294699	0.00883364	0.0383324	0.00336057	0.0082129	0.0231398	0.295949	0.0916523	0.00465089	0.0198972	0.0161744	0.0132988	0.0113894	0.0134773	0.0148242	0.0352229	0.0135858	0.00572561	0.170246	0.00202303	8.53165e-05	0.0268458	0.0167946
Clostridiales bacterium 41_21_two_genomes	0.0229283	0.0121782	0.0108359	0.0823166	0.0228083	0.0213077	0.0442963	0.0301902	0.0320144	0.0201402	0.0342126	0.0209422	0.0123978	0.00671954	0.0227769	0.0134365	0.0230503	0.0114066	0.142665	0.00567495	0.00636322	0.0105783	0.0531927	0.0193947	0.0124468	0.0322736	0.0117809	0.0341435	0.0129414	0.00524453	0.0195608	0.060053	0.0190844	0.00748148	0.012797	0.0167414	0.0161361	0.265472	0.0264682	0.0168065	0.0101413	0.0229226	0.0350282	0.108723	0.0218687	0.00453389	0.018144	0.223625	0.0107079
Blautia sp. AF19-1	0.0167442	0.0219044	0.00852084	0.0162396	0.0461359	0.0531221	0.0486069	0.0684961	0.0526149	0.0501079	0.0791022	0.0398931	0.00997005	0.0220694	0.0415854	0.0267671	0.0507237	0.023312	0.0493636	0.00276879	0.0183693	0.0131198	0.06584	0.0476435	0.0136481	0.0230408	0.0393461	0.0349706	0.0381897	0.00673388	0.0275824	0.0213076	0.0346904	0.0137354	0.006173	0.0303606	0.0484658	0.0111145	0.0254256	0.0776056	0.0219977	0.0112739	0.0356969	0.0161184	0.0317851	0.00381651	0.0203622	0.0360607	0.0228642
Bacteroides sp. HMSC067B03	0.0176845	0.00322845	0.00421219	0	0.00753063	0.269099	0.049428	0.135694	0.000324784	0.0101308	0.000114807	0.000199134	0.0284211	0.509284	0.000124012	0.0268729	0.000195342	0.00718317	0.0152571	0.0210301	0.00154364	0.0028392	0.00174848	0.000117118	0.107637	0.0144499	0.0143205	0.0701232	0.0333684	0.122865	0.00819818	0.00508602	0.0352701	0.00786302	0.00294556	0.00410096	9.59339e-05	0.0039239	0.0326041	0.00810061	0.010544	0.00752681	0.0587197	0.0875419	0.0361188	0.00434737	0.0571336	0.00269599	0.00587985
Ruminococcus callidus	0.249499	0.0118513	0.00379418	0.00414276	0.0235008	0.0241655	0.00619902	0.0306076	0.00751642	0.0229307	0.274007	0.043577	0.0126568	0.003726	0.00566321	0.0471863	0.0272176	0.0147654	0.0106682	0.00366706	0.00999935	0.0021065	0.0134633	0.17495	0.0127564	0.00434484	0.00910023	0.073928	0.0443749	0.0101708	0.0074917	0.00971399	0.363528	0.0316677	0.00622937	0.0270022	0.0574452	0.0209726	0.0680287	0.0289307	0.00668135	0.0119908	0.0313658	0.00371081	0.0957564	0.0150795	7.10971e-05	0.298285	0.00703513
Clostridiales bacterium UBA6468	0.00875181	0.0123008	0.00842437	0.00741553	0.150439	0.0908203	0.0241392	0.0461433	0.0685293	0.0491979	0.328234	0.0295713	0.00375495	0.0127703	0.0269933	0.0217946	0.0340546	0.0247088	0.0521605	6.34073e-05	0.0401174	0.00707509	0.0539698	0.047175	0.008818	0.0243574	0.0529965	0.0846474	0.0222509	0.00659385	0.00509259	0.0519501	0.0307575	0.0143658	0.00256504	0.0218887	0.0256527	0.00448446	0.0105606	0.0144921	0.0205213	0.0175951	0.0101665	0.000777867	0.00712505	0.0064278	0.000270169	0.034834	0.0360206
Ruminococcus lactaris	0.0180099	0.0064569	0.00344049	0.00418418	0.0144121	0.0112212	0.016257	0.159299	0.0173991	0.00976679	0.0149632	0.0132424	0.00870761	0.0711762	0.0159975	0.0320218	0.0214876	0.00897896	0.0336879	0.00106736	0.00564286	0.00309106	0.0242456	0.0261407	0.0302685	0.00860738	0.0235795	0.0361617	0.0281982	0.00180758	0.153087	0.00508602	0.0126133	0.00530837	0.0039744	0.0106152	0.0127976	0.0029381	0.0151056	0.0751843	0.0308117	0.0558646	0.00879884	0.00689879	0.0237502	0.0350372	0.00355485	0.0504536	0.00863872
Clostridium sp. OM08-29	0.0224943	0.0742134	0.0467521	0.00538558	0.124602	0.0192904	0.219963	0.0708149	0.00278386	0.00806822	0.251466	0.0190172	0.0384883	0.0153499	0.0310857	0.0164694	0.0117856	0.0089457	0.010484	0.0078308	0.00137212	0.00874656	0.0136382	0.00967392	0.0541712	0.00477274	0.00118162	0.0159634	0.0293559	0.00184577	0.0281711	0.0167744	0.00615778	0.00107826	0.0216055	0.00953515	0.00961257	0.0430083	0.00259335	0.00224325	0.0241155	0.256123	0.0129931	0.0218058	0.0180748	0.00196564	0.0020476	0.208405	0.00205191
Clostridium sp. CAG:302	0.00763071	0.00666123	0	0.104977	0.0133734	0.0387909	0.092698	0.0172052	0.0431498	0.00527771	0.0396851	0.00189177	0.0153435	0.000509539	0.0024389	0.00250391	0.00123716	0.00591946	0.0127784	0.000243061	0.000308728	0.000274761	0.0107823	0.00107748	0.000222927	0.00144828	0.00363304	0.00041356	0.0775213	0.0260445	0.000544583	0.0032064	0.00023503	0.00426329	0.000112749	0.000219393	0.0629518	0.00204894	4.01034e-05	0.128791	0.00298274	0.000130334	0.0367302	2.55038e-05	0.00149595	1.43478e-05	4.26583e-05	0.0859009	0.0160877
Enterobacter asburiae	3.61645e-05	0.0483859	0.013344	4.14276e-05	0.104044	0.00311	0.000246319	0.000324626	0.00644928	0.00740092	0.0449279	0.0002987	0.0101966	3.18462e-05	0.00161216	3.52663e-05	0.000455797	0.000199532	0.0595127	0.000792591	0.00346461	0.000114484	0.00668308	0.005973	0.0223051	0.00413088	0.110649	0.000512814	0.000301331	0.00655567	0.000294369	0.0149895	0.000830438	0.000132709	0.0026355	0.0060755	0.0184193	3.86592e-05	0.022645	0.0351976	0.0358377	0.000863465	9.11797e-05	0.00471821	0.0287624	0.00186521	0.0646841	0.0204981	0.233642
Bacteroides sp. CAG:754	0.00296549	0.00118513	0.0228616	0.00115997	0.00160134	0.00273175	0.0176939	0.00273614	0.00236628	0.00236587	0.000994997	0.00262192	0.0206846	0.00694247	0.00496048	0.00155172	0.00208364	0.00142998	0.0123179	0.0380021	0.00089188	0.00286209	0.00124336	0.00161622	0.0027742	0.00130016	0.0337026	0.00211743	0.0172076	0.00580463	0.00285538	0.00352231	0.00482594	0.00200723	0.0213377	0.00210955	0.00182274	0.00338268	0.0137822	0.128898	0.00150629	0.00532742	0.0085557	0.0154298	0.0100244	0.00413216	0.0110911	0.0271026	0.00174154
Roseburia sp. AM59-24XD	0.00206138	0.0322436	0.0216719	0.00207138	0.00848278	0.0037404	0.0299277	0.001113	0.00338703	0.00800756	0.00700325	0.00497834	0.0020717	0.013662	0.00367902	0.00229231	0.00332081	0.00389088	0.00500754	0.000232493	0.00269279	0.00091587	0.00332211	0.00571534	0.346973	0.012047	0.0161194	0.00578984	0.00358425	0.00541002	0.026243	0.00277994	0.0031494	0.00275372	0.00205767	0.00467476	0.00408678	0.00257083	0.00411728	0.0704486	0.00463817	0.00461058	1.33446	0.00175976	0.0928416	0.00710214	0.0162101	0.178164	0.00682821
Bacteroidales bacterium UBA6851	3.61645e-05	0.087495	0.00562697	0.0654555	0.000302956	0	0	0	0.000371181	6.06633e-05	0.000114807	6.63778e-05	0.000194222	0	0.310774	0.0336441	0.0717555	0.0255069	2.51214e-05	0	0.0310786	0.0108989	0.119149	0.0653751	0	0.0714594	0.00328032	0.0135978	6.3438e-05	0	4.41554e-05	0.00219552	0	0.00885834	0.00666627	0.00472539	0.0121452	0.0111918	2.67356e-05	0	1.49137e-05	0.00136851	0	1.27519e-05	1.54222e-05	0.00337172	0	0.000984252	0.0295372
Roseburia sp. CAG:197_41_10	0.0377919	0.196854	0.00163986	0.00335563	0.00333252	0.0137428	0.0501669	0.0201732	0.00361902	0.00630898	0.00137769	0.00693648	0.0890183	0.104965	0.00202553	0.244466	0.00110694	0.00369135	0.00240328	0.000538962	0.0102223	0.00199202	0.00501231	0.00869013	0.00606857	0.00734014	0.00162252	0.0124895	0.00689889	0.0108709	0.0234612	0.00105827	0.0194918	0.00373245	0.0122614	0.027441	0.00297395	0.0079058	0.0358391	0.00464672	0.382149	0.0429289	0.0067473	0.00312422	0.00345457	0.000172173	0.00184852	0.00740329	0.0586606
Paraprevotella xylaniphila	0.042855	0.0108296	0.0684561	0.00650413	0.00610241	0.0962418	0.0979939	0.00422014	0.00218069	0.00121327	0.00176038	0.00192496	0.00168325	0.122226	0.331195	0.00800546	0.0018883	0.00458925	0.0019176	0.00104622	0.00517976	0.0117689	0.00305013	0.00534056	0.189376	0.00640205	0.00927659	0.240493	0.0185873	0.00659385	0.0039887	0.0716782	0.0519885	0.00839386	0.0160244	0.0168089	0.00399085	0.0048324	0.00312806	0.047393	0.00442937	0.00301398	0.468086	0.191432	0.00491968	0.01122	0.0069533	0.00155483	0.00694891
Fusicatenibacter saccharivorans	0.0163102	0.031508	0.00633436	0.00546844	0.0523249	0.0331173	0.0802178	0.0706758	0.0513622	0.0821988	0.145499	0.0457011	0.0044671	0.0191714	0.0219088	0.0178095	0.0156924	0.0188558	0.025716	0.00240948	0.00843856	0.00929608	0.0393603	0.0275929	0.0222184	0.00962776	0.024426	0.0197185	0.0285471	0.00435347	0.0314828	0.00963501	0.0498889	0.0140506	0.00803335	0.0205892	0.0256527	0.00566357	0.039582	0.140238	0.0100668	0.010215	0.0494346	0.0203648	0.0176276	0.00312781	0.0172055	0.0249059	0.0133805
Butyricicoccus sp. AF24-19AC	0.0185886	0.0198611	0.00302249	0.0128425	0.0241499	0.0415647	0.0144097	0.0260165	0.0474648	0.035852	0.0195555	0.0316954	0.00912842	0.0121652	0.0627501	0.0114616	0.101773	0.0182572	0.0385447	0.00269481	0.0140128	0.00952505	0.0664229	0.0622129	0.00683642	0.0197657	0.142024	0.0431426	0.0266281	0.00398432	0.0214595	0.0216867	0.034236	0.027222	0.00497504	0.0309513	0.0247701	0.0132988	0.0157205	0.0225037	0.025413	0.00830882	0.0215184	0.0089901	0.00842051	0.00173608	0.0328895	0.058727	0.0373655
Odoribacter sp. 43_10	0.0376473	0.0247651	0.00337618	0.0281707	0.0231545	0.0288305	0.0331299	0.0249035	0.0505735	0.0208682	0.0264057	0.022137	0.00712146	0.0444891	0.0351367	0.0262029	0.0658301	0.000166277	0.0149473	0.0306574	0.00114915	0.000183174	0.0286751	0.00559822	0.033278	0.00837697	0.0152729	0.0102232	0.078679	0.00870694	0.0186777	0.00567044	0.0247251	0.00232241	0.00386165	0.00450599	0.0178821	0.00746122	0.0597407	0.0438679	0.0410575	0.0410228	0.0216552	0.0218695	0.0384321	0.0093117	8.53165e-05	0.0116969	0.00218986
Firmicutes bacterium CAG:460	0.00249535	0.0340009	9.64623e-05	0.0313192	0.110795	0.000462297	0.112527	0.00825478	0.0221317	0.0521704	0.145116	0.280114	0.000712146	3.18462e-05	0.0150881	0.0277899	0.00273478	0.00256067	0.0225004	0.000126815	0.000566001	9.1587e-05	0.0195441	0.0190433	0.000173388	0.00411443	0.0207224	0.000330848	0.0423449	3.81883e-05	0.0101705	0.000268517	0.00023503	0.033111	0.00019731	5.06291e-05	0.0231392	0.0144972	4.01034e-05	0.223844	0.000104396	0.000293252	0.0153182	6.37596e-05	6.16888e-05	0.00012913	5.68777e-05	0.030255	0.0240712
Desulfovibrionaceae bacterium	0.00148275	0.013159	0.000418003	0.00869979	0.00216397	0.0183658	0.00110843	0.012614	0.00162392	0.00485306	0.00225788	0.000564212	0.000129481	0.000318462	0.00252158	0.00172805	0.0425845	0.000831385	0.00107185	0.000464987	0.00325879	0.0346657	0.00948065	0.0644615	0.0317175	0.00921632	0.0249022	0.029065	0.00339393	0.00325874	0.00164847	0.000600214	0.00311806	0.0147971	0.00825885	0.0161001	0.114487	0.00398189	0.00136352	0.0227707	0.00320645	0.0429615	0.00323688	0.00214232	0.00206657	0.000444781	0.000938482	0.0766005	0.0148289
Catabacter sp. UBA7571	0.00126576	0.000735596	0.000257233	0.00335563	0.00138494	0.00739675	0.0519322	0.00755915	0.00157752	0.000485306	0.00198999	0.000630589	0.00123007	0.00216554	0.0031003	0.000211598	0.00475331	0.00103092	0.0233881	0	0.0178376	0.000389245	0.00656652	0.0199803	3.71545e-05	0.00297885	0.23717	0.0176507	0.00195072	7.63767e-05	0.00317919	0.0210549	0.0879951	0.000962142	0.00015503	0.640644	0.00270533	0.00119843	0.000213885	0.00170914	0.000984305	0.000146626	0.000516685	3.82557e-05	0.000462666	2.86955e-05	8.53165e-05	0.00161189	0.00965606
Prevotella sp. UBA1104	0.0311377	0.0310176	0.0160449	0.05746	0.019822	0.00525337	0	0.0131706	0.00269106	0.00054597	0.00287018	0.00381673	0.0648701	0.00242031	0.0132279	0.0069122	0.000390683	0.0333884	0.00341652	0.000359308	0.0204103	0.0884272	0.00730477	0.00620723	6.19241e-05	0.0330142	0.0067899	0.0157649	0.031497	0.0627689	0.0232993	0.0445896	0.0149165	0.0435452	0.0764578	0.0296518	0.0201653	0.0648314	1.33678e-05	0.0278981	0.00040267	0.0224012	0.000668651	1.27519e-05	0.000524354	0.0725423	1.42194e-05	0.00365172	0.0544533
Methanomassiliicoccales archaeon Mx-06	0.000614797	0.00114426	0.000192925	0.00140854	0.581416	0.00273175	0.000944222	0.00176226	0.00162392	0.00133459	0.5554	0.00106205	9.71109e-05	0.000573231	0.0149228	0.000952191	0.000390683	0.000764874	0.00215207	3.17037e-05	0.00121776	0.00242705	0.00182619	0.645271	0.00038393	0.00289656	0.0020987	0.00165424	0.00095157	0.000521907	0.000780079	0.275103	0.00786566	0.00104509	0.000563744	0.00210955	0.000575603	0.000386592	0.000601551	0.000979194	0.000253533	0.000325836	0.00155006	0.000165775	0.0018044	8.60866e-05	7.10971e-05	0.00141219	0.179241
Catabacter sp. UBA6880	0.000325481	0.000326931	9.64623e-05	0.00265136	0.00233709	0.00256365	0.0360857	0.00435927	0.00306225	0.00188056	0.00367383	0.00102886	0	0.00117831	0.00165349	0.000317397	0.0290408	0.00325903	0.00829845	0	0.00907316	0.000526625	0.00847042	0.00927572	4.95393e-05	0.00194201	0.12832	0.0101074	0.00493231	1.27294e-05	0.00278179	0.0109776	0.0441856	0.00086261	4.22808e-05	0.442262	0.00195705	0.000676535	1.33678e-05	0.00158451	0.0010887	3.25836e-05	0.000106376	0	0.000616888	2.86955e-05	1.42194e-05	0.00350907	0.00675924
Clostridiales bacterium UBA7175	0.00886031	0.0124234	0.00376203	0.00347992	0.163856	0.076237	0.0158876	0.038074	0.0212501	0.0508358	0.364705	0.0244602	0.00317229	0.109296	0.0239343	0.0203487	0.0138693	0.01563	0.0506532	0.000908838	0.0577664	0.00938767	0.0667531	0.0311767	0.0132146	0.0280769	0.0464535	0.0934149	0.01513	0.00413707	0.00319391	0.0409883	0.00921316	0.00930624	0.00911856	0.0351872	0.0487344	0.00195229	0.00511987	0.0209904	0.012438	0.0108992	0.00726398	0.00153023	0.00402519	0.000114782	1.42194e-05	0.0279442	0.0340204
Clostridium sp. AF27-5AA	0.0264363	0.052309	0.0206429	0.00840979	0.0529741	0.0346723	0.0616618	0.00268976	0.0265395	0.00818955	0.0494054	0.0340518	0.00553532	0.0279928	0.0198419	0.0372412	0.00494865	0.0197537	0.0140764	0.00367762	0.0284372	0.0146539	0.00674137	0.0114775	0.0168929	0.0308582	0.0137385	0.0482211	0.0135757	0.0221874	0.00952285	0.00710779	0.055514	0.0118111	0.0121346	0.00999081	0.0248277	0.0109792	0.00598877	0.0255837	0.0165841	0.0278264	0.0482189	0.0982408	0.017242	0.00926866	0.127804	0.0217106	0.0255023
Guerin_crAss_Alpha_01	0.00477372	0.000326931	9.64623e-05	4.14276e-05	0.00121183	4.2027e-05	0.0140812	0.000278251	0	0.0473174	3.82691e-05	0.0738453	0	0.000477693	8.26747e-05	0.071767	0.000130228	3.32554e-05	0.000159102	0	0	0	1.94276e-05	0	0	0	1.76361e-05	0	7.92975e-05	0.00353879	1.47185e-05	3.15902e-05	0	3.31773e-05	0.000112749	0	0	1.93296e-05	0	5.34106e-05	0	3.25836e-05	1.51966e-05	0.000191279	0.159481	2.86955e-05	2.84388e-05	0.00162616	3.44859e-05
[Ruminococcus] gnavus	0.00719674	0.0127503	0.00520896	0.00422561	0.0361816	0.0375301	0.0654387	0.021379	0.0922386	0.0251146	0.0513954	0.0195483	0.0109412	0.023184	0.0136	0.0130133	0.0686951	0.0305617	0.0232708	0.0151015	0.00487104	0.00444197	0.0163192	0.0230019	0.0133756	0.00896945	0.0171423	0.0224811	0.0151617	0.00313144	0.0269495	0.00987194	0.0232836	0.0109153	0.0115427	0.0260234	0.0116847	0.0102833	0.0435657	0.0191388	0.0238023	0.016194	0.0318217	0.0226219	0.0184758	0.00692997	0.0164234	0.0491983	0.0111734
uncultured Coprococcus sp.	0.0185524	0.013159	0.00864945	0.00679412	0.009911	0.00395054	0.0446658	0.00992429	0.178445	0.00527771	0.0102944	0.0109855	0.0172857	0.0179931	0.00768874	0.186806	0.0027999	0.154704	0.00814772	0.00137383	0.00193812	0.0154553	0.00332211	0.00503606	0.00366591	0.00167869	0.00650772	0.00635228	0.0309419	0.00112019	0.00404758	0.00380662	0.00761496	0.00912376	0.371691	0.0180071	0.00308907	0.00212625	0.0149586	0.00489597	0.015555	0.0108015	0.657087	0.00174701	0.00316155	0.00368738	0.00662625	0.0746462	0.0038107
Ruminococcus sp. AF43-11	0.014502	0.00192072	0.0129903	0.0052613	0.00947821	0.195762	0.0113717	0.021379	0.0131769	0.0443449	0.0580925	0.0396276	0.00381969	0.115984	0.0369969	0.00504308	0.0198597	0.00172928	0.0112042	0.0193815	0.00526552	0.00128222	0.00905325	0.0396092	0.0163851	0.00840989	0.00433848	0.00876747	0.0065817	0.00171848	0.000706486	0.0220184	0.0380591	0.00320161	0.0281026	0.0172814	0.281201	0.0165655	0.0233001	0.189447	0.0175833	0.00459429	0.0254239	0.014703	0.00983936	0.0386959	0.000127975	0.0106271	0.024485
Coriobacteriia bacterium	0.00943894	0.0161831	0.00652728	0.00961119	0.0425437	0.00542148	0.0126854	0.0830579	0.102307	0.05945	0.142055	0.0577819	0.00951686	0.002484	0.048778	0.0100509	0.105875	0.0234451	0.0256657	9.5111e-05	0.0231546	0.0107844	0.019311	0.0621426	0.00187011	0.0144005	0.0218511	0.0441186	0.0342565	0.00416253	0.00682937	0.00470694	0.0175332	0.00771373	0.00538376	0.0328752	0.00978525	0.0168941	0.0312138	0.0149372	0.0199247	0.00215052	0.0142696	0.003341	0.0181365	0.00025826	0.000710971	0.0289284	0.0357792
Blautia wexlerae	0.0100176	0.0143033	0.0081993	0.00356277	0.0554843	0.0270234	0.124637	0.0620036	0.0388348	0.0280264	0.0972418	0.0272481	0.0123978	0.0288208	0.020958	0.0175626	0.0367893	0.0204188	0.0175096	0.0112548	0.00655189	0.00728116	0.0217589	0.0437786	0.0342688	0.00541459	0.0134034	0.0362113	0.0124021	0.00467171	0.0484679	0.0174694	0.0246468	0.0189111	0.0149392	0.0241501	0.0157715	0.0124289	0.0179931	0.0259041	0.0106186	0.0228248	0.0212905	0.0497197	0.01388	0.00500737	0.0441797	0.0445909	0.0357619
Klebsiella michiganensis	0.000144658	0.00465877	9.64623e-05	8.28551e-05	0.0185236	0.000336216	0.000164213	9.27504e-05	0.000139193	0.005945	0.00524287	0.00092929	0.00142429	6.36923e-05	4.13373e-05	0.000141065	0.000390683	0.010542	0.103919	0.00495634	0.0152649	0.000114484	0.0770886	0.00702706	0.0208065	0.00248511	0.00416212	0.000115797	6.3438e-05	1.13085	2.94369e-05	0.000931911	0.000642414	4.9766e-05	0.00696224	0.0116109	0.0108789	1.93296e-05	0.0226584	0.006071	0.126468	0.00188985	0.000106376	5.10077e-05	0.0015268	4.30433e-05	0.0112191	0.0240072	0.0090698
[Bacteroides] pectinophilus	0.00582249	0.00882715	0.00212217	0.300516	0.12339	0.00672432	0.0359215	0.00361726	0.00890835	0.017471	0.0326818	0.0102222	0.00459658	0.00837554	0.03431	0.0106857	0.00442774	0.0256399	0.00598728	0.00169086	0.0248183	0.00130511	0.00580884	0.0127424	0.0163975	0.0314671	0.00546719	0.0320757	0.0102611	0.00117111	0.0059021	0.0901584	0.0192254	0.00343385	0.0039744	0.0108009	0.00661944	0.00427184	0.139346	0.011056	0.0130942	0.00602797	0.0218223	0.00456519	0.00693998	0.000659997	0.0121576	0.0424797	0.0105872
Pseudomonas aeruginosa	0.022205	0.0247651	0.010643	0.0147068	0.0595958	0.0144573	0.0108791	0.0199413	0.0168424	0.237679	0.0181013	0.0343837	0.0105851	0.0148403	0.0696534	0.0154819	0.0958476	0.0115729	0.0217635	0.261354	0.0183178	0.0307274	0.0501231	0.0505948	0.0486476	0.00564499	0.0120631	0.0170552	0.00632794	0.00300415	0.0243149	0.0248457	0.0427284	0.0266414	0.240761	0.0231544	0.0172297	0.0120423	0.0135015	0.0126049	0.0767162	0.0124958	0.0049389	0.0030222	0.0142501	0.00142043	0.00894401	0.016447	0.0103803
Ruminococcus sp. AM28-13	0.0258576	0.00514917	0.00401926	0.00269279	0.00753063	0.00739675	0.00217582	0.0072809	0.0118778	0.00406444	0.0211245	0.0383664	0.0392004	0.00847108	0.00549786	0.0191143	0.00696718	0.00399065	0.00921957	0.107275	0.00674055	0.0028392	0.00732419	0.00777661	0.0130536	0.00429546	0.0104229	0.00393709	0.0371112	0.000305507	0.00338525	0.0184329	0.46398	0.0297601	0.00178989	0.0292468	0.00278208	0.00135307	0.00600214	0.00582175	0.0139145	0.014516	0.00972584	0.00618468	0.100152	0.000760432	5.68777e-05	0.0140791	0.0153807
Ruminococcus sp. AF17-11	0.018914	0.00682469	0.0119613	0.00849265	0.0157104	0.167436	0.016216	0.0217036	0.0150792	0.0572055	0.0674684	0.0534673	0.00572954	0.0600619	0.0497288	0.00786439	0.0221387	0.00266043	0.0151064	0.0304778	0.00679201	0.00329713	0.0141238	0.0294668	0.0150352	0.0058754	0.0102995	0.0178327	0.00564598	0.00210036	0.0038268	0.00361708	0.0271538	0.00655252	0.0388983	0.0241163	0.277172	0.018653	0.0202789	0.110809	0.0210433	0.00840657	0.0335997	0.0154298	0.0112274	0.0367159	4.26583e-05	0.0167893	0.0281405
Lentisphaerae bacterium	0.00151891	0.139109	0.0243407	0.00211281	0.342124	0.00369838	0.0113717	0.0901533	0.237927	0.0271165	0.36149	0.0418512	0.000161851	0.000987231	0.0260012	0.00402036	0.172096	0.000997662	0.0970106	4.22715e-05	0.027734	0.00196912	0.0137741	0.0381335	0.0116046	0.0216254	0.0144087	0.0504378	0.00494817	0.010349	0.000323806	0.00235347	0.00192724	0.00414716	0.00665218	0.0562321	0.095953	0.00288011	0.00467873	0.000640927	0.084695	0.0118767	0.00300893	0.00336651	0.00379386	0.000143478	4.26583e-05	0.0992525	0.039883
Catenibacterium sp. AM22-15	0.000325481	0.0406212	0.000289387	0.0836008	0.000389515	0	0	4.63752e-05	0	0.149838	0.0363174	0	0	0	0.0690333	0	0.000325569	0.154538	0	0	6.86062e-05	0.0377567	1.94276e-05	0.0970202	0	4.93731e-05	0	0.0955323	3.1719e-05	6.36472e-05	0	0.000110566	0.0232836	0.039199	0	0.000118135	9.59339e-05	0.0132601	0	0.0901215	0	0.0170249	0	0	3.08444e-05	0	0	0.0123531	0.0193121
Bacteroides finegoldii CAG:203	0.00235069	4.08664e-05	0.000771698	8.28551e-05	4.32795e-05	0.000378243	0.356957	0.0286135	4.63977e-05	0.00157725	3.82691e-05	0.000132756	0.000809257	0.0159231	0.00128146	0	0.000130228	0.000232788	0.00422878	0.554	0.000137212	0.000114484	0.00079653	0.000163965	0.0259214	0.000296239	0.00737189	0.00239865	0.00248994	0.0237786	1.47185e-05	0.00107407	0.0031494	9.9532e-05	0.00035234	1.68764e-05	7.67471e-05	3.86592e-05	0.00443811	0.110756	0.00970883	0.00707064	0.158045	0.158965	0.00394808	0.0338464	0.00157836	0.0116541	8.62148e-05
Bacteroides sp. CAG:20	7.2329e-05	0.00809155	9.64623e-05	4.14276e-05	0.00476074	0.000252162	0.150255	0.0990574	9.27953e-05	0.000242653	0.000191346	0.04059	3.23703e-05	0.0427376	0.00632461	0.00310344	0.0376358	0	0.015592	0.0631008	0	0	0.00540086	0.0392578	0.00803775	0.000148119	0.000123453	0.00312651	0.00187142	0.184322	0.00925791	0.000142156	0.0364766	1.65887e-05	2.81872e-05	0.000101258	0.0610907	9.66479e-05	0.00294092	0.06144	0.0381344	0.072303	0.0218527	0.0158251	0.0252924	0.00505041	1.42194e-05	0.0190289	0
Roseburia sp. OF03-24	0.0011211	0.0130773	0.0145015	0.00318992	0.0104736	0.00680837	0.835883	0.00793016	0.0191622	0.00600567	0.00600825	0.00786577	0.0135955	0.022356	0.0031003	0.00909871	0.00117205	0.00428995	0.00888462	0.00628789	0.00229831	0.00299947	0.00308898	0.00480182	0.0148494	0.0057602	0.00398576	0.00344082	0.00962672	0.0035006	0.00896354	0.00191121	0.0101219	0.00228923	0.00353749	0.00597424	0.00742528	0.00523832	0.0512521	0.00309781	0.00592075	0.0300421	0.0221111	0.0653408	0.00693998	0.00175043	0.00600059	0.0109694	0.00739723
Eubacterium sp. CAG:581	0.0133809	0.0113609	0.00157555	0.00298278	0.0019043	0.00117676	0.0840768	0.0827797	0.0139193	0.00242653	0.00987343	0.0157979	0.185611	0.218274	0.000578723	0.162366	0.0149111	0	0.0061715	0.000179654	0.00598589	0.000160277	0.000407979	0.00377119	0.000644011	0.00580957	0.00680754	0.00435065	0.0346689	0.00775223	0.000235495	0.000173746	0.000391716	0.000431305	0.000366434	0.236506	0.000153494	7.73183e-05	0.0015774	0.0959966	0.013139	0.0211793	9.11797e-05	0.56111	0.639358	0.00154956	0.000184852	0.000855871	0.00337962
Bacteroidales bacterium UBA1627	3.61645e-05	0.0222722	0.00266879	0.00704269	0	0.000126081	0	4.63752e-05	0.000185591	0.00552036	0	3.31889e-05	3.23703e-05	0.000127385	0.54094	0.00289184	0.0783971	0.00824734	4.18691e-05	0	0.0112514	0.00680033	0.0852287	0.0173334	0	0.025279	0.0124511	0.00254753	3.1719e-05	5.09178e-05	1.47185e-05	0.00132679	0	0.000132709	0.000606025	6.75055e-05	0.00143901	0.00432983	2.67356e-05	8.90177e-05	1.49137e-05	0	0	2.55038e-05	0.00171186	1.43478e-05	0	1.42645e-05	0.00663854
Alistipes sp. CAG:268	0.000904113	0.000245199	0	0.00136711	0.000259677	0.00445486	0.00316109	0.00435927	0.000231988	0.00133459	0.000306153	0.00109523	0.000194222	0.00398077	0.0027696	0.000881658	0.000455797	6.65108e-05	5.86167e-05	0.00157461	0.000274425	0.000343451	0.00120451	0.000655859	0.00291043	0.000230408	8.81805e-05	0.00418523	0.00223619	0.00123476	0.00100086	0.000979296	0.00283602	0.000116121	0.000324153	5.06291e-05	0.00239835	1.93296e-05	0.00326174	0.000445088	0.0111704	0.000146626	0.00156525	0.00086713	0.00348541	0.000502172	0.00123709	0.00295276	0.000310373
Bacteroides sp. AM26-11	0.000216987	4.08664e-05	0.000289387	0.000248565	8.6559e-05	0.000168108	0.0264793	0.000324626	0	6.06633e-05	3.82691e-05	0.0204112	6.47406e-05	0.0282794	0.0303829	0.000246864	0.000520911	6.65108e-05	0.00469771	0.054953	5.14546e-05	2.28967e-05	0.00402151	0.000163965	0.460616	1.64577e-05	0.026948	0.00701398	0.00425035	0.0108073	0.01307	0.00293789	0.010263	0.0343717	9.86552e-05	8.43819e-05	0	9.66479e-05	0.038526	0.0295717	0.0523173	0.0031769	0.137377	0.229279	0.0483023	0.000100434	0.0118732	0.0030954	8.62148e-05
Eubacterium ramulus	0.0137064	0.0149571	0.00389065	0.00853408	0.0271362	0.018702	0.0263561	0.0304221	0.0216677	0.0145592	0.170106	0.017922	0.01434	0.0191714	0.00987962	0.0286363	0.0270874	0.0169603	0.00924469	0.00127871	0.00897025	0.0105096	0.0189225	0.0277569	0.013549	0.012442	0.00925895	0.0357977	0.011403	0.00203671	0.0224457	0.00658656	0.0226412	0.00427987	0.0152634	0.0338034	0.0208176	0.0179379	0.0148383	0.0218093	0.0063085	0.0136362	0.0116406	0.0153788	0.0259864	0.0233295	0.0124562	0.0160904	0.0112079
Azospirillum sp. 51_20	0.0027485	0.000326931	0.000225079	0.00381134	0.00259677	0.000672432	0.157357	0.00180863	0.000649567	0.000424643	0.00386518	0.00441413	9.71109e-05	9.55385e-05	0.00119878	0.000246864	0.00924617	0.000266043	0.00454698	6.34073e-05	0.00224685	0.00119063	0.00590598	0.00110091	0.00151095	0.00347258	0.00192234	0.00208434	0.00106259	0.000216401	0.0172795	0.00706041	0.00241297	0.00268736	0.000761055	0.00106321	0.000518043	0.000251285	5.34712e-05	0.0035251	0.000223706	0.00273702	0.300285	1.68617	0.00262177	0.00631302	0.000369705	0.00129807	0.00158635
uncultured Lachnospira sp.	0.00564167	0.0123825	0.00450157	0.00579986	0.0161432	0.014079	0.0745936	0.0207761	0.0227349	0.0401591	0.0238799	0.0378022	0.0098082	0.00821631	0.0129799	0.0100156	0.0458402	0.0136347	0.437867	0.00126815	0.00600304	0.00295368	0.0144735	0.0130001	0.0129793	0.00546396	0.00855351	0.0258227	0.0152251	0.00266045	0.032204	0.0141524	0.021043	0.004678	0.0043972	0.0114759	0.0116847	0.00461977	0.0122315	0.0216669	0.00348981	0.00646784	0.0771836	0.00910487	0.016656	0.00307042	0.0102949	0.012781	0.00619022
Veillonella parvula	0.00209754	0.00122599	0.00340833	0.0473103	0.000173118	0.00315202	0.0135065	0.0127532	0.000324784	0.000970613	0.000191346	0.00517747	0.141264	0.000700616	0.0086395	0.00264497	0.00136739	0.00661783	0.00662369	0.00040158	0.00198958	0.00785358	0.00538144	0.000187388	0.00958586	0.00283073	0.00319213	0.00640191	0.0150665	0.0156827	0.00259045	0.020581	0.0071449	0.00225606	0.0019731	0.00359467	0.00677293	0.00900758	0.10741	0.00792257	0.00957461	0.00319319	0.0131907	0.00124969	0.00914536	0.020546	0.0299461	0.0175311	0.0216399
Clostridium sp. CAG:524	0.000253152	0.000899062	6.43082e-05	0.0906849	0.0019043	0.000378243	0.00463901	0.000371001	0.15984	0.00200189	0.00133942	0.00189177	0.000129481	3.18462e-05	0.187258	0.00698273	0.0277385	0.000532086	0.157344	0.000105679	8.57577e-05	0.000206071	0.00592541	0.000726129	0.000371545	0.0073566	0.0169659	0.000165424	0.00218861	1.27294e-05	0.000529865	0.00404355	0.00023503	0.000265419	0.000831523	0.000202517	0.392312	0.00197162	0.000147046	0.00213642	2.98274e-05	0.000211793	0.000440702	8.92634e-05	0.000200488	0.000114782	0.000156414	0.036346	0.217692
Bacteroidales bacterium UBA4672	0	0.0606867	0	0.0227023	0	0	4.10531e-05	4.63752e-05	0	0	0	0	0	0	0.235995	0.0357601	0.0695416	0.00744921	0	1.05679e-05	0.0361211	0.00902132	0.13135	0.148903	1.23848e-05	0.0355816	0.00624318	1.65424e-05	0	0	2.94369e-05	0	1.56686e-05	3.31773e-05	2.81872e-05	3.37528e-05	0	0.0139173	0	0	1.49137e-05	0	0	0	0	0	0	0	0.00838008
Roseburia sp. AM23-20	0.00180823	0.0116878	0.0106109	0.00144996	0.016576	0.00596783	0.822377	0.00440564	0.0198118	0.00266919	0.00685017	0.00889463	0.00602087	0.0174517	0.00363768	0.011391	0.00462309	0.0046225	0.00469771	0.00211358	0.00188667	0.00517466	0.00376895	0.00400542	0.0106633	0.00552979	0.00664881	0.00279566	0.0151458	0.0018585	0.00912545	0.00195859	0.0148382	0.00240536	0.00338247	0.00443849	0.00527636	0.00732591	0.0406515	0.00226105	0.0060848	0.02289	0.0235852	0.0520661	0.00536692	0.00119086	0.00200494	0.00910076	0.00772485
Clostridiales bacterium UBA3259	0.00556934	0.0109522	0.00556266	0.00770553	0.0324163	0.113767	0.0504954	0.0217963	0.026957	0.036216	0.049482	0.0165281	0.00427288	0.0134391	0.0138067	0.011779	0.0235061	0.0190221	0.0326495	0.000338172	0.079343	0.00416721	0.0592347	0.0289046	0.00741851	0.0186466	0.0478291	0.0617528	0.00862757	0.00855419	0.0114362	0.12009	0.0312589	0.0201055	0.00598978	0.0406552	0.0398701	0.00475508	0.00814099	0.0203138	0.0224601	0.030091	0.0102577	0.00154298	0.0145277	0.0022526	0.00110911	0.0201415	0.0287785
Clostridium sp. CAG:465	0.000578632	0.00102166	0.000321541	0.00107712	0.383586	0.000672432	0.000492638	0.000231876	0.00231988	0.00109194	0.705376	0.00136075	0.00262199	0.0230566	0.00115745	0.0507482	0.000716253	0.000465576	0.00142355	6.34073e-05	0.000205818	0.000114484	0.0359216	0.00152253	0.000532548	0.0324052	0.064795	0.0287341	0.00215689	0.000381883	0.00150128	0.00187962	0.000188024	0.00049766	0.000253685	0.000320651	0.188299	0.0282598	8.02068e-05	0.00160232	0.000164051	0.00399149	0.0818946	0.000216783	0.000678576	0.000473476	2.84388e-05	0.00142645	0.000620747
Bacteroides bouchesdurhonensis	0.0352604	0.0063343	0.0788419	0.00260994	0.00350564	0.00189121	0.100498	0.130361	0.00236628	0.00394311	0.00195172	0.00212409	0.0311078	0.00414	0.0355914	0.00102272	0.0027999	0.00129696	0.0759924	0.00585461	0.00144073	0.0013738	0.00128222	0.0337065	0.00274943	0.00153057	0.0376354	0.0685517	0.0885595	0.00140024	0.00596098	0.0280995	0.121009	0.00573968	0.0144319	0.00197454	0.00126633	0.00164301	0.0123652	0.0703952	0.00454868	0.010329	0.0535225	0.0128794	0.00892945	0.00690127	0.0350366	0.0820495	0.00265542
Prevotella sp. UBA6435	0.0529449	0.0236208	0.0179098	0.0282122	0.0101707	0.00365635	0.00451585	0.00588965	0.00185591	0.00103128	0.000306153	0.00146031	0.203965	0.00197446	0.00421641	0.00208071	0.0151064	0.0293978	0.0055016	0.00225096	0.0210621	0.0445571	0.0137936	0.00695679	0.000346775	0.0139726	0.00982331	0.00320922	0.0175248	0.0293668	0.0145566	0.0419834	0.00537434	0.026293	0.0443385	0.0264115	0.0384119	0.0608109	0.00703146	0.0127117	5.96549e-05	0.0369824	0.000106376	0.000497325	0.000385555	0.0266868	4.26583e-05	0.00363745	0.0180534
Blautia sp. AF19-13LB	0.0130192	0.0160196	0.0132475	0.0188081	0.0360518	0.0472383	0.0527533	0.0354306	0.0474648	0.0269952	0.0473389	0.0233318	0.00511451	0.0170695	0.0291428	0.0171042	0.0142599	0.01706	0.0147547	0.00229323	0.00651758	0.00407562	0.0260718	0.0180127	0.0178218	0.0124091	0.0807028	0.0251279	0.0134013	0.00292777	0.0142622	0.0054809	0.0160447	0.00938918	0.00345293	0.0155263	0.010994	0.0154443	0.0227386	0.0681875	0.0167928	0.020935	0.0300893	0.0175339	0.00740265	0.00400303	0.017106	0.0137938	0.0101216
Ruthenibacterium lactatiformans	0.00542468	0.0119739	0.00418003	0.0110612	0.02679	0.0908203	0.0136296	0.0247643	0.115762	0.0973646	0.0335237	0.0271485	0.0125597	0.0159549	0.0242237	0.0144945	0.201202	0.015098	0.0120918	0.00851772	0.0116973	0.019966	0.0201075	0.0290217	0.00549886	0.00847572	0.0101584	0.026931	0.0208553	0.0068739	0.00793325	0.00830822	0.0283446	0.0141501	0.00366434	0.0186315	0.0159634	0.005161	0.0143704	0.0146167	0.0132732	0.0069566	0.0138137	0.00635045	0.0251536	0.00205173	0.00254528	0.0121391	0.0133288
Klebsiella oxytoca	0.0038696	0.00420924	0.00170417	0.0016571	0.0135032	0.00554756	0.00217582	0.00352451	0.00357262	0.00782557	0.00539594	0.00225685	0.000906368	0.00121015	0.00351367	0.00155172	0.00644627	0.0127701	0.0590438	0.00157461	0.0114229	0.000503728	0.0427601	0.0070739	0.0421827	0.00444358	0.00463829	0.00471458	0.00222033	0.984546	0.00136882	0.00150053	0.00178622	0.00150957	0.00792061	0.0376681	0.0115504	0.00121776	0.0270163	0.00761991	0.0828159	0.00306286	0.00282657	0.00116042	0.00330035	0.000502172	0.00615701	0.0325516	0.00565569
Roseburia sp. CAG:309	0.0179376	0.0053535	0.00418003	0.0028585	0.00934837	0.00336216	0.0127675	0.0477664	0.0103467	0.0161971	0.000497498	0.0204776	0.00249251	0.159868	0.00351367	0.0279662	0.00149762	0.0106417	0.00538436	0.000391012	0.0433591	0.00130511	0.0277426	0.0176613	0.00153572	0.0208355	0.0516032	0.0764589	0.140452	0.000318236	0.0055047	0.000821345	0.00267934	0.00200723	0.00178989	0.00148512	0.0550085	0.0190783	0.00207201	0.0104685	0.0399837	0.0138806	0.135189	0.00263965	0.0169181	0.000243912	0.00164945	0.0399977	0.00586261
Ruminococcus sp. AM47-2BH	0.0447355	0.00298325	0.00717036	0.0024028	0.0033758	0.00773297	0.00250424	0.0057969	0.00445418	0.0036398	0.018484	0.0283101	0.0553208	0.00509539	0.00289361	0.00797019	0.000455797	0.00202858	0.00628873	0.0551221	0.00264134	0.000686902	0.00351639	0.00142884	0.011939	0.00123433	0.00783043	0.00100909	0.0238368	7.63767e-05	0.00170734	0.0166322	0.218531	0.0604491	0.40257	0.0150031	0.00324256	0.00257083	0.00541396	0.00128185	0.002938	0.031769	0.0133882	0.00425914	0.208832	0.00120521	7.10971e-05	0.0117112	0.00646611
Clostridium sp. CAG:590	0.0793088	0.0980386	0.00276525	0.0152868	0.00138494	0.00189121	0.0110433	0.00445202	0.00310864	0.00624832	0.00156903	0.00192496	0.00233066	0.00235662	0.00190152	0.0623156	0.0166692	0.066411	0.0192598	0.000137383	0.0126064	0.00238126	0.00330269	0.00442705	0.00148618	0.0101873	0.0356602	0.0395529	0.00174455	0.00147662	0.00144241	0.00145315	0.00217794	0.0868748	0.00135299	0.00207579	0.0764785	0.00166234	0.0019116	0.012231	0.0010887	0.208991	0.00141329	0.000293294	0.000555199	8.60866e-05	0.00073941	0.00213968	0.00851802
Ruminococcus sp. TF12-2	0.0351519	0.00228852	0.00421219	0.00033142	0.00177446	0.00302594	0.000369478	0.00510127	0.00417579	0.000303317	0.0124375	0.0170923	0.0415958	0.00296169	0.00198419	0.00807599	0.00449286	0.00126371	0.00849105	0.0496479	0.0010634	0.000961663	0.00305013	0.00323245	0.0116046	0.000954547	0.00379176	0.00130685	0.0183019	0	0.000544583	0.0112145	0.386451	0.0896285	0.0063985	0.0164376	0.00166925	0.000811842	0.00864896	0.00121064	0.00466799	0.0254967	0.00641297	0.00774041	0.197635	0.00169304	0	0.00753167	0.0113631
Bacteroidales bacterium	0.0112472	0.00968534	0.0103858	0.0171096	0.0197787	0.00437081	0.0334994	0.0173907	0.0109962	0.00394311	0.00887843	0.0145699	0.0110383	0.00242031	0.0213714	0.0207013	0.0259153	0.013801	0.00578631	0.00244118	0.0108569	0.0121811	0.0176985	0.0207767	0.00226642	0.0151082	0.0113753	1.18315	0.242587	0.00915247	0.0201201	0.0199966	0.00825737	0.0122258	0.0178989	0.0145643	0.00602465	0.0235241	0.00696462	0.0191032	0.00134223	0.0133756	0.0311683	0.00586588	0.00297648	0.00361564	0.0024884	0.0124815	0.0136737
Clostridium sp. CAG:567	0.000216987	0.00715163	9.64623e-05	0.00824408	0.00138494	0.00197527	0.000164213	4.63752e-05	0.0115994	0.0131033	0.0035973	0.019847	0.000194222	0	0.00334832	0.00454936	0.000976708	0.00106417	0.00380171	6.34073e-05	0.000188667	6.86902e-05	0.0041575	0.013937	0.000284851	0.000444358	0.00109344	0.00168732	0.0928257	0.0252298	0.000706486	0.00326959	0.00582873	6.63546e-05	0.00015503	5.06291e-05	0.00684968	0.000328603	4.01034e-05	0.00154891	8.94823e-05	0.000847174	0.000562275	0.000114767	0.000277599	7.17388e-05	5.68777e-05	0.00125528	0.0113631
Ruminococcus sp. AF26-25AA	0.0230368	0.00257459	0.00643082	0.000289993	0.000302956	0.00790108	0.000369478	0.00449839	0.00408299	0.00018199	0.0157669	0.0205108	0.032079	0.00541385	0.000124012	0.0099451	0.000260455	0.00169603	0.00540948	0.0809923	0.00120061	0.00160277	0.00334154	0.000210812	0.0077529	0.000888716	0.00490284	0.000115797	0.0218703	1.27294e-05	0.00122163	0.011104	0.315269	0.0386516	0.00620119	0.0220912	0.00343443	0.001701	0.00262009	0.00231446	0.00687522	0.0169435	0.00711202	0.00409336	0.0860558	0.000114782	0	0.00727491	0.0126218
[Clostridium] innocuum	0.0123683	0.0140172	0.0202249	0.00546844	0.0531905	0.0622	0.0531228	0.0193384	0.0319216	0.0345781	0.0212776	0.110453	0.0186453	0.0444254	0.0355914	0.0682051	0.0709741	0.0283669	0.0180372	0.00331832	0.013018	0.00668585	0.0270237	0.0257893	0.0128926	0.0300353	0.034602	0.0233413	0.0180005	0.00888515	0.012599	0.0318587	0.0198052	0.0142165	0.0050737	0.0274747	0.0377404	0.0037886	0.00665716	0.0153823	0.00881401	0.00822736	0.00534921	0.0108774	0.0114124	0.000114782	0.00273013	0.0140078	0.00615574
Clostridium sp. AM43-3BH	0.0233984	0.017736	0.0051125	0.00637984	0.0325462	0.0253003	0.0256993	0.00992429	0.0236628	0.0158938	0.0370828	0.0420835	0.0124949	0.0108595	0.0169896	0.0106504	0.0330127	0.0140005	0.0223832	0.00772512	0.0149218	0.00865497	0.014765	0.0249226	0.0407461	0.0168527	0.0331206	0.0167078	0.0216165	0.0150971	0.00426835	0.0133311	0.0174079	0.0222786	0.011895	0.0256183	0.0543945	0.01355	0.0320961	0.0294826	0.051855	0.0104105	0.0572913	0.0214615	0.0312299	0.00357259	0.0375819	0.0437778	0.0180017
Parabacteroides gordonii	0.00151891	0.00138946	0.000643082	0.000869979	0.0110363	0.0020173	0.026233	0.00166951	0.00352622	0.000788623	0.00799824	0.000531023	0.000517925	0.000732462	0.00186018	0.00373823	0.00390683	0.00116394	0.000594541	0.000718616	0.000857577	0.00105325	0.0196801	0.0198163	0.0138339	0.0017116	0.0014638	0.0031596	0.00927781	0.000280048	0.00463632	0.00314322	0.00402684	0.00112803	0.00214223	0.00330777	0.00424028	0.00143039	0.000922378	0.00122844	0.000611462	0.00101009	0.0380523	0.00343027	0.00274515	0.000659997	0.000938482	0.00198277	0.00237953
Parabacteroides sp. AF19-14	0.00929428	0.00653863	0.000160771	0.00157425	0.00861262	0.0691764	0.016257	0.00983154	0.007934	0.000485306	0.00401826	0.0032857	0.000161851	0.00178339	0.0301762	0.00204545	0.0037766	0	0.00494892	0.0358885	0.00689492	0.000183174	0.0117925	0.0098613	0.00847122	0.00103684	0.00841242	0.00205126	0.00794561	0.00707757	0.0474082	0.0256196	0.00983991	0.00937259	0.000112749	0.00109696	0.0119917	3.86592e-05	0.010868	0.00972073	0.0242944	0.0130986	0.00501488	0.0290744	0.00789616	0.00952692	0.00049768	0.00191145	0.000706962
Ruminococcus sp. AM43-6	0.0399618	0.00302412	0.00990346	0.00107712	0.00432795	0.0112212	0.00270951	0.00839391	0.0100683	0.0018199	0.0198999	0.0237301	0.0509508	0.004968	0.00186018	0.00990984	0.00247433	0.00252741	0.00669905	0.0756238	0.00154364	0.00105325	0.00481804	0.00367749	0.0107996	0.00192555	0.00768934	0.0027295	0.0485935	0.000101836	0.00292897	0.0180222	0.321426	0.0752462	0.00255094	0.0212474	0.00604383	0.00218424	0.00836824	0.00550129	0.0143023	0.0252197	0.0109872	0.00371081	0.165125	0.00100434	8.53165e-05	0.0175026	0.0121218
Mycoplasma sp. CAG:611	0.021771	0.0116469	3.21541e-05	0.0100669	0.0174416	0.00697648	0.044009	0.000324626	0.00106715	0.0218388	0.0370062	0.0342178	0.000485554	3.18462e-05	0.0489021	0.0453172	0.00306035	0.00146324	0.0497153	0.000116247	0.000240122	2.28967e-05	0.00996634	0.000163965	0.00422323	0.000592478	0.0014638	0.00034739	0.000856413	0.000114565	0.000515146	0.000315902	0.000188024	0.000912376	0.000648306	5.06291e-05	0.00197624	0.0281052	2.67356e-05	0.0985069	7.45686e-05	0.000162918	0.0145128	0	9.25331e-05	0.000172173	7.10971e-05	0.0234651	0.0487459
Coriobacteriaceae bacterium	0.00614797	0.0192072	0.0109967	0.00853408	0.0253185	0.0168949	0.0101812	0.122384	0.0356798	0.0232947	0.0372358	0.0257878	0.0108117	0.00630554	0.0141374	0.011779	0.0255898	0.00452274	0.00415341	0.0063513	0.00459661	0.00682323	0.0107046	0.0757048	0.00698504	0.0177579	0.0152905	0.0411409	0.0107052	0.00483719	0.0102146	0.0041857	0.0123939	0.00502636	0.00212813	0.00712183	0.010687	0.00458111	0.00518671	0.00596418	0.0183886	0.00320948	0.00290255	0.00747262	0.00256008	0.00641345	0.00358329	0.0255906	0.00575915
Clostridium sp. AF02-29	0.011645	0.0132407	0.00575558	0.00671126	0.0193026	0.0385808	0.0201571	0.019895	0.0681118	0.0318482	0.0191728	0.0255555	0.0071862	0.0138531	0.0205033	0.0113205	0.0348359	0.0909203	0.0119997	0.0150064	0.011766	0.00666295	0.0340565	0.0222992	0.0122857	0.0168527	0.0416565	0.035136	0.0255179	0.0125003	0.00971419	0.0151633	0.0179406	0.0111808	0.0122755	0.0205554	0.0179204	0.00769317	0.0250111	0.0215067	0.0234295	0.00970991	0.0229773	0.00836526	0.0390181	0.00163565	0.0414638	0.0359751	0.0228297
Oscillospiraceae bacterium UBA3851	0.00444824	0.00519004	0.00414788	0.0169024	0.0320701	0.0400938	0.0201571	0.0280106	0.0106715	0.0195336	0.0263674	0.018453	0.00346362	0.00468139	0.0843695	0.0130838	0.085755	0.00385763	0.0273321	0.00124701	0.0211478	0.00595315	0.0686764	0.0914689	0.00433469	0.0226293	0.0429792	0.0344744	0.010832	0.00232949	0.0137029	0.0149895	0.015606	0.00754784	0.00131071	0.0350354	0.0387573	0.00618547	0.0035291	0.0160232	0.016599	0.00682626	0.0148775	6.37596e-05	0.0228865	0.00109043	0.000782068	0.0205552	0.0142082
Eisenbergiella massiliensis	0.00936661	0.0059665	0.00739544	0.0260994	0.0232844	0.0806078	0.0526712	0.00932141	0.0623121	0.0522918	0.0293141	0.0270822	0.00381969	0.019872	0.0287294	0.0101214	0.0236363	0.0181575	0.0403869	0.00188108	0.00861007	0.00270182	0.0164163	0.0384146	0.0150352	0.012442	0.0346373	0.0504378	0.0547787	0.00281321	0.00637309	0.0135838	0.0169848	0.00552402	0.0037489	0.00723997	0.0158291	0.0161595	0.00993227	0.038331	0.0197607	0.00402407	0.00980182	0.00774041	0.00732554	0.00101869	0.0124847	0.0284007	0.00603504
Ruminococcus sp. UBA4697	0.00943894	0.0144259	0.000482312	0.00347992	0.00246693	0.018618	0.056366	0.00463752	0.00927953	0.00224454	0.0111363	0.0141385	0.00262199	0.00149677	0.00272826	0.0035619	0.287478	0.0021616	0.0109864	0.000464987	0.00216109	0.000457935	0.0074019	0.0614633	0.00322006	0.0109444	0.126892	0.00516123	0.00661341	0.000216401	0.00772719	0.00391718	0.018818	0.00469459	0.000746961	0.00200829	0.0330588	0.0104766	0.0216558	0.00630245	0.00345998	0.00931891	0.00803901	0.00110942	0.00336204	0.000186521	5.68777e-05	0.0326515	0.0120528
Bacteroidales bacterium UBA6341	0	0.0554966	0	0.0487188	4.32795e-05	0	0	0	0	0	0	0	3.23703e-05	3.18462e-05	0.495924	0.014565	0.0905083	0.00591946	0	1.05679e-05	0.0234118	0.00620502	0.107415	0.105593	0	0.0198974	0.00358013	0.0164431	0	0	0	1.57951e-05	0	4.9766e-05	8.45616e-05	0	0	0.00711329	0	0	0	0	0	1.27519e-05	1.54222e-05	0	0	0	0.0208123
Bacteroides sp. UNK.MGS-14	0.0201436	0.00367798	0.00170417	0.0076641	4.32795e-05	0.24985	0.00853905	0.217407	0.194777	0.0211108	3.82691e-05	0	0.0102614	0.0405083	0.000289361	0.000105799	0.00462309	0	0.00392732	0.000813727	1.71515e-05	0.00103035	0.00435177	7.02706e-05	0.00182057	1.64577e-05	0.00137562	4.96272e-05	0.00163353	0.00952163	0.0133644	6.31804e-05	0.0111874	0.00255465	0.00383346	0.00229519	0.0046432	5.79887e-05	0.0230862	0.0050384	0.104933	0.00803186	0.000121573	0.0153661	0.00481172	0.013616	0.386683	0.00178307	6.89719e-05
Enterococcus faecalis	0.00202521	0.00412751	0.00440511	0.00260994	0.059163	0.0223584	0.0139581	0.0133097	0.0400412	0.0652737	0.0108684	0.0101226	0.00213644	0.0176746	0.0190152	0.00412616	0.0539794	0.00971058	0.0371127	0.00207131	0.00210964	0.0020836	0.0109183	0.0100018	0.089951	0.0255259	0.0651301	0.00999161	0.00407589	0.000114565	0.00443026	0.0171535	0.0076933	0.00544108	0.00566563	0.0359804	0.00846137	0.00173966	0.034636	0.00516302	0.00678574	0.00848803	0.00341924	0.0672536	0.0983627	0.000444781	0.00435114	0.00362319	0.00265542
Prevotella ruminicola	0.045712	0.0243973	0.0432794	0.0532758	0.00627552	0.00706054	0.000738957	0.0078374	0.00148473	0.000788623	0.00168384	0.00169263	0.0384559	0.00101908	0.00479513	0.0111089	0.000586025	0.0281008	0.0109027	0.00075032	0.0204961	0.0500294	0.0174071	0.00541083	0.000161003	0.0165729	0.00774225	0.00481384	0.012751	0.0409888	0.0156899	0.0367394	0.00371347	0.0349855	0.0564449	0.0283523	0.0259021	0.0348706	0.000467873	0.0155603	0.00011931	0.0425216	0.00518205	0.00026779	0.0001388	0.041379	0.000597216	0.00717505	0.0413831
Clostridiaceae bacterium TF01-6	0.0175036	0.0116469	0.00723467	0.00708411	0.0382158	0.0267292	0.0735672	0.0120575	0.0243588	0.00964547	0.0308832	0.0261197	0.00757465	0.052164	0.0163696	0.0325508	0.0279339	0.0114399	0.0328756	0.0084226	0.0112857	0.0077162	0.0106269	0.0162794	0.020435	0.0100721	0.0247964	0.0235729	0.0492121	0.00437893	0.0175591	0.0233767	0.0205886	0.0216648	0.0168137	0.0443174	0.0194554	0.018885	0.0680154	0.0339157	0.0223109	0.0159823	0.0646616	0.0212829	0.0214214	0.024549	0.0468814	0.0254907	0.0133978
Butyricicoccus sp. AF15-40	0.0129469	0.0188394	0.0078456	0.0142925	0.0218129	0.0267292	0.0182686	0.0241151	0.0350766	0.0254786	0.0208567	0.0211745	0.00589139	0.0114646	0.0498528	0.00624214	0.018297	0.0239439	0.0170658	0.00240948	0.0131038	0.00604474	0.0190584	0.0275226	0.0048177	0.01208	0.0703151	0.0169394	0.0159071	0.00367881	0.02405	0.0100931	0.0204476	0.0192926	0.00428446	0.0256183	0.0189182	0.010264	0.0209206	0.0237321	0.0685434	0.00768973	0.0310923	0.00277992	0.0135869	0.0110334	0.0567355	0.0256476	0.0415555
Parabacteroides sp. 2_1_7	0	0	0	0	0.000259677	0	0	0	0	0	0.000344422	0	3.23703e-05	0	0	3.52663e-05	0	0	0	0	0	0	0	0	7.4309e-05	0	0	0	0.224031	0	0	0	0.000141018	0	0	0	0	0	0	0	0	0.0956655	0	0	1.54222e-05	1.43478e-05	0	0	0
Parabacteroides johnsonii	0.00242302	0.00204332	0.00180063	0.00161567	0.0656982	0.0163485	0.0105096	0.0171124	0.0325248	0.00303317	0.0367766	0.0035844	0.00194222	0.0117831	0.00483647	0.00987457	0.00312547	0.0021616	0.00386033	0.264324	0.00188667	0.000641109	0.00477918	0.00372434	0.0100441	0.00105329	0.0027865	0.00497926	0.050116	0.00510451	0.006535	0.00217972	0.00473193	0.00174181	0.0128252	0.00285211	0.000556416	0.000599217	0.155802	0.0035429	0.0156147	0.0027859	0.00999938	0.0316375	0.0395579	0.0177625	0.0577166	0.00262467	0.000965606
Firmicutes bacterium CAG:791	0.000470139	0.0472825	0.000353695	0.0145411	0.0033758	0.00130284	0.00143686	0.001113	0.00269106	0.00163791	0.00294672	0.00129437	0.000582665	0.00105092	0.083088	0.00172805	0.0018883	0.000731619	0.00120583	0.000412148	0.0115773	0.0529602	0.0211372	0.0766652	0.000767859	0.0723975	0.0017107	0.00190238	0.0032512	0.0022913	0.00107445	0.0239454	0.00131617	0.00185793	0.000380527	0.00568734	0.00149657	0.0712488	0.00108279	0.00144209	0.00140189	0.000847174	0.000547078	0.000382557	0.00135715	0.000215216	0.000412363	0.000927194	0.0246574
Prevotella sp. CAG:924	0.0457843	0.038864	0.0397103	0.0263479	0.0050637	0.00495919	0.000533691	0.00811566	0.0019951	0.00157725	0.00145423	0.00215728	0.0485878	0.00764308	0.0055392	0.0065948	0.00110694	0.0161289	0.00571094	0.000190222	0.0205132	0.0683926	0.0160277	0.005973	7.4309e-05	0.0110267	0.0143911	0.00488001	0.0275162	0.0186741	0.00803628	0.022429	0.0153866	0.0193258	0.0731881	0.0312382	0.0235422	0.0267715	0.00205864	0.0132102	0.000551808	0.0282826	0.0190718	5.10077e-05	0.000678576	0.0376055	0.00119443	0.00593404	0.0243816
Shigella sp.	7.2329e-05	8.17329e-05	0	0.000124283	0.0279585	4.2027e-05	0.000123159	0.000139126	9.27953e-05	0.569992	0.0301178	0.141053	0	0	0.000124012	7.05327e-05	0.000390683	0	0.0193938	4.22715e-05	0.401569	4.57935e-05	0.0264992	0.000140541	0.0371545	0.078602	3.52722e-05	3.30848e-05	0.000126876	0.119148	0	3.15902e-05	0	3.31773e-05	0.311736	0.000101258	7.67471e-05	0	0.0114696	7.12141e-05	0.00942547	0.0698755	4.55899e-05	0.0160802	0.000123378	2.86955e-05	2.84388e-05	0.00698962	1.7243e-05
Firmicutes bacterium CAG:341	0.00271234	0.155946	0.00170417	0.00111854	0.000908869	0.00579973	0.00287372	0.00185501	0.00241268	0.0642424	0.00221961	0.212442	0.000615035	6.36923e-05	0.000206687	0.00250391	0.000976708	0.00512133	0.00234467	0.000443851	0.00128637	0.00157988	0.00153478	0.00178019	0.000260081	0.0112242	0.000423266	0.00754333	0.00149079	0.0463861	0.000632894	0.000505443	0.00153553	0.0342722	0.00257913	0.000624426	0.00197624	0.000425251	0.00160414	0.00154891	0.000939564	0.00467575	0.00278098	0.000280542	0.0788537	0.000301303	0.695017	0.000955723	0.00113804
Ruminococcaceae bacterium UBA3269	0	0	0.000192925	0	0.000173118	0	0.0389184	9.27504e-05	0	0.00036398	0.110713	0.000165945	0	0	0.0366662	3.52663e-05	0.000130228	0	8.37381e-06	3.17037e-05	0.000137212	4.57935e-05	1.94276e-05	9.36941e-05	0.0496012	8.22885e-05	0.0145498	0.0355661	0	0	0	0	0	3.31773e-05	0.0338106	3.37528e-05	0.410309	1.93296e-05	0.00012031	0.192812	4.47412e-05	0.0142716	9.11797e-05	0.11946	0	0	0	1.42645e-05	0.0138806
Firmicutes bacterium UBA6418	0.010777	0.020188	0.0190352	0.0120968	0.0338446	0.045221	0.0114128	0.0582472	0.0379997	0.0198369	0.0252193	0.0289739	0.00540584	0.0148403	0.0276547	0.0138949	0.0373103	0.0168605	0.0263524	0.00214528	0.0176832	0.0133946	0.0313172	0.0347137	0.0126449	0.0232547	0.0177772	0.0474932	0.0216165	0.00348787	0.0139384	0.0126519	0.0426657	0.0125576	0.00184626	0.0244707	0.0310826	0.00684267	0.0121246	0.0124981	0.0219828	0.0120396	0.0126892	0.000981898	0.0168565	0.00410346	0.00156414	0.0452471	0.0275198
Klebsiella sp. PO552	0	4.08664e-05	0	0	4.32795e-05	4.2027e-05	0	0	4.63977e-05	0.000121327	0	0	0	0	0	3.52663e-05	0	0.0319252	0.00447999	0	0.000154364	0	1.94276e-05	7.02706e-05	0.0210294	0	0.0110226	0	0	0.000114565	0	3.15902e-05	0	3.31773e-05	5.63744e-05	0.54909	0.0137761	1.93296e-05	0.0160547	0.00521643	0.692399	0.000114043	0.000121573	2.55038e-05	0.00272973	0	0.0216846	0.0151775	0.00539705
Prevotella sp. UBA6381	0.0127299	0.00257459	0.044855	0.0382376	0.0244529	0.000336216	8.21063e-05	4.63752e-05	0.00515014	0.00916016	0.00926112	0.00394948	0.021332	0.00445846	0.00483647	0.00553681	0.000520911	0.0523773	0.00849942	0.00137383	0.0596016	0.0326737	0.00429349	0.00601985	0.00915239	0.053718	0.000141089	6.61696e-05	0.000903992	0.0236895	0.0123782	0.152517	0.00521766	0.0583589	0.0768806	0.0414653	0.0105911	0.0196582	0	0.0219518	0.00647255	0.0140761	0.0127804	0.000701355	0.00146511	0	2.84388e-05	0.00405112	0.0473319
Ruminococcus sp. AM34-10LB	0.0178291	0.00200246	0.0155626	0.00579986	0.00796342	0.171386	0.00677377	0.0341785	0.0306689	0.0403411	0.0532706	0.0525049	0.0023954	0.154104	0.0233969	0.00528995	0.0130228	0.000266043	0.00715124	0.0142244	0.00619171	0.00157988	0.00895611	0.0201208	0.0121743	0.00434484	0.0126804	0.0114308	0.00748569	0.00189669	0.000794797	0.00210075	0.0326691	0.0030689	0.0181807	0.075218	0.145954	0.0120617	0.0125256	0.122417	0.0197159	0.00985654	0.0265029	0.018299	0.00771109	0.028839	0.0103802	0.00858724	0.0123115
Bacteroides sp. AF39-16AC	0.0184077	0.000122599	9.64623e-05	0.00215423	0.0212069	0.0079431	0.288521	0.00955329	4.63977e-05	6.06633e-05	0.00352076	0.00660459	0.000194222	0.0114646	0.0213714	0.0265908	0.0168645	9.97662e-05	0.00613801	0.177192	0.00174946	0.00091587	0.00194276	0.000187388	0.0831889	1.64577e-05	0.00887096	0.00524394	0.0163194	0.00529545	0.00222249	0.000126361	0.00885278	6.63546e-05	9.86552e-05	0.00138386	0.00548742	3.86592e-05	0.0645264	0.0268299	0.0223855	0.00263927	0.116923	0.0912782	0.0691068	0.00150652	0.0221681	4.27936e-05	8.62148e-05
Prevotella sp. UBA6387	0.0115726	0.00396404	0.00720252	0.618638	0.00415483	0.000252162	4.10531e-05	0.00278251	0.00519654	0.000303317	0.00107153	0.0002987	0.463996	0.000859847	0.00165349	0.000176332	0.000130228	0.00498831	0.00198459	4.22715e-05	0.0272366	0.133534	0.014221	0.00255316	1.23848e-05	0.00946318	0.00500865	0.000446645	0.00491645	0.00552458	0.00288482	0.00960342	0.0015982	0.114047	0.0163768	0.0105815	0.00567928	0.00690066	2.67356e-05	0.00915102	1.49137e-05	0.00733131	0.000562275	1.27519e-05	9.25331e-05	0.00583954	2.84388e-05	0.00109837	0.219244
Clostridium sp. AF15-31	0.00813702	0.00854108	0.00578774	0.00211281	0.00354892	0.000168108	0.0150665	0.00282889	0.0878308	0.000121327	0.0016073	0.0002987	0.00938738	0.00614631	0.000206687	0.150764	0.000325569	0.125173	0.00331603	4.22715e-05	6.86062e-05	0.00918159	0.000699392	0.00135856	0.00069355	0.000279781	0.00216924	0.000744408	0.0275638	0.000330966	0.000397398	0.000315902	0.000454391	0.00600509	0.439382	0.0137711	0.000997712	0.00108246	0.000534712	0.00160232	0.00862013	0.00252523	0.632635	0.000433565	0.000462666	0.00196564	0.00048346	0.0791966	0.000672476
Oscillibacter sp. 1-3	0.013417	0.0113609	0.00958192	0.013174	0.0326327	0.0219381	0.0215118	0.0207297	0.0206006	0.0177137	0.0316485	0.0157979	0.0059885	0.00961754	0.0489021	0.0171042	0.0550212	0.013668	0.0169151	0.00317037	0.0255901	0.00748724	0.0454605	0.059121	0.00679927	0.0330306	0.026948	0.0341931	0.0202367	0.00469717	0.0154691	0.0183539	0.021137	0.0138681	0.00465089	0.033449	0.0282621	0.010322	0.0193031	0.0297141	0.0283957	0.013343	0.0185095	0.00314972	0.0191852	0.00203738	0.00698173	0.0194568	0.0154152
Ruminococcus sp. AF21-11	0.0392747	0.00183899	0.00807068	0.00289993	0.00389515	0.0107589	0.00238108	0.00639977	0.00923313	0.00315449	0.0185988	0.0318614	0.0490086	0.00570046	0.00157082	0.0122374	0.00195342	0.0018623	0.00548485	0.0654786	0.00212679	0.000938767	0.00326383	0.00135856	0.0175988	0.00164577	0.00707208	0.00122414	0.0415043	3.81883e-05	0.000750642	0.016885	0.356462	0.0669518	0.00272007	0.0219393	0.00525718	0.00177832	0.0153462	0.00327585	0.00808324	0.0293578	0.0120661	0.00448867	0.158864	0.00104739	5.68777e-05	0.0142645	0.0101044
uncultured Flavonifractor sp.	0.00875181	0.0148345	0.00520896	0.0105226	0.031897	0.0283262	0.015436	0.0231876	0.0341487	0.0206255	0.0310745	0.0192164	0.00621509	0.0192032	0.0342273	0.0186206	0.0551515	0.0119054	0.019645	0.0100712	0.0200845	0.00478542	0.0434595	0.0567084	0.0125582	0.0205228	0.0230504	0.0402476	0.0180164	0.00510451	0.0246681	0.0137417	0.029222	0.0128396	0.00659581	0.0291793	0.0231201	0.00655273	0.0179663	0.0190854	0.0170016	0.0100032	0.0145432	0.00553433	0.0154685	0.00176478	0.00521853	0.0212969	0.0159325
Alistipes sp. CAG:157	0.0278105	0	0.000192925	8.28551e-05	8.6559e-05	4.2027e-05	8.21063e-05	0.000231876	9.27953e-05	0.00018199	0	0.0292726	9.71109e-05	0.000159231	0.00128146	0.155877	0.000260455	0	0.00172501	0.000190222	1.71515e-05	9.1587e-05	0.000660537	0.000281082	0.000730705	8.22885e-05	0.00031745	0.000578984	0.00691475	6.36472e-05	0.000103029	1.57951e-05	7.83432e-05	0	1.40936e-05	5.06291e-05	3.83735e-05	1.93296e-05	0.00114963	5.34106e-05	0.00225197	3.25836e-05	0.000516685	0.000242286	0.0471611	0.0121526	4.26583e-05	0.000527787	0.000120701
Prevotella albensis	0.0475925	0.032121	0.0270416	0.030905	0.00428467	0.00655621	0.000123159	0.0106663	0.00106715	0.00151658	0.000918458	0.00139393	0.0248927	0.00716539	0.00537385	0.00941611	0.000781366	0.01992	0.00579468	3.17037e-05	0.0218854	0.0546774	0.013677	0.0063712	3.71545e-05	0.0161286	0.012504	0.00150536	0.0161133	0.0440566	0.0361338	0.0516184	0.00382315	0.0270561	0.0414775	0.0170114	0.0154454	0.0430663	2.67356e-05	0.0167709	0	0.0425379	0.00311531	0.000114767	0.000231333	0.0454824	9.95359e-05	0.00827342	0.0329513
Ruminococcus sp. AM36-18	0.0187332	0.00200246	0.0129581	0.00534416	0.00761719	0.180296	0.00418742	0.0219818	0.0225957	0.0557496	0.0290462	0.04444	0.00336651	0.0733099	0.0405106	0.006489	0.0100927	0.0021616	0.00329091	0.0203432	0.0077868	0.00176305	0.0105492	0.0243136	0.00426038	0.00209013	0.00229269	0.00330848	0.00604247	0.00202398	0.00126579	0.00080555	0.0266994	0.00250489	0.0311751	0.0371111	0.222854	0.0164881	0.018354	0.106376	0.0238172	0.025122	0.0294055	0.0019638	0.00843594	0.0316081	0.0010238	0.00999943	0.0196225
Prevotella bivia	0.0348988	0.0255007	0.0378132	0.0302421	0.00588601	0.00399256	8.21063e-05	0.00695628	0.0040366	0.0054597	0.00876362	0.00245598	0.0582341	0.00321646	0.00417507	0.0101567	0.00735787	0.0242764	0.0044465	0.000929974	0.0194327	0.0382376	0.0105103	0.00381803	0.00101556	0.0165729	0.00439139	0.0014061	0.0159864	0.0268846	0.0134527	0.0391876	0.00676885	0.0249328	0.0797839	0.0238463	0.0112243	0.0299222	0.00241957	0.00888396	0.000477239	0.0471159	0.00109416	7.65115e-05	0.00226706	0.0383659	0.000199072	0.00691829	0.0290027
Akkermansia sp. BIOML-A63	0.00282083	0.00224765	0.000289387	0	0.00281317	0.000294189	0.000328425	9.27504e-05	4.63977e-05	0.0151658	7.65382e-05	0.000132756	0.00223355	0.00347123	0.000206687	0.000317397	0.0201202	3.32554e-05	0.00568582	0.000929974	1.71515e-05	0.000206071	0.00685793	0.000140541	6.19241e-05	8.22885e-05	5.29083e-05	0.00248136	0.000142736	7.63767e-05	0.0261547	0.00216393	0.0419763	0.000132709	0.00170533	0.000101258	7.67471e-05	3.86592e-05	0.00326174	5.34106e-05	0.0391038	1.62918e-05	0.00738556	0.00188728	0.000107955	0.00114782	0.0555411	0.00235365	0.00193121
Clostridium sp. CAG:43	0.0120066	0.0270536	0.00842437	0.0100669	0.0536233	0.0458515	0.00812852	0.00537952	0.0483	0.0184416	0.0463822	0.013176	0.00844864	0.00242031	0.00363768	0.0262381	0.00182319	0.00142998	0.00442975	0.00879248	0.00487104	0.0269266	0.005498	0.0248992	0.0288938	0.0122445	0.0517443	0.0172206	0.010277	0.00794318	0.000883108	0.00652338	0.0223121	0.033393	0.009485	0.0433217	0.0283772	0.011907	0.0364941	0.0380996	0.0737185	0.0129031	0.00791744	0.048266	0.00481172	0.00428998	0.0237749	0.0239216	0.0528842
Faecalibacterium sp. CAG:1138	0.00600331	0.00302412	0.000482312	0.0198852	0.00411155	0.00117676	0.00665061	0.0178544	0.0111354	0.00200189	0.00463056	0.00169263	0.00255725	0.00506354	0.00516717	0.00123432	0.0126972	0.00548714	0.00696701	2.11358e-05	0.00185237	0.000572419	0.021312	0.0226974	0.000123848	0.0151411	0.0282001	0.0109014	0.00626451	0.000165483	0.00681465	0.00270096	0.0205259	0.00288643	7.0468e-05	0.0598605	0.00613977	0.00247419	0.000307459	0.00327585	0.00310205	0.000537629	0.00171722	5.10077e-05	0.00117209	0.000200869	0	0.00409392	0.00522462
Bilophila sp. 4_1_30	0.00820935	0.0128321	0.00739544	0.000704269	0.0234142	0.00911986	0.0306256	0.00194776	0.02357	0.011162	0.0282426	0.0104213	0.0023954	0.0099997	0.0116985	0.00342083	0.010288	0.0162951	0.00081226	0.00716503	0.011766	0.00192333	0.0019039	0.00592615	0.0617012	0.00106975	0.0283765	0.00851933	0.0112285	0.00787953	0.00481294	0.000679189	0.00490428	0.0167214	0.0188713	0.000877572	0.0760756	0.00835038	0.00102932	0.0165395	0.00450394	0.00977508	0.00489331	0.0370188	0.0101632	0.00268303	0.0115319	0.00512096	0.000500046
Clostridium sp. TM06-18	0.0176121	0.0280752	0.00598066	0.00215423	0.0328058	0.0340839	0.0359626	0.00621427	0.0139657	0.0140739	0.115496	0.0263188	0.00508213	0.0110506	0.00524984	0.031387	0.00136739	0.0259725	0.00666556	0.0388475	0.00512831	0.00709799	0.00468204	0.0187857	0.00952393	0.00444358	0.0138796	0.00673275	0.0097536	0.00553731	0.00463632	0.00562306	0.047617	0.0139345	0.0521463	0.0255171	0.0104184	0.0264815	0.0127796	0.0195127	0.0127363	0.0312314	0.0558476	0.049707	0.0225935	0.00367303	0.0117452	0.0265748	0.00406934
Cyanobacteria bacterium UBA4641	0.0289316	0.0052309	0.0495173	0.00501273	0.000216397	8.4054e-05	0.0019295	0.0164632	0.00227349	0.00054597	0.00298499	0.0143044	0.011977	0.00315277	0.00491914	0.00229231	0.000520911	0.00319252	0.00138168	2.11358e-05	0.00241837	0.0013967	0.00429349	0.00267028	0.000210542	0.00167869	0.00574937	0.00666659	0.00377456	0.00838871	0.00706486	0.0187172	0.0299271	0.00359974	0.70647	0.00236269	0.0693794	0.00202961	0.00012031	0.132262	4.47412e-05	0.00464316	0.0026746	1.27519e-05	0.000200488	2.86955e-05	0	0.00315246	0.00398312
Prevotella buccalis	0.0237601	0.0140172	0.0281027	0.0318164	0.00904541	0.00701851	0.00110843	0.0146546	0.00621729	0.0615126	0.00463056	0.00262192	0.0438294	0.00681508	0.00913555	0.00666534	0.0126321	0.0293645	0.00825658	0.000665777	0.020822	0.0560283	0.00829557	0.00393515	0.000247697	0.0263652	0.00908259	0.00731174	0.0101659	0.0183813	0.0234024	0.0376397	0.00777165	0.0237881	0.0426332	0.0218718	0.0143709	0.0349479	0.000815436	0.0137799	0.00187913	0.0267837	0.00700564	0.000153023	0.000832798	0.0245634	0.00389612	0.00900091	0.0427281
Ruminococcaceae bacterium UBA6434	0.00430358	0.00371885	0.0129903	0.0324792	0.0432362	0.00773297	0.00669166	0.173536	0.152416	0.0235374	0.0329114	0.058844	0.0039168	0.00261139	0.0119878	0.0790318	0.0153669	0.0312268	0.0212444	0.000232493	0.00361897	0.051678	0.0208652	0.0531948	0.00120133	0.00737305	0.0148143	0.093266	0.0335904	0.0226075	0.00790381	0.0096666	0.00875877	0.0114296	0.0116131	0.00816817	0.00978525	0.00402055	0.117169	0.0108245	0.0251296	0.00327465	0.0261838	0.000242286	0.00447243	0.000114782	0.000312827	0.0236648	0.020226
Ruminococcus bicirculans	0.0165272	0.00506744	0.00411573	0.00211281	0.00354892	0.00462297	0.00213476	0.00565777	0.00343343	0.00309383	0.00929939	0.0219047	0.0181597	0.00681508	0.0037617	0.010862	0.00182319	0.00103092	0.00987273	0.163771	0.000531698	0.00242705	0.00357467	0.0043802	0.00678689	0.00192555	0.0042503	0.0035897	0.0162401	1.27294e-05	0.00169262	0.0120675	0.472958	0.0149132	0.00114158	0.0238126	0.00178437	0.00108246	0.00225916	0.00400579	0.00662169	0.0106711	0.00366239	0.00465445	0.055196	0.000444781	4.26583e-05	0.00748887	0.0106562
Parabacteroides sp. CT06	0.000108494	0.000122599	0.0240834	0.000248565	0.000129838	0.0585856	0.000164213	4.63752e-05	0	0.00018199	3.82691e-05	0.101027	6.47406e-05	6.36923e-05	0.000206687	7.05327e-05	0.141883	3.32554e-05	1.67476e-05	0.0294844	3.43031e-05	4.57935e-05	0.0429932	0	0.0112207	0.0133307	3.52722e-05	0.0465338	0.0190314	0.020889	0.015631	0.000110566	0.0150106	3.31773e-05	0	3.37528e-05	3.83735e-05	0	6.6839e-05	1.78035e-05	0.0108721	0.013848	0.0342988	0.0106861	3.08444e-05	1.43478e-05	9.95359e-05	0.0150491	0
Clostridium sp. AM32-2	0.00875181	0.0265632	0.00466234	0.00140854	0.0200384	0.0307638	0.0254529	0.0248107	0.0103467	0.0138919	0.102064	0.0107864	0.00242777	0.00640108	0.00359635	0.0192907	0.00195342	0.0244095	0.00330766	0.0440998	0.00387625	0.00428169	0.00369124	0.014101	0.00822353	0.00413088	0.0140031	0.00744408	0.00737467	0.00529545	0.00616704	0.00661815	0.0369937	0.0121263	0.0349099	0.0191547	0.0131046	0.0248965	0.0105071	0.0103617	0.0116476	0.00369824	0.028828	0.0565802	0.0103174	0.00241042	0.0072519	0.0119679	0.00287957
Anaerostipes hadrus	0.0120066	0.00858195	0.00800637	0.00608985	0.0124645	0.0117255	0.0209371	0.0310714	0.019255	0.00758291	0.0191346	0.0160634	0.0233713	0.0135983	0.0222808	0.0139302	0.013739	0.0272694	0.0077374	0.00146894	0.00327594	0.00428169	0.0124919	0.0109622	0.00931339	0.0102367	0.00559064	0.0244993	0.030704	0.00332239	0.0123929	0.00407514	0.0130206	0.0232573	0.0209572	0.0157794	0.015714	0.0172806	0.00998574	0.00710361	0.00794901	0.00469204	0.0127196	0.0156211	0.00780363	0.143478	0.0202058	0.0186295	0.034417
Ruminococcus sp. AM28-29LB	0.0156592	0.00302412	0.00983916	0.00505416	0.00566961	0.14348	0.00874432	0.0244861	0.00719164	0.0442842	0.0418281	0.0345165	0.00252488	0.0577053	0.045347	0.00610107	0.00944151	0.00126371	0.012008	0.0293576	0.00541989	0.00334292	0.00538144	0.0197226	0.00276182	0.00181035	0.000899441	0.00966076	0.00437722	0.00227857	0.00057402	0.00314322	0.0327788	0.00277031	0.0344166	0.0216693	0.216676	0.013724	0.0157606	0.120441	0.0176728	0.00125447	0.0353625	0.00253763	0.0142655	0.0381651	0.000582996	0.0113118	0.0258817
Ruminococcus sp. AF37-3AC	0.00886031	0.00204332	0.0180706	0.00376991	0.029733	0.137428	0.00275056	0.0313496	0.0211573	0.0343961	0.220162	0.045502	0.00864287	0.0386931	0.0251744	0.00754699	0.0138041	0.0027602	0.0047647	0.0197302	0.00564286	0.00377796	0.00946123	0.0285533	0.00219211	0.00360424	0.00135798	0.00296109	0.00739053	0.00128567	0.000588738	0.0012794	0.120696	0.0020404	0.0184203	0.0208086	0.115504	0.0104186	0.0328313	0.16981	0.0248313	0.00164547	0.0229317	0.00499875	0.0169336	0.0170164	0.000511899	0.0109694	0.0134668
Ruminococcaceae bacterium UBA6413	0.000325481	0.00465877	0.0015434	0.0377405	0.00536666	0.107967	0.0194592	0.0176689	0.0249155	0.133399	0.0058169	0.077297	0.00822205	0.0116875	0.0557641	0.00232758	0.0647883	0.00595272	0.00247028	9.5111e-05	0.000840425	0.000160277	0.0314727	0.0559822	0.00108986	0.00120141	0.00243378	0.0571043	0.00285471	0.000941979	0.0036649	0.122886	0.0205729	0.0241863	0.00417171	0.13496	0.0950513	0.00597284	0.00231263	0.0188005	0.00156594	0.00371453	0.00917876	2.55038e-05	0.00362421	5.73911e-05	1.42194e-05	0.0830623	0.00748345
Prevotella conceptionensis	0.0581525	0.0387414	0.0495816	0.0326035	0.00242365	0.000966621	0.000123159	0.0169269	0.00148473	6.06633e-05	0.000459229	0.0023896	0.0574573	0.00273877	0.000744072	0.00211598	0.00670673	0.010941	0.00612126	3.17037e-05	0.0280942	0.0530747	0.00808187	0.00351353	0.000111463	0.00727431	0.0162605	0.00289492	0.0331464	0.0220219	0.0152336	0.0134574	0.0171415	0.0174347	0.0325844	0.0242851	0.0052188	0.0205473	0.00012031	0.0095783	0.000208792	0.0209675	0.00109416	2.55038e-05	0.000123378	0.0816531	0.00154992	0.00544905	0.0111045
Citrobacter freundii	3.61645e-05	0.00494484	0	0.00016571	0.00657848	0.0246698	0.000205266	0	0.00269106	0.00867485	0.00463056	0.00248917	3.23703e-05	3.18462e-05	0.000165349	0.000246864	0.000520911	3.32554e-05	0.0450679	5.28394e-05	0.0148704	0.00135091	0.0112486	0.020519	0.0147627	0.00924923	0.00262778	0.0014061	0.191694	0.0111765	0.000117748	0.000789755	0.00341576	0.000945554	0.0353186	0.00226143	0.00264777	0.000773183	0.0125925	0.0025103	0.0660678	0.00195502	0.000805421	0.000828875	0.00680119	0.0125256	0.00656937	0.0113403	0.00324168
Clostridium sp. TF06-15AC	0.0111387	0.0160605	0.00533758	0.00782981	0.0310747	0.0392112	0.0573102	0.0067244	0.0253795	0.023962	0.0345953	0.0177561	0.00857813	0.0279928	0.0119465	0.0162225	0.011981	0.00578644	0.00746107	0.00832749	0.00627746	0.0144478	0.0079653	0.0160217	0.0314946	0.0102532	0.0301048	0.0110834	0.0167952	0.0104891	0.00937566	0.00571783	0.0196015	0.0195912	0.0234518	0.0250783	0.0174983	0.010148	0.0353979	0.0268655	0.0614594	0.0157216	0.0360008	0.0345959	0.0160391	0.00446215	0.0429569	0.0195995	0.0351412
Butyricicoccus sp. AM32-19	0.0166718	0.0111157	0.00356911	0.00832694	0.0183072	0.0166007	0.0104686	0.0212862	0.0205078	0.0242047	0.0192111	0.0243607	0.0161204	0.0100315	0.0461325	0.0133307	0.0385474	0.0111073	0.0170826	0.0171834	0.013241	0.00455645	0.0263438	0.0267965	0.00668781	0.0107304	0.243696	0.0175184	0.0126717	0.0035897	0.013644	0.011562	0.0214504	0.0118443	0.00465089	0.0198972	0.0206258	0.00707463	0.00961145	0.0186225	0.0127811	0.00767344	0.0199988	0.00527929	0.00812749	0.00385955	0.0356339	0.0246776	0.0213468
Roseburia sp. AF02-12	0.00412276	0.000204332	6.43082e-05	8.28551e-05	0.0876842	0.00600986	0.0065685	0.000371001	0.000231988	0.000121327	0.0426701	0.00939246	0.0162499	0.00312092	0.000165349	0.661526	0	6.65108e-05	5.02429e-05	0.00458646	0.00415067	4.57935e-05	0.000174848	0.0100955	0.0162365	6.58308e-05	0.0015167	0.0168236	0.0221082	0.0179231	0.00955228	0.00401195	0.183057	4.9766e-05	8.45616e-05	0.0039997	0.000115121	0.00305407	6.6839e-05	0.000160232	0.000104396	0.00167806	0.162877	1.27519e-05	0.00362421	4.30433e-05	0.00919996	0.00503538	0.00120701
Catenibacterium sp.	0.0191672	0.0347365	0.0354338	0.062887	0.0158836	4.2027e-05	0.00110843	0.010388	0.00078876	0.0786196	0.0301561	0.000132756	0.00288096	9.55385e-05	0.0534905	0.00564261	0.00664162	0.0914191	0.00010886	5.28394e-05	0.00142358	0.0313227	0.000466262	0.0772508	0.000185772	0.000822885	0.000123453	0.0655741	0.00344151	0.00225311	0.000397398	0.00657076	0.0226725	0.0246176	0.000225498	0.00460725	0.0101306	0.0143039	0.000561447	0.0629177	0.000164051	0.00977508	0.000167163	0.0006631	0.00461123	5.73911e-05	0.0019765	0.00851592	0.0173464
Blautia sp. OM06-15AC	0.013851	0.0110748	0.00681667	0.00637984	0.0321567	0.0199628	0.029353	0.0450767	0.0128986	0.0272378	0.0442391	0.0163289	0.00213644	0.0123563	0.0132693	0.0119553	0.00970197	0.00488854	0.0157009	0.00478725	0.0077525	0.00375507	0.0192916	0.00974419	0.0117656	0.00595769	0.0323799	0.0184779	0.010832	0.00156572	0.0137618	0.00530715	0.0337816	0.0150293	0.00228316	0.0146318	0.0209903	0.0109019	0.0130871	0.0633272	0.0415794	0.00439879	0.0561363	0.0120506	0.00434906	0.0028839	0.0237322	0.0292851	0.0223469
Clostridium sp. HMSC19A11	3.61645e-05	0.000122599	0	0	0.000129838	4.2027e-05	0.311183	9.27504e-05	0.000371181	6.06633e-05	3.82691e-05	9.95668e-05	9.71109e-05	9.55385e-05	8.26747e-05	7.05327e-05	6.51139e-05	0.000133022	0.050201	1.05679e-05	0.000137212	2.28967e-05	0.0359799	2.34235e-05	0.029897	0.0417861	8.81805e-05	0.0206449	0.0454216	0	1.47185e-05	0	4.70059e-05	1.65887e-05	1.40936e-05	0.000151887	7.67471e-05	5.79887e-05	0.0241556	0.000142428	0.0419225	0.0381554	4.55899e-05	0	0.0001388	0	0.0255523	0.0331365	3.44859e-05
Clostridium sp.	0.0212647	0.0468329	0.0499996	0.0878679	0.00480402	0.115784	0.00275056	0.00486939	0.0255187	0.0200796	0.0042096	0.0325251	0.00258962	0.00401262	0.0149228	0.00962771	0.0110042	0.0148652	0.0391811	0.00157461	0.00125206	0.00247285	0.013133	0.00606669	0.00272466	0.00263323	0.0220099	0.00989235	0.0112285	0.00148935	0.00994968	0.0351441	0.00385449	0.0436613	0.0126279	0.0231038	0.0542026	0.0024162	0.00280724	0.0279693	0.0033705	0.00684256	0.0136314	0.0120251	0.00677034	0.00121956	0.00122287	0.0215394	0.00434523
Butyricicoccus sp. AM05-1	0.016491	0.0135677	0.0054662	0.00716697	0.0217696	0.0192904	0.0119875	0.0259701	0.0185127	0.0243866	0.0208184	0.0246262	0.018095	0.0109551	0.0454711	0.0106152	0.034315	0.0132024	0.0181712	0.00317037	0.0114229	0.00435038	0.0256055	0.0268434	0.00806252	0.0138409	0.118779	0.0131181	0.0185239	0.00341149	0.0167938	0.0104406	0.0180033	0.00904082	0.00470726	0.0270866	0.0231968	0.00991607	0.0111354	0.0201536	0.0140487	0.00703806	0.0721687	0.00392759	0.00896029	0.00413216	0.0367856	0.0229801	0.0260196
Oscillibacter sp. CAG:155	0.0103792	0.0105435	0.0121543	0.0109369	0.0361384	0.0256365	0.0190487	0.0214717	0.0184199	0.0147412	0.0373506	0.011251	0.00692724	0.00671954	0.0367902	0.0120611	0.0408264	0.0109743	0.0138419	0.00273708	0.0184894	0.00888394	0.0367958	0.0522345	0.00520163	0.0252297	0.0201581	0.0226135	0.0170965	0.00381883	0.0118189	0.0263146	0.0194448	0.0380378	0.00412943	0.0326727	0.0249044	0.00838904	0.0168167	0.0275421	0.0206704	0.012284	0.0244362	0.0029712	0.0198329	0.00172173	0.00537494	0.0153629	0.0117252
Bacteroides sp. 3_1_23	0.00708825	0.000245199	0.000964623	0.00173996	0.00251021	0.00537946	0.0310362	0.00547227	0.000278386	0.0181383	0.00340595	0.0119812	0.00246014	0.0120697	0.00400972	0.000105799	0.0089206	0.000133022	0.0254731	0.0553229	0.000377334	0.000572419	0.000155421	0.000538741	0.0121867	4.93731e-05	0.00255723	0.00708014	0.0238051	0.00672115	0.00210474	0.0165375	0.0108897	0.000116121	0.00142345	0.000135011	3.83735e-05	0.000425251	0.0725069	0.0198687	0.00255025	0.00130334	0.00930033	0.0101123	0.0203264	0.0156247	0.0212012	0.00315246	3.44859e-05
Intestinimonas massiliensis	0.00502687	0.00776462	0.00215432	0.00468131	0.0598988	0.0104227	0.0078822	0.0166023	0.0188838	0.0111014	0.0541891	0.00653822	0.00252488	0.00410816	0.0265799	0.0110736	0.0270223	0.00455599	0.00909396	0.000813727	0.00749522	0.00265602	0.0457325	0.21306	0.00398791	0.0125572	0.0128038	0.0135151	0.00745397	0.0020749	0.00479822	0.007092	0.0101533	0.00507613	0.0015362	0.0139568	0.0170187	0.00286078	0.00917031	0.0085635	0.00747177	0.00459429	0.00510606	0.00086713	0.00732554	0.00157825	0.00236042	0.0115828	0.00744896
Lachnospiraceae bacterium UBA5902	0.00965593	0.0545158	0.0101929	0.0215009	0.039341	0.0137849	0.0456921	0.0218891	0.024034	0.029907	0.0598146	0.0250908	0.0342801	0.0054457	0.0511343	0.0171042	0.0259804	0.0102759	0.0184978	0.00647811	0.00593443	0.00929608	0.0388357	0.0331911	0.00580848	0.0281098	0.0240027	0.0562441	0.0153679	0.0035006	0.0210916	0.00909798	0.010639	0.0102518	0.00255094	0.0203867	0.0331164	0.0122356	0.0143704	0.0195839	0.0113344	0.020658	0.0277034	0.00479472	0.00552114	0.00210912	0.000526119	0.0443769	0.0186569
Clostridium sp. AM51-4	0.0105239	0.0263588	0.00453373	0.00256851	0.0296464	0.0330332	0.0214708	0.0137734	0.0112282	0.017289	0.103977	0.015632	0.00262199	0.00388523	0.0065313	0.0197844	0.00670673	0.0205518	0.00920282	0.0401157	0.00550564	0.00441907	0.00580884	0.0256722	0.00565987	0.00528292	0.0116398	0.00686509	0.01467	0.00651748	0.019708	0.00661815	0.0355678	0.0114462	0.0371648	0.0246564	0.015407	0.0219584	0.0105071	0.0151686	0.0108423	0.00632122	0.0372469	0.0444914	0.00956176	0.00401737	0.00918574	0.00951444	0.00610401
Clostridium sp. AM25-23AC	0.0132724	0.00939928	0.00485527	0.00534416	0.0267467	0.0304696	0.0528354	0.0139589	0.0187911	0.00849286	0.0223492	0.0258542	0.00634458	0.0400943	0.0155428	0.0174921	0.00240921	0.00744921	0.0263105	0.0143618	0.00617455	0.00590736	0.00839271	0.0107748	0.0152581	0.00877196	0.0201581	0.0152355	0.0318459	0.00367881	0.013173	0.016111	0.0186143	0.0134368	0.0171519	0.037263	0.0126633	0.0209146	0.047723	0.0259575	0.0164349	0.0146626	0.0479301	0.0244327	0.0132477	0.021579	0.0437532	0.0191858	0.0126046
Eubacterium sp. CAG:38	0.00256768	0.0132407	0.000900315	0.0048056	0.00307284	0.0329912	0.00697903	0.0182254	0.00677406	0.00715827	0.0131646	0.00391629	0.00343125	0.00550939	0.00219088	0.000952191	0.0074881	0.00209509	0.00275498	0.000105679	0.00320734	0.0190501	0.00258387	0.00772976	0.42584	0.00432838	0.00308632	0.00431757	0.00808835	0.000394613	0.00122163	0.00434365	0.0507194	0.00905741	0.00775148	0.00445536	0.00516124	0.00351798	0.0133678	0.0124981	0.00839642	0.00500158	0.028676	0.00739611	0.00842051	0.00164999	0.0417767	0.0213397	0.00541429
Roseburia sp. AF15-21	0.00151891	0.00375971	0.00292602	0.00211281	0.0540993	0.00542148	0.00771799	0.00602877	0.00519654	0.00321516	0.0195938	0.0197142	0.0124626	0.0116239	0.00892886	0.456099	0.00618582	0.00781502	0.0047647	0.00410034	0.00168085	0.00272471	0.0134244	0.0168181	0.0038393	0.00574374	0.0027336	0.0118278	0.0173503	0.0183941	0.01856	0.00533874	0.0974589	0.00285325	0.00634212	0.0157119	0.00485425	0.00373061	0.00371625	0.00868812	0.00393722	0.00360049	0.0795391	0.00380007	0.0126462	0.00123391	0.0019054	0.0199989	0.00224159
Coprococcus sp.	0.0160209	0.00363711	0.00482312	0.00310707	0.00986772	0.000882567	0.0729104	0.00241151	0.0695965	0.000485306	0.0174124	0.0639219	0.0039168	0.0139805	0.00405106	0.0275077	0.00195342	0.0366807	0.00319042	9.5111e-05	0.000720365	0.0107386	0.00108794	0.00662886	0.00117656	0.00335737	0.00208106	0.0070636	0.00938883	0.00809593	0.00154544	0.00116884	0.00435588	0.00693406	0.050286	0.00605862	0.00178437	0.00367262	0.000989217	0.00637366	0.0405057	0.00254152	0.0966353	0.000484573	0.0295489	0.00723127	0.000455021	0.0325088	0.00255196
Bacteroides dorei CAG:222	0.0038696	8.17329e-05	6.43082e-05	0.00418418	0.000302956	0.000294189	0.0364141	0.00514764	0	0.0149838	0.000153076	0.000232322	0.000129481	0.000222923	8.26747e-05	0.000105799	0.00390683	0.000232788	0.0288813	0.104411	0.000120061	0.00128222	0.00215646	4.68471e-05	0.00608095	8.22885e-05	0.000141089	0.000115797	0.00264854	0.00896153	0.0184717	0.00134258	0.0291437	0.000132709	0.00157848	0.00212642	0.00237916	0.000115977	0.073964	0.000142428	0.000104396	0.0142879	0.0123093	0.0043229	0.00390181	0.0110765	0.281047	4.27936e-05	6.89719e-05
Alistipes sp. AF17-16	0.0147913	4.08664e-05	0.0144372	8.28551e-05	0.0776001	0.000336216	0.0058706	0.000231876	9.27953e-05	6.06633e-05	0.0233059	0.000132756	3.23703e-05	0.001242	0.0117398	3.52663e-05	0.00299524	3.32554e-05	2.51214e-05	0.00159575	1.71515e-05	0.00174015	0.000135993	0.000140541	0.00161003	0	0.00223979	0.00165424	0.177864	0.0614069	0.0364429	0.000142156	0.000125349	6.63546e-05	0.00446767	1.68764e-05	1.91868e-05	5.79887e-05	0.00137688	8.90177e-05	0.00299766	0.000423587	0.0309403	0.013007	0.193024	0.00332868	0.00648406	0.0760727	0.000896634
Prevotella sp. CAG:891	0.0133809	0.00760116	0.0186815	0.0281707	0.0063188	0.0118936	0.00078001	0.00505489	0.00255187	0.00279051	0.00244922	0.00245598	0.0392652	0.001242	0.0181471	0.00320924	0.0018883	0.0163284	0.00120583	0.00210301	0.0197414	0.0350091	0.00681908	0.00482525	0.00131279	0.0240776	0.00199288	0.00423485	0.0305613	0.00784134	0.00384152	0.0307215	0.00960488	0.042467	0.166727	0.0257027	0.0246166	0.01384	0.00109616	0.00295539	0.000432498	0.01072	0.0104097	0.000178527	0.000879065	0.0232434	0.000327047	0.00399407	0.0395036
Porphyromonadaceae bacterium UBA7572	0.0776452	0.071598	0.0522183	0.10651	0.0014715	0.000252162	0.000328425	9.27504e-05	0.000278386	0.000424643	0.000497498	0.00165945	0.00867524	0.000605077	0.00119878	0.000282131	0.00312547	0.00505482	0.000770391	8.45431e-05	0.032485	0.00716668	0.000466262	0.000562165	1.23848e-05	0.00760346	0.000352722	0.00129031	0.00158595	0.000343695	0.00674106	0.00510182	0.00198992	0.0498987	0.0238464	0.101393	0.00136226	0.0599217	0.000294092	0.00115723	8.94823e-05	0.000700547	0.000820617	1.27519e-05	0.000169644	0.00167869	4.26583e-05	0.105643	0.0307614
Clostridium sp. AM45-5	0.0118258	0.0231713	0.0117362	0.00985976	0.023068	0.0500121	0.0218403	0.00797653	0.0189302	0.0205649	0.0276303	0.0199465	0.00903131	0.0280565	0.0140134	0.014036	0.00996242	0.0227467	0.0227098	0.0114979	0.0129837	0.00686902	0.0207875	0.0213388	0.0130288	0.0170173	0.0290467	0.0153513	0.0156533	0.00738308	0.014954	0.0212128	0.0297077	0.0202879	0.011148	0.0374149	0.0207985	0.0158503	0.0260405	0.0220764	0.054614	0.0105571	0.0383107	0.0199823	0.0194628	0.00467737	0.013025	0.0162901	0.0172257
Roseburia sp. AF34-16	0.000180823	0.000367798	0.000128616	8.28551e-05	0.0579079	0.00395054	0.019336	0.000278251	0.00231988	0.000242653	0.0176803	0.00872869	0.00731568	0.0373874	0.000372036	0.554457	0.000325569	6.65108e-05	0.00200972	0.00817954	5.14546e-05	0.000160277	0.000155421	0.0142884	0.0628654	9.87463e-05	3.52722e-05	9.92544e-05	0.0207442	0.0153517	0.0159401	9.47706e-05	0.281518	0.00199064	0.00208585	0.00114759	0.00583278	0.00172033	0.0136218	0.00138868	0.00204318	0.004969	0.0773052	0.0144734	0.0053515	4.30433e-05	0.000910043	0.00168321	0.00167257
Lachnoclostridium sp. UBA739	0.0666874	0.0230078	0.00321541	0.0128425	0.00389515	0.0631666	0.000123159	0.0173443	0.00185591	0.00315449	0.00275538	0.00438094	0.0865258	0.000191077	0.00355501	0.00504308	0.00729275	0.0199532	0.0299196	0.000243061	0.0151791	0.022164	0.0235462	0.00648832	0.000916477	0.00873904	0.0355191	0.0299417	0.034209	0.0106545	0.00778607	0.0132205	0.00993392	0.0722436	0.0100346	0.0119316	0.0297203	0.031024	0.00272703	0.00222544	0.00207301	0.0061583	0.000805421	3.82557e-05	0.00128004	0.00121956	0.000611435	0.0057914	0.00875943
Ruminococcus sp. Marseille-P328	0.0111748	0.0115243	0.00726683	0.0052613	0.0354026	0.026435	0.0350594	0.0177153	0.0210181	0.00855353	0.0435502	0.0229667	0.00948449	0.013248	0.0188912	0.0204192	0.0134786	0.00907873	0.0124435	0.00915179	0.0112171	0.00299947	0.025353	0.0378758	0.010973	0.0105	0.0082537	0.0334156	0.0120532	0.00213855	0.0191634	0.0122254	0.0296294	0.00860951	0.00548241	0.0137374	0.0160785	0.00440714	0.00609572	0.0106643	0.00381791	0.00988912	0.018859	0.0384598	0.00886776	0.0399011	0.0358756	0.0170318	0.0595227
Prevotella bryantii	0.0379727	0.0237434	0.0230223	0.0224537	0.00960804	0.0063881	0.000287372	0.00862578	0.00120634	0.00036398	0.00447749	0.00132756	0.0282593	0.0167829	0.00334832	0.00730013	0.000390683	0.0182905	0.00468096	9.5111e-05	0.0175975	0.0421758	0.0180288	0.00487209	3.71545e-05	0.0135118	0.00647245	0.000612069	0.0141467	0.0232312	0.0175003	0.0375134	0.00485728	0.0268902	0.0390534	0.0155938	0.0145052	0.0376734	0.000106942	0.00575054	0.000134223	0.0319482	0.00164123	6.37596e-05	0.00063231	0.0378637	1.42194e-05	0.00828769	0.0341756
Prevotella sp. UBA746	0.0241941	0.0148345	0.0168487	0.0232409	0.0164462	0.00537946	0.000164213	0.00292164	0.00273746	0.00109194	0.00294672	0.00159307	0.0257991	0.00222923	0.00537385	0.00483149	0.00201853	0.0324905	0.00333278	4.22715e-05	0.0222627	0.0540821	0.00705221	0.00482525	8.66938e-05	0.0472172	0.00601391	0.00375512	0.0149872	0.0163955	0.0190898	0.060669	0.00548402	0.029561	0.0404627	0.0210111	0.00876836	0.0384465	0.000227253	0.0136197	0.000104396	0.021049	0.00246185	0	0.000246755	0.033789	4.26583e-05	0.0044648	0.0537291
Bacilli bacterium Phil2	0.000506303	0.0136494	0	0.0132154	0.00251021	0.00151297	0.00217582	0.00375639	0.0166104	0.00279051	0.00390345	0.00962479	0.000161851	9.55385e-05	0.0155842	0.00532522	6.51139e-05	0.0195542	0.0305058	4.22715e-05	0.000120061	4.57935e-05	0.0192139	0.00292794	0.000569702	0.00102038	0.0388347	0.000909832	0.00209346	0.000305507	0.000206058	0.00266937	0.000266367	0.00049766	0.000126842	6.75055e-05	0.0698399	0.00150771	5.34712e-05	0.00478915	5.96549e-05	0.000130334	0.000501488	0	0.0001388	1.43478e-05	2.84388e-05	0.0256904	0.00401761
Bacteroides sp. A1C1	0.00441207	0.000204332	0.00144693	0.00016571	0.00307284	0.000378243	0.0802589	0.00575052	0.000139193	0.00370046	0.000229615	0.0038831	9.71109e-05	0.072259	0.00380303	0.00317397	0.000325569	6.65108e-05	0.00592029	0.0171728	0.000154364	0.000183174	0.00373009	0.000515318	0.00632865	3.29154e-05	0.0149907	0.00213397	0.00721608	0.0030678	0.000794797	0.000110566	0.0015982	3.31773e-05	0.000112749	1.68764e-05	0.00571766	7.73183e-05	0.0900187	0.0172338	0.0409531	0.000896049	0.0865144	0.774985	0.0500758	0.00012913	0.0100247	7.13226e-05	0.000120701
Ruminococcus sp. CAG:108-related_41_35	0.0102707	0.0119739	0.021286	0.0102326	0.0171387	0.133772	0.00874432	0.0593602	0.0211573	0.0396738	0.0603504	0.0424818	0.00352836	0.0441069	0.0207927	0.00645374	0.0167994	0.00934477	0.00805561	0.00840147	0.00598589	0.00219809	0.0157363	0.0398903	0.00216734	0.0135612	0.0138972	0.00524394	0.0150665	0.000725579	0.00220777	0.00693405	0.0371503	0.00456188	0.0107534	0.0131467	0.111725	0.0125836	0.0192363	0.155389	0.0157041	0.00166176	0.0128715	0.000892634	0.0128313	0.0158686	1.42194e-05	0.0294848	0.0145531
Lachnotalea sp. AF33-28	0.00658194	0.0192072	0.00331187	0.00608985	0.0467851	0.0199628	0.0159286	0.0137734	0.047836	0.0138919	0.0394937	0.0123463	0.00527636	0.0460177	0.041544	0.0125195	0.0416078	0.0130361	0.0139173	0.00182824	0.00958771	0.00288499	0.0577776	0.0400777	0.00355445	0.0118166	0.0603507	0.0446976	0.0114506	0.00212582	0.00621119	0.00537033	0.0188807	0.0105504	0.00267778	0.0167076	0.0148889	0.00560558	0.00882275	0.0151686	0.010201	0.00964475	0.00677769	0.00388933	0.00954633	0.00103304	0.00655515	0.0118538	0.00700064
Prevotella sp. UBA7267	0.000216987	0.00445444	0.000128616	0.52758	0.00792014	0.000252162	0	0	0.00361902	0.000121327	0.000229615	0	0.192571	0.0358588	0	0.000246864	0	0.0082806	0.00331603	1.05679e-05	0.00523122	0.127787	0.010316	0.00365407	0	0.00888716	1.76361e-05	0.0189245	0	5.09178e-05	2.94369e-05	0.0584261	0	0.178129	0.0111339	0.00378031	0.00397166	0.0092782	2.67356e-05	1.78035e-05	0	0.00764085	0.00162604	0	0	4.30433e-05	0	0.00298128	0.28544
Clostridium sp. OF10-22XD	0.00419508	0.014385	0.00488742	0.00198852	0.00406827	0.00184919	0.0137939	0.00125213	0.0860677	0	0.000229615	0.000199134	0.00627984	0.00114646	8.26747e-05	0.0690515	0.000390683	0.102327	0.00453023	4.22715e-05	3.43031e-05	0.00348031	0.000135993	0.00180361	8.66938e-05	6.58308e-05	0.00195761	0.000512814	0.0154947	7.63767e-05	0.000750642	0.000568624	0.000376047	0.00441258	0.22351	0.00940014	9.59339e-05	0.000135307	0.00898316	0.00135307	0.00914211	0.00192243	0.466308	7.65115e-05	0.00154222	0.00209477	7.10971e-05	0.0525077	0.000810419
Ruminococcaceae bacterium UBA736	0.00904113	0.00772376	0.00292602	0.00476417	0.0052801	0.127972	0.00570639	0.0179472	0.0364686	0.00976679	0.00895497	0.012645	0.0020717	0.00420369	0.0138893	0.00433776	0.0293664	0.0138675	0.00647296	0.00014795	0.00548849	0.0013738	0.141899	0.0260704	0.00104033	0.0259703	0.00791861	0.0177334	0.00404417	0.00226584	0.00300257	0.00195859	0.00661217	0.00408081	0.000465089	0.00745936	0.406453	0.00369195	0.00171108	0.0113052	0.0316469	0.00141739	0.000395112	8.92634e-05	0.00212826	0.000473476	7.10971e-05	0.0293564	0.016605
Muribaculaceae bacterium	0.0103069	0.0122599	0.0142121	0.0207552	0.0381292	0.0194165	0.0121517	0.00463752	0.00533573	0.00442842	0.0153459	0.0280446	0.00702435	0.0175154	0.0291015	0.0182327	0.0128274	0.0123378	0.00306482	0.0242322	0.0179748	0.0183403	0.0259747	0.00967392	0.0127192	0.0374248	0.00682517	0.0263024	0.0196658	0.00231676	0.0332637	0.0443684	0.00842973	0.0255631	0.0285959	0.0263103	0.00734853	0.00968412	0.010721	0.0138333	0.00313188	0.0087487	0.0343596	0.00237186	0.00357795	0.000875214	0.00521853	0.0210544	0.026399
Prevotella sp. CAG:1124	0.00893264	0.00461791	0.00768483	0.00927977	0.00333252	0.00197527	0.000738957	0.0012985	0.000881556	0.00157725	0.000880189	0.000464645	0.0110383	0.00232477	0.00165349	0.00264497	0.00084648	0.0111073	0.0014068	1.05679e-05	0.00802692	0.0274532	0.00470147	0.0015928	3.71545e-05	0.0101709	0.000846533	0.00271295	0.00540809	0.00498994	0.018089	0.0140103	0.0010968	0.00938918	0.0148969	0.00865758	0.00523799	0.00970345	0.00148383	0.00220764	0.000715858	0.00804815	1.39978	0.000216783	0.000246755	0.00345781	0.00218979	0.00209688	0.0119839
Ruminococcus sp. TF12-19AC	0.00878798	0.000326931	0.0203214	0.00513702	0.0127242	0.168402	0.000287372	0.0155821	0.0186983	0.0220208	0.147451	0.038466	0.00226592	0.125761	0.0233556	0.00373823	0.00768344	0.000199532	0.00258751	0.0152706	0.00553995	0.000160277	0.00341925	0.0167712	0.0016348	0.00157994	0.00218688	0.00119105	0.0124497	0.000941979	0.0011922	3.15902e-05	0.0204789	0.00169204	0.0148124	0.0143618	0.382603	0.0131828	0.0113092	0.0929878	0.0139145	0.000586505	0.0137377	0.00173426	0.0254929	0.0168012	1.42194e-05	0.00514949	0.012777
Bacteroides sp. AM32-11AC	0.0166718	8.17329e-05	0.000257233	0.000124283	0.00515026	0.000252162	0.107559	0.0179008	0.000324784	0.000121327	3.82691e-05	0.0162626	0.000161851	0.0100952	0.0112024	0.00726486	0.000130228	6.65108e-05	0.00397756	0.0971823	8.57577e-05	0.00103035	0.00518716	0.000163965	0.0905579	9.87463e-05	0.00998203	0.00281221	0.0156692	0.00518089	0.00905185	6.31804e-05	0.00633013	0.00384857	0.00276235	0.000810066	0.0076939	0.000154637	0.198846	0.00859911	0.0154208	0.00197131	0.103687	0.0289851	0.0263411	0.00197999	0.00811929	0.000969987	3.44859e-05
Verrucomicrobia bacterium CAG:312_58_20	3.61645e-05	0.00506744	0.000321541	0.000704269	0.0626687	0.010927	0.00147791	0.000417377	0.197283	0.00564169	0.0209332	0.000829723	3.23703e-05	0.00251585	0.244345	0.118742	0.0414124	0.000365809	7.53643e-05	1.05679e-05	0.00250412	2.28967e-05	0.000893668	0.0240794	3.71545e-05	0.0011685	0.0312335	0.28084	6.3438e-05	2.54589e-05	0.000206058	0.000552828	0.00365079	3.31773e-05	2.81872e-05	0.000877572	0.000920965	7.73183e-05	5.34712e-05	0.00548349	0.0057567	0.00153143	0	1.27519e-05	6.16888e-05	0	0	0.00389421	0.00125874
Catabacter sp. UBA4628	0.00412276	0.000245199	3.21541e-05	0.00136711	0.00320268	0	0.0155181	0.00208688	0.00162392	6.06633e-05	0.00275538	0.000796534	0.00129481	3.18462e-05	0.000289361	7.05327e-05	0.000325569	0.000897896	0.00304807	1.05679e-05	0.00421928	0.00013738	0.00400208	0.00587931	0	0.00218888	0.0637898	0.00492963	0.00193486	1.27294e-05	0.00225192	0.00630224	0.0285796	0.00099532	5.63744e-05	0.196154	0.00138145	0.00144972	9.35746e-05	0.000142428	7.45686e-05	1.62918e-05	0.000121573	1.27519e-05	4.62666e-05	0	1.42194e-05	0.00129807	0.00479354
Clostridium sp. OF03-18AA	0.0126576	0.0123417	0.00620574	0.00998404	0.0371338	0.018744	0.033253	0.00964604	0.0213429	0.0171071	0.0352458	0.0261861	0.00974346	0.0217828	0.017403	0.0120258	0.00839969	0.0181242	0.0238989	0.0134424	0.00842141	0.0049228	0.013949	0.0149442	0.015642	0.015355	0.0287292	0.0174026	0.0232659	0.00439166	0.018192	0.0268043	0.0428851	0.0250986	0.0122332	0.0392713	0.0221415	0.0167394	0.0239284	0.025281	0.0225495	0.0205114	0.0369582	0.014652	0.0245984	0.00664301	0.0276426	0.0408679	0.0137771
Clostridiales bacterium AF36-10	0.0110663	0.0108296	0.00655944	0.00584129	0.0298628	0.0237873	0.0401089	0.0227238	0.0254259	0.0095848	0.024454	0.0182871	0.00802783	0.0309545	0.0140134	0.00818179	0.0259804	0.0143663	0.0252219	0.00802103	0.00876444	0.00499149	0.0122394	0.0152956	0.00748044	0.0119154	0.0199464	0.016956	0.0355253	0.00434074	0.0109211	0.0172482	0.0218578	0.0148137	0.011444	0.0312888	0.013661	0.0129508	0.0486187	0.0204741	0.0147049	0.00606055	0.0345419	0.0222776	0.0147282	0.0189534	0.035705	0.0162473	0.0121563
Sutterellaceae bacterium	0.000144658	8.17329e-05	0.000192925	0	0.164765	0.0073127	0.0032432	0.000417377	0.0141977	0.00018199	0.17952	0.000265511	0.000129481	0.00522277	0.00967293	0.000176332	0.000195342	9.97662e-05	0.000695027	0.00724957	8.57577e-05	0.00013738	3.88551e-05	9.36941e-05	0.0279402	0.00120141	3.52722e-05	0.00254753	0.0104673	0.00346241	0.00261989	0	0.189575	0.00505954	0.00269188	0.00264959	0.000153494	0.0754627	0.070074	0.00379215	0.254174	0.00234602	0.0807244	0.0946702	0.00724843	0.0496863	0.000127975	7.13226e-05	3.44859e-05
Phascolarctobacterium faecium	0	0	0	0	8.6559e-05	4.2027e-05	4.10531e-05	0	0.000324784	0	0	1.56705	0	0.00156046	8.26747e-05	0	0	6.65108e-05	0.000661531	5.28394e-05	5.14546e-05	0	7.77103e-05	0.000210812	0.225825	0	3.52722e-05	0.00392055	0.000808835	0	1.47185e-05	1.57951e-05	0	4.9766e-05	1.40936e-05	0	5.75603e-05	5.79887e-05	4.01034e-05	3.56071e-05	8.94823e-05	0.000488754	0.00013677	0.000102015	0.208601	0.168543	1.42194e-05	9.98516e-05	8.62148e-05
Bacteroides sp. AF32-8BH	3.61645e-05	4.08664e-05	0.00643082	0.000207138	0.000173118	0.0182817	0.0181044	0.0244861	0.0173991	0.0110407	0.000191346	0.000232322	0.000129481	0.000222923	0.0789543	0.00959244	0.034901	6.65108e-05	0.0147714	0.01861	1.71515e-05	0.00588446	0.00466262	0.000210812	0.0200139	4.93731e-05	0.0190999	0.0135482	0.0115616	0.00323328	0.000103029	0.00518079	0.0150262	8.29433e-05	0.0242833	0.000101258	0.000153494	0.00168167	0.0450896	0.013317	0.01123	0.0172367	0.0336909	0.0545144	0.0400206	0.0086517	0.0717654	0.00346628	0.000103458
Lachnospiraceae bacterium UBA4711	0.00990908	0.0863916	0.00948546	0.00903121	0.0305553	0.0227786	0.070283	0.0292164	0.0160072	0.0214141	0.0538829	0.0181211	0.00935501	0.00394893	0.0389398	0.00906345	0.0236363	0.0101429	0.018347	0.000919406	0.0060888	0.0056555	0.0484524	0.021901	0.0120752	0.0130345	0.0102995	0.0147062	0.0109748	0.00280048	0.0130994	0.014263	0.0148695	0.00491024	0.00515826	0.0079319	0.0155029	0.0127575	0.00628286	0.00728164	0.01123	0.0299769	0.0104401	0.00473096	0.00709421	0.000659997	0.00317093	0.0495264	0.00636265
Clostridium phoceensis	0.00853483	0.0051083	0.00260448	0.005717	0.0162298	0.0237873	0.0118233	0.0120112	0.030808	0.0361553	0.0171063	0.00789896	0.00378732	0.007452	0.0215781	0.0109678	0.024613	0.00535412	0.00819796	0.0190011	0.0103081	0.00224388	0.0203018	0.0303569	0.00632865	0.0118166	0.0134387	0.013664	0.00851656	0.00453168	0.00641725	0.0239296	0.0113128	0.00557379	0.00342475	0.011054	0.0125673	0.00858233	0.0154799	0.00665852	0.0190597	0.00428474	0.0220047	0.0210789	0.0178589	0.00190825	0.00484882	0.0112119	0.00606952
Clostridium sp. AM28-20LB	0.00802852	0.0129138	0.00318326	0.00637984	0.0145852	0.0333694	0.0975423	0.00667803	0.0213429	0.0102521	0.0176038	0.0195483	0.00433762	0.0147448	0.0105824	0.0107562	0.00963685	0.00804781	0.00702563	0.00657322	0.00596874	0.00764751	0.0137159	0.0205893	0.0465793	0.0088707	0.0146027	0.0107195	0.0162401	0.0174139	0.00373849	0.00811868	0.0223591	0.0244351	0.0156721	0.0181252	0.0127592	0.00626278	0.0188352	0.0249962	0.0319452	0.0108992	0.0456658	0.0187708	0.0157923	0.00233869	0.0636319	0.0151061	0.0186224
Clostridium sp. M62/1	0.00867949	0.0118921	0.00321541	0.00617271	0.0234575	0.0549293	0.0222919	0.0286599	0.052151	0.0104948	0.0272859	0.0308325	0.0132394	0.0179294	0.0291428	0.0220767	0.018883	0.0103092	0.0131301	0.00610824	0.00698068	0.00755593	0.0342119	0.0332146	0.0210542	0.0148778	0.0122571	0.0273611	0.0254545	0.00645383	0.0141003	0.0195701	0.0106547	0.0137686	0.00305831	0.02307	0.00980444	0.00500636	0.0145575	0.0105753	0.0136759	0.0128542	0.0137074	0.00359604	0.0109343	0.00160695	0.0120723	0.0269029	0.014053
Candidatus Gastranaerophilales bacterium MH_37	0.0168165	0.000204332	0.0340512	4.14276e-05	8.6559e-05	0.0694286	0.0149433	0.0306076	0.0239412	0.000242653	0.000153076	0.00965797	0.00540584	0.0106685	0.0154188	3.52663e-05	6.51139e-05	0.000133022	0.00264613	9.5111e-05	0.00799262	0	1.94276e-05	0	0.0469509	9.87463e-05	0.0048852	0.0044499	0.0045834	0.0363808	0.0743724	0.0134732	0.0575823	6.63546e-05	0.0126983	3.37528e-05	0.00692642	5.79887e-05	0.00323501	0.000124625	0.0178219	0.0031769	0.00545559	5.10077e-05	7.71109e-05	0	0.0159684	0.00410818	3.44859e-05
Anaerotruncus colihominis	0.010994	0.00711076	0.00360126	0.00820266	0.0218561	0.0355548	0.0157644	0.0184573	0.027421	0.0135886	0.0184457	0.0128109	0.00747754	0.0145855	0.0231489	0.0209482	0.0405008	0.0158296	0.0137163	0.00861283	0.0119032	0.00402983	0.024537	0.0433335	0.00765382	0.0183174	0.0160489	0.017568	0.0153361	0.00260954	0.00830121	0.010867	0.0170161	0.00869246	0.00332609	0.0166401	0.0212973	0.00846636	0.0291151	0.0188361	0.0175236	0.00724985	0.0211537	0.00986998	0.0212209	0.00163565	0.00696752	0.0156624	0.0102768
Bacteroides sp. AF27-33	3.61645e-05	0	0	0	0	0	0	0	4.63977e-05	6.06633e-05	0	3.31889e-05	3.23703e-05	6.36923e-05	4.13373e-05	0	0	0	3.34953e-05	5.28394e-05	0	0	0	0	0	0	1.76361e-05	1.65424e-05	0.0420436	1.27294e-05	0	0.0392666	1.56686e-05	0	2.81872e-05	0	0	0	0.128772	0.000142428	0	8.1459e-05	7.59831e-05	0.0962387	1.54222e-05	0	1.42194e-05	2.8529e-05	0
Roseburia sp. AF20-18LB	0.00318248	0.00457704	0.00157555	0.00207138	0.065655	0.00172311	0.00697903	0.000278251	0.00909394	0.00242653	0.0256786	0.0205108	0.0109088	0.0109232	0.000124012	0.607251	0.000455797	0.00442297	0.00713449	0.00548473	0.00171515	0.00130511	0.00271986	0.0125316	0.00813683	0.00273198	0.00395049	0.00201817	0.0144639	0.0190305	0.0162492	0.00345913	0.0787349	0.00228923	0.00434083	0.012826	0.00299314	0.0037886	0.0112289	0.00674754	0.00213266	0.0171064	0.0884443	0.00269065	0.0164709	0.000674345	0.00120865	0.00385142	0.00296579
Bacteroides sp. AF32-15BH	0.000180823	8.17329e-05	9.64623e-05	0.000207138	8.6559e-05	0.000168108	0.0235235	0.0291236	0.000278386	0	7.65382e-05	0.02758	6.47406e-05	0.0382473	0.000248024	0.0184796	0.033729	0.000199532	0.00736896	0.0183141	0.000102909	0.00222098	7.77103e-05	2.34235e-05	0.0116789	4.93731e-05	0.00770698	0.0148716	0.00569356	7.63767e-05	0.00812459	7.89755e-05	0.000125349	0.000116121	0.00321334	5.06291e-05	7.67471e-05	0.00144972	0.0159344	0.0396663	0.00606988	0.00449654	0.0772444	0.0174191	0.0374759	0.00357259	0.0247844	7.13226e-05	0.00217261
Subdoligranulum sp. AF14-43	0.00318248	0.00588477	0.00421219	0.00372848	0.025708	0.0484571	0.0134654	0.0076519	0.0736795	0.0510178	0.0267501	0.0196478	0.0100348	0.0124837	0.0154602	0.00560735	0.198467	0.00714991	0.00954615	0.00152178	0.0114744	0.0170123	0.0231382	0.00887752	0.00417369	0.00526647	0.00910023	0.0147393	0.00531294	0.00390794	0.00899298	0.00480171	0.0101846	0.00557379	0.0037489	0.00848882	0.00943989	0.00257083	0.00485251	0.00518083	0.00530928	0.00465945	0.00507567	0.00232085	0.00997816	0.00136304	0.00295764	0.0302978	0.0044142
Porphyromonadaceae bacterium UBA7201	3.61645e-05	0	0	0	0.175931	0	0	0	0	0	0.059585	0.0253231	0	0.000127385	4.13373e-05	0	0	0	1.67476e-05	0	0	4.57935e-05	0.087696	0	1.23848e-05	0.0591325	0	1.65424e-05	0	0	0	9.47706e-05	0	0	1.40936e-05	0	0	3.86592e-05	0	0	1.49137e-05	0	0	0	0.206519	0	0.00921418	0.266675	0.111941
Parabacteroides sp.	0.00220604	0.00208419	0.00401926	0.00385276	0.15282	0.00756486	0.00229898	0.00231876	0.0689933	0.00194123	0.076079	0.00235641	0.00155377	0.00101908	0.00810212	0.000952191	0.0690207	0.00911198	0.00210183	0.000295901	0.00739231	0.00258733	0.00530373	0.121732	0.000433469	0.016145	0.00128744	0.00926374	0.00899234	0.000216401	0.00130994	0.00391718	0.00582873	0.00343385	0.0136144	0.0751167	0.00447052	0.0130088	0.00211211	0.00316903	0.00172999	0.00175951	0.00241626	0.000816123	0.00100244	0.000186521	0.000270169	0.00205409	0.0282095
Prevotella ihumii	0.0253152	0.0170822	0.0162378	0.0171924	0.0149314	0.00353027	0.000123159	0.00551865	0.0189302	0.0211108	0.00596998	0.00411543	0.0147285	0.00159231	0.00231489	0.00578368	0.00247433	0.0343528	0.00257076	0.000655209	0.0129666	0.0296971	0.00963607	0.00700363	7.4309e-05	0.0319444	0.00366831	0.00162115	0.0166366	0.0165228	0.0174561	0.0494387	0.00645548	0.0288477	0.0514417	0.0192728	0.0136802	0.0236981	0.000147046	0.026456	0.000939564	0.023672	0.00209713	0.000739611	0.00112582	0.0025539	4.26583e-05	0.00793107	0.0299165
Vibrio cholerae	0.000108494	8.17329e-05	9.64623e-05	8.28551e-05	0.000216397	0.000126081	4.10531e-05	0.000185501	9.27953e-05	0.00121327	0.000344422	0.000265511	6.47406e-05	9.55385e-05	0.000248024	0.000141065	0.000195342	6.65108e-05	0.000468934	3.17037e-05	0.00662049	0.00013738	0.000621682	0.000913518	0.000656396	0.000378527	0.000141089	0.000297763	0.000348909	5.09178e-05	0	4.73853e-05	0.000940118	8.29433e-05	5.63744e-05	5.06291e-05	9.59339e-05	9.66479e-05	8.02068e-05	5.34106e-05	0.000820254	6.51672e-05	6.07865e-05	6.37596e-05	6.16888e-05	5.73911e-05	7.10971e-05	0.00165468	0.000137944
Bacteroides clarus CAG:160	0.000289316	0.000122599	3.21541e-05	0.000704269	0.00311612	0.0164746	0.0478269	0.000139126	0.00162392	0.00018199	0.00168384	0.00248917	0.00158614	0.00178339	0.000289361	0.000599528	0.000586025	6.65108e-05	0.00669068	0.000686913	0.000102909	0.000686902	0.00116565	0.000140541	0.00356683	0.000197493	0.000705444	0.000976001	0.00526536	0.00246951	0.00117748	0.000473853	0.000532734	0.00036495	0.000211404	0.000236269	0.000479669	9.66479e-05	0.13333	0.000961391	0.0021774	0.000130334	0.00209713	0.00116042	0.00300733	0.0352955	0.240962	0.0008844	0.000620747
Prevotella sp. CAG:255	0.0108132	0.00612997	0.0116719	0.0119311	0.00735751	0.00172311	0.000533691	0.00384914	0.000974351	0.00175924	0.00198999	0.0011948	0.0124949	0.00254769	0.00438176	0.00426723	0.00136739	0.0156966	0.00400268	0.0011836	0.0120918	0.0374362	0.00520659	0.00421623	0.00071832	0.0193049	0.00243378	0.00395363	0.0097536	0.00645383	0.00548999	0.0294263	0.00293004	0.0159583	0.0249457	0.0166232	0.00784739	0.020586	0.00243294	0.00633806	0.000939564	0.0141576	0.106224	0.00205306	0.00165017	0.0140178	0.000213291	0.00278158	0.0193983
Lachnospiraceae bacterium UBA2886	0.00282083	0.013159	0.00688098	0.000745696	0.0113825	0.0052954	0.0109612	0.0263411	0.0258899	0.0156511	0.0127436	0.027049	0.00627984	0.104869	0.000868084	0.00119906	0.000781366	0.0151645	0.0160861	0.000496691	0.00102909	0.0413057	0.00178734	0.00351353	0.0170168	0.00199138	0.00153434	0.00488001	0.0165256	0.00813412	0.108092	0.00404355	0.0839056	0.00086261	0.000944271	0.026209	0.00138145	0.00119843	0.0130737	0.00567933	0.000372843	0.0184586	0.0246489	0.000790619	0.00775736	0.00532302	0.00209025	0.0521226	0.00563845
Eubacterium sp. TF12-12	0.000144658	0.000204332	9.64623e-05	8.28551e-05	0.00796342	0.000210135	0.000164213	0.00700265	0.000231988	0.000424643	0.000306153	0.0002987	0.000129481	0.00675139	0.000206687	0.000282131	0.0112647	0.000299299	5.86167e-05	0.0011202	0.000120061	6.86902e-05	0.00384666	0.0139838	0.053874	0.0126395	0.0391521	0.010554	0.00239479	2.54589e-05	4.41554e-05	0.00745529	0.00871176	0.00421352	2.81872e-05	0.00555233	0.0297779	7.73183e-05	0.00221905	0.00398799	0.00973866	0.0204299	0.00144368	0.00559809	0.0028531	0.00208043	7.10971e-05	0.00356613	0.00243126
Bacteroidales bacterium UBA6401	0	0.0411116	9.64623e-05	0.0246494	8.6559e-05	0	0	0	0.000278386	6.06633e-05	0	3.31889e-05	0	0	0.180727	0.0320924	0.0504633	0.0118389	8.37381e-06	0	0.0196385	0.00460225	0.0551743	0.0704111	0	0.0196176	0.00451484	0.00104217	1.58595e-05	0	1.47185e-05	0.00195859	0	0.00338409	0.00125433	1.68764e-05	0.00328094	0.00558625	0	0	0	0	1.51966e-05	0	7.71109e-05	0	0	0.00154057	0.0101044
uncultured Roseburia sp.	0.00325481	0.00698816	0.00221863	0.00269279	0.0369174	0.0042027	0.00853905	0.00236513	0.00334063	0.00533837	0.0174124	0.00580806	0.0123978	0.00933093	0.00698601	0.357777	0.000195342	0.00548714	0.00463072	0.00412148	0.00212679	0.00302237	0.00308898	0.0102361	0.00364114	0.00289656	0.00446193	0.0037055	0.0189838	0.0070012	0.0103029	0.00251142	0.058068	0.00150957	0.0030865	0.00511354	0.00310826	0.00382726	0.00513323	0.00341828	0.00269938	0.00566955	0.0359704	0.0107116	0.00439532	0.00121956	0.0013935	0.0077599	0.00250023
Roseburia intestinalis CAG:13	0.000108494	0.0139763	0.0296782	0.000289993	0.00540993	0.000294189	0.0236056	0.0131706	0.000371181	0.00200189	0.0021048	0.00232322	0.00181274	0.059839	8.26747e-05	0.0225352	0.000130228	0.00315926	0.00109697	0.00962734	0.000102909	0.00526625	0.000174848	0.00351353	0.00608095	0.00292947	0.00266305	3.30848e-05	0.0052495	0.000801955	0.00259045	0.00145315	0.000673752	0.00074649	0.000535557	1.68764e-05	0	0.00284145	0.210289	0.00551909	0.00295292	0.0087487	0.0351498	0.393843	0.0167331	0.000674345	0.00157836	0.000941458	0.000155187
Prevotella sp. AGR2160	0.0313908	0.0189212	0.013762	0.0452389	0.00441451	0.00516932	0.000123159	0.00449839	0.00171671	0.00175924	0.00103327	0.000962479	0.0406571	0.0430242	0.00239757	0.00585421	0.000911594	0.0181575	0.00334115	6.34073e-05	0.0222112	0.0434809	0.0139684	0.00536399	0.000148618	0.0135612	0.00391521	0.00185275	0.007676	0.0171211	0.021018	0.0301528	0.00426187	0.0235393	0.0441553	0.0175346	0.0106487	0.0253024	0.000360931	0.0181596	0.000343016	0.0245029	0.00536441	0.000102015	0.000555199	0.0188243	2.84388e-05	0.00644756	0.0426763
Clostridiaceae bacterium AF29-16BH	0.00697975	0.00568043	0.00405142	0.00459846	0.00579945	0.0147935	0.041751	0.00403464	0.0150792	0.0101914	0.00658229	0.020909	0.0144695	0.0203497	0.00479513	0.0102978	0.00501377	0.0488189	0.0434099	0.00336059	0.00327594	0.00654847	0.00462376	0.00625408	0.0100193	0.00569437	0.0260485	0.00711323	0.0148128	0.00211309	0.0382974	0.0378766	0.0317603	0.0080455	0.0227048	0.00906261	0.0211438	0.00541228	0.00878264	0.0158095	0.0184483	0.00909082	0.0139505	0.0129815	0.0264182	0.00340042	0.0131245	0.0125385	0.0232263
Clostridium sp. AF15-49	0.000289316	0.0411934	9.64623e-05	0.00033142	0.0697665	0.0855249	0.0473753	0.0125677	0.0936305	0.000303317	0.138075	0.0002987	0.0171239	6.36923e-05	0.0115331	0.0223941	6.51139e-05	0.0172596	0.015793	0.00540019	6.86062e-05	0.0455645	0.0125502	0.000187388	0.0696523	0.00625393	0.0130684	0.00621994	0.00539223	8.91061e-05	0.0274794	0.0102194	0.0108897	0.0406422	0.00897763	0.043136	0.00663862	0.0118104	0.00831477	0.0175543	0.00751651	0.0450468	0.0197404	0.0111834	0.012492	7.17388e-05	8.53165e-05	0.0823919	0.00667303
Ruminococcus sp. AM45-2	0.0134894	0.0135268	0.0200963	0.00260994	0.0276123	0.026519	0.0064864	0.0196631	0.0207398	0.0143772	0.0404887	0.0104213	0.0477462	0.007452	0.0132693	0.0305054	0.014846	0.0214165	0.0250293	0.00733411	0.00524837	0.00805965	0.00903382	0.0124847	0.0245096	0.00608935	0.011728	0.0125061	0.0141308	0.00761221	0.0173678	0.00865571	0.0479617	0.0112637	0.0106266	0.0126742	0.00828869	0.00473575	0.015373	0.0158451	0.00987288	0.0140598	0.00753752	0.019893	0.0440458	0.00380216	0.0170491	0.0142075	0.0138116
Roseburia sp. OM03-18	3.61645e-05	0.00277892	0.000160771	0.00033142	0.0489058	0.00672432	0.00468006	0.00352451	0.00222709	0.000303317	0.0199382	0.00886144	0.0127863	0.00203815	0.00223222	0.560347	0.000195342	0.00162951	0.00310668	0.00496691	0.00089188	0.000114484	0.00180676	0.0116181	0.00230358	0.00187618	0.00280414	0.00104217	0.0136868	0.0164083	0.01647	0.00213234	0.0997779	0.0020404	0.00167714	0.00448912	0.00216811	0.00251285	0.00359594	0.00124625	0.00138698	0.00506675	0.092593	0.00104566	0.00504306	8.60866e-05	0.000881604	0.0024535	0.00122425
Porphyromonadaceae bacterium UBA3324	0	4.08664e-05	0	4.14276e-05	0.0192594	0	0.000328425	0	9.27953e-05	0	0.000344422	0.0002987	3.23703e-05	0	0.0249264	0	0	0	0	0	3.43031e-05	4.57935e-05	0.00371067	4.68471e-05	1.26709	3.29154e-05	1.76361e-05	0.0315298	0	0	0	0.0133784	0	0.0165555	1.40936e-05	0.0247914	0	0.000173966	1.33678e-05	1.78035e-05	4.47412e-05	0	0	0	0	0	0	1.42645e-05	0
Prevotella sp. UBA7592	0.0423848	0.00429098	0.0211896	0.0264722	0.00662176	0.00491716	0	0.0130778	0.00162392	0.00163791	0.00145423	0.000199134	0.0167354	0.000286616	0.0052085	0.00327977	0.00240921	0.0442629	0.00610451	1.05679e-05	0.01132	0.0528228	0.00722705	0.00632435	1.23848e-05	0.0225141	0.00744244	0.00132339	0.00653412	0.02663	0.000250214	0.0249405	0.010874	0.0225772	0.0159258	0.0180577	0.0123755	0.0149031	6.6839e-05	0.00528765	4.47412e-05	0.0154283	0.00161084	1.27519e-05	0	0.00375911	1.42194e-05	0.00636198	0.0227435
Clostridium sp. CAG:167	0.016491	0.0111565	0.000868161	0.0109783	0.00826638	0.0394213	0.0166676	0.00352451	0.0122954	0.0469534	0.00256403	0.0742768	0.0339241	0.11022	0.0240997	0.00327977	0.00690207	0.00212835	0.0544214	0.000211358	0.010188	0.000778489	0.00744076	0.0272181	0.00536263	0.0106646	0.0519383	0.00504543	0.0158436	0.000763767	0.0186483	0.00222711	0.00203692	0.00250489	0.000718774	0.0179396	0.0207985	0.00844703	0.0277248	0.117058	0.0155699	0.0119256	0.0348762	0.00253763	0.0402365	0.000157825	0.00887292	0.01251	0.00346584
Butyricicoccus sp. BIOML-A1	0.00893264	0.00764202	0.0031511	0.00712554	0.0198653	0.0178194	0.0112896	0.00922866	0.0203222	0.0168037	0.0161113	0.0205439	0.00563243	0.00671954	0.031003	0.00620687	0.0327523	0.00575319	0.0145369	0.00133155	0.0102395	0.00506018	0.0205738	0.0188091	0.00239027	0.00911757	0.0386936	0.0110172	0.0132427	0.0025077	0.0157782	0.01172	0.0162014	0.0105006	0.0044113	0.0126573	0.013968	0.00883362	0.00721861	0.0217915	0.00599531	0.00280219	0.0266093	0.00415712	0.00814292	0.00219521	0.0248271	0.0248345	0.0309511
Rhodospirillum sp. UNK.MGS-17	0.00198905	0	9.64623e-05	0.00737411	0.000389515	0.000252162	0.0141223	4.63752e-05	0	6.06633e-05	0.000344422	0.000862912	3.23703e-05	3.18462e-05	0.000124012	0.000105799	0.000455797	0	0.00542623	0	3.43031e-05	0.00013738	0.00596426	0	0.0917344	0.00105329	0.000476175	0.00183621	0.00122118	0	0.0188691	0.00835561	0.00114381	0	0.000436902	3.37528e-05	3.83735e-05	1.93296e-05	0	0.00785136	0	1.62918e-05	0.000395112	0.0267025	0.00106413	2.86955e-05	2.84388e-05	1.42645e-05	0.000655233
Desulfotomaculum sp. OF05-3	0.00990908	0.00690643	0.00533758	0.005717	0.0268766	0.0199208	0.031693	0.00714178	0.0148473	0.00734026	0.0174124	0.0229667	0.00436999	0.0514634	0.0140134	0.00627741	0.00826946	0.00947779	0.0250545	0.00737638	0.00857577	0.00528915	0.00602255	0.0123676	0.018602	0.00794907	0.0144087	0.0137467	0.0505601	0.00365335	0.00941982	0.0165375	0.0170631	0.0134036	0.0112467	0.0347316	0.0109748	0.0152897	0.0377908	0.0203316	0.0153015	0.00650043	0.036943	0.014958	0.0108881	0.0207756	0.0388617	0.0158764	0.00848354
Agathobaculum butyriciproducens	0.00820935	0.0110748	0.00292602	0.005717	0.0240201	0.0442544	0.0421205	0.0212398	0.0330351	0.0186843	0.0296203	0.0161962	0.00537347	0.0176746	0.0226115	0.0123079	0.0289106	0.00967732	0.0143192	0.00449135	0.00802692	0.00538074	0.0157752	0.0203785	0.00855792	0.00990754	0.039258	0.0169394	0.0153837	0.00276229	0.0159843	0.0130783	0.021325	0.0121263	0.00474954	0.0181252	0.0177286	0.00730658	0.0113225	0.0183376	0.0113344	0.009938	0.0225214	0.00637596	0.0109806	0.00232434	0.0153996	0.0180018	0.0174326
Bacteroides sp. AF04-22	0.000289316	8.17329e-05	9.64623e-05	4.14276e-05	0.000389515	0.000126081	0.0291888	0.000185501	0.0230596	6.06633e-05	0.0128967	0.0186522	3.23703e-05	0.000222923	0.000206687	3.52663e-05	0.000130228	3.32554e-05	2.51214e-05	0.0549319	0.000154364	2.28967e-05	1.94276e-05	2.34235e-05	0.00798821	8.22885e-05	0.00924132	4.96272e-05	0.00504332	0.00658112	0.000103029	3.15902e-05	0.000141018	0.000149298	5.63744e-05	0	0.0134691	0.000115977	0.0347696	3.56071e-05	0.00011931	8.1459e-05	0.0189654	0.02632	0.236345	2.86955e-05	8.53165e-05	5.70581e-05	0.000103458
Clostridium sp. AF50-3	0.00871565	0.00678383	0.00266879	0.00484702	0.115859	0.0344621	0.0220455	0.00245788	0.0248227	0.0047924	0.107651	0.0105873	0.0023954	0.0123563	0.0027696	0.0507835	0.0042324	0.00239439	0.00195947	0.00352967	0.0207705	0.0193935	0.00252558	0.00433335	0.0245096	0.00343966	0.0117809	0.00906523	0.0229646	0.0105654	0.00126579	0.00393298	0.0551223	0.0109983	0.0411533	0.0111722	0.00585197	0.00717127	0.0205196	0.0125693	0.0178666	0.00883016	0.0813171	0.0121398	0.0147745	0.00180782	0.158902	0.00838754	0.0225193
Ruminococcaceae bacterium UBA6439	0.0116088	0.0107887	0.00218648	0.0164053	0.0100408	0.117045	0.0153949	0.0182718	0.0109498	0.0345174	0.0094142	0.00925971	0.00369021	0.00433108	0.0388571	0.00483149	0.0412171	0.009245	0.00728522	4.22715e-05	0.00807837	0.0115858	0.0586713	0.0203785	0.000978401	0.0174123	0.00941768	0.0268483	0.00437722	0.00156572	0.00484237	0.00277994	0.010498	0.044806	0.000465089	0.0160494	0.0280511	0.00413653	0.00233936	0.0146345	0.0025055	0.00206906	0.00159565	8.92634e-05	0.00319239	0.00114782	0.000511899	0.0107982	0.0115528
Olsenella sp. GAM18	0.00401426	0.031222	0.0136012	0.0202581	0.0115556	0.000336216	0.000205266	0.0723453	0.00106715	0.0370653	0.0057021	0.0002987	0.0130452	0.000286616	0.0201726	0.0598117	0.0168645	0.000199532	0.00172501	1.05679e-05	0.015162	0.00522046	0.012997	0.110091	9.90786e-05	0.00548042	0.0149201	0.0102067	0.00823108	0.00667023	0.00251686	0.00140576	0.0136631	0.000315185	0.000873803	0.10865	0.00715667	0.00044458	0.000347563	0.0458441	0.000909737	0.00224827	0.000212753	0.000306046	0.000647732	1.43478e-05	2.84388e-05	0.0135798	0.0150531
uncultured Butyricicoccus sp.	0.00766688	0.00976708	0.00344049	0.00488845	0.0164029	0.0196686	0.0316109	0.0102025	0.0213429	0.0157725	0.0166088	0.0137402	0.00372258	0.00815262	0.0198419	0.00878132	0.0221387	0.0119719	0.0164797	0.00146894	0.00768389	0.0035261	0.0149204	0.0149911	0.00559794	0.0132814	0.105922	0.0137136	0.0152886	0.00193488	0.0114215	0.012952	0.0169221	0.00650275	0.0039744	0.0127079	0.017671	0.00657206	0.011884	0.0133705	0.00939564	0.00650043	0.0120205	0.00436116	0.00812749	0.00263999	0.0362169	0.0159763	0.015967
Verrucomicrobia bacterium	0.00238686	0.00792809	0.00167201	0.00965262	0.0141524	0.00970824	0.00500848	0.0067244	0.044449	0.0112227	0.0153076	0.00763345	0.00203933	0.00324831	0.051465	0.00461989	0.166952	0.0040239	0.00575281	9.5111e-05	0.00840425	0.00235836	0.00868412	0.0178722	0.000805014	0.0103354	0.0179006	0.0139287	0.00572528	0.000432801	0.00200171	0.00435945	0.00855508	0.00393151	0.00108521	0.0113072	0.00596709	0.00168167	0.00203191	0.00886616	0.00950004	0.00347015	0.00155006	0.000382557	0.00473461	0.00083217	0.000710971	0.00644756	0.00612125
Bacteroidales bacterium UBA6457	0	0.0296282	6.43082e-05	0.0270108	0	0	0	0	0	0	0	0	0	0	0.188457	0.0122374	0.0367242	0.0049218	0	0	0.0263791	0.0041901	0.0870355	0.046566	0	0.0245384	0.0021516	0.00279566	7.92975e-05	6.36472e-05	2.94369e-05	0.000126361	0	9.9532e-05	0.000126842	3.37528e-05	0.0040676	0.00572156	0	0	1.49137e-05	0	0	0	0.000107955	1.43478e-05	1.42194e-05	5.70581e-05	0.0095526
Firmicutes bacterium CAG:321	0.0257491	0.0534533	6.43082e-05	0.00277565	0.00709783	0.193198	0.00123159	0.00779103	0.127408	0.0184416	0.0287018	0.00175901	0.00229829	0.00143308	0.00508449	0.000881658	0.000586025	0.00542063	0.00189248	1.05679e-05	0.00022297	9.1587e-05	0.0112097	0.00156938	0.000148618	0.00111912	0.0093295	0.000115797	0.00158595	0.000305507	0.000338525	0.00347492	9.40118e-05	0.00552402	0.000169123	1.68764e-05	0.0148697	0.00183631	4.01034e-05	0.00899078	4.47412e-05	0.000114043	0.0182055	0	0.0166097	2.86955e-05	0	0.0166324	0.0136737
Prevotella sp. UBA633	0.00882414	0.00984881	0.0178134	0.0150796	0.289756	0.00176513	0	0.0124749	0.00120634	0.000303317	0.0372358	0.000232322	0.0269644	0.00156046	0.00744072	0.000775859	0.000520911	0.010542	0.00163289	1.05679e-05	0.0170829	0.0381689	0.00347753	0.00419281	3.71545e-05	0.015569	0.000811261	0.000264678	0.00239479	0.0066575	0.0176769	0.0342754	0.000987124	0.0259944	0.0359669	0.018834	0.00907534	0.0142459	2.67356e-05	0.00368533	2.98274e-05	0.0124795	0.000349522	0	6.16888e-05	0.0689267	2.84388e-05	0.00573434	0.0562638
Clostridiales bacterium UBA7187	0.00278467	0.00649776	0.0023794	0.00381134	0.0157104	0.0511889	0.0241803	0.0143763	0.0160072	0.0211715	0.022043	0.0083968	0.00323703	0.00824816	0.010665	0.0072296	0.0179714	0.0115064	0.0206331	0.00014795	0.0489333	0.00238126	0.0369124	0.0163028	0.00501586	0.0107469	0.0312864	0.0221006	0.00480543	0.00586828	0.00627006	0.0742686	0.0198678	0.0110149	0.00317106	0.0237451	0.0261516	0.00249352	0.0031949	0.0124981	0.0135566	0.0219125	0.00499969	0.000854378	0.0109035	0.00106173	0.000270169	0.0131376	0.0157256
Bacteroides oleiciplenus	0.0033633	0.00331018	0.00299033	0.00521987	0.00766047	0.00273175	0.0230719	0.00380276	0.00185591	0.0123753	0.00589344	0.00547617	0.00592376	0.00541385	0.0162456	0.00465516	0.0261107	0.00259392	0.027173	0.0159258	0.00286431	0.00945636	0.00652766	0.0558417	0.0260824	0.00311051	0.0038094	0.0451773	0.0734295	0.00291504	0.00339996	0.00434365	0.0015512	0.00335091	0.0066099	0.00281835	0.0513822	0.00340201	0.0112022	0.008065	0.00246076	0.00184097	0.0115342	0.0073451	0.0450791	0.00317086	0.0792448	0.00325231	0.00263817
Bacteroides sp. AF25-38AC	0.00654578	8.17329e-05	0.000289387	4.14276e-05	0.0876409	0.000294189	0.033992	0.0243933	0.00858357	0.0462861	0.034136	9.95668e-05	0.00333414	0.200599	0.0236863	0.0110384	0.000130228	0	0.0095294	0.0371461	0.000102909	0	0.00221474	4.68471e-05	0.151083	0	0.00343904	0.0040198	0.010388	0.00352606	1.47185e-05	1.57951e-05	0.00488862	3.31773e-05	5.63744e-05	0.000118135	0.00606302	0.000135307	0.0853267	0.0438679	0.0321391	6.51672e-05	0.0342532	0.0255676	0.0802108	0.00246782	0.0605889	0	3.44859e-05
Lachnospiraceae bacterium UBA7272	0.00654578	0.075276	0.0359161	0.00472274	0.0101707	0.018744	0.0447479	0.00412739	0.0144761	0.00879618	0.00642921	0.017225	0.0140163	0.0292029	0.0145921	0.0272256	0.000390683	0.0315926	0.0108441	0.000581234	0.00684346	0.0132114	0.00349696	0.00409912	0.0762905	0.00710973	0.00433848	0.0112985	0.0483398	0.00739581	0.0068588	0.00268517	0.0148069	0.00144321	0.00527101	0.0134673	0.0174408	0.0769897	0.0167097	0.00494938	0.0152269	0.0103453	0.0939759	0.0451928	0.0149287	0.00103304	0.00280123	0.0437493	0.00725929
Bifidobacterium pseudocatenulatum	0.000216987	0.00138946	0.011061	0.00219566	0.0162298	0.00159703	0.00114949	0.00774465	0.000742363	0.0072796	0.0108302	0.00122799	0.000809257	0.00117831	0.00760607	0.00839339	0.00403706	0.00079813	0.00028471	0.371482	0.000823274	0.00098456	0.00108794	0.00086667	0.0162984	0.00108621	0.0176361	0.0222164	0.00107845	0.000381883	0.00345884	0.000900321	0.000407385	0.000580603	4.22808e-05	0.000573797	0.000441296	0.00112112	0.0119642	0.000356071	0.00614445	0.000586505	0.0301805	0.000752363	0.0103329	0.00747519	0.0179449	0.00138366	0.000344859
Fusobacterium sp. CAG:815	0	0.123825	0	0	0	0	0	0.062421	0	0	7.65382e-05	0	0	0.000191077	0	0.0424607	0	0	8.37381e-06	0	1.71515e-05	0	0	0	0	0	0	0	0.1192	0	0.0712079	0	0	0	4.22808e-05	0	1.91868e-05	0	0	3.56071e-05	0	0	0.101331	0	0	0	0	0	0.0241919
Roseburia sp. AM16-25	0.0017359	0.0254189	0.00382634	0.00248565	0.0162298	0.0853989	0.0908506	0.00287526	0.00510374	0.00782557	0.0100265	0.00889463	0.0234361	0.003312	0.0132279	0.00765279	0.00201853	0.00764874	0.0195361	0.00117304	0.00879874	0.0179053	0.0202435	0.0395858	0.00774052	0.00638559	0.00876514	0.0114473	0.00769186	0.00188396	0.0134968	0.0135048	0.016076	0.00298596	0.00804745	0.0868627	0.0062357	0.015309	0.0288343	0.00886616	0.00765074	0.0100032	0.125023	0.00205306	0.0012492	0.000918257	0.00135084	0.00482141	0.0353998
Bacteroides sp. AM26-2	0.000144658	4.08664e-05	0	0	4.32795e-05	0	0.152225	0.000139126	0	0	3.82691e-05	6.63778e-05	0	0	0	7.05327e-05	6.51139e-05	0	0	0.0452094	0	0	3.88551e-05	0	0.0202368	1.64577e-05	5.29083e-05	1.65424e-05	6.3438e-05	0	0	1.57951e-05	6.26746e-05	0	0	0	3.83735e-05	1.93296e-05	0.110365	3.56071e-05	0.207047	0.000114043	0.055802	0.0776209	0.0394191	1.43478e-05	0.0668313	0	1.7243e-05
Clostridium sp. TF11-13AC	0.00658194	0.00854108	0.00318326	0.00596557	0.0171387	0.0137428	0.0181865	0.00834753	0.0111354	0.00818955	0.0146953	0.0177229	0.00430525	0.0110506	0.00537385	0.0156935	0.00540445	0.00705015	0.00443812	0.0371355	0.00423643	0.00556391	0.00345811	0.00932256	0.0393838	0.0045917	0.0187295	0.0062034	0.0129414	0.0147152	0.00416532	0.00497546	0.0167498	0.00884175	0.0119796	0.0104465	0.00897941	0.00460044	0.0205463	0.0277557	0.0266061	0.0140272	0.0365327	0.0152895	0.0107955	0.00266868	0.0575318	0.0118966	0.0111562
Thauera sp. 2A1	0.0976804	0.00163466	0.00463019	0.000745696	0.00467418	0.000168108	8.21063e-05	0.00199413	0.000927953	0.000242653	0.000803651	0.00162626	0.00912842	3.18462e-05	0.000248024	0.0161872	0	0.0033588	0.00212695	0.00142666	0.0135326	0.00625081	0.00137936	0.0035838	9.90786e-05	0.00136599	0.00193997	0.000578984	0.00464684	0.0832506	0.00532808	0.0067761	0.000658083	0.0170531	0.077994	0.0266647	0.0141982	0.0286658	5.34712e-05	0.00165573	4.47412e-05	0.0169598	6.07865e-05	0	1.54222e-05	0.00360129	0.000213291	0.00179733	0.0199674
Pseudoflavonifractor sp. Marseille-P3106	0.00553317	0.00939928	0.00360126	0.00778838	0.0203414	0.0214758	0.0136707	0.0163704	0.0244516	0.0172284	0.0211245	0.0106536	0.00346362	0.00878954	0.0296802	0.0100862	0.0354219	0.00877943	0.0154581	0.00173313	0.0149561	0.00439618	0.0348142	0.0225334	0.00474339	0.016721	0.0163663	0.0245324	0.015019	0.00344968	0.00718261	0.0145473	0.0167184	0.0106831	0.00269188	0.0190534	0.0183809	0.00541228	0.00933072	0.0162902	0.0122442	0.00770602	0.00939151	0.00232085	0.0108881	0.000946952	0.00196228	0.015477	0.0120873
Fusobacterium mortiferum	0.000216987	4.08664e-05	6.43082e-05	0.000207138	0.000346236	8.4054e-05	8.21063e-05	4.63752e-05	0.0225493	0	0.000459229	3.31889e-05	3.23703e-05	0.000127385	0.000165349	0.000141065	6.51139e-05	6.65108e-05	0.000385195	0	5.14546e-05	2.28967e-05	0.000194276	9.36941e-05	9.90786e-05	0.000197493	5.29083e-05	0.000397017	0.000190314	5.09178e-05	7.35923e-05	0.000142156	1.56686e-05	8.29433e-05	2.81872e-05	0.000101258	0.000211054	0.000193296	1.33678e-05	0.000106821	1.49137e-05	8.1459e-05	3.03932e-05	0.000127519	6.16888e-05	0.00241042	2.84388e-05	0.000128381	0.000120701
Prevotella sp. UBA1705	0.0250258	0.0129138	0.00929254	0.0412619	0.002943	0.00344621	0.000369478	0.001113	0.00139193	0.00109194	0.000459229	0.00129437	0.0386825	0.0144582	0.00425774	0.00271551	0.000976708	0.0152642	0.00342489	0.000507258	0.0192955	0.0464575	0.01154	0.00377119	0.000111463	0.0131662	0.00347431	0.00244827	0.00586802	0.00949617	0.00818347	0.0232978	0.00162954	0.0198898	0.0396876	0.016792	0.0114737	0.02047	0.000334195	0.021115	0.00052198	0.0187844	0.00823657	6.37596e-05	0.000308444	0.0265721	2.84388e-05	0.00440774	0.0387277
Bacteroidales bacterium UBA6878	0	0.0314263	0	0.0177724	0	0	0	0	0	0.000121327	0	0	0	0	0.128807	0.0169278	0.0444728	0.00355833	0	0	0.0201531	0.0062966	0.0545332	0.0901572	0	0.0203253	0.00285705	6.61696e-05	1.58595e-05	0	1.47185e-05	0.000442263	1.56686e-05	4.9766e-05	7.0468e-05	1.68764e-05	1.91868e-05	0.012139	1.33678e-05	1.78035e-05	0	0	0	0	0.00121835	0	0	0	0.0112424
Prevotella colorans	0.0127299	0.00706989	0.00617359	0.0149553	0.00649192	0.00189121	0.000205266	0.00287526	0.00723804	0.00715827	0.00332941	0.00109523	0.0132394	0.00742016	0.00223222	0.00306817	0.00364638	0.0157963	0.0014403	0.00089827	0.011766	0.0205842	0.00460433	0.00374776	7.4309e-05	0.0133472	0.00271596	0.00436719	0.00471027	0.0030678	0.00902242	0.0190173	0.00172355	0.0188115	0.0169687	0.0136361	0.013354	0.0144199	0.000267356	0.134969	0.00390739	0.019762	0.0013677	7.65115e-05	0.000323866	0.0124682	1.42194e-05	0.00469303	0.0344342
Prevotella sp. UBA7779	0.0308122	0.0218227	0.0228937	0.0138368	0.186578	0.00197527	0	0.00639977	0.00120634	0.000485306	0.0257168	0.00109523	0.0321761	0.00815262	0.00818479	0.00116379	0.00104182	0.00937802	0.00633898	2.11358e-05	0.013018	0.0267892	0.00373009	0.00142884	8.66938e-05	0.00809719	0.0117633	0.000926374	0.0065817	0.0144352	0.00869861	0.021118	0.00482594	0.017219	0.0189136	0.0221756	0.01109	0.0210113	0.00024062	0.0129432	0	0.0253663	0.00144368	3.82557e-05	9.25331e-05	0.0566737	0.00115177	0.00482141	0.0172602
Bacteroides sp. AF27-10BH	0.000325481	0	6.43082e-05	0.00368705	0.000129838	0.0152138	0.515915	0.0467926	4.63977e-05	0.00054597	7.65382e-05	0.000265511	0	0.0584696	0.0218674	0.00962771	0.000520911	3.32554e-05	0.0107771	0.017363	0.000120061	0.00228967	0.00367181	7.02706e-05	0.0202863	0	0.00451484	0.00395363	0.000111017	0.00213855	0.0024727	4.73853e-05	7.83432e-05	3.31773e-05	0.000986552	3.37528e-05	0.000134307	3.86592e-05	0.0500891	0.0151508	0.0137057	0.00469204	0.0623061	0.00705181	0.0952166	0.00312781	0.0177174	0.00268173	6.89719e-05
Firmicutes bacterium CAG:555	0.00488221	0.00682469	0.000675236	0.00853408	0.0144121	0.0100445	0.0065685	0.010388	0.0136409	0.0090995	0.0112511	0.00511109	0.00190985	0.00178339	0.0339379	0.00631267	0.163566	0.00967732	0.011179	0.00020079	0.00850716	0.00164857	0.0402928	0.069521	0.0016348	0.0124749	0.00890623	0.00896598	0.00640724	0.000547366	0.00256101	0.00582839	0.00687853	0.00532496	0.000535557	0.00615988	0.0127592	0.0044458	0.00419749	0.0102904	0.00416093	0.00249265	0.00255303	0.000140271	0.00586043	0.000631302	0.000213291	0.00978546	0.0129495
Oscillospiraceae bacterium UBA3295	0.0038696	0.00437271	0.00270094	0.00567558	0.0162731	0.0228207	0.0145328	0.0137271	0.00839798	0.0146805	0.0161878	0.011948	0.00262199	0.004554	0.0493568	0.01125	0.0521562	0.00482203	0.0150896	0.000824295	0.0129837	0.00437328	0.0363101	0.0589804	0.0034306	0.0160463	0.0255723	0.0211412	0.00615349	0.00324601	0.00838952	0.00813448	0.00980857	0.00627051	0.000676493	0.0148175	0.0255952	0.00402055	0.00304786	0.0115011	0.0112599	0.00459429	0.00571393	0.000114767	0.0191081	0.000114782	8.53165e-05	0.0150776	0.00917326
Bacteroides sartorii	0.00546084	0.00249285	0.00215432	0.00178139	0.00705455	0.00907783	0.0190487	0.0117793	0.00222709	0.0158331	0.00317634	0.00677054	0.00508213	0.0271011	0.0104997	0.0100862	0.0489005	0.00535412	0.00896835	0.0276139	0.00152649	0.0062966	0.00382723	0.00381803	0.0209427	0.00279781	0.00862405	0.0106864	0.00624865	0.00352606	0.0138059	0.003854	0.0111091	0.0032182	0.00421399	0.00241332	0.0028972	0.00309273	0.0200383	0.0203138	0.0101115	0.00718468	0.0193453	0.043484	0.0279296	0.00337172	0.0773963	0.00205409	0.00398312
Bacteroides sp. 43_46	0.0067266	4.08664e-05	3.21541e-05	0.000207138	0.000302956	0.00554756	0.0098117	0.00593602	0.000231988	0	3.82691e-05	0.0141053	9.71109e-05	0.0139168	4.13373e-05	3.52663e-05	0.0391986	0	0.010057	0.0206179	0.000102909	4.57935e-05	7.77103e-05	4.68471e-05	0.00390122	4.93731e-05	0.00158725	0.00175349	0.00715264	0.00865602	8.83108e-05	4.73853e-05	0.00010968	0.00074649	2.81872e-05	6.75055e-05	0.000153494	0.000173966	0.111126	0.0025281	0.00214758	4.88754e-05	0.00217312	0.008327	0.0348387	0.00820692	0.188052	0.000114116	0.000379345
Prevotella sp. KH2C16	0.0244472	0.0195342	0.0123793	0.0393562	0.00376531	0.00344621	0.000615797	0.00282889	0.00139193	0.00175924	0.0011098	0.000431456	0.0294246	0.0066877	0.00533252	0.00525468	0.0023441	0.0127701	0.00278011	0.000126815	0.0168428	0.0398174	0.022944	0.00772976	3.71545e-05	0.0130345	0.00158725	0.00258061	0.00918265	0.00812139	0.00654972	0.0243876	0.00230329	0.0205699	0.0304845	0.0165051	0.0103417	0.022287	0.000574815	0.0180884	0.000149137	0.0200063	0.00969544	7.65115e-05	0.00141884	0.0133721	0.000284388	0.00447906	0.0358999
Bifidobacterium animalis	0.000180823	0.0149571	3.21541e-05	0.000372848	0.0164029	0.0141631	0.000205266	0.0012985	0.00760922	0.0417364	0.0138917	0.0106868	0	9.55385e-05	0.000578723	0.000246864	0.0193388	0.00272694	0.0024619	0.0129985	0.0027614	9.1587e-05	0.00543972	0.0196055	0.00985832	0.000246866	0.00031745	0.171462	0.0265488	0.000114565	0.00448913	0.00597055	0.00313373	0.000132709	8.45616e-05	0.00389844	0.00401004	3.86592e-05	0.0274575	0.00229666	0.0314083	0.000114043	0.0266245	3.82557e-05	0.0213135	1.43478e-05	2.84388e-05	0.0118253	0.00565569
Veillonella atypica	0.00198905	0.000735596	0.000932469	0.0451975	0.000259677	0.00193324	0.0125623	0.00459114	4.63977e-05	0.000303317	0.00042096	0.00159307	0.187618	0.000222923	0.00987962	0.00137539	0.000520911	0.00249416	0.00690002	8.45431e-05	0.0032931	0.00171726	0.0102189	0.000117118	0.0230482	0.00365361	0.00393285	0.0071794	0.0131475	0.00977622	0.00282594	0.00808709	0.00982424	0.000646958	0.000310059	0.00055692	0.00165006	0.00237754	0.0706622	0.00267053	0.00201335	0.00143368	0.0260774	0.001645	0.00495052	0.0808497	0.0100531	0.0158479	0.00512116
Clostridium sp. AF37-5AT	0.0111748	0.00731509	0.0105144	0.00534416	0.0170954	0.0115574	0.0256172	0.0160922	0.0115994	0.0106161	0.00822786	0.0106205	0.00611798	0.0116875	0.00975561	0.00719433	0.0138041	0.01563	0.0153073	0.0104833	0.00679201	0.00242705	0.00722705	0.018528	0.0119885	0.00659954	0.0150612	0.0139287	0.0139246	0.00448077	0.0120691	0.0159057	0.0269814	0.0137022	0.0092595	0.0285548	0.0149465	0.0205667	0.0293289	0.0187115	0.0392231	0.00573471	0.0438878	0.0161567	0.0153297	0.00525128	0.0120723	0.014778	0.00994919
Oribacterium sp.	0.000795619	0.00110339	0.00485527	0.0189324	0.0881603	0.00176513	0.00160107	0.00222601	0.0928881	0.00127393	0.0705682	0.0075007	0.0023954	0.0126429	0.072299	0.00123432	0.00494865	0.00136347	0.00247865	0.000908838	0.00234976	0.0123642	0.012997	0.00297479	0.00184534	0.0554296	0.0020987	0.0221834	0.00180798	0.000267318	0.0009567	0.00113725	0.00183323	0.0367439	0.00146573	0.0529074	0.00189949	0.0773956	0.0019517	0.00113943	0.00172999	0.00578359	0.00098778	0.000522829	0.0516489	0.00012913	0.000526119	0.00191145	0.0672476
Bacteroides sp. AM23-12	0.00415892	0	0.000192925	8.28551e-05	4.32795e-05	0.0146674	0.000246319	0.000324626	0	0.000121327	7.65382e-05	6.63778e-05	9.71109e-05	0.0108277	4.13373e-05	0.000211598	0	6.65108e-05	0.00829845	0.0317988	5.14546e-05	0.00293078	3.88551e-05	0	0.00313336	4.93731e-05	0.000123453	0.00324231	0.00550325	0.00212582	0.0319832	0.00142156	0.00366646	0.00074649	0.000535557	0	1.91868e-05	1.93296e-05	0.00482577	0.013228	0.00170016	0.00208535	0.00373837	0.00927064	0.00561368	0.00562432	0.0178596	0.00539199	0.000155187
Bacteroidales bacterium UBA1072	0	0.0380875	0	0.0139197	0	4.2027e-05	0	0.000185501	0	0.000121327	0	0	0.000291333	0	0.131411	0.0129427	0.0296268	0.00518784	0.000535924	2.11358e-05	0.0146817	0.00728116	0.052571	0.0488381	0	0.0217077	0.00322741	1.65424e-05	0.00123704	0	4.41554e-05	1.57951e-05	0	1.65887e-05	5.63744e-05	0	0	0.0106506	4.01034e-05	0	0	0	0	1.27519e-05	1.54222e-05	0	0	1.42645e-05	0.00884564
Prevotellaceae bacterium UBA4645	0.00875181	0.0158562	0.00199355	0.0215009	0.0314209	0.0161804	0.0101812	0.0812957	0.027885	0.0163791	0.0314955	0.0117489	0.00317229	0.025668	0.0325738	0.0159404	0.0231805	0.0229795	0.00878413	0.00034874	0.0133096	0.000961663	0.0183202	0.0535228	0.000582087	0.0434319	0.0189588	0.0404131	0.00707334	0.00103109	0.0239469	0.0096824	0.0348314	0.00749807	0.000690587	0.0173827	0.0414434	0.00396256	0.0082613	0.0151508	0.0041311	0.00568584	0.017081	3.82557e-05	0.00450328	0.00114782	0.00396722	0.0148351	0.00898358
Clostridium sp. AF32-7AC	0.0185162	0.000204332	0.000225079	0.00016571	0.159745	0.0137008	0.0449121	0.0352915	0.0153576	0.00916016	0.187098	0.0115829	0.00954923	0.00582785	4.13373e-05	0.00860498	0.000195342	0.000166277	0.00324904	0.00727071	0.000102909	0.00013738	0.0022536	0.00520002	0.0189736	0.00358778	0.0254665	0.00387092	0.00667685	0.00659385	0.00696183	0.00816607	0.0189434	0.0113301	0.00432674	0.00496165	0.00692642	0.000135307	0.0102932	0.00884836	0.0187913	0.0063538	0.0188742	0.0296865	0.00419484	0.000114782	0.0546168	0.0198419	0.0111734
Pseudoflavonifractor sp. AF19-9AC	0.00817318	0.00715163	0.00382634	0.00787124	0.0163164	0.0173571	0.0114949	0.0140053	0.0250547	0.0134066	0.0163792	0.00833042	0.00307518	0.00872585	0.0212887	0.0154819	0.0378312	0.00951105	0.0122341	0.00136326	0.0134125	0.00327423	0.0253335	0.0354632	0.00713366	0.0157336	0.0128744	0.0169229	0.0122435	0.00201125	0.00830121	0.00920854	0.0131303	0.00743172	0.00303012	0.0159988	0.0167692	0.0048324	0.0105472	0.0111094	0.0122889	0.00575101	0.0149535	0.00253763	0.0098702	0.00083217	0.00231777	0.0125956	0.00851802
Ruminococcus sp. OM08-7	0.00408659	0.00882715	0.0125723	0.00401847	0.0142822	0.0166007	0.010797	0.0121967	0.019719	0.00770424	0.0179099	0.0190504	0.030072	0.00824816	0.00624194	0.0318808	0.0272176	0.0134684	0.0167141	0.00321264	0.00411637	0.013303	0.00746019	0.014546	0.0107129	0.00409797	0.0127685	0.00668313	0.0090875	0.00555004	0.02483	0.012178	0.0204789	0.00729901	0.00997827	0.0082863	0.0235614	0.00317005	0.0138624	0.0233938	0.00733755	0.0122677	0.0127196	0.0155956	0.0313842	0.0035439	0.0123851	0.0198562	0.00953536
Bacteroidales bacterium UBA6360	0.000614797	0.00841849	0.00745975	0.0072084	8.6559e-05	4.2027e-05	8.21063e-05	0.000139126	0.00125274	0.00139526	3.82691e-05	3.31889e-05	9.71109e-05	0.000127385	0.0348474	0.00447882	0.0127623	0.136846	0.00028471	0.00014795	0.00478528	0.00231257	0.0134439	0.0180361	3.71545e-05	0.00403214	0.00181652	0.00916449	4.75785e-05	0.000712849	0.000250214	0.00131099	0.000423053	0.0340565	0.00101474	0.000725684	0.00418272	0.00728725	0.000147046	0.000124625	0.00011931	0.0009938	0.000425505	6.37596e-05	0.000863643	1.43478e-05	7.10971e-05	0.000484994	0.00624195
Azospirillum sp.	0.000108494	8.17329e-05	0.000128616	0.0019471	0.000173118	0.000168108	0.00114949	0	0	0.00018199	3.82691e-05	0.00192496	0.000129481	9.55385e-05	4.13373e-05	0.000176332	0.000455797	3.32554e-05	0.00160777	0.000464987	0.000788971	0.000160277	0.0043712	0.000140541	0.0911523	0.00253449	0.00179888	0.000479729	0.000111017	1.27294e-05	0.00431251	0.00488069	0.00120649	3.31773e-05	0.000930178	0.000337528	0.000402922	1.93296e-05	0.00562784	0.000961391	0.000372843	0.000667964	3.03932e-05	0.018503	0.00246755	1.43478e-05	1.42194e-05	0.000242497	0.000413831
Christensenellaceae bacterium Phil7	0.00943894	0.00326931	0.00408357	0.0146239	0.0277421	0.00706054	0.0419153	0.0188283	0.0239412	0.0173497	0.0249132	0.00587444	0.00223355	0.00171969	0.0121532	0.00719433	0.0585374	0.00635178	0.00543461	0.000190222	0.00396201	0.00190043	0.0770303	0.0733859	0.00115179	0.00990754	0.0282178	0.0542756	0.00715264	0.00336057	0.00624063	0.00388559	0.01324	0.010567	0.000521463	0.0197454	0.0111667	0.0082344	0.00367614	0.0150974	0.0182096	0.00187356	0.00680809	0.000586588	0.00217453	0.0012913	0.000540338	0.0561024	0.0042935
Bacteroides sp. AF25-5LB	0	0	0	0	0	0	0	0	0	0	0	6.63778e-05	0	0	0	0	0	0	0	0	0	0	1.94276e-05	0	1.23848e-05	3.29154e-05	1.76361e-05	0	4.75785e-05	1.27294e-05	0	0	0	0	0	0	0	0	6.6839e-05	1.78035e-05	8.94823e-05	0	6.07865e-05	0.421247	0.14904	0	0	0	0
Carnobacterium sp. N15.MGS-207	0.00415892	0.00375971	0.00385849	0.000207138	0.00965132	0.0136167	0.0147381	0.0217963	0.0170743	0.00855353	0.00673536	0.215529	0.000226592	0.113277	0.000372036	0.0125195	0.00716253	0.009245	0.0120918	0.00790478	0.00650043	0.000206071	0.00398265	0.00449732	0.0489572	0.0027649	0.00259251	0.0121587	0.0113713	0.00201125	0.0051809	0.00672871	0.0168125	0.00615439	0.0109507	0.0133323	0.0289528	0.0157149	0.0166162	0.00697898	0.0244138	0.00962845	0.0130083	0.0285388	0.0507544	0.0577498	0.00116599	0.00533493	0.00437971
Prevotella sp. UBA6455	0.00676277	0.00588477	0.000932469	0.330343	0.000259677	0.000378243	0	4.63752e-05	0.00153112	6.06633e-05	7.65382e-05	0	0.278352	0.00452216	0.000206687	0.000176332	0.000325569	0.00103092	4.18691e-05	3.17037e-05	0.0168085	0.082703	0.0096555	0.00252974	0	0.0088707	7.05444e-05	0.000628611	0.00130048	0.0012984	0.00259045	0.00854515	0.00010968	0.0789122	0.00690587	0.00487727	0.001746	0.00693932	0	0.00413042	0	0.00579988	0.000395112	1.27519e-05	0	4.30433e-05	0	0.0011269	0.161687
Ruminococcus sp. AF17-6	0.000180823	0	6.43082e-05	0	0	0.000294189	0	0.000371001	0.0532645	0	3.82691e-05	0.0002987	0.000226592	9.55385e-05	0	0	0	6.65108e-05	5.02429e-05	0.0379915	0	0	7.77103e-05	0	3.71545e-05	0	3.52722e-05	0	0.000126876	0	0	9.47706e-05	0.090032	6.63546e-05	2.81872e-05	3.37528e-05	0.0350542	0	0	8.90177e-05	0	0.000146626	0	5.10077e-05	0	0	0	0.000128381	3.44859e-05
Prevotella corporis	0.0194565	0.00874542	0.0130224	0.0162396	0.00592929	0.00172311	0.000164213	0.00329264	0.00143833	0.0218995	0.0101796	0.00116161	0.011718	0.00394893	0.00938357	0.00447882	0.0200551	0.0239771	0.00529225	0.0145308	0.010068	0.0581119	0.00448777	0.00409912	0.000520163	0.0283237	0.0072308	0.00352353	0.0131793	0.0161282	0.0104648	0.0137259	0.00222495	0.0151123	0.0346985	0.0223781	0.00951664	0.0270421	0.00145709	0.00640927	0.000313188	0.0105082	0.00227949	6.37596e-05	0.0016656	0.020919	2.84388e-05	0.00366598	0.0232952
Ruminococcus sp. CAG:330	0.00452057	0.00388231	0.0241477	0.0104812	0.00497714	0.00479108	0.00246319	0.0950227	0.0416651	0.0257819	0.00761555	0.00202452	0.0465161	0.00149677	0.0169483	0.00179858	0.0195993	0.00848013	0.00305644	0.000665777	0.00963916	0.00469383	0.00596426	0.0152019	0.0606361	0.00289656	0.00329795	0.00737791	0.014115	0.000496448	0.00241383	0.0090348	0.0169221	0.0270229	0.00336837	0.0039322	0.00759796	0.00291877	0.00244631	0.00279515	0.00187913	0.00347015	0.00203635	0.0365725	0.00217453	0.000760432	0.000213291	0.0111121	0.00300028
Bacteroides sp. AM30-16	0.00506303	4.08664e-05	0.00128616	0	4.32795e-05	0.000294189	0.0822705	0.000139126	4.63977e-05	0.000485306	0	0.0075007	0	0.0107959	0	7.05327e-05	6.51139e-05	0	4.18691e-05	0.0648128	0.000120061	0.00132801	0.00205932	7.02706e-05	0.0229986	1.64577e-05	0.00548483	0.000148882	0.00288643	0.00483719	0.00697655	1.57951e-05	0.00507664	0	0.00100065	0	3.83735e-05	1.93296e-05	0.0228589	0.0316725	0.00665152	0.000146626	0.0515165	0.0365087	0.109544	0.00294129	0.0020476	1.42645e-05	1.7243e-05
Bacteroides sp. Phil13	0.00122959	0.000735596	0.00054662	0.000621413	0.012551	0.0714879	0.0259456	0.0155357	0	0.00734026	0.0114807	0.00414861	0.000582665	0.0145537	0.013476	0.00137539	0.313133	6.65108e-05	0.0126026	0.00397352	0.0010977	0.00146539	0.00454605	0.0146866	0.0443996	0.00113558	0.00280414	0.00885018	0.00835796	0.00430255	0.00245798	0.00388559	0.000626746	0.000149298	0.000789242	1.68764e-05	0.00943989	0.00133374	0.0150388	0.00290198	0.000745686	0.000977508	0.00620022	0.00350678	0.100306	7.17388e-05	0.0198077	0.0008844	0.000206916
Bacteroides sp. D22	0.00184439	0.000326931	0.00122186	0.00033142	0.00333252	0.00714459	0.0103864	0.00575052	0.00269106	0.000424643	0.000191346	0.00461326	0.00187748	0.0219739	0.00471246	0.00412616	0.000455797	0.00123045	0.00998159	0.0623294	0.000343031	0.000183174	0.00343868	0.0011946	0.0151219	0.000279781	0.00283941	0.00294455	0.0134964	0.00574098	0.00571076	0.00769221	0.00365079	0.000763078	0.00312878	0.000337528	0.00178437	9.66479e-05	0.0429908	0.010237	0.00292309	0.00268815	0.0230077	0.0617703	0.0459581	0.00604041	0.00072519	0.00282438	0.000344859
Leclercia adecarboxylata	3.61645e-05	0.00175726	0.000192925	0.000207138	0.0031594	0.00084054	8.21063e-05	0.000278251	0.00060317	0.00406444	0.00294672	0.00122799	9.71109e-05	0.000286616	0.000289361	0.000141065	0.000390683	0.000266043	0.0184643	0.000317037	0.00696352	6.86902e-05	0.00588655	0.000819823	0.0102175	0.00539813	0.000758352	0.000612069	0.000713678	0.00300415	0.000117748	0.000521238	0.000297704	9.9532e-05	0.00955546	0.00126573	0.00241753	5.79887e-05	0.000761964	0.00242128	0.0357184	0.000977508	0.000243146	0.000344302	0.000586043	0.000114782	0.00304296	0.00526361	0.00186224
Bacteroides sp. 1_1_14	0.008354	0.000163466	0.000771698	0.00223709	0.00285645	0.00920391	0.00537796	0.00588965	0.000278386	0.00175924	0.000267884	0.00192496	0.000873998	0.0159231	0.00479513	0.00155172	0.00390683	6.65108e-05	0.00736896	0.0621709	6.86062e-05	6.86902e-05	0.00116565	0.000117118	0.0186639	9.87463e-05	0.00520265	0.00481384	0.00478957	0.00977622	0.0104795	0.00374344	0.00408951	9.9532e-05	0.000563744	0.000151887	0.00186112	0.000135307	0.00680421	0.0152042	0.00648747	0.00347015	0.0058659	0.0109666	0.0281763	0.0239034	0.0149588	0.0224381	0.000103458
Clostridiales bacterium 36_14	0.01056	0.0199428	0.00694529	0.00488845	0.0268333	0.0210135	0.0364962	0.00871853	0.0215285	0.00946348	0.0194407	0.0162294	0.011362	0.03312	0.00810212	0.00913398	0.00475331	0.0153973	0.020608	0.00214528	0.00344746	0.00508308	0.0105297	0.012719	0.0136233	0.00515126	0.00947059	0.0159965	0.0244078	0.00296596	0.0133644	0.00619168	0.0245371	0.00693406	0.00904809	0.0163363	0.0105527	0.0141493	0.0196239	0.0123735	0.0125126	0.0231995	0.0213209	0.0191406	0.00828172	0.00337172	0.0154992	0.016932	0.00727653
uncultured proteobacterium	0.013634	0.00187986	0.00106109	0.0644199	0.00878573	0.00105067	0.00706114	0.00333901	0.0019951	0.000667296	0.00589344	0.00122799	0.000226592	0.00066877	0.00880485	0.00112852	0.0212922	0.00182905	0.0624017	4.22715e-05	0.000909032	0.00109904	0.0487243	0.00433335	0.000173388	0.0120635	0.00885332	0.0030438	0.00364769	0.0012093	0.0122752	0.164174	0.00147285	0.0017584	0.0103306	0.00283523	0.00113202	0.00119843	0.000280724	0.0224859	0.000223706	0.000472462	0.00127652	0.00121143	0.00160391	0.000200869	0.000184852	0.000670433	0.00865597
Bacteroidales bacterium 43_36	0.00679893	0.00469964	0.000643082	0.0124697	0.00588601	0.0426154	0.00874432	0.00681715	0.00218069	0.00266919	0.00244922	0.00587444	0.0132718	0.00426739	0.0570869	0.00913398	0.00957174	0.00974383	0.00793	0.0279098	0.00727225	0.0219809	0.0177762	0.03031	0.00262558	0.0167375	0.00788334	0.00502889	0.00854827	0.00735762	0.01098	0.0154634	0.00446556	0.00293619	0.0021986	0.00141762	0.0127784	0.00166234	0.00350236	0.00947148	0.010887	0.00969362	0.0239347	0.018605	0.0141421	0.00269738	0.0048346	0.00437921	0.0096733
Eubacterium rectale CAG:36	0.00321864	0.00122599	0.00646297	4.14276e-05	0.0063188	0.00752283	0.00619902	0.00519402	0.00287666	0.00036398	0.00922285	0.0248585	0.00427288	0.119328	0.00119878	0.00165752	6.51139e-05	0.00761549	0.0338218	0.000538962	1.71515e-05	0.0312083	0.000951951	0.00107748	0.0085703	0.000329154	0.00139325	0.00418523	0.0149397	0.0173502	0.033352	7.89755e-05	0.00263233	6.63546e-05	9.86552e-05	0.0135349	0.000460483	0.000599217	0.0122984	0.00163792	5.96549e-05	0.0198434	0.0265029	2.55038e-05	0.00527439	0.00723127	0.000113755	0.0399549	0.00139668
Clostridium sp. CAG:343	0.000650961	0.00151206	0.000192925	0.00136711	0.0492953	0.00163905	0.000369478	0.000278251	0.00338703	0.0112834	0.0395703	0.120774	0.00695961	0.00512723	0.00252158	0.0143181	0.000716253	0.000897896	0.00334115	2.11358e-05	0.000857577	0.000228967	0.00390494	0.00330272	0.000792629	0.00100392	0.000740716	0.0206118	0.00478957	0.000585555	0.000618175	0.0032222	0.000391716	0.000414716	0.000253685	0	0.0106295	0.000599217	1.33678e-05	0.00267053	0.00011931	0.00322578	0.000744634	0.00086713	0.172328	2.86955e-05	5.68777e-05	0.00212541	0.000844905
Catabacter sp. UBA2915	0.0143573	0.00326931	0.00109324	0.0106055	0.00917525	0.0115154	0.00640429	0.055372	0.00436138	0.0018199	0.0112511	0.0023896	0.00547058	0.00219739	0.00727537	0.00109326	0.0074881	0.00927826	0.00526713	0	0.001698	0.00263313	0.030035	0.0300758	0.000185772	0.0155361	0.0422032	0.0188583	0.00883375	0.000534637	0.0116865	0.00325379	0.0341106	0.00607145	0.000732867	0.0765344	0.0131621	0.00655273	0.000534712	0.00382776	0.00135715	0.000423587	0.00214272	7.65115e-05	0.00163475	0.000746084	2.84388e-05	0.00567728	0.0136737
Zoogloea sp. 1C4	0.0101984	0.00228852	0.00353695	0.00260994	0.00155806	0.00226946	0.00078001	0.0143299	0.00296945	0.00145592	0.00168384	0.00129437	0.00113296	0.00391708	0.000289361	0.0030329	0.00123716	0.00734944	0.0160024	0.00213471	0.00723795	0.0164399	0.00343868	0.00363065	0.00168434	0.00297885	0.00139325	0.00173695	0.0169538	0.00649202	0.000441554	0.0377503	0.00347844	0.0188779	0.0330636	0.0142774	0.00635082	0.0387365	0.00141699	0.00112162	0.00371352	0.00627234	0.000820617	0.0026779	0.00377844	0.00535172	0.00025595	0.00465023	0.0231228
Guerin_crAss_Delta_07	0.000253152	0	0.000160771	0.000124283	8.6559e-05	0.0282001	8.21063e-05	0.00964604	0.000185591	0.0109801	0	0.000132756	0	0.0229611	0.00785409	0	0.000130228	0	0.0514487	0.0690189	0	0.00098456	0.000135993	0.000772976	0.00035916	8.22885e-05	0.00031745	0.000148882	0.0203319	0.0155299	0.00178093	0.000110566	0.00343143	0.000149298	0.00897763	5.06291e-05	0.0252882	7.73183e-05	0.000441137	8.90177e-05	8.94823e-05	0.00254152	0.000866207	0.0269958	0.000740265	0.000114782	4.26583e-05	0.000242497	1.7243e-05
Lachnospiraceae bacterium UBA4630	0.00169973	0.00159379	0.0015434	0.00107712	0.035922	0.00937202	0.00632218	0.00236513	0.00714524	0.0254786	0.0777628	0.0806159	0.00106822	0.00595523	0.00181884	0.00969824	0.00299524	0.117026	0.0452521	0.000253629	0.00600304	0.000595315	0.00872298	0.00445047	0.00307144	0.00401568	0.00910023	0.0106864	0.00463098	0.000381883	0.00219305	0.00183223	0.00821037	0.00197405	0.000732867	0.00507979	0.00278208	0.00226156	0.00327511	0.0494404	0.000790427	0.00293252	0.00256823	0.000293294	0.000817376	0.00051652	0.00226089	0.00345201	0.0114493
Enterobacter roggenkampii	0.000108494	0.0777688	0.000160771	0	0.0317671	4.2027e-05	0	0.000185501	0.000417579	0.00272985	0.0137386	0.000165945	6.47406e-05	0	4.13373e-05	3.52663e-05	6.51139e-05	0.00498831	0.0200888	0.000834863	0.00469952	4.57935e-05	0.00157363	0.0320668	0.0316185	0.0054475	0.00354486	3.30848e-05	6.3438e-05	0.00703938	2.94369e-05	0.0191279	0.000470059	0.00260442	0.005722	0.0225975	0.0125098	0	0.0051065	0.00331146	0.042355	0.00063538	6.07865e-05	7.65115e-05	0.00456497	0.000100434	0.01011	0.00416524	0.129788
Clostridiales bacterium UBA7081	0.00292933	0.00915408	0.000192925	0.000289993	0.025708	0.0400097	0.0112486	0.0178544	0.0144297	0.0328795	0.0437416	0.00783258	0.0047908	0.00168785	0.00983828	0.0107562	0.0139344	0.0102759	0.0200888	0	0.0230688	0.00336582	0.0251587	0.0251569	0.00583325	0.00791616	0.030969	0.0240526	0.00512262	0.00577917	0.00225192	0.0271518	0.00883711	0.00603827	0.0026355	0.0121679	0.0246934	0.00204894	0.00239284	0.0106465	0.00653221	0.00961216	0.00255303	0.000624844	0.00811207	0.00406042	1.42194e-05	0.0186152	0.0192259
Prevotella sp. UBA7743	0.0332352	0.0210462	0.00733114	0.00903121	0.0121183	4.2027e-05	0	0.000185501	4.63977e-05	6.06633e-05	0.00600825	0.0002987	0.0212025	0.57253	0	7.05327e-05	0	0.00701689	0.0138587	0.0028639	0.00488819	0.0366348	0.00701335	0.00768292	2.47697e-05	0.00868967	7.05444e-05	0.000148882	0.00670857	0.00133659	0.0496159	0.0195069	6.26746e-05	0.00778008	0.00856891	0.00443849	0.00299314	0.00885295	0	0.00964951	1.49137e-05	0.00988912	0.00205154	1.27519e-05	0	0.0588832	0	0.0097712	0.0215192
Prevotella sp. UBA6836	0.0228921	0.0115243	0.00450157	0.0131325	0.00432795	0.0245858	0.000205266	0.00371001	0.000139193	0.00018199	0.000191346	0.00421499	0.00375495	0.000159231	0.00665531	0.00289184	0.000130228	0.0122047	0.0021102	1.05679e-05	0.0126578	0.0444426	0.00643052	0.00794058	2.47697e-05	0.0154702	0.0786923	0.00129031	0.00294987	0.00236768	0.00640253	0.0126361	0.00145718	0.0121263	0.0310341	0.00832005	0.00539148	0.00777049	4.01034e-05	0.126138	0.000134223	0.118002	0.00214272	1.27519e-05	3.08444e-05	0.00744649	0	0.00380863	0.0326409
[Hallella] seregens	0.0261831	0.0123825	0.0174597	0.0396047	0.0033758	0.00134486	0.000123159	0.00714178	0.00139193	0.00145592	0.000574037	0.00139393	0.026576	0.0142034	0.00231489	0.0033503	0.00130228	0.0207846	0.00176687	0.000422715	0.0226572	0.0320783	0.0071882	0.00346668	0.000235312	0.0159969	0.00245142	0.00211743	0.0135123	0.00488811	0.0153661	0.0173746	0.00523333	0.0180982	0.0231276	0.0145643	0.0092864	0.0229829	0.000975849	0.0287883	0.000313188	0.0170249	0.00694485	5.10077e-05	0.000308444	0.0100865	0.000127975	0.00315246	0.026968
Haemophilus influenzae	0.00488221	0.00457704	0.00234725	0.0178139	0.000908869	0.00546351	0.000246319	0.00769828	0.00218069	0.000303317	0.0014925	0.00232322	0.0404305	0.00111462	0.00281094	0.000775859	0.00136739	0.00558691	0.0182214	0.000179654	0.000377334	0.00558681	0.00388551	0.000515318	0.0117037	0.00110267	0.0082537	0.00319268	0.00946813	0.00836325	0.00599041	0.037387	0.00231896	0.0123088	0.000394621	0.00266647	0.0110324	0.0140526	0.0256795	0.0101124	0.00111853	0.00843915	0.00375356	0.00181077	0.0163475	0.0326555	0.0435825	0.0042223	0.0199156
Prevotella timonensis	0.00857099	0.0100123	0.00749191	0.0143754	0.00921853	0.0100024	0.000287372	0.0141908	0.00747002	0.112652	0.00516633	0.00321932	0.0116209	0.00280246	0.00338966	0.00500782	0.010874	0.0327233	0.00200972	0.00113076	0.010188	0.0262397	0.00295299	0.00236578	9.90786e-05	0.0173464	0.0136327	0.00112488	0.00520192	0.00809593	0.00512202	0.0261883	0.0020996	0.0170366	0.019125	0.0108346	0.00878754	0.0198321	0.000507976	0.0210082	0.00345998	0.01999	0.00349522	0	0.000154222	0.00975648	0.000526119	0.00560596	0.0138289
Clostridium sp. OM04-7	0.0061118	0.0103392	0.00385849	0.00414276	0.0130704	0.018702	0.0165444	0.00273614	0.0121098	0.00333648	0.0155373	0.0244602	0.00278384	0.00732462	0.00363768	0.00987457	0.0138041	0.0176586	0.00434601	0.00462873	0.00257273	0.0077162	0.00260329	0.00864328	0.0333152	0.0049044	0.0135445	0.00451607	0.012196	0.0102727	0.00132466	0.00195859	0.0185673	0.0125742	0.00858301	0.0103283	0.00796251	0.00523832	0.0196774	0.0179816	0.0277246	0.00705435	0.0281137	0.0237823	0.0124149	0.00216651	0.0846055	0.0153914	0.0173982
Haemophilus pittmaniae	0.000253152	0.00216592	0.000128616	0.00124283	4.32795e-05	0.000252162	8.21063e-05	4.63752e-05	0.000185591	6.06633e-05	0.000267884	0.000165945	0.00165088	0.00363046	0.000124012	0	0.000260455	0.0101096	0.0010551	1.05679e-05	0	0.000595315	0.00442949	0.000117118	0.000557317	0.000164577	0.000828897	9.92544e-05	0.00226791	0.000547366	0.000367962	0.00249563	9.40118e-05	0.000398128	0.000450995	0.000303775	0.000556416	0.000695865	0.00143035	0.000462892	0.000208792	0.000700547	0.000243146	7.65115e-05	0.00262177	0.0019513	0.00275857	0.000313819	0.00124149
Lachnospira pectinoschiza	0.01056	0.00474051	0.000257233	0.00186424	0.00510698	0.00235351	0.0346489	0.00245788	0.0300193	0.0036398	0.00600825	0.0306002	0.00705672	0.00356677	0.00136413	0.00155172	0.000911594	0.0043232	0.00667393	0.000538962	0.00066891	0.00109904	0.00270043	0.00442705	0.00478054	0.00166223	0.040369	0.00463187	0.0615349	0.00126022	0.00888995	0.00358549	0.00418353	0.00298596	0.0180398	0.00273397	0.00176518	0.0289944	0.0113493	0.00375655	0.00174491	0.00682626	0.0954956	0.0565037	0.0128158	0.0054378	0.0087165	0.0398123	0.00270715
Lachnospiraceae bacterium UBA6452	0.00535235	0.00911321	0.00379418	0.00733268	0.032676	0.045095	0.00537796	0.00102025	0.032664	0.00612699	0.0186753	0.002987	0.00462895	0.0337569	0.0175684	0.00112852	0.00201853	0.0302624	0.0239575	0.00040158	0.0115258	0.00105325	0.00501231	0.0107982	0.00239027	0.00357132	0.0225213	0.00560787	0.0219971	0.00104381	0.00226664	0.0137575	0.0333429	0.0106499	0.00280463	0.0418872	0.00485425	0.00237754	0.00990554	0.018391	0.00301257	0.00405666	0.00452859	0.00640146	0.00121835	0.000329999	0.00236042	0.0254194	0.00413831
Clostridiales bacterium UBA7044	3.61645e-05	0.000204332	9.64623e-05	0.000207138	0.0386919	0.0601827	0.0186792	0.000371001	0.000417579	0.0173497	0.0475302	0.0114834	3.23703e-05	0.00554123	0.0150055	7.05327e-05	6.51139e-05	0.0172263	0.021437	0	0.0556739	6.86902e-05	0.0176985	0.000117118	8.66938e-05	0.0100557	0.0285705	0.0227458	0.00526536	8.91061e-05	8.83108e-05	0.082482	0.0124566	0.0116784	7.0468e-05	0.00545107	0.0180739	3.86592e-05	0.000106942	0.0136019	0.00903771	0.0121863	0.0026898	1.27519e-05	0.000123378	1.43478e-05	0	0.0253908	0.0219331
Bacteroides sp. AM37-9	0.00144658	0.00241112	0.000289387	0.00111854	0.000259677	0.0165166	0.0198287	0.0155821	0.00231988	0.00188056	0.00179865	0.00195815	0.000291333	0.0126748	0.00405106	3.52663e-05	0.0027999	0.000232788	0.0290236	0.0274659	0.000497395	0.00100746	0.000971378	0.000210812	0.00653919	0.000115204	0.00246905	0.00354007	0.00543981	0.00428982	0.00114804	0.0032222	0.00556237	0.000149298	0.00143755	0.000151887	5.75603e-05	0.000135307	0.0807148	0.0135841	0.0296783	0.00156401	0.00351042	0.00709007	0.0436756	0.010316	0.0105082	0.00216821	0.000155187
Prevotella sp. UBA640	0.0135979	0.00923581	0.019614	0.0152453	0.00515026	0.00340419	4.10531e-05	0.00222601	0.00143833	0.000970613	0.00118634	0.0011948	0.0265436	0.00162415	0.00541519	0.00183385	0.00559979	0.0120717	0.00187573	4.22715e-05	0.00957056	0.0202407	0.00532315	0.00203785	2.47697e-05	0.0109937	0.00347431	0.00175349	0.00406003	0.00618651	0.0562245	0.014879	0.00200559	0.0297601	0.0363474	0.0121172	0.00514206	0.011907	0.000387666	0.00290198	7.45686e-05	0.0114857	0.00262902	0	0.000771109	0.019183	2.84388e-05	0.00236791	0.0271922
Clostridium sp. CAG:169	0.00191672	0.00245199	0.000675236	0.00186424	0.00311612	0.0172311	0.00328425	0.00491577	0.00436138	0.00473174	0.00313807	0.00663778	0.00171563	0.00156046	0.00768874	0.00299764	0.0070323	0.00236113	0.00473958	0.000634073	0.00236691	0.00148829	0.00485689	0.0113838	0.000767859	0.00462462	0.00322741	0.0146731	0.00203002	0.000483719	0.00136882	0.00208495	0.00564071	0.00348362	0.00390393	0.00291961	0.0046432	0.00121776	0.00200517	0.00308001	0.0057567	0.00299769	0.00170202	0.000357054	0.00172729	0.000286955	0.000341266	0.00306687	0.00648335
Parabacteroides sp. AM25-14	0.000180823	4.08664e-05	6.43082e-05	0.000207138	4.32795e-05	0.0635028	0.0270951	0.0619572	4.63977e-05	6.06633e-05	0.000114807	9.95668e-05	0	9.55385e-05	0.000289361	7.05327e-05	0	0	0.00769553	0.0285756	0.00481958	2.28967e-05	0.0129582	0.00920545	0.020373	0.000148119	0.0196995	4.96272e-05	0.0218861	0.0149571	0.021121	9.47706e-05	0.0055937	0.00681794	2.81872e-05	1.68764e-05	0.0105527	3.86592e-05	0.00362267	0.0191922	4.47412e-05	0.0125284	0.0152726	0.0405383	0.00567537	1.43478e-05	0.00911465	2.8529e-05	1.7243e-05
Erysipelotrichaceae bacterium AF15-26LB	0.00470139	0.00433184	0.00475881	0.00227852	0.00415483	0.0300913	0.00603481	0.0166023	0.0412011	0.0188663	0.00604652	0.01072	0.00194222	0.0100952	0.0198006	0.00514888	0.0349662	0.0234451	0.0086669	0.00400523	0.00638037	0.0021294	0.0228662	0.01471	0.00374022	0.00870613	0.0272125	0.0440855	0.00870687	0.00336057	0.00609344	0.0121306	0.00962054	0.00618757	0.00267778	0.0116278	0.0120301	0.00289944	0.010467	0.00778014	0.0102756	0.00319319	0.00510606	8.92634e-05	0.0113353	0.000875214	0.00133663	0.0110407	0.0143461
Blautia sp. BIOML-A1	0.00423125	0.00686556	0.00334403	0.00231994	0.00792014	0.00458094	0.010058	0.0185964	0.00547492	0.0153478	0.0136621	0.0245598	0.00343125	0.00382154	0.00570455	0.00543101	0.018297	0.00525435	0.00535924	0.000982813	0.0061574	0.00135091	0.0198938	0.00667571	0.00527594	0.00378527	0.00356249	0.0151363	0.0018397	0.000611014	0.00644669	0.0045174	0.0249445	0.00554061	0.00305831	0.00501228	0.0117807	0.00353731	0.00439801	0.0142962	0.0102756	0.00462687	0.00300893	0.00696255	0.00178897	0.00203738	0.00645562	0.00778843	0.0132426
Guerin_crAss_Beta_06	0	0.000122599	0	0.0197195	0.00519354	0.000252162	0.00246319	4.63752e-05	0	0.00018199	0.00574037	0.00199134	0	0.000318462	0	7.05327e-05	0.0156273	0	0.000971362	0.000306469	1.71515e-05	0.00180884	0.0143375	0.000609012	3.71545e-05	0.00536521	0	0.000297763	0.00236307	0	0.000176622	0.00249563	0.00759929	4.9766e-05	0.0151083	0	0	0.000115977	0.00915694	0.000195839	0.000253533	0.000228085	0	2.55038e-05	0.000215911	0.000918257	1.42194e-05	0.00154057	0.000362102
Flavobacteriales bacterium UBA1820	7.2329e-05	0.000490397	0.000225079	0.000289993	0.00086559	0.096452	0.000615797	0.000371001	0.00538213	0.000303317	0.000803651	0.00730156	3.23703e-05	0.000191077	0.0157082	0.0129427	0.00143251	0.000232788	0.03172	0	0.000428788	0.000320554	0.00101023	0.101892	0.000879323	0.000526647	0.00442666	0.00142265	0.00212517	1.27294e-05	0.000161903	0.000363287	0.00282036	0.000298596	0.000211404	0.000118135	0.133271	0.000289944	0.153382	0.000516302	0.00516015	0.000114043	0.00141329	0.000408061	0.000169644	0.00012913	2.84388e-05	0.00104131	0.000586261
Firmicutes bacterium AF16-15	0.00473755	0.00719249	0.00440511	0.00215423	0.00787686	0.0105908	0.0353057	0.0171124	0.0214357	0.00922082	0.00704152	0.0102886	0.00492028	0.0264323	0.0198006	0.010333	0.0106787	0.00558691	0.00864178	0.0256271	0.00521407	0.00224388	0.0107823	0.0198397	0.0127564	0.00785033	0.00777752	0.00727865	0.0151617	0.00218947	0.00460688	0.046943	0.0102786	0.00489365	0.00310059	0.00651428	0.00796251	0.00324737	0.0204394	0.00391678	0.00844116	0.00809702	0.00434623	0.00212957	0.0237964	0.0054378	0.00993937	0.0172458	0.00482803
uncultured Elusimicrobium sp.	0.000687126	0.00106253	0.000160771	0.00521987	0.0870783	0.000210135	0.00078001	0.000834753	0.00185591	0.000485306	0.266238	0.000165945	0.000194222	0.000159231	0.00231489	0.000141065	0.00110694	0.00229462	0.00133981	3.17037e-05	0.000343031	0.00696061	0.00819843	0.00208469	8.66938e-05	0.107403	0.00118162	0.000512814	0.000412347	3.81883e-05	0.000529865	0.000363287	0.00034471	0.000630369	0.000958365	0.00300399	0.0010169	0.000367262	9.35746e-05	0.00142428	0.000417584	9.77508e-05	0.000288736	0.000114767	0.000293022	8.60866e-05	4.26583e-05	0.000513523	0.235091
Subdoligranulum sp. TF05-17AC	0.000144658	0.00200246	0.000192925	0.000289993	0.00861262	0.0461877	0.00533691	0.00677078	0.0483928	0.042707	0.0245688	0.00663778	0.00809257	0.033948	0.00682066	0.00532522	0.153083	0.0055204	0.00314855	0.00142666	0.00265849	0.0162796	0.00561457	0.0104235	0.00458239	0.00289656	0.00506156	0.00410251	0.00421863	0.00190942	0.00279651	0.00886105	0.00712923	0.00220629	0.00266369	0.00727372	0.00496937	0.00245486	0.0031949	0.00274174	0.00287835	0.00327465	0.00423986	0.00211682	0.00629225	0.00012913	5.68777e-05	0.00549184	0.00181051
Prevotella bergensis	0.0151891	0.0109522	0.0109324	0.0261822	0.0033758	0.0020173	0.000369478	0.00482302	0.00162392	0.00855353	0.00153076	0.00106205	0.0223355	0.0102863	0.00636595	0.00772333	0.00221387	0.0137677	0.00269637	0.000253629	0.0112514	0.0269724	0.00757675	0.00367749	0.000136233	0.0114052	0.00675463	0.00264678	0.0181274	0.0129713	0.0135263	0.0192384	0.00274201	0.01702	0.0280181	0.0111047	0.00886429	0.0224416	0.000401034	0.0227173	0.000343016	0.0105897	0.00287216	0.000127519	0.000755687	0.00720258	0.000142194	0.00368025	0.0255541
Parabacteroides sp. AF17-3	0.00235069	0	0.00369772	0	0.0148881	0.000168108	0.0204034	0.00282889	0.0113674	0.00345781	0.00440095	0.000199134	6.47406e-05	0.00175154	0.000206687	3.52663e-05	0.0023441	0.000199532	0.00411154	0.00243061	0.000480243	2.28967e-05	0.000485689	0.0290686	0.0106386	0.00036207	0.00144616	0.0214224	0.149682	0.00124749	0.0989964	0.000537033	0.00330608	0.00651934	0.00280463	0.00421909	0.000633163	0.000657206	0.00140362	0.000445088	0.00618919	0.000114043	0.081697	0.00124969	0.00752603	0.00249651	0.00674	0.00114116	0.00175878
Clostridium sp. CAG:245	0.0143573	0.0132407	0.0155947	0.0371191	0.0019043	0.0470282	0.00270951	0.0012985	0.0212501	0.0115867	0.0021048	0.0197806	0.000129481	0.00175154	0.0116571	0.0198549	0.00273478	0.000631853	0.0300704	2.11358e-05	0.000257273	0.000572419	0.00969436	0.0071676	0.000879323	0.00078997	0.0210751	0.00613723	0.0168111	0.00175666	0.0105973	0.0356022	0.000156686	6.63546e-05	0.00721593	0.00460725	0.0368002	0.000173966	2.67356e-05	0.0235007	0.000372843	0.00606055	0.00996898	0.000548332	0.00259093	2.86955e-05	2.84388e-05	0.0183014	0.00353481
Bacillales bacterium UBA6331	0.000253152	0.00976708	3.21541e-05	0.005717	0.00207741	0.0512729	0.000862116	0.000788378	0.00385101	0.0114654	0.00244922	0.00199134	9.71109e-05	0	0.00293495	0.00112852	0.000390683	0.00043232	0.00539274	4.22715e-05	0.00022297	2.28967e-05	0.0161055	0.000234235	0.000619241	0.00078997	0.000811261	0.000711323	0.000856413	6.36472e-05	0.000559302	0.00284312	0.000376047	0.00049766	0.000126842	3.37528e-05	0.042633	0.00179765	8.02068e-05	0.00274174	0.000104396	0.000309544	0.000607865	0	9.25331e-05	0	4.26583e-05	0.00198277	0.00360378
Firmicutes bacterium CAG:321_26_22	0.0138872	0.0362077	0.000128616	0.00484702	0.0067516	0.0978809	0.00172423	0.00533315	0.0660239	0.00855353	0.0252193	0.00162626	0.00233066	0.000636923	0.00615926	0.00116379	0.00084648	0.00315926	0.00327416	2.11358e-05	0.000240122	0.000389245	0.0208846	0.00114775	0.000161003	0.00161286	0.006349	0.000264678	0.00204588	0.000203671	0.000220777	0.00416991	0.000470059	0.00386516	8.45616e-05	1.68764e-05	0.0151192	0.00220357	0.000147046	0.00947148	7.45686e-05	0.000716839	0.0124612	2.55038e-05	0.00896029	5.73911e-05	1.42194e-05	0.0160476	0.0111907
Prevotella fusca	0.0199267	0.0116469	0.019614	0.0154939	0.00216397	0.00281581	0.000164213	0.00333901	0.00078876	0.00054597	0.000497498	0.000365078	0.0153435	0.00203815	0.00326565	0.00338557	0.000520911	0.013668	0.00235304	2.11358e-05	0.00974207	0.0704762	0.00761561	0.00344326	2.47697e-05	0.00829469	0.00495574	0.00082712	0.0082628	0.0119657	0.0119808	0.0200282	0.00435588	0.0136525	0.0220001	0.0131636	0.00874917	0.0180732	0.000200517	0.00543008	1.49137e-05	0.0195339	0.000896601	7.65115e-05	0.000107955	0.0225403	0.000597216	0.00407965	0.0181913
Clostridiaceae bacterium AM27-36LB	0.00213371	0.00322845	0.00356911	0.00385276	0.00748735	0.0226946	0.0228255	0.0129387	0.0122954	0.0106767	0.0084192	0.0136406	0.0122683	0.0155409	0.00760607	0.0072296	0.00638116	0.0228132	0.0260091	0.00352967	0.00871298	0.00428169	0.00782931	0.0183172	0.00676212	0.00279781	0.0137385	0.00802306	0.0201416	0.00367881	0.0177799	0.0193648	0.0197111	0.00646958	0.00734277	0.0142774	0.0117231	0.00340201	0.0141565	0.0105041	0.00733755	0.00883016	0.00876845	0.00919413	0.00814292	0.00179347	0.00736566	0.00734623	0.0117942
Catabacter sp. UBA4636	0.00216987	0.00138946	0.0531186	0.0129254	0.00177446	0.000798513	0.00151897	0.0186428	0.00153112	0.00454975	0.00294672	0.00132756	0.000744517	0.00178339	0.107353	0.0106504	0.0250037	0.00362484	0.00251214	6.34073e-05	0.0033617	0.000732696	0.0247507	0.032629	0.000272466	0.00478919	0.00874751	0.0182297	0.0077553	0.00024186	0.208884	0.0012794	0.00466925	0.00172522	0.000211404	0.0108684	0.00424028	0.000579887	0.000106942	0.00922223	0.000477239	0.000293252	0.0276578	1.27519e-05	0.000801954	7.17388e-05	1.42194e-05	0.00426509	0.00656957
Bacteroides nordii	0.00227836	0.00118513	0.00170417	0.0147068	0.00138494	0.0237873	0.0799305	0.00273614	0.000927953	0.0442842	0.00677363	0.0044805	0.00148903	0.00968124	0.00847415	0.000987457	0.0037766	0.000864641	0.00258751	0.00469214	0.00108055	0.00240416	0.00188447	0.00381803	0.00281136	0.00103684	0.00137562	0.00170387	0.121167	0.00258408	0.194534	0.00235347	0.00222495	0.000945554	0.00283281	0.00207579	0.0015925	0.00110179	0.0173915	0.00486036	0.002938	0.00835769	0.00823657	0.00845452	0.0434289	0.00307042	0.0129965	0.0035376	0.00115528
Ruminococcaceae bacterium UBA6842	0.00213371	0.00273805	0.000996777	0.00604842	0.00727095	0.012482	0.0296814	0.0132633	0.0184663	0.00351847	0.00719459	0.00517747	0.0032694	0.00184708	0.0130626	0.00528995	0.017711	0.00349182	0.00391894	8.45431e-05	0.00384194	0.00144249	0.0110349	0.0182938	0.000582087	0.00827823	0.00740716	0.0101074	0.00602661	0.000649202	0.00451857	0.00361708	0.00338443	0.00323479	0.000408715	0.0244876	0.0104568	0.00340201	0.00231263	0.0138868	0.00732264	0.00219939	0.00510606	0.000191279	0.00323866	0.000860866	0.000184852	0.00885827	0.00462111
Opitutae bacterium UBA6410	0	0.000367798	3.21541e-05	0.000289993	8.6559e-05	0.00735472	0.0132191	0	0.0579043	0.0672756	0.000153076	0	0	0.000254769	0.0701494	7.05327e-05	0.0280641	9.97662e-05	0	1.05679e-05	0.000120061	0	0.00514831	0.0063712	0	0.000115204	0.0684281	0.00271295	0.000792975	0	0	0	0.0243334	0.00550743	0	0.00222768	3.83735e-05	3.86592e-05	0	0.00348949	0.00450394	0.00311173	0	0	0	0	0	0.00231085	0.00277612
Ruminococcaceae bacterium UBA4699	0.00188056	0.00408664	0.00260448	0.00269279	0.0148016	0.00243757	0.00472111	0.00417377	0.0193478	0.0018199	0.0166471	0.00663778	0.000647406	0.00066877	0.0065313	0.00895765	0.005144	0.0122712	0.00218557	6.34073e-05	0.00644898	0.00084718	0.11979	0.0087604	0.00268751	0.00510189	0.00312159	0.00952842	0.00275955	0.000547366	0.00201643	0.00137417	0.00311806	0.00318502	0.000450995	0.00408408	0.452961	0.000734524	0.00259335	0.00411262	0.000745686	0.000944924	0.000288736	3.82557e-05	0.00098702	5.73911e-05	0.000184852	0.00895812	0.0154669
Lachnoclostridium sp. UBA2905	0.00166357	0.0161422	0.000803853	0.00559272	0.00112527	0.00180716	0.16101	0.0191066	0.0318752	0.0090995	0.0011098	0.00165945	0.00310755	0.000636923	0.00739938	0.0660186	0.00820435	0.000864641	0.190027	0.000729184	0.000823274	0.00151119	0.0296465	0.0719805	0.00139949	0.00185972	0.0368771	0.0143423	0.0011736	0.000114565	0.00297313	0.00925593	0.0112031	0.00630369	0.00102883	0.00109696	0.0834816	0.000889161	0.00188486	0.0823413	0.00258007	0.00289994	0.00165643	0.00237186	0.000447243	0.00025826	0.000554557	0.00288143	0.0087077
Clostridiales bacterium UBA3277	0.00177206	0.00637516	0.00160771	0.0024028	0.0129838	0.0345042	0.0238519	0.00969241	0.00835158	0.0171071	0.0181396	0.00514428	0.0020717	0.00468139	0.00735804	0.00694747	0.0117205	0.00881268	0.0160526	0.000264197	0.0401517	0.00155698	0.0286168	0.0108217	0.00381453	0.00781741	0.022098	0.0142265	0.0030926	0.0043662	0.00585795	0.0603531	0.0124722	0.00660229	0.00262141	0.0166232	0.0223142	0.00185564	0.00223242	0.00902639	0.010544	0.0162918	0.00407269	0.000816123	0.00892945	0.000846518	0.000199072	0.00808798	0.0116562
Tympanopsis confertula	0.00701592	0.00980794	0.00437296	0.0143754	0.0141957	0.0112212	0.010058	0.0137734	0.0169351	0.00994878	0.0153076	0.00803172	0.00449947	0.0062737	0.0262079	0.00821705	0.0578862	0.00964407	0.0100235	0.00102508	0.0115773	0.00572419	0.0247313	0.0299587	0.00196919	0.0182681	0.0122218	0.0168567	0.00857999	0.00154026	0.00810987	0.0109934	0.0095422	0.00612121	0.00448177	0.0117628	0.0151	0.00618547	0.00564121	0.0103617	0.00656204	0.00537629	0.00768949	0.00209131	0.00490426	0.00103304	0.00514743	0.0112262	0.013984
Elusimicrobia bacterium UBA1436	7.2329e-05	4.08664e-05	6.43082e-05	0.00542701	0.0273959	0.000126081	0	0.000278251	0.000278386	0.000303317	0.0747396	3.31889e-05	6.47406e-05	0.000414	0.000330699	0.000211598	0.000455797	0.000133022	8.37381e-05	4.22715e-05	6.86062e-05	0.00231257	0.00625568	0.00086667	1.23848e-05	0.128041	0.000352722	0.000380475	3.1719e-05	1.27294e-05	8.83108e-05	0.000126361	9.40118e-05	3.31773e-05	0.000267778	0.00202517	0.00053723	3.86592e-05	4.01034e-05	0.000213642	4.47412e-05	9.77508e-05	9.11797e-05	3.82557e-05	3.08444e-05	0	4.26583e-05	8.55871e-05	0.0750586
Bacteroides coprophilus CAG:333	3.61645e-05	4.08664e-05	3.21541e-05	4.14276e-05	8.6559e-05	0	4.10531e-05	0.000139126	9.27953e-05	0	7.65382e-05	3.31889e-05	0	3.18462e-05	0.00103343	0.00190438	0.000195342	0.000232788	2.51214e-05	6.34073e-05	0.000102909	0.00013738	9.71378e-05	0.000351353	8.66938e-05	9.87463e-05	0.000370358	0.0526544	0.00031719	7.63767e-05	2.94369e-05	7.89755e-05	4.70059e-05	0.000116121	0.000789242	0.000151887	0.000115121	1.93296e-05	0.850205	3.56071e-05	0.00113344	1.62918e-05	0.000410309	0.000459069	0.000508932	1.43478e-05	0.00546026	0	0.000396588
Clostridium sp. OM05-6BH	0.00893264	0.00482224	0.00405142	0.00223709	0.00744407	0.0157601	0.0511112	0.00319989	0.0126202	0.0054597	0.00738594	0.0136738	0.00320466	0.0208911	0.00595258	0.00962771	0.00221387	0.0348184	0.00663206	0.000612937	0.00183521	0.0028392	0.00512888	0.00655859	0.0293644	0.00449295	0.0106698	0.00878401	0.0160022	0.00218947	0.00256101	0.00293789	0.00636147	0.00437941	0.0057361	0.00410096	0.00888348	0.0211466	0.0315079	0.0103795	0.011066	0.01217	0.0444501	0.00793169	0.00516643	0.000588258	0.0693339	0.0192856	0.00412107
Clostridium sp. CAG:269	0.00441207	0.0161014	0.00205786	0.0122211	0.00307284	0.0125661	0.000985275	0.000139126	0.00167032	0.0103734	0.00436268	0.00414861	0.042664	0	0.00190152	0.0236284	6.51139e-05	0.000465576	0.0082817	0.000105679	0.000548849	0.00107615	0.00207875	0.00107748	0.00121371	0.000806428	0.000758352	0.00286183	0.00203002	0.000140024	0.036649	0.00200598	0.00863342	0.00112803	0.00659581	8.43819e-05	0.0372032	0.0013724	4.01034e-05	0.00879494	0.000477239	0.00319319	0.000653455	0.000573836	0.00268346	2.86955e-05	4.26583e-05	0.00395127	0.00132771
Prevotella sp. P6B1	0.0235069	0.0105027	0.015852	0.0158253	0.00268333	0.00281581	0.000123159	0.00361726	0.000649567	0.000303317	0.000650575	0.000763345	0.0149551	0.00162415	0.0031003	0.00638321	0.000716253	0.0117724	0.00382683	8.45431e-05	0.0104453	0.0241332	0.00786816	0.00346668	3.71545e-05	0.00883779	0.00280414	0.000694781	0.0114188	0.0169938	0.00965531	0.0219078	0.00180189	0.0117945	0.0269611	0.0140749	0.006677	0.0217071	1.33678e-05	0.00795818	4.47412e-05	0.0197457	0.00273539	3.82557e-05	1.54222e-05	0.0283799	2.84388e-05	0.00482141	0.0220365
Clostridium sp. PI-S10-A1B	0.00169973	0.00318758	0.00160771	0.0124697	0.0159701	0.00676635	0.00726641	0.00435927	0.0123882	0.0239013	0.0166471	0.00458007	0.00194222	0.00407631	0.0112851	0.00934558	0.0250688	0.00562016	0.00826495	0.00134212	0.00824989	0.0028392	0.0204378	0.084676	0.00287328	0.0126231	0.00578464	0.0302064	0.0045041	0.00159118	0.00334109	0.0118779	0.0274671	0.0157924	0.00202948	0.035356	0.0182274	0.00125642	0.0108413	0.00493158	0.00328102	0.00249265	0.00369278	0.00133895	0.00235959	0.000573911	0.00213291	0.00601963	0.0215192
Bacteroidales bacterium UBA7268	0	0.000367798	6.43082e-05	0.109576	0	0	0	4.63752e-05	0	0	0	0	0	0	0.337313	0.00860498	0.000520911	0.000266043	0	0	0.000120061	4.57935e-05	0.0355136	0.00388831	0	0.00195847	0	0.000876747	1.58595e-05	0	1.47185e-05	7.89755e-05	0	1.65887e-05	7.0468e-05	0	1.91868e-05	3.86592e-05	1.33678e-05	0	0	0	1.51966e-05	0	4.62666e-05	0	1.42194e-05	0	0.00127598
Eubacterium sp. UBA2086	0.000180823	0.00539437	0.000289387	8.28551e-05	0.00917525	0.0113053	0.0276288	0.0287526	0.0247764	0.0257212	0.0498264	0.00799853	0.000129481	0.0190122	0.000372036	0.00768806	0.0089206	0.000299299	0.0040613	0.00295901	0.00427073	0.00325134	0.011812	0.00573876	0.00504062	0.00169514	0.00465593	0.00309343	0.00727951	0.00189669	0.0110683	0.00563885	0.0154493	0.00529178	0.00424217	0.00838756	0.0118191	0.00508368	0.0385928	0.0495472	0.00863504	0.00420328	0.0114431	0.0133258	0.00515101	0.000114782	0.00654093	0.00697535	0.00224159
Clostridium sp. OM05-5BH	0.00546084	0.00617083	0.00279741	0.0024028	0.00900213	0.014079	0.0229077	0.00255063	0.0108107	0.00272985	0.0105623	0.0201789	0.00540584	0.00691062	0.0052085	0.00779386	0.00266967	0.00545389	0.00283035	0.0051994	0.00360182	0.00556391	0.00468204	0.00501263	0.0366343	0.0038511	0.0104053	0.00454916	0.0111651	0.01068	0.00166319	0.00292209	0.0135064	0.00953848	0.00954137	0.0105309	0.00744447	0.00332469	0.0135549	0.0141182	0.0237576	0.00627234	0.0350282	0.0165902	0.0288549	0.00183651	0.0639589	0.00881547	0.0133805
Clostridium sp. OM07-10AC	0.0142488	0.00527177	0.000739544	0.00683555	0.00251021	0.00222743	0.00578849	0.00514764	0.00347982	0.00406444	0.00241095	0.01072	0.0027191	0.00273877	0.00173617	0.00183385	0.00169296	0.0158628	0.00436276	0.00034874	0.00145788	0.00918159	0.00198161	0.00784688	0.00671258	0.0197328	0.00252196	0.0221668	0.00274369	0.000381883	0.00163375	0.00104248	0.00222495	0.000812844	0.0522309	0.00987268	0.00433621	0.00763518	0.00425096	0.00261712	0.0327654	0.00896049	0.0149079	0.0006631	0.00225164	0.00025826	0.00689642	0.00406539	0.0074662
Haemophilus sp. HMSC71H05	0.00614797	0.00367798	0.00450157	0.0189738	0.000692472	0.00332013	0.000328425	0.0054259	0.000371181	0.000242653	0.00176038	0.00225685	0.0462895	0.00334385	0.00256291	0.00109326	0.00201853	0.00425669	0.0220566	4.22715e-05	0.000102909	0.00718958	0.0035941	0.000374776	0.00961063	0.00174452	0.00566119	0.00170387	0.0105942	0.00794318	0.00603457	0.0376397	0.00178622	0.00486048	0.000436902	0.00113072	0.0119534	0.0174353	0.0193833	0.00231446	0.00107379	0.00716839	0.00575952	0.000637596	0.00667781	0.0489689	0.0402552	0.00243923	0.0195535
uncultured Bacteroidetes bacterium	0.00647345	0.00731509	0.0112861	0.0142511	0.0112094	0.00285784	0.00435163	0.00292164	0.00584611	0.00473174	0.00665882	0.00355121	0.0065388	0.00433108	0.016907	0.00574841	0.0309291	0.0128698	0.00423715	0.00075032	0.0138413	0.0122727	0.0115205	0.0153893	0.000631626	0.012442	0.00606682	0.0091314	0.00561427	0.000381883	0.00837481	0.0136944	0.00333742	0.00875881	0.0126138	0.0118978	0.00518043	0.00622412	0.00374298	0.00688997	0.00216249	0.011388	0.00829735	0.00102015	0.00157306	0.000329999	0.00103802	0.00674712	0.0126218
Ruminococcus sp. AM50-15BH	0.00444824	0.00457704	0.00318326	0.00447418	0.0167492	0.0162224	0.00882643	0.0078374	0.0198582	0.00721893	0.0224257	0.0135743	0.00809257	0.009522	0.00611792	0.0106504	0.015432	0.00961081	0.00993134	0.00687969	0.00291576	0.00203781	0.00918924	0.0140775	0.0241256	0.00497023	0.00784807	0.0165093	0.00981704	0.00304234	0.0320715	0.00527556	0.0185987	0.00932283	0.00255094	0.0101089	0.00732935	0.00678468	0.00645665	0.00932905	0.00938073	0.00661447	0.011519	0.0102653	0.00720216	0.0012913	0.015556	0.019143	0.0114838
Alistipes sp. 5CPEGH6	0.00264001	0.00179812	0.000739544	0.00422561	0.0116855	0.00491716	0.00710219	0.00839391	0.00454697	0.0011526	0.0083044	0.00215728	0.00110059	0.00442662	0.00921822	0.00596001	0.00501377	0.000964407	0.000326579	0.0516981	0.00137212	0.00091587	0.00526487	0.00262343	0.00782721	0.00236991	0.0044443	0.0065177	0.00310846	0.00291504	0.00238439	0.00145315	0.00622045	0.000597192	0.000845616	0.00102946	0.00337687	0.000773183	0.0201854	0.00389897	0.0181649	0.00104268	0.00483252	0.00590414	0.0159311	0.000487824	0.000838946	0.00261041	0.00120701
Bacteroides sp. AM54-2NS	0.000144658	0.00106253	0.00160771	0.000289993	8.6559e-05	0.0581654	0.0234003	0.0059824	0.000231988	0.00382179	0.000153076	0.00723518	0.00113296	0.0267189	0.0171963	7.05327e-05	0.0037766	6.65108e-05	0.00558533	0.0196351	0.000566001	0.000480832	0.000563399	0.00107748	0.00622957	0.000938089	0.00257487	0.0117286	0.00792975	0.00688663	0.00186924	0.0041857	0.0112658	0.00199064	0.00334018	0.00037128	9.59339e-05	0.000173966	0.0820382	0.00608881	0.00441446	0.00283477	0.00346483	0.00383833	0.00741807	0.00533737	0.00445068	0.00145498	0.000586261
Clostridium sp. AF32-12BH	0.00998141	0.0118921	0.00234725	0.00190567	0.0121183	0.0146674	0.0179402	0.00449839	0.00663487	0.0077649	0.0153842	0.012645	0.00165088	0.00452216	0.00934224	0.00719433	0.016604	0.0120052	0.012544	0.00726014	0.0094505	0.00160277	0.00907267	0.0087604	0.00845884	0.006616	0.02365	0.00519431	0.0137026	0.00199852	0.0042242	0.00961921	0.0167184	0.00625392	0.0283986	0.0141255	0.0169035	0.0046391	0.00903663	0.015952	0.0199993	0.00333982	0.0132818	0.0060189	0.0144352	0.00474911	0.00831836	0.0144214	0.00324168
Parabacteroides merdae CAG:48	0.0213371	0	0.000192925	0.00376991	8.6559e-05	0.166427	0.000123159	0.135833	0.000371181	0.000424643	3.82691e-05	0.00604038	0.0121065	0.0313048	0.000124012	3.52663e-05	0	0	0.00138168	0.000887702	0	0	3.88551e-05	2.34235e-05	0	1.64577e-05	1.76361e-05	0	3.1719e-05	0.00814685	0.0183834	9.47706e-05	0.00482594	4.9766e-05	0.00214223	5.06291e-05	0	1.93296e-05	4.01034e-05	0.001994	0.0457553	0.00498529	0.000121573	0.00978072	0.00388639	0.014233	0.0461847	9.98516e-05	3.44859e-05
Clostridium sp. AF12-41	0.00419508	0.00821415	0.00234725	0.00244423	0.0110363	0.0162644	0.0165034	0.00180863	0.00714524	0.00461041	0.00884016	0.0168268	0.0032694	0.011592	0.00330699	0.00747646	0.000390683	0.016794	0.00262938	0.00482952	0.00322449	0.00519756	0.00258387	0.00580903	0.0325597	0.00327508	0.0124335	0.00319268	0.0116726	0.00756129	0.00222249	0.00232188	0.0104823	0.00895788	0.00909037	0.00980517	0.00508449	0.00216491	0.0117503	0.0125693	0.0235488	0.00689143	0.0294814	0.0149325	0.0136178	0.0016213	0.0633333	0.00868709	0.011639
Bacteroidales bacterium UBA2914	0.023073	0.00968534	0.0011897	0.0449075	0.00662176	0.00302594	4.10531e-05	0.0057969	0.0115994	0.000303317	0.00202826	0.00225685	0.0127215	0.000891693	0.0116158	0.011779	0.000455797	0.0101762	0.000535924	0.000412148	0.0143558	0.0127993	0.00452662	0.00672255	9.90786e-05	0.00796553	0.0397165	0.00190238	0.010499	0.0209781	0.00244326	0.00143735	0.000438722	0.0033675	0.0287932	0.0203023	0.00335769	0.0494064	0.000815436	0.0293936	0.000357929	0.00107526	0.000334326	0	0.000863643	0.00120521	2.84388e-05	0.00348054	0.0156739
Ruminococcus sp. AF13-37	3.61645e-05	0	0	0	8.6559e-05	4.2027e-05	8.21063e-05	4.63752e-05	9.27953e-05	0	0.000114807	0	9.71109e-05	0.000222923	0	0.000211598	0	0.000199532	5.02429e-05	1.05679e-05	3.43031e-05	0	0	4.68471e-05	2.47697e-05	0	8.81805e-05	0.000132339	0	8.91061e-05	5.88738e-05	0.164301	0	0.0689259	0	0	9.59339e-05	1.93296e-05	0.0504902	0.000142428	5.96549e-05	8.1459e-05	0	0	3.08444e-05	0	2.84388e-05	0.123516	5.17289e-05
Bacteroides sp. 43_108	0.0022422	0.00273805	0.00266879	0.0036042	0.00515026	0.00390851	0.0144507	0.00899678	0.00296945	0.00175924	0.00237268	0.00295381	0.000485554	0.0143626	0.0099623	0.0320924	0.00918106	0.00309275	0.000912746	0.0113922	0.00198958	0.00380086	0.00347753	0.00283425	0.0330799	0.00376882	0.00165779	0.0792877	0.00956328	0.00896153	0.00328222	0.0061127	0.00172355	0.00388175	0.00559516	0.00391532	0.00416353	0.00233888	0.0486187	0.0109314	0.14089	0.00293252	0.0385234	0.0289724	0.0159003	0.00314216	0.12442	0.00266747	0.00367275
Prevotella multiformis	0.0121151	0.00968534	0.0164307	0.0217495	0.00177446	0.00159703	0.000246319	0.0063534	0.000835158	0.000667296	0.000535767	0.000531023	0.0238245	0.0136939	0.00169483	0.00282131	0.00162785	0.0160291	0.00415341	0.000126815	0.0121776	0.0203323	0.00400208	0.00353695	0.000111463	0.00791616	0.00223979	0.00100909	0.0174296	0.00593192	0.018766	0.0130625	0.00300838	0.0146644	0.0167432	0.00940014	0.00564091	0.0107859	0.000147046	0.00397019	0.000104396	0.0361352	0.00385994	6.37596e-05	0.000231333	0.0130421	0.000554557	0.00276732	0.0188121
Erysipelotrichaceae bacterium 21_3	0.00625646	0.000204332	0.000192925	0.000207138	0.0154941	0.0103807	0.00886748	0.00811566	0.0150792	0.000424643	0.0156521	0.00952522	9.71109e-05	0.000254769	0.00876351	0.0160109	0.0190784	0.00399065	0.00169988	2.11358e-05	8.57577e-05	6.86902e-05	0.00681908	0.00815139	0.00323244	0.00243574	0.00652536	0.0206118	0.0138612	2.54589e-05	0.000103029	0.00236926	0.00139451	6.63546e-05	5.63744e-05	0.0024302	0.00686886	0.00313139	0.00117637	0.00249249	0.00657695	0.00840657	0.00191477	0.00119868	0.00558283	7.17388e-05	7.10971e-05	0.0133659	0.00303476
Bacteroides sp. AM16-13	0.00358029	0.00102166	0.000771698	0.000372848	8.6559e-05	0.00890972	0.0179402	0.0056114	4.63977e-05	0.00212322	3.82691e-05	0.00680373	0.00135955	0.0114328	0.00471246	7.05327e-05	0.005144	0.000199532	0.00612963	0.0317565	0	9.1587e-05	0.000699392	0.000538741	0.0104156	8.22885e-05	0.00453248	0.00360624	0.0196499	0.00455714	0.00225192	0.0058126	0.00491995	0.000398128	0.0022127	5.06291e-05	3.83735e-05	5.79887e-05	0.11392	0.011875	0.00727789	0.000912341	0.00768949	0.0141546	0.0171803	0.00687258	0.00327047	0.00238218	1.7243e-05
Erysipelotrichaceae bacterium 2_2_44A	0.000180823	0.00964448	0.00935684	8.28551e-05	0.000129838	0.000294189	0.000369478	0.000371001	0.0296481	0.000242653	0.000153076	0.139659	6.47406e-05	0.0155728	4.13373e-05	0.0321982	0.0194039	0.00718317	0.0120499	0.00190222	0.00531698	0.00638819	0.00386609	0.000187388	0.00744328	0.00678058	0.00562592	0.00817194	0.00696232	5.09178e-05	8.83108e-05	0.0100299	0.0269031	0.0147307	5.63744e-05	0.0154419	0.0177286	9.66479e-05	0.0614384	0.000142428	0.00524963	0.0067611	0.00373837	1.27519e-05	0.0031307	4.30433e-05	0.000127975	0.0133088	0.00603504
Bacteroides stercorirosoris	0.00788387	0.00384144	0.0062379	0.00778838	0.00497714	0.00130284	0.0107149	0.0109445	0.000417579	0.00157725	0.00294672	0.00205771	0.081476	0.00232477	0.00636595	0.00208071	0.00416729	0.00202858	0.0161531	0.00329718	0.00255558	0.00849469	0.00308898	0.0159748	0.00328198	0.00350549	0.000934713	0.0195035	0.0313067	0.0256371	0.0185011	0.0175168	0.00162954	0.00371586	0.0092454	0.00357779	0.0205874	0.0106506	0.00426433	0.00400579	0.00168525	0.0138643	0.00253784	0.00249938	0.0212672	0.00806344	0.0256376	0.00169748	0.00155187
Clostridiaceae bacterium AF18-31LB	0.00842633	0.00416838	0.00257233	0.00236137	0.00740079	0.0147094	0.019295	0.00537952	0.0115066	0.00806822	0.0123227	0.0105209	0.010488	0.0136939	0.00496048	0.00758226	0.00573002	0.0241767	0.0285296	0.00591802	0.00231546	0.00304527	0.00691621	0.00630093	0.00406222	0.00439421	0.017883	0.00527702	0.0119105	0.000852873	0.0173089	0.0151159	0.0148382	0.00335091	0.00644078	0.00988956	0.0134499	0.00322804	0.00602888	0.0113765	0.00715858	0.0063538	0.0105465	0.006682	0.00963887	0.00183651	0.00354064	0.00984252	0.0123287
Megasphaera elsdenii	0.00220604	0.00163466	0.000289387	0.0244837	0.00233709	0.0020173	0.000164213	0.000324626	0.00102075	0.000485306	0.00241095	0.0157979	0.000161851	9.55385e-05	0.0309617	0.00067006	0.00839969	0.000864641	0.00098811	3.17037e-05	0.000137212	0.0199431	0.00101023	0.00206127	3.71545e-05	0.00572728	0.000158725	0.00129031	3.1719e-05	0.000280048	0.000117748	0.000900321	0.000517065	0.00413058	2.81872e-05	0.00168764	0.00161169	0.000521899	4.01034e-05	0.000160232	7.45686e-05	0.000130334	0.000425505	0.00202755	0.000431821	2.86955e-05	2.84388e-05	0.000570581	0.0333996
Scortechinia acanthostroma	0.00470139	0.00809155	0.00360126	0.0137125	0.0148449	0.00954013	0.00829274	0.0162313	0.0173063	0.00879618	0.0125905	0.00919333	0.0065388	0.00754754	0.0327392	0.00751173	0.0601652	0.00814757	0.0101323	0.0011519	0.0106854	0.00453356	0.0232937	0.0287875	0.00276182	0.0168198	0.012698	0.0137136	0.0078346	0.00141297	0.00703542	0.00878207	0.00791266	0.00554061	0.00732867	0.0112059	0.0134499	0.00415586	0.00463863	0.00888396	0.00627868	0.00430104	0.00691446	0.00163225	0.00589128	0.00123391	0.00379658	0.0102562	0.0100526
[Clostridium] citroniae	0.00929428	0.00294238	0.00070739	0.00132568	0.00679488	0.0185759	0.020855	0.00347814	0.00412939	0.0100094	0.0152694	0.00348484	0.0035931	0.00187892	0.00268693	0.00243338	0.00852992	0.0135682	0.00448836	0.00629846	0.00229831	0.000572419	0.00400208	0.00599642	0.0033439	0.0024522	0.00479702	0.00363933	0.0120215	0.000992897	0.00607872	0.00356969	0.0031494	0.00149298	0.0148828	0.0021433	0.00366467	0.00177832	0.00292755	0.00267053	0.0237725	0.00210164	0.00606345	0.0096787	0.325593	0.00100434	0.00669735	0.00514949	0.00253472
Bacteroides sp. AM16-24	0.000289316	8.17329e-05	0.000257233	0.00157425	0.00731423	0.000378243	0.0118233	0.00115938	0.000278386	0.00473174	0.00612306	0.00796534	0.00123007	0.0203497	0.00582856	0.00211598	0.0108089	0.000399065	0.0220901	0.00451249	8.57577e-05	0.00194622	0.000369124	0.0161388	0.0562643	0.000230408	0.00305105	0.0171875	0.0162084	0.00068739	0.000986137	0.00124781	0.000564071	0.000315185	0.00050737	8.43819e-05	0.0206066	0.000367262	0.00610908	0.00183376	0.00189404	0.00125447	0.00793264	0.00350678	0.0487341	0.000487824	0.0348802	0.000613374	0.000206916
uncultured Coriobacteriaceae bacterium	0.00343563	0.00780549	0.00450157	0.0113512	0.0206876	0.0174412	0.00845695	0.0231876	0.0122954	0.00794689	0.0163026	0.0102886	0.00430525	0.0128022	0.0217021	0.0106504	0.0328174	0.00821408	0.0113549	0.00197619	0.0135326	0.00320554	0.0235851	0.024501	0.00279897	0.0212304	0.00904732	0.0134821	0.00574114	0.00162937	0.00579907	0.00660235	0.00913482	0.00398128	0.00157848	0.0145306	0.015407	0.00405921	0.00418412	0.0146701	0.0070691	0.00392632	0.00410309	0.00283093	0.00522812	0.000803475	0.00199072	0.0117254	0.00958709
Odoribacter sp. N54.MGS-14	0.0107409	0.00739682	9.64623e-05	0.000124283	0.0100408	0.0122299	0.00767694	0.0070954	0.00960432	0.0077649	0.00818959	0.00829723	0.00333414	0.014904	0.0120292	0.0174216	0.0225945	0.000133022	0.0102747	0.0106841	6.86062e-05	0.000183174	0.00769332	0.00107748	0.0165585	0.000608935	0.00777752	0.00607106	0.0273894	0.00422618	0.00362074	0.000110566	0.00468492	0.000116121	5.63744e-05	0.00246395	0.00337687	0.00195229	0.0265885	0.0205631	0.0137206	0.0177906	0.00770469	0.0086713	0.0143735	0.00380216	0.000127975	0.00824489	0.000137944
Blautia sp. AF32-4BH	0.00513536	0.00653863	0.0054662	0.00186424	0.0119884	0.0112212	0.0212245	0.0285671	0.0266787	0.0217781	0.0285488	0.0128441	0.00433762	0.0143308	0.00727537	0.0111442	0.0046882	0.00458925	0.00988947	0.00379387	0.00327594	0.00320554	0.0100635	0.00782346	0.00452046	0.0034232	0.0102818	0.0045657	0.00969016	0.00175666	0.0112302	0.00169008	0.00965188	0.00255465	0.00204357	0.00524855	0.00823113	0.00376927	0.00910347	0.0564372	0.00908245	0.00420328	0.0186007	0.00884983	0.00434906	0.0012626	0.0113329	0.00791681	0.00263817
Porphyromonadaceae bacterium	0.00582249	0.0167552	0.00437296	0.0155768	0.104087	0.0111372	0.0125623	0.00686353	0.0099291	0.0129819	0.0544187	0.00919333	0.011718	0.00761123	0.0079781	0.00476095	0.0237666	0.0098436	0.00116396	0.008095	0.00876444	0.0160277	0.0129388	0.0251569	0.00430992	0.0114546	0.0101408	0.0346232	0.00602661	0.00505359	0.00522505	0.016032	0.00457524	0.0160578	0.00569382	0.00983893	0.00247509	0.00164301	0.00212548	0.00484256	0.00335559	0.00187356	0.0154246	0.00153023	0.00280684	0.00113347	0.00473507	0.0315531	0.0107251
Firmicutes bacterium CAG:582	3.61645e-05	0.000899062	6.43082e-05	0.0215009	0.0504206	0.206521	0.000369478	0.000185501	0.00468616	0.00916016	0.130727	0.000331889	6.47406e-05	3.18462e-05	0.00388571	0.00109326	0.000130228	0.000498831	0.0145872	0	0.000325879	2.28967e-05	0.0257221	9.36941e-05	0.000161003	0.00102038	0.000387994	0.00100909	0.00280713	2.54589e-05	0.00245798	0.0624222	0.000313373	0.000199064	0.00115568	1.68764e-05	0.00180356	0.010148	1.33678e-05	0.00133526	0.000611462	0.000130334	0.0422314	0	0.000154222	1.43478e-05	0	0.00129807	0.00851802
Alistipes sp. Zagget8	0.00379727	0.00449531	0.00192925	0.00550987	0.00995428	0.0168949	0.0335404	0.0359408	0.0224101	0.0116474	0.0123992	0.0130432	0.000809257	0.0139805	0.0229836	0.00461989	0.0098322	0.000931151	0.00238654	0.00803159	0.00164655	0.000435038	0.0156198	0.00552795	0.00573418	0.0124914	0.0270891	0.00537628	0.0256131	0.00413707	0.0123194	0.00429627	0.0154649	0.000597192	0.00118386	0.00199141	0.01911	0.00175899	0.035037	0.00628465	0.0286343	0.00260669	0.00858609	0.00856929	0.0226089	0.000789127	0.00049768	0.00405112	0.00258644
Blautia sp. AM23-13AC	0.00669044	0.00923581	0.00360126	0.00273422	0.0105602	0.012398	0.018556	0.0132169	0.0139193	0.0145592	0.027018	0.0160302	0.00372258	0.0066877	0.00636595	0.00624214	0.0110694	0.00821408	0.00936192	0.0017754	0.0038934	0.00409852	0.0126473	0.00723787	0.00821114	0.00406505	0.0127862	0.00615377	0.0096743	0.00210036	0.0159843	0.00432786	0.0152456	0.00426329	0.00318515	0.00837068	0.00976607	0.00351798	0.00969165	0.0416069	0.00374334	0.00571842	0.014528	0.00624844	0.00598381	0.00130565	0.0103802	0.0182586	0.00543153
Ruminococcaceae bacterium UBA2089	0.00658194	0	0.0128295	8.28551e-05	0.000259677	0.228627	0	0.0160922	0.0144297	0.0330615	0.0401826	0.101923	0.000258962	0.0329608	0.0149228	0.000282131	0.000325569	0	4.18691e-05	0.00464987	0.00742662	0.000183174	0.000116565	0.0161622	0	3.29154e-05	7.05444e-05	0.0034739	0.00743811	2.54589e-05	4.41554e-05	4.73853e-05	0.0207766	4.9766e-05	0.010683	0.00609237	0.0465279	0.00603083	0.0100258	0.0899969	0.0226987	0	0.00723359	8.92634e-05	0.00838967	0.00611215	0	5.70581e-05	0.00629368
[Clostridium] leptum	0.00155507	0.00265632	0.00221863	0.00211281	0.0244096	0.0182397	0.0058706	0.0104808	0.00853717	0.0112227	0.0105623	0.00444731	0.00113296	0.00302539	0.00421641	0.0031387	0.0115903	0.038277	0.00618825	0.0014795	0.00200673	0.00119063	0.0103355	0.0430524	0.000941247	0.00449295	0.0300166	0.0091314	0.00371112	0.000636472	0.00254629	0.00203757	0.00302405	0.00427987	0.000394621	0.0189522	0.0258062	0.00106313	0.00271366	0.00405921	0.0262929	0.00122189	0.00299373	0.00502425	0.0203419	0.000100434	0.000540338	0.007118	0.00406934
Blautia sp. AF22-5LB	0.00676277	0.0108705	0.00829576	0.00347992	0.0193026	0.00584175	0.0181455	0.0173907	0.0160536	0.00448908	0.0232293	0.00643865	0.00333414	0.0121652	0.0111197	0.0129075	0.00787878	0.00508808	0.00942054	0.00388898	0.0207534	0.00787648	0.00621682	0.00606669	0.00386407	0.00536521	0.0027865	0.0165093	0.00401246	0.00104381	0.00990553	0.0064444	0.0136787	0.00303572	0.00238182	0.00845506	0.0299506	0.00129508	0.00168434	0.0146167	0.00211775	0.00461058	0.00658014	0.0210024	0.00456497	0.00147782	0.018144	0.00616227	0.00556948
Lachnospiraceae bacterium UBA7575	0.00133809	0.00110339	0.000932469	0.000787124	0.0429332	0.00743878	0.00320215	0.00139126	0.00454697	0.0240833	0.0897028	0.0586448	0.00126244	0.00171969	0.000661397	0.00560735	0.00227899	0.0972388	0.0460141	0.000116247	0.0038591	0.000549522	0.00644995	0.00365407	0.000805014	0.00240283	0.00737189	0.00835391	0.00234721	0.000203671	0.00153072	0.00112145	0.00260099	0.00109485	0.000450995	0.00194078	0.0020338	0.000734524	0.00179128	0.0388829	0.000626376	0.00164547	0.00155006	0.000484573	0.000570621	0.000459128	0.000554557	0.00211115	0.00820765
Rhizobiales bacterium	0.00538851	0.00641603	0.00318326	0.0105226	0.0112959	0.0119357	0.0106738	0.0143763	0.0207398	0.0104948	0.0119782	0.00766664	0.00343125	0.00630554	0.0231076	0.00737066	0.0564537	0.0082806	0.00968013	0.0014795	0.0112171	0.003549	0.0224388	0.0269839	0.00266274	0.015174	0.0113753	0.0158476	0.0105466	0.00146389	0.00687352	0.00925593	0.00832005	0.00491024	0.00280463	0.0119147	0.0132772	0.00489038	0.00486588	0.00778014	0.00723315	0.00472462	0.00591148	0.00311147	0.00555199	0.000875214	0.00804819	0.00871562	0.00993195
Ruminococcaceae bacterium UBA6856	0.000253152	0.000204332	0.000160771	0.0244008	0.000173118	0.0562741	0.0091959	0.0375639	0.0131305	0.0454368	0.00378864	0.0274472	0.000226592	0.000222923	0.0368729	0.000141065	0.00625093	0.00442297	0.0221236	1.05679e-05	0.000102909	0.000183174	0.0133662	0.0230722	1.23848e-05	0.00742243	0.0152905	0.0057733	0.00137978	2.54589e-05	0.00497484	0.0880577	0.0122529	0.00442917	2.81872e-05	0.085867	0.0454727	0.0030734	0.00193833	0.0306221	0.000104396	0.000146626	0.00212753	1.27519e-05	0.00200488	1.43478e-05	4.26583e-05	0.0120107	0.00565569
Akkermansia sp. KLE1798	0	0	0	0	0	0	0	0	0	0.000121327	0	0	3.23703e-05	0	0	0	0	0	0	0	0	0	0	0	0	0	0	0	0	0	0	0	0	0	0	0	0	0	0	0	0	0	0	0	0	0	0	0	0
Butyricicoccus sp. N15.MGS-46	0.00491837	0.0123008	0.0023151	0.006007	0.00688144	0.0123139	0.00463901	0.00658528	0.0120634	0.00794689	0.00688844	0.0217387	0.00339888	0.00299354	0.0331939	0.00236284	0.0270223	0.00631853	0.00627199	0.00095111	0.0027614	0.00380086	0.00782931	0.0110793	0.00215496	0.00378527	0.0225566	0.00995852	0.0064231	0.0022913	0.00893411	0.00702882	0.0114068	0.0147141	0.00190264	0.0119316	0.00727179	0.0048324	0.00288744	0.00984535	0.00583126	0.00213423	0.0298006	0.00286918	0.00373217	0.00113347	0.0200778	0.0132232	0.0187259
Oscillibacter sp. UBA6647	0.00759455	0.00527177	0.00401926	0.00832694	0.0164029	0.00882567	0.011618	0.0105735	0.0103467	0.0095848	0.0135855	0.00819766	0.00333414	0.00420369	0.0215781	0.00754699	0.0197946	0.00505482	0.00718473	0.00125758	0.00969062	0.00267892	0.0217394	0.0279677	0.00271228	0.0120964	0.0139854	0.0165093	0.00683545	0.00226584	0.00681465	0.00762903	0.0109054	0.00539131	0.00225498	0.0180746	0.0134883	0.00417519	0.0058952	0.0144921	0.0109765	0.00501787	0.00691446	0.0010074	0.00977767	0.00070304	0.00226089	0.00867283	0.00693167
Tannerella sp. CAG:51	0.000108494	8.17329e-05	6.43082e-05	0.000124283	4.32795e-05	0.0037404	0.00205266	0.00639977	0.000324784	0.000303317	0.000267884	0.00272149	0.0319818	0.00968124	0.010417	0.00141065	0.00364638	3.32554e-05	0.0153911	0.105013	0.000137212	6.86902e-05	5.82827e-05	4.68471e-05	0.0116789	6.58308e-05	0.00114635	0.000479729	0.009595	0.00576644	0.0556358	0.000142156	0.026762	0.000116121	0.00142345	5.06291e-05	0.00120877	0.000154637	0.0542465	0.00719263	0.00523472	0.025513	0.0161388	0.019791	0.0202802	8.60866e-05	0.111622	0.0008844	5.17289e-05
Prevotella sp. UBA7563	0.00191672	0.00290152	9.64623e-05	0.288999	0.00155806	0.000126081	0	0	0.0019487	0.000121327	0.000153076	9.95668e-05	0.22397	0.00194262	0.000248024	7.05327e-05	6.51139e-05	0.00279345	3.34953e-05	0	0.0124177	0.0621418	0.00891725	0.00185046	0	0.00638559	0.000581991	0.000810577	0.00150665	0.00999262	0.000103029	0.00706041	0.000736426	0.0575295	0.00611662	0.00727372	0.00230241	0.00423318	0	0.00516302	1.49137e-05	1.62918e-05	7.59831e-05	1.27519e-05	7.71109e-05	0.0140752	0	0.000727491	0.108855
Prevotella maculosa	0.0239771	0.0191664	0.00951761	0.0193052	0.00324596	0.00247959	0.000287372	0.00352451	0.00134553	0.000849286	0.00084192	0.0020909	0.00932264	0.00264323	0.00256291	0.00444356	0.00429752	0.0145991	0.00171663	6.34073e-05	0.010411	0.0212253	0.00732419	0.00412254	8.66938e-05	0.0102202	0.00458539	0.0015219	0.0050909	0.0156954	0.00482766	0.0178801	0.00397983	0.014598	0.02138	0.0128092	0.00757878	0.0158309	0.000735229	0.0156493	0.000178965	0.0149396	0.00477174	0.00059934	0.000154222	0.0116647	8.53165e-05	0.00323805	0.0211399
Prevotella brevis	0.0179014	0.00923581	0.0101929	0.011144	0.00450107	0.00289986	0.000328425	0.00222601	0.000835158	0.000667296	0.00156903	0.00106205	0.0131423	0.00277062	0.00491914	0.00236284	0.000976708	0.0129696	0.00184224	2.11358e-05	0.00931329	0.0352381	0.00885897	0.00229551	0.000173388	0.0105165	0.00275123	0.00282875	0.00364769	0.00585555	0.0115393	0.0194122	0.00208393	0.0151454	0.025453	0.011189	0.00991956	0.0161982	0.000347563	0.00496719	0.000253533	0.015412	0.00460458	0.000357054	0.00342373	0.0163851	4.26583e-05	0.00306687	0.0191569
Muribaculum sp. TLL-A4	0.034284	0.000286065	0.00131832	0.00124283	0.0110363	0.000798513	0.00258635	0.000139126	4.63977e-05	0.00018199	0.00562556	0.412571	0.000161851	6.36923e-05	0.30817	0.0067006	0.219499	0.000299299	1.67476e-05	0.000845431	0.00123491	0.000801386	0.549353	0.0724724	8.66938e-05	0.06616	0.00149907	0.00661696	0.00161767	1.27294e-05	4.41554e-05	0.00271676	6.26746e-05	0.000464482	0.000380527	0.000860695	0.000153494	0.00092782	0.00164424	0.000996998	0.000357929	0.00110784	0.0402558	6.37596e-05	0.000277599	0.000100434	0.000938482	0.0122247	0.00827662
Eubacterium eligens CAG:72	0.140282	0.00433184	0.000160771	0.00459846	0.0168357	0.00231148	0.00197055	0.00208688	0.00923313	0.00036398	0.0451958	0.00995668	0.0189042	0.00162415	0.00219088	0.00447882	0.000390683	6.65108e-05	0.0174175	0.00123644	5.14546e-05	0.000641109	0.00194276	0.00534056	0.010589	0.000131662	0.0169307	0.0237218	0.00718436	0.000114565	0.00170734	0.00995091	0.0122059	0.00129392	0.0270174	0.00109696	0.000172681	0.00605016	0.00252651	0.00245689	7.45686e-05	0.00312803	0.0247097	0.000216783	0.0723301	8.60866e-05	0.00233198	0.0193855	0.000896634
Prevotella sp. UBA5387	0.0119343	0.0129138	0.00996777	0.0125111	0.00458762	0.00268973	0.000164213	0.00315351	0.00236628	0.00072796	0.00187519	0.00272149	0.0128834	0.00506354	0.00405106	0.00338557	0.0109391	0.0098436	0.00368448	0.00192336	0.00921038	0.0272929	0.00431292	0.00356038	6.19241e-05	0.00816302	0.0053261	0.00137302	0.0109906	0.0154281	0.0105384	0.0196807	0.00355678	0.0139345	0.0223947	0.0167245	0.00832706	0.0123709	0.000454505	0.0137621	7.45686e-05	0.0128216	0.00159565	0.00033155	0.00120293	0.0145343	0.000127975	0.00276732	0.0163808
Subdoligranulum sp. CAG:314	0.000506303	0.000612997	0.000418003	0.00207138	0.000562633	0.0010927	0.00102633	0.00347814	0.00153112	0.00103128	0.00084192	0.000531023	0.000194222	0.000222923	0.00124012	0.000705327	0.0164087	0.00146324	0.00113046	0	0.000566001	9.1587e-05	0.00582827	0.00283425	6.19241e-05	0.00133307	0.00340377	0.00234902	0.00294987	5.09178e-05	0.00128051	0.000931911	0.000783432	0.000580603	1.40936e-05	0.00536669	0.00214892	0.00172033	0.000267356	0.00106821	0.000313188	8.1459e-05	0.000334326	8.92634e-05	0.000416399	4.30433e-05	4.26583e-05	0.000841607	0.00205191
Parabacteroides sp. OF01-14	0.000253152	4.08664e-05	3.21541e-05	8.28551e-05	4.32795e-05	0.000168108	0.000205266	0.0230021	0	0.000121327	0	9.95668e-05	9.71109e-05	0.000254769	0.0238103	0.0608344	6.51139e-05	6.65108e-05	0.0149054	0.00887702	1.71515e-05	4.57935e-05	0.000135993	0.000163965	0.120356	9.87463e-05	7.05444e-05	8.2712e-05	0	0.00790499	5.88738e-05	0.0115462	0.00462225	0.00537473	0.00438311	3.37528e-05	0.000153494	3.86592e-05	0.00675074	0.0483722	0.00723315	3.25836e-05	0.154352	0.0106861	0.0001388	2.86955e-05	0.012186	0.000128381	8.62148e-05
Clostridium sp. CAG:914	0.000289316	4.08664e-05	0.000128616	0.00033142	0.000216397	4.2027e-05	8.21063e-05	4.63752e-05	0.00315504	0.00018199	7.65382e-05	0.0002987	9.71109e-05	0	0.00140547	0.000282131	0	0.0162619	0.00122258	4.22715e-05	0	4.57935e-05	0.00223417	0.0007964	1.23848e-05	9.87463e-05	0.0327679	0.000115797	0.000253752	3.81883e-05	4.41554e-05	0.000505443	6.26746e-05	8.29433e-05	0	0	0.0508833	0.000502569	0	0.000729945	8.94823e-05	1.62918e-05	0.000395112	2.55038e-05	0.0001388	4.30433e-05	1.42194e-05	0.0114829	0.000620747
Ruminococcus sp. OM02-16LB	0.00441207	0.00400491	0.00347264	0.000207138	0.0148449	0.00706054	0.00730746	0.0378885	0.0131769	0.00734026	0.0298882	0.00736794	0.00346362	0.00528646	0.00504315	0.00476095	0.0136739	0.00748247	0.0156004	0.0037833	0.00204103	0.00320554	0.00623625	0.0100721	0.0175369	0.00162931	0.00553774	0.00886672	0.00794561	0.00287686	0.00649084	0.00410673	0.0103883	0.00469459	0.00496095	0.00447224	0.00481588	0.00243553	0.00533375	0.00576834	0.00231163	0.00408924	0.00644337	0.00724309	0.00877523	0.0073891	0.011276	0.0145783	0.00748345
Eubacterium sp. TM06-47	0.00716058	0.0104209	0.00163986	0.0117654	0.00350564	0.0208454	0.000328425	0.0150719	0.00185591	0.00054597	0.0127053	0.002987	0.00436999	0.0107959	0.0114091	0.000246864	0.00898571	0.00588621	0.00365936	9.5111e-05	0.00101194	0.00270182	0.00351639	0.0131874	0.0209056	0.00166223	0.0272831	0.0220841	0.00832624	0.00101836	0.00793325	0.00108986	0.013052	0.00718289	0.00339656	0.00339215	0.0120109	0.00164301	0.00425096	0.0281296	0.000656204	0.00164547	0.00670171	0.000408061	0.0136178	7.17388e-05	5.68777e-05	0.00727491	0.00720756
Eubacterium sp. AM49-13BH	0.0293294	0.00396404	0.000964623	0.00186424	0.0158403	0.000924594	0.00734851	0.00241151	0.00524294	0.00139526	0.0338299	0.00308657	0.0259933	0.00191077	0.00355501	0.00327977	0.000325569	0.000399065	0.0113633	0.0142666	0.000497395	0.000435038	0.00137936	0.00107748	0.00777767	0.00102038	0.00319213	0.00345736	0.00864343	8.91061e-05	0.00275235	0.0545563	0.0124409	0.000796256	0.0277644	0.000810066	0.00124714	0.00284145	0.00338205	0.00315123	0.000939564	0.00524596	0.00951308	0.00093089	0.0775736	7.17388e-05	0.00429426	0.0165326	0.00186224
Acholeplasma sp. CAG:878	0.101875	0.0921947	0.000160771	0.00613128	0.00177446	0.00121878	0.00139581	0.000231876	0.00208789	0.00151658	0.00294672	0.00152669	6.47406e-05	0	0.0369969	0.00169278	0.000130228	0.000665108	0.00432926	2.11358e-05	0.000154364	4.57935e-05	0.0105492	0.0126019	9.90786e-05	3.29154e-05	0.0178301	0.000446645	0.00226791	3.81883e-05	0.000353243	0.000631804	0.000313373	0.000149298	8.45616e-05	1.68764e-05	0.00544904	0.00320871	5.34712e-05	0.00277735	1.49137e-05	0.000195502	0.000395112	1.27519e-05	0.000215911	0	1.42194e-05	0.00239644	0.0020864
Bacteroides coprocola	0.000216987	0.000899062	9.64623e-05	0.000869979	0.00458762	0.000126081	8.21063e-05	9.27504e-05	0.00162392	0	0.00225788	0.000829723	0.000258962	3.18462e-05	0.00148814	0.0294474	0.000390683	0.00043232	0.00046056	0.00231437	0.000120061	0.000732696	0.000135993	0.00168649	0.00111463	0.000674766	8.81805e-05	0.00253099	3.1719e-05	0.00024186	0.000103029	0.000110566	0.00570338	0.0010285	0.000831523	0.00224456	9.59339e-05	0.00044458	0.166576	0.00162012	0.00190896	0.00215052	0.122029	0.00656724	0.00035471	0.000315651	0.506311	0.000456465	0.00115528
Prevotella sp. F0091	0.0183716	0.0149571	0.0147266	0.0137954	0.00709783	0.00458094	0	0.00519402	0.000927953	0.000788623	0.00168384	0.000597401	0.0132394	0.00340754	0.0027696	0.00430249	0.000586025	0.012504	0.00293083	1.05679e-05	0.00795831	0.0228967	0.00551743	0.00290452	3.71545e-05	0.0101215	0.00356249	0.00105871	0.0123228	0.00603376	0.0043861	0.0141524	0.00285169	0.0146478	0.0121487	0.0122016	0.0068113	0.0144199	0.000133678	0.00665852	2.98274e-05	0.0213748	0.000197556	5.10077e-05	9.25331e-05	0.0148499	0.000156414	0.00356613	0.017743
Chloroflexi bacterium	0.00350796	0.0062117	0.00270094	0.010564	0.0153209	0.0105908	0.00858011	0.027315	0.0180951	0.0084322	0.0134325	0.00862912	0.00401392	0.00550939	0.0199659	0.00638321	0.0608164	0.00861315	0.00960476	0.000718616	0.0104796	0.00343451	0.0217006	0.0302866	0.00182057	0.015569	0.0111107	0.0124895	0.00807249	0.00157845	0.00677049	0.0064602	0.00852374	0.00484389	0.00304422	0.0097883	0.0153494	0.00324737	0.00414402	0.00731725	0.00659186	0.00371453	0.00615463	0.00156849	0.00530523	0.000674345	0.00187696	0.0103418	0.00856975
Clostridium sp. 28_17	0.0269787	0.00641603	3.21541e-05	0.00153282	0.00138494	0.00151297	0.000533691	9.27504e-05	0.00218069	0.00175924	0.00187519	0.00494515	0.000356073	0.000573231	0.00124012	0.00151645	0.000520911	0.000964407	0.0028136	5.28394e-05	8.57577e-05	0.00167146	0.00170963	0.00194415	0.0618374	0.000296239	0.000687808	0.00216705	0.0945702	0.000190942	0.000941982	0.00246404	0.000391716	0.000132709	0.00035234	0.000202517	0.00542986	0.00693932	1.33678e-05	0.045399	0.000208792	0.193905	0.000623061	0.0090156	0.0284231	1.43478e-05	5.68777e-05	0.00148351	0.00893186
Prevotella denticola	0.0138872	0.00993054	0.01418	0.0101083	0.00229381	0.00222743	0.000328425	0.00153038	0.000510374	0.00224454	0.000535767	0.000431456	0.0080602	0.00754754	0.00281094	0.00285657	0.000716253	0.0116394	0.002621	0.000116247	0.0120918	0.0319639	0.00460433	0.00482525	0.000247697	0.00852509	0.00440903	0.00193546	0.00553497	0.00887243	0.0126726	0.0140892	0.0039485	0.0117116	0.022578	0.010919	0.00646594	0.015309	0.000521344	0.0142428	0.000149137	0.0110784	0.00589629	6.37596e-05	0.000925331	0.0116073	0.00122287	0.00368025	0.0157428
Clostridiales bacterium UBA749	0.00361645	0.00449531	0.00151124	0.00550987	0.0170088	0.0250481	0.00796431	0.0228166	0.0256115	0.0109801	0.0120165	0.00909376	0.00135955	0.00194262	0.0296802	0.00955717	0.0225945	0.00944453	0.0186234	3.17037e-05	0.00869583	0.00258733	0.0366792	0.0236812	0.00156049	0.00951256	0.0119044	0.00944571	0.00545567	0.00127294	0.00484237	0.0080555	0.0133967	0.0055572	0.000606025	0.00837068	0.0136994	0.00606949	0.00768648	0.00838546	0.00727789	0.00350274	0.00246185	0.000102015	0.00407146	0.000903909	0.00024173	0.0156339	0.00793176
Metaprevotella massiliensis	0.000216987	0	0.000192925	0.00418418	0.000649192	0.00197527	0	4.63752e-05	0.00463977	0.00303317	0.000229615	0.000564212	0.00702435	3.18462e-05	8.26747e-05	7.05327e-05	0.000130228	0.0469234	4.18691e-05	0.000190222	0.0184208	0.0041901	0.000485689	0.00503606	2.47697e-05	0.0036207	8.81805e-05	0.000264678	4.75785e-05	1.27294e-05	0.00541639	0.00086873	7.83432e-05	0.0190935	0.000775148	0.000455662	0.000825031	0.00121776	2.67356e-05	0.252062	5.96549e-05	0.0531439	0.000471095	1.27519e-05	3.08444e-05	1.43478e-05	2.84388e-05	8.55871e-05	0.0382966
Prevotellaceae bacterium UBA5903	0.00441207	0.00118513	0.00228294	0.00418418	0.00376531	0.0090358	0.000205266	0.00106663	0.000695965	0.000667296	0.00283191	0.000630589	0.00563243	0.000159231	0.00392705	0.000634794	0.00729275	0.00392414	0.000854129	3.17037e-05	0.0171687	0.0169894	0.00530373	0.00257659	1.23848e-05	0.0211317	0.00072308	0.00406943	0.0103404	0.00162937	0.00153072	0.0074079	0.0102473	0.0389336	0.0198861	0.0175514	0.0209903	0.00365329	0.000280724	0.00356071	0	0.00215052	0.00311531	1.27519e-05	0.000169644	0.00131999	4.26583e-05	0.000955723	0.0203812
Veillonella sp. DORA_A_3_16_22	0.00206138	0.00130773	0.000610928	0.0668227	8.6559e-05	0.00130284	0.00168318	0.00329264	9.27953e-05	0.00036398	0.00042096	0.00136075	0.102064	0.000286616	0.00367902	0.00197491	6.51139e-05	0.00325903	0.00453023	0.000158518	0.00128637	0.00222098	0.0019039	0.000210812	0.00905331	0.00401568	0.00359776	0.00390401	0.0197451	0.00548639	0.00248742	0.0106143	0.00633013	0.00101191	0.00104293	0.00111384	0.00176518	0.00854367	0.0343686	0.00416603	0.00240111	0.00161289	0.0150447	0.000433565	0.00550572	0.0132143	0.0159968	0.00824489	0.00848354
Bacteroidales bacterium UBA6885	0	0.0304864	0.000128616	0.0130083	0.000259677	0	0	0	0	0.000303317	3.82691e-05	0	9.71109e-05	0	0.0758953	0.128123	0.0941547	0.026039	0	0	0.0072894	0.00345741	0.0333377	0.009955	1.23848e-05	0.00561208	0.0033685	0.0247474	0	1.27294e-05	1.47185e-05	0.000916116	9.40118e-05	8.29433e-05	0.000126842	0.00202517	0	0.00409787	0	1.78035e-05	1.49137e-05	0	0	1.27519e-05	4.62666e-05	0	0	0	0.00360378
Prevotella sp. UBA2447	0.00629263	0.0219044	0.00556266	0.00613128	0.00103871	0.000378243	0.000164213	0.00166951	4.63977e-05	0.000485306	0.000114807	0.00122799	0.0100348	0.000382154	0.000248024	0.000246864	0.000325569	0.0040239	0.00436276	2.11358e-05	0.0392942	0.00602184	0.00238959	0.00189731	0	0.00306113	0.000775989	0.0010918	0.00210931	0.000509178	0.00797741	0.00601793	0.00198992	0.00874222	0.00558107	0.00280148	0.00301232	0.00999339	1.33678e-05	0.000676534	2.98274e-05	0.00474091	0.00141329	1.27519e-05	0	0.00245347	1.42194e-05	0.00075602	0.00627644
Clostridium sp. CAG:277	0.0292571	0.000326931	0.000160771	0.00410133	0.00281317	0.00117676	0.00209371	0.00268976	0.00324784	0.00673363	0.00103327	0.00371716	0.00113296	0.00143308	0.00297629	0.000846392	0.00214876	0.0104089	0.00592866	6.34073e-05	0.00102909	0.00329713	0.00149592	0.00613696	0.00709651	0.0174287	0.00123453	0.0132339	0.00298159	0.000330966	0.000735923	0.00080555	0.0123939	0.000729901	0.0243397	0.0052148	0.00218729	0.000173966	0.00553427	0.00178035	0.0648598	0.018312	0.015455	0.00153023	0.000817376	5.73911e-05	0.00133663	0.00168321	0.0103803
Catabacter sp. UBA7588	0.000831784	0.000204332	0.000160771	0.00418418	0.000649192	0.000252162	0.0159286	0.00217963	0.000510374	0.00018199	0.000918458	0.000265511	0.000129481	0.000318462	0.00062006	0.000176332	0.00273478	0.000465576	0.00737733	1.05679e-05	0.00583152	0.000183174	0.00238959	0.005973	4.95393e-05	0.00269906	0.0762232	0.00574021	0.00149079	8.91061e-05	0.000941982	0.00544931	0.0275925	0.000265419	7.0468e-05	0.202972	0.000729097	0.000328603	9.35746e-05	0.000338267	0.000357929	6.51672e-05	0.000106376	3.82557e-05	0.000231333	4.30433e-05	0	0.00059911	0.00387967
Clostridiales bacterium DTU053	0.00520769	0.00878628	0.00250802	0.00671126	0.0242365	0.0339998	0.00242214	0.0153502	0.0194406	0.0095848	0.0289314	0.0107864	0.00168325	0.000191077	0.0326565	0.00871078	0.0200551	0.0146324	0.00824821	4.22715e-05	0.00632892	0.00609053	0.0192333	0.0357911	0.00071832	0.0101379	0.0112695	0.0175349	0.00275955	0.00162937	0.0021489	0.00131099	0.00590708	0.0131714	0.000789242	0.00680118	0.00752121	0.00102447	0.00461189	0.00721043	0.00137206	0.00174322	0.00158045	5.10077e-05	0.00195862	0.00012913	5.68777e-05	0.0189148	0.00467284
Clostridiales bacterium UBA4701	0.00408659	0.0103392	0.00247587	0.00430847	0.0133734	0.0165166	0.0120696	0.0233267	0.0241732	0.00624832	0.00987343	0.0105541	0.0015214	0.00111462	0.0290601	0.0123785	0.0241572	0.0218488	0.0202144	0.000623505	0.0114572	0.00176305	0.0305401	0.0116649	0.000532548	0.0142359	0.0152729	0.027113	0.00778702	0.000878332	0.0013541	0.00459637	0.00936985	0.00386516	0.000126842	0.00659866	0.0101882	0.00711329	0.00327511	0.0102726	0.00593566	0.00244377	0.00285696	3.82557e-05	0.00863643	0.000602606	0	0.00716079	0.00893186
Bacteroides sp. AF25-17LB	0	4.08664e-05	0	0	0	0	0	0	0	0	0	0	0	6.36923e-05	0	0	0	3.32554e-05	0	0	0	0	0	0	0	0	0	1.65424e-05	0	0	0	1.57951e-05	1.56686e-05	0	1.40936e-05	0	0	0	0	0.545821	7.45686e-05	0	0	0.341356	0	0	0	0	0
Blautia sp. SC05B48	0.0049907	0.00257459	0.00218648	0.00157425	0.010993	0.00348824	0.00558323	0.00969241	0.0122954	0.00424643	0.0203974	0.0050779	0.00291333	0.00308908	0.0107064	0.00268024	0.00716253	0.0049218	0.00314855	0.00300128	0.0011663	0.00144249	0.00398265	0.0158109	0.0066135	0.00399922	0.00232797	0.00698089	0.00237893	0.000381883	0.183878	0.00227449	0.00357245	0.00257124	0.00150802	0.00437098	0.00306988	0.00195229	0.00245967	0.0045577	0.00275904	0.00309544	0.00246185	0.0046927	0.00370133	0.00542345	0.0110343	0.00504964	0.00663854
Roseburia sp. 40_7	0.00542468	0.0212097	0.00173632	0.00256851	0.0105169	0.0198788	0.0166676	0.00519402	0.00654207	0.0156511	0.0103327	0.0162626	0.0207817	0.0315596	0.00479513	0.0194317	0.00546957	0.00558691	0.0272735	0.000327604	0.00574577	0.00169436	0.00334154	0.011782	0.00438423	0.00302822	0.0153258	0.00595526	0.00496403	0.00140024	0.00413589	0.00176905	0.0157	0.00318502	0.00425627	0.0128092	0.0151576	0.00572156	0.0130603	0.0103973	0.019015	0.0125121	0.00823657	0.00447592	0.00666239	0.000774779	0.00180587	0.00700388	0.00724204
Clostridium sp. CAG:762	0.000108494	0.000408664	0	0.00157425	0.000605913	0.000798513	0.000615797	0.000278251	0.00111354	0.000303317	0.0011098	0.000862912	9.71109e-05	3.18462e-05	0.00140547	0.0311049	0.000455797	0.000631853	0.00204321	5.28394e-05	0.000257273	6.86902e-05	0.0113846	0.00873698	0.000111463	4.93731e-05	0.00141089	0.000529357	0.00163353	3.81883e-05	0.000147185	0.00101089	0.000156686	0.000414716	4.22808e-05	0.00018564	0.0859567	0.00092782	8.02068e-05	0.00176255	4.47412e-05	0.000244377	0.000911797	2.55038e-05	0.000107955	0	0.000113755	0.0713369	0.000827662
Prevotella sp. UBA2739	0.0166357	0.00760116	0.00871376	0.0183524	0.00246693	0.00306797	0.000164213	0.00143763	0.00060317	0.000485306	0.000612306	0.000431456	0.0154406	0.00394893	0.00152948	0.00162225	0.000911594	0.0126038	0.00145704	0.000190222	0.0120747	0.0239958	0.00625568	0.00215496	2.47697e-05	0.0106646	0.00112871	0.00256407	0.00505918	0.00838871	0.0173236	0.0157477	0.00125349	0.0138184	0.0246356	0.00835381	0.00707992	0.011849	0.00042777	0.0045399	5.96549e-05	0.0133267	0.00875325	2.55038e-05	0.000169644	0.0147065	7.10971e-05	0.00303834	0.0181051
Ruminococcaceae bacterium UBA737	0.00556934	0.00494484	0.00228294	0.0110197	0.00566961	0.023409	0.0098117	0.0361726	0.0173063	0.0200796	0.00776863	0.0109523	0.00187748	0.00245216	0.0176097	0.00493729	0.0127623	0.0137012	0.00589516	5.28394e-05	0.00310443	0.00162567	0.0317058	0.0276163	0.000421084	0.00608935	0.00299814	0.0100578	0.00459926	0.00375519	0.00376793	0.00271676	0.00612644	0.0271556	0.000732867	0.0104634	0.0216043	0.00268681	0.00228589	0.00918662	0.0018493	0.00272073	0.00594188	1.27519e-05	0.00234417	0.000860866	0	0.00978546	0.00567294
Clostridiales bacterium Marseille-P2846	0.00408659	0.0053535	0.00186494	0.00534416	0.0135465	0.0131965	0.00784115	0.00876491	0.0173527	0.0165004	0.0151546	0.00760026	0.00178037	0.00646477	0.0154602	0.00613634	0.0633558	0.00355833	0.0116312	0.000211358	0.00788971	0.00201491	0.0200492	0.0256019	0.00201873	0.00989108	0.0101231	0.0187591	0.00845312	0.00100563	0.00460688	0.00846617	0.00783432	0.00608804	0.00129661	0.00767875	0.0125865	0.00260949	0.00342216	0.00708581	0.00955969	0.00371453	0.0138441	0.00271616	0.0056291	0.000530867	0.00106646	0.00757446	0.00765588
Bacillus thuringiensis	0.000325481	0.000286065	0.000128616	0.00016571	0.00536666	0.000378243	0.000287372	0.000324626	0.000417579	0.000485306	0.0143892	0.000265511	0.000226592	0.0206363	0.0474553	0.0153409	0.000520911	0.0199532	0.00172501	2.11358e-05	0.00584867	0.00013738	0.00505117	0.0104469	7.4309e-05	0.00582603	0.0244084	0.00183621	0.000111017	0.00182031	0.0357659	7.89755e-05	0.0125819	0.000116121	0.000112749	0.0119654	0.00600546	0.0117524	0.00497282	0.0131568	5.96549e-05	0.00778748	0.00572913	0.00576387	0.0066007	7.17388e-05	2.84388e-05	0.00647609	0.00651784
Ruminococcus sp. OM08-13AT	0.00495454	0.00894975	0.00270094	0.00186424	0.00419811	0.00752283	0.0039411	0.0159994	0.0334527	0.00436776	0.0047071	0.0146031	0.00171563	0.00328016	0.0021082	0.00246864	0.00722764	0.00355833	0.00291409	0.000591802	0.000480243	0.00238126	0.00862584	0.00576219	0.00310859	0.000493731	0.0023456	0.00210088	0.00285471	0.0015148	0.00769776	0.000758165	0.00363512	0.00137686	0.00449586	0.00369593	0.00295476	0.00643675	0.00267356	0.00715702	0.00116327	0.00736389	0.0103641	0.000752363	0.00564452	0.00403172	0.0114182	0.00600536	0.0020864
Firmicutes bacterium CAG:137	0.0022422	0.00228852	0.000868161	0.00265136	0.0108199	0.00937202	0.00632218	0.00755915	0.00644928	0.00782557	0.00746248	0.00610676	0.00168325	0.00343939	0.00673798	0.00253918	0.0110694	0.00229462	0.0070675	0.000338172	0.00737516	0.00144249	0.0132302	0.00719102	0.00180818	0.0069287	0.0110226	0.00739445	0.00426621	0.00136205	0.00148656	0.0067603	0.00578173	0.00313526	0.000761055	0.00757749	0.00663862	0.00552826	0.00331521	0.00575054	0.076567	0.00402407	0.00553157	0.000255038	0.00265262	0.000286955	0.000127975	0.00502111	0.0038107
Bacteroides acidifaciens	0.00235069	0.00563957	0.0114469	0.0019471	0.00199086	0.00348824	0.00767694	0.00338539	0.00250547	0.00200189	0.000344422	0.00225685	0.00977583	0.00640108	0.00479513	0.00536048	0.00579513	0.000764874	0.00724335	0.0162534	0.00118346	0.00391534	0.00155421	0.0222289	0.00376499	0.00108621	0.0053261	0.0026137	0.00507504	0.00402251	0.00229608	0.00410673	0.00444989	0.0029196	0.0100206	0.00224456	0.00178437	0.00288011	0.00874254	0.0580395	0.00283361	0.00296511	0.00908758	0.0146264	0.021514	0.00213782	0.0224809	0.0115685	0.00222434
Prevotella sp. FD3004	0.0203606	0.00841849	0.00993562	0.0121383	0.00259677	0.00168108	0.000164213	0.00208688	0.000649567	0.000667296	0.000612306	0.00106205	0.0111354	0.00474508	0.00421641	0.00458462	0.00123716	0.0142001	0.00204321	4.22715e-05	0.0107712	0.0236294	0.00763503	0.001991	7.4309e-05	0.00674766	0.00216924	0.000926374	0.00463098	0.00995443	0.00769776	0.0155266	0.00122215	0.00967119	0.0207458	0.00816817	0.00775146	0.0164495	0	0.00231446	1.49137e-05	0.0175789	0.00243146	1.27519e-05	0.000200488	0.0199434	4.26583e-05	0.00375157	0.0141047
Lachnospiraceae bacterium TF09-5	0.0143212	0.00841849	0.00340833	0.00215423	0.0144553	0.00386648	0.00414637	0.00644615	0.015636	0.00473174	0.0262909	0.00464645	0.00242777	0.00292985	0.0124425	0.00899291	0.22282	0.00671759	0.0112377	0.000317037	0.0050254	0.00499149	0.0297242	0.049775	0.00107748	0.00641851	0.00395049	0.00466496	0.0104514	0.000483719	0.00169262	0.00263778	0.00633013	0.00290302	0.000253685	0.00720621	0.0091329	0.00272547	0.00247304	0.00315123	0.0161217	0.00232973	0.0036016	0.0010074	0.00407146	0.000559563	0.000696752	0.00994237	0.00524186
Shigella sonnei	0.000216987	0.00306498	0	0.000248565	0.0152777	0.00247959	0.00254529	0.00639977	0.00501095	0.119507	0.0104475	0.0313303	0.000258962	6.36923e-05	0.000206687	0.00109326	0.00436263	0.000232788	0.00108022	0.000359308	0.10929	0.00180884	0.00734362	0.000163965	0.00905331	0.0252461	0.000564355	0.0010918	0.000111017	0.0419563	7.35923e-05	0.000126361	4.70059e-05	0.000132709	0.0937647	0.00119822	0.000748284	3.86592e-05	0.00544069	0.000676534	0.00375826	0.0597257	9.11797e-05	0.00320073	0.00203573	0.000100434	0.000113755	0.00141219	0.000155187
Prevotellamassilia sp.	0.00368878	0.00159379	0.00180063	0.00236137	0.0200817	0.000966621	0.000369478	0.000463752	0.00468616	0.00103128	0.0042096	0.000962479	0.00799546	0.00334385	0.00731671	0.00504308	0.00201853	0.00595272	0.000468934	0.000507258	0.00413352	0.00517466	0.00308898	0.00086667	0.000136233	0.0666043	0.00142852	0.000545899	0.0137661	0.00068739	0.00145713	0.00958762	0.00115948	0.0576788	0.0760632	0.0057886	0.00266696	0.00214558	0.00184476	0.00108602	0.00102905	0.00164547	0.0124308	0.00108391	0.000616888	0.000444781	0.000298608	0.00134087	0.00531083
Streptococcus pneumoniae	0.0107047	0.00653863	0.00279741	0.0145825	0.00350564	0.0255524	0.0253708	0.0202196	0.0146617	0.0309383	0.00375037	0.0171587	0.00317229	0.0181205	0.0040924	0.00412616	0.0306686	0.00422344	0.00356724	0.00276879	0.00473382	0.0070522	0.00305013	0.00386488	0.00786437	0.00162931	0.00296287	0.00367241	0.0142577	0.00238041	0.0042242	0.0145631	0.0076463	0.00680135	0.00569382	0.00666617	0.00836543	0.010206	0.0079271	0.0176255	0.00463817	0.0085532	0.00393592	0.0036853	0.00265262	0.00918257	0.00952701	0.00208262	0.0100699
[Clostridium] saccharolyticum	0.00318248	0.00514917	0.0023794	0.00207138	0.0067516	0.0128603	0.00808747	0.0061679	0.0159144	0.00800756	0.00880189	0.00544298	0.00126244	0.005382	0.010293	0.00528995	0.026892	0.00884594	0.0061715	0.00469214	0.00301867	0.00499149	0.0339594	0.0269605	0.00663827	0.00760346	0.00656063	0.00759296	0.0176992	0.0043662	0.00363546	0.0032222	0.0084454	0.00641981	0.00297375	0.00963641	0.00506531	0.00434916	0.00592193	0.00699679	0.0447262	0.00376341	0.00569873	0.00504976	0.00533608	0.000875214	0.00848899	0.00527787	0.00355205
Bacteroides sp. AR20	0.008354	0	0.000225079	0.000248565	4.32795e-05	0.00861553	0.124966	0.000139126	0.000231988	0.000242653	0.000153076	0.000199134	0.000258962	0.0054457	0.000248024	0.00186912	6.51139e-05	3.32554e-05	0.00674929	0.0332254	1.71515e-05	4.57935e-05	0	0.000140541	0.00512732	0	0.00213397	0.000148882	0.00654998	0.00605922	0.0100969	0.00230608	0.00216227	6.63546e-05	0.00115568	8.43819e-05	1.91868e-05	9.66479e-05	0.00417075	0.00591077	0.00475748	0.00288365	0.0416539	0.000701355	0.0200488	0.0241186	0.00263059	0.0110122	5.17289e-05
Clostridium sp. L2-50	0.0189502	0.0221496	0.000160771	0.00389419	0.00515026	8.4054e-05	0.0311593	0.00500852	0.00445418	0.000121327	0.000344422	3.31889e-05	6.47406e-05	0.000286616	0	0.00500782	0	0.294344	0.00488193	1.05679e-05	0	0.000183174	5.82827e-05	0.000936941	0	0.000131662	0.00395049	6.61696e-05	0.0012529	3.81883e-05	0	3.15902e-05	7.83432e-05	0.0108987	0.0151365	0.000523168	1.91868e-05	1.93296e-05	4.01034e-05	0.000142428	0.0226987	3.25836e-05	0.0414868	5.10077e-05	6.16888e-05	0.00012913	2.84388e-05	0.182358	0.000103458
Ruminococcus sp. AM32-17LB	0.00412276	0.00322845	0.00398711	0.0028585	0.010993	0.0113893	0.00940117	0.00853303	0.0174919	0.00800756	0.0177186	0.00680373	0.00281621	0.00506354	0.0116571	0.00754699	0.0156924	0.00525435	0.00823983	0.00239891	0.0027957	0.00103035	0.0167854	0.0216433	0.00219211	0.00273198	0.00802443	0.0102397	0.00471027	0.00122203	0.0115687	0.0127151	0.0173609	0.00768055	0.00755417	0.0104634	0.0114161	0.00363396	0.00371625	0.00824304	0.00818763	0.00711952	0.00337365	0.00405511	0.00407146	0.00179347	0.00712393	0.0159905	0.0119494
Lachnoanaerobaculum sp. OBRC5-5	0.00325481	0.00506744	0.00106109	0.00613128	0.00601585	0.0266031	0.0064864	0.0119648	0.0194406	0.0123753	0.00711805	0.0089942	0.00178037	0.00232477	0.0195939	0.00243338	0.0286501	0.00562016	0.00701726	0.000137383	0.00341316	0.00306816	0.033532	0.0182001	0.00172149	0.00929861	0.0120278	0.0198012	0.00748569	0.000560096	0.00113332	0.00464376	0.00766196	0.0113301	0.000930178	0.00988956	0.00763634	0.00260949	0.00637644	0.00610661	0.00732264	0.00135222	0.00230989	0.00026779	0.00397892	0.00205173	0.00122287	0.00865856	0.00670751
Firmicutes bacterium UBA5911	0.00209754	0.0100123	0.00855299	0.00248565	0.0180043	0.0224844	0.0026274	0.0208688	0.0176311	0.00636965	0.010524	0.0077994	0.00229829	0.0058597	0.00946625	0.00483149	0.0209667	0.00671759	0.0112712	0.00105679	0.00699783	0.00849469	0.0105686	0.017146	0.00294759	0.00872259	0.00312159	0.0263355	0.00432965	0.000891061	0.00759473	0.00608111	0.0120805	0.00519225	0.00116977	0.00830318	0.00679212	0.00257083	0.00430443	0.00425504	0.00747177	0.00443137	0.00516685	5.10077e-05	0.00462666	0.00259695	1.42194e-05	0.0102134	0.016467
Roseburia sp. CAG:45	0.000144658	0.000286065	9.64623e-05	8.28551e-05	0.0199518	0.000126081	0.000328425	4.63752e-05	4.63977e-05	0.00018199	0.00566383	0.00219047	0.00462895	0.00146492	4.13373e-05	0.156336	6.51139e-05	6.65108e-05	0.000577793	0.00132099	0.000137212	6.86902e-05	0.000699392	0.00255316	0.000433469	0.000131662	0.000828897	0.000529357	0.00504332	0.00292777	0.00490125	0.00086873	0.0562504	0.000646958	7.0468e-05	0.000438786	0.00107446	0.000695865	0.000374298	0.000160232	2.98274e-05	0.000716839	0.0126436	0.000369806	0.00234417	5.73911e-05	0	7.13226e-05	0.00046556
Ruminococcus sp. AF14-5	0.00242302	0.0067021	0.00202571	0.00136711	0.00770375	0.0106749	0.0091138	0.00755915	0.0114138	0.00461041	0.0138534	0.00617314	0.00734805	0.0166555	0.00533252	0.00606581	0.00826946	0.00382437	0.00404455	0.00468157	0.0021954	0.00098456	0.00448777	0.0152487	0.00471862	0.00167869	0.00257487	0.0125557	0.00386972	0.00126022	0.0146007	0.00347492	0.00756795	0.00462824	0.00167714	0.00907949	0.00230241	0.00303474	0.00659032	0.00510961	0.00790427	0.00448025	0.00475654	0.00691154	0.00445701	0.00737475	0.0107641	0.0205124	0.0119666
Bacteroides sp. UBA7116	0.00770304	0	0.00299033	0	0	4.2027e-05	0.0225382	0.00936779	0	0.00018199	0	0.000232322	0.000129481	0.0560493	8.26747e-05	0.0142123	0.000130228	0.000232788	0.0127366	0.00156405	3.43031e-05	2.28967e-05	7.77103e-05	4.68471e-05	0.0239894	1.64577e-05	0.0184121	0.000132339	9.5157e-05	0.00635199	7.35923e-05	0	0.000125349	0.000116121	0.00518645	0.000995706	0	3.86592e-05	0.005561	0.0172694	0.00805341	0.0173019	0.00749193	0.0977817	0.0100244	5.73911e-05	0.0226373	0.00203983	0.000120701
Mycoplasma sp. CAG:956	0	0.000163466	3.21541e-05	0.00401847	0.000649192	0.00210135	0.000205266	4.63752e-05	0.000556772	0.00018199	0.000918458	0.000763345	0.000161851	0.000286616	0.00227355	0.000423196	0.00136739	0.00302624	0.0153073	0	0.00190382	2.28967e-05	0.00922809	0.000281082	0.0678069	0.000115204	0.000599627	0.000264678	0.00942055	0	0.00568133	0.038161	0.00586007	0.000680135	0.00248047	0.000135011	0.00115121	0.00129508	0.00012031	0.0495116	0	0.0180839	0.013449	1.27519e-05	0.000107955	4.30433e-05	0	0.000627639	0.0225021
Prevotella oralis	0.0171058	0.0111565	0.00987131	0.0116411	0.00246693	0.00159703	0.000410531	0.00338539	0.000835158	0.000970613	0.000956728	0.000796534	0.0095816	0.0054457	0.00338966	0.00109326	0.00104182	0.0104755	0.00275498	0.000338172	0.00682631	0.0180426	0.00575056	0.00192073	0.000284851	0.00720848	0.00366831	0.00324231	0.0070099	0.00586828	0.0043861	0.0127624	0.00203692	0.0110646	0.0198861	0.00899511	0.00849974	0.0128735	0.000467873	0.0085457	4.47412e-05	0.0153632	0.00250744	0.000114767	0.000416399	0.0260699	0.000170633	0.00252482	0.0134323
Selenomonas bovis	0.000216987	0.00134859	0.00292602	0.00426704	0.0114691	0.00193324	0.0013137	0.00157676	0.00278386	0.000485306	0.0127053	0.00122799	0.0011977	0.00108277	0.00198419	0.000846392	0.00625093	0.000831385	0.00258751	8.45431e-05	0.00181806	0.0013738	0.00363295	0.00700363	0.000408699	0.00515126	0.00149907	0.00415214	0.00103087	0.000521907	0.000706486	0.000679189	0.0013005	0.00184134	8.45616e-05	0.00129948	0.00172681	0.000173966	0.00042777	0.00129966	0.00102905	0.000391003	0.000653455	0.0225199	0.00101786	5.73911e-05	0.000312827	0.00138366	0.00193121
uncultured Sarcina sp.	0.00484605	0.0581529	0.00424434	0.00389419	0.0197787	0.00428675	0.0515217	0.0124749	0.00612449	0.00703694	0.039111	0.00467964	0.00627984	0.00213369	0.0214954	0.00373823	0.014846	0.00282671	0.00818959	0.000433283	0.00349891	0.00217519	0.0155421	0.0106577	0.00967255	0.00518418	0.00301577	0.00605452	0.00582044	0.000496448	0.0078155	0.00969819	0.00575039	0.00164228	0.00341065	0.00453974	0.00709911	0.00896893	0.00217895	0.00345389	0.0063085	0.0228248	0.00515165	0.00427189	0.00475003	0.000588258	0.000455021	0.0267888	0.00439696
Ruminococcus sp. AM09-18-1	0.000289316	0.00514917	0.00405142	0.000289993	0.000216397	0.00676635	0.00492638	0.00834753	0.0461657	0.00812888	0.00455402	0.00511109	0.00369021	0.00735647	0.00380303	0.00737066	0.00729275	0.00764874	0.00934518	9.5111e-05	0.000154364	0.00178595	0.00357467	0.00822166	0.00243981	0.00294593	0.00178125	0.00517777	0.00609005	0.00123476	0.00675577	0.000726575	0.00676885	0.00346703	0.00645487	0.00432035	0.00303151	0.00651407	0.00172445	0.0070502	0.00662169	0.0114368	0.00816058	0.00503701	0.00237502	0.00427563	0.0133663	0.00669006	0.00306925
Prevotella sp. UBA1395	0.0111025	0.00776462	0.00639867	0.0273422	0.00199086	0.00151297	0.000451585	0.00120575	0.00111354	0.000849286	0.000994997	0.000696967	0.0249575	0.0118468	0.00136413	0.00472569	0.00123716	0.0102759	0.00178362	7.39752e-05	0.0100336	0.0262626	0.00419635	0.00267028	4.95393e-05	0.00954547	0.00183415	0.00191892	0.00534465	0.00476081	0.0127462	0.0124781	0.00216227	0.0150625	0.0218169	0.00847194	0.00437458	0.0149611	0.000280724	0.0128542	7.45686e-05	0.0110295	0.00659533	0	0.000169644	0.018939	0	0.00236791	0.0210881
Lachnospiraceae bacterium UBA7294	0.00524386	0.0467103	0.0189388	0.000372848	0.0046309	0.0115154	0.0194592	0.00352451	0.00575331	0.00054597	0.000229615	0.0127114	0.00469369	0.0126429	0.00483647	0.010862	0	0.0201195	0.00358399	0.00114133	0.00269279	0.00645688	0.00079653	0.00161622	0.0668905	0.00258386	0.000811261	0.00891635	0.0280555	0.0065684	0.0021489	0.00132679	0.00299271	0.000713312	0.00183217	0.00767875	0.0122987	0.0570223	0.00757954	0.000801159	0.00699453	0.00301398	0.0611968	0.0366618	0.00211284	0.000946952	0.00072519	0.0212684	0.00446593
Acidobacteria bacterium	0.0049907	0.00576217	0.00260448	0.0081198	0.0112959	0.00899378	0.00755378	0.0123822	0.0142441	0.00721893	0.0143509	0.00677054	0.00216881	0.00522277	0.0182711	0.00578368	0.0623791	0.00618551	0.0077374	0.000708048	0.0089531	0.00311396	0.0170963	0.0240091	0.00165957	0.0145486	0.0104229	0.010918	0.00745397	0.000852873	0.00445969	0.00721836	0.00712923	0.00454529	0.00218451	0.00772938	0.0148889	0.0037886	0.00334195	0.00699679	0.00484696	0.00291623	0.00554677	0.00133895	0.00336204	0.000860866	0.00176321	0.00848739	0.00974227
Holdemania filiformis	0.00300166	0.00404578	0.00131832	0.00306564	0.00796342	0.026435	0.00312004	0.0105272	0.0206934	0.00418577	0.00616133	0.0159971	0.00197459	0.00671954	0.0109131	0.00338557	0.0266967	0.00532086	0.00443812	0.0109272	0.00281285	0.00084718	0.0137547	0.0195352	0.00392599	0.00371944	0.0067899	0.0111992	0.00588388	0.00199852	0.00362074	0.00262199	0.00444989	0.00192428	0.00381937	0.00980517	0.00748284	0.00143039	0.00312806	0.0040414	0.0124679	0.00184097	0.00206674	0.00609542	0.00400977	0.00492128	0.00169211	0.00412245	0.00403485
Catabacter sp. UBA7102	0.00148275	0.00359625	0.000771698	0.00294136	0.0147583	0.0026477	0.00504954	0.0103417	0.0135945	0.0095848	0.0156903	0.00570849	0.000938738	0.00318462	0.020958	0.00945138	0.0432356	0.00126371	0.00386033	0.000190222	0.00679201	0.00304527	0.037806	0.0222992	0.000495393	0.00473982	0.0065959	0.0186267	0.00639138	0.00211309	0.00120691	0.00574942	0.0050453	0.0089247	0.00281872	0.00648053	0.00993875	0.00220357	0.00355583	0.00418383	0.0225197	0.00413812	0.00261382	0.000688603	0.00302275	0.00025826	0.000142194	0.021839	0.00877667
Blautia sp. CAG:37	0.00245919	0.00474051	0.00102893	0.000289993	0.0105169	0.0279059	0.0260687	0.0174834	0.015636	0.0237194	0.0505535	0.00842998	0.000226592	0.00649662	0.00446443	0.00211598	0.00507888	0.00372461	0.00358399	0.000581234	0.00066891	0.0021065	0.0164551	0.00892436	0.00257604	0.00153057	0.00574937	0.00229939	0.00412347	0.000661931	0.00875749	0.00118463	0.00936985	0.000447894	0.000606025	0.00396595	0.00466239	0.000135307	0.0177925	0.0805254	0.00301257	0.0033724	0.0118382	0.00614642	0.00379386	5.73911e-05	0.00462131	0.00300981	0.00167257
Clostridium sp. CAG:417	0.00115726	0.0214957	9.64623e-05	0.00207138	0.00186102	0.0485412	0.0033253	4.63752e-05	0.0264931	0.00746159	0.00187519	0.168732	0.000226592	0	0.0213714	0.00158698	0	0.000897896	0.0035505	4.22715e-05	3.43031e-05	2.28967e-05	0.00402151	0.000374776	0.0117284	3.29154e-05	0.00112871	0.000893289	0.00247408	0.00024186	0.000279651	0.00137417	0.000799101	0.000331773	0.000169123	6.75055e-05	0.00264777	0.0027448	0.0295696	0.00500279	0.000328102	0.000260669	0.0283265	3.82557e-05	0.00249839	2.86955e-05	0	0.0232084	0.0091905
Bifidobacterium bifidum	0.000687126	0.00114426	0.000739544	0.00103569	0.000476074	0.004665	0.000738957	0.00106663	0.00361902	0.00370046	0.00206653	0.0688006	0.000809257	0.00111462	0.00231489	0.00105799	0.000911594	0.00149649	0.00167476	0.00201847	0.000703213	0.000503728	0.000874241	0.00182704	0.00205588	0.00284718	0.000511447	0.0026137	0.00198244	0.000165483	0.00138354	0.000568624	0.00183323	0.000630369	0.00035234	0.00118135	0.000940152	0.000309273	0.0482444	0.00115723	0.0018493	0.000374711	0.000607865	0.000178527	0.00141884	0.000186521	7.10971e-05	0.00175454	0.00139668
Eubacterium ventriosum	0.0117535	0.00433184	0.00318326	0.0016571	0.00350564	0.00184919	0.00775904	0.00403464	0.174548	0.00376112	0.0241478	0.00706924	0.00647406	0.00133754	0.00661397	0.0298	0.000976708	0.00136347	0.02379	0.00421659	0.000566001	0.00222098	0.00209818	0.00520002	0.0155677	0.00199138	0.00179888	0.00716286	0.015463	0.000267318	0.0019134	0.00131099	0.00286736	0.00086261	0.0013248	0.00197454	0.0152727	0.00297676	0.00312806	0.00361412	0.000939564	0.00426845	0.00311531	0.00183628	0.00251382	0.00662867	0.000910043	0.00206836	0.00165532
Lachnospiraceae bacterium UBA6403	0.00795619	0.0105844	0.000739544	0.00314849	0.00493386	0.00142892	0.0172423	0.00398827	0.0178631	0.00206255	0.00394172	0.00169263	0.00424051	0.00582785	0.00214954	0.0173158	0.00214876	0.111306	0.00429577	0.000158518	0.00120061	0.00176305	0.00260329	0.00313875	0.0022045	0.00240283	0.00299814	0.00334156	0.00502746	0.000178212	0.00126579	0.00165849	0.00299271	0.00718289	0.041097	0.00347653	0.00186112	0.000773183	0.00271366	0.00195839	0.0104993	0.00392632	0.0807548	0.000714107	0.000740265	0.000731736	0.00145038	0.0574004	0.00163808
Prevotella oulorum	0.0128746	0.0131181	0.0132153	0.010274	0.0016879	0.00142892	0.000287372	0.00241151	0.000556772	0.000849286	0.000497498	0.0014935	0.0115562	0.00178339	0.00206687	0.00148119	0.000520911	0.0112403	0.00303132	4.22715e-05	0.00910747	0.0181571	0.00423521	0.00156938	7.4309e-05	0.00536521	0.00095235	0.00120759	0.00312432	0.00369154	0.0224751	0.0103616	0.00256966	0.00872563	0.0155171	0.00693619	0.00312744	0.0132021	0.000721861	0.00272394	0	0.0112739	0.00218831	5.10077e-05	0.000154222	0.0119517	0.000113755	0.00419377	0.00903531
Prevotella scopos	0.0182269	0.0108705	0.0107716	0.0149139	0.00259677	0.00252162	0	0.00496214	0.00078876	0.000667296	0.000574037	0.00182539	0.0098082	0.00480877	0.00289361	0.00384403	0.000195342	0.00698364	0.00234467	6.34073e-05	0.00535128	0.0203094	0.00503174	0.00220181	4.95393e-05	0.00702744	0.00162252	0.00115797	0.00999149	0.0145116	0.00379736	0.0143577	0.00275768	0.0110149	0.0124587	0.00720621	0.00531474	0.0134147	5.34712e-05	0.00838546	0.00011931	0.0132941	0.00174761	0.000153023	7.71109e-05	0.0144625	9.95359e-05	0.00225379	0.0142772
Roseburia sp. OM04-15AA	0	0	0	0	0	0	0	0	0	0	0	0	0	0	0	0	0	0	0	0	0	0	0	0	0	0	0	0	0	1.27294e-05	0	0	0.214629	3.31773e-05	0	0	0	0	0	0	0	0	0	0	0	0	0	0	0
Sutterella sp. UBA4713	0.000216987	0	0.000257233	0.024028	0.000173118	0.000210135	0.000123159	4.63752e-05	0.000139193	0.0173497	0.000114807	0.00152669	0	0.0376103	0.0473726	7.05327e-05	0.157445	0.0116061	0.00010886	0.000253629	0.000325879	4.57935e-05	0.000388551	0.0638525	1.23848e-05	0.0437446	1.76361e-05	0.0649951	0.00109431	0.000420072	0.000441554	0.00894003	0.000501396	9.9532e-05	2.81872e-05	0.000253146	0.0141407	0	4.01034e-05	0.000498499	4.47412e-05	0.000407295	0.000425505	3.82557e-05	1.54222e-05	0.000358694	0.000952701	0.000499258	0.000344859
Haemophilus sp. HMSC061E01	0.00379727	0.00277892	0.00122186	0.0166125	0.000692472	0.00231148	0.000369478	0.00380276	0.000278386	0.000121327	0.00103327	0.00212409	0.0283564	0.00140123	0.00272826	7.05327e-05	0.00110694	0.00455599	0.0125356	6.34073e-05	0.000120061	0.00686902	0.00215646	0.000327929	0.00684881	0.00138245	0.00608446	0.00157153	0.0100391	0.00586828	0.00429779	0.0325695	0.0015982	0.00509272	0.000281872	0.000810066	0.00990037	0.0107666	0.0183273	0.0020296	0.000879909	0.0045617	0.00306972	0.000675852	0.00854389	0.0331864	0.0344394	0.00219674	0.0121908
Akkermansia sp. BIOML-A61	0	0	0	0	4.32795e-05	0.0160963	0.000205266	9.27504e-05	9.27953e-05	0.00873552	0	6.63778e-05	3.23703e-05	0.000286616	4.13373e-05	0.000105799	0.000455797	3.32554e-05	0.00916095	6.34073e-05	5.14546e-05	2.28967e-05	1.94276e-05	4.68471e-05	0.00609334	0	5.29083e-05	9.92544e-05	4.75785e-05	0.000101836	0.0133202	0.00304845	0.0201342	9.9532e-05	0.000845616	0	1.91868e-05	1.93296e-05	0.00351573	1.78035e-05	0.0199695	3.25836e-05	0.00574432	8.92634e-05	0	0.000946952	0.0556832	1.42645e-05	1.7243e-05
Butyricicoccus sp. K4410.MGS-46	0.00408659	0.00612997	0.00144693	0.0019471	0.00540993	0.00983432	0.00418742	0.00333901	0.0059853	0.00588434	0.00455402	0.0167604	0.00284859	0.00630554	0.0203793	0.00204545	0.00761832	0.0024609	0.00478982	0.00054953	0.00262419	0.00299947	0.00425464	0.00512975	0.00125087	0.0020243	0.0250785	0.00698089	0.00534465	0.00140024	0.00891939	0.00540192	0.00676885	0.00598851	0.00177579	0.00577172	0.00571766	0.00338268	0.00216558	0.00674754	0.00335559	0.00104268	0.028828	0.00160674	0.0035471	0.00131999	0.0233625	0.0127953	0.0211399
Clostridium sp. CAG:492	0.000144658	0.0376789	0.000128616	0.00115997	0.00614569	0.000966621	0.000287372	0	0.0603634	0.000606633	0.0468797	0.00955841	3.23703e-05	0	0.0062006	0.00553681	0.000586025	0.000199532	0.0119578	2.11358e-05	0.000257273	2.28967e-05	0.00141821	0.00475498	0.000173388	0.000296239	0.0176185	0.00125722	0.00336222	0.000814685	0.000691768	0.00175326	0.000250698	0.000232241	4.22808e-05	3.37528e-05	0.0309675	0.000251285	0	0.00142428	0.000104396	0.000667964	0.00837334	0.000204031	0.0001388	2.86955e-05	1.42194e-05	0.0793821	0.000706962
Clostridium sp. AF34-13	0.00368878	0.00858195	0.000192925	0.00236137	0.00311612	0.00462297	0.00632218	0.00343176	0.00635648	0.00036398	0.00715632	0.0020909	0.00268673	0.00261139	0.000289361	0.0035619	0.000130228	0.00256067	0.00151566	0.000517826	0.000102909	0.000778489	0.00205932	0.000843247	0.116281	0.00036207	0.000141089	0.00279566	0.0243761	0.000560096	0.00647612	0.000679189	0.00112814	0.00537473	0.0077092	0.00310525	0.00577522	0.00158503	0.017084	0.00156671	0.00132732	0.0285269	0.0346179	0.00247387	0.00882149	0.000946952	0.0712393	0.00288143	0.00310373
Burkholderiales bacterium 1_1_47	0.000144658	0.000122599	3.21541e-05	0	0.00605913	0.00651418	0.00188844	4.63752e-05	0.0118314	0.000121327	0.00443922	0.00355121	9.71109e-05	9.55385e-05	0	0.0151998	0	3.32554e-05	4.18691e-05	0.00855999	3.43031e-05	6.86902e-05	0	0.000163965	0.0202987	0	0.0133858	0.00382129	0.00134806	2.54589e-05	0	0	0.0015512	0.00200723	0.00500323	0.00232894	0.00314663	0.0147485	0.103199	3.56071e-05	0.0505426	3.25836e-05	0.00171722	0.132416	0.00123378	0.00918257	0	2.8529e-05	5.17289e-05
Dorea sp. OM07-5	0.00278467	0.00322845	0.000803853	0.00318992	0.0128107	0.0385808	0.00357162	0.0161386	0.0513622	0.00679429	0.00466883	0.00952522	0.00640932	0.0316551	0.0159149	0.0416848	0.0023441	0.00392414	0.00710099	0.000855999	0.00634607	0.00361769	0.0139684	0.00587931	0.00518924	0.00367007	0.013086	0.0052274	0.010832	0.00128567	0.00450385	0.0028905	0.0160447	0.00320161	0.00142345	0.0127417	0.0350926	0.00338268	0.00443811	0.00941807	0.00374334	0.00431733	0.0031609	0.00661824	0.00311528	0.00251086	0.00127975	0.0044648	0.0136047
Clostridium sp. AF24-2LB	0.000144658	0.000122599	0.000257233	8.28551e-05	0.000302956	0.000294189	0.216309	0.00769828	0.0078876	6.06633e-05	0.000267884	0.00736794	9.71109e-05	0.00445846	0.000248024	0.00804072	0.000195342	0.000232788	0.00122258	0.00298014	5.14546e-05	0.00345741	9.71378e-05	0.001991	0.0157535	0.00475628	0.00640191	0.00393709	0.00475785	0.00901245	0.00362074	0.000126361	0.0130833	0.00607145	0.00701861	0.00330777	0.00587115	0.000154637	0.00696462	0.00507401	0.0104396	4.88754e-05	0.0705427	0.0132237	0.00379386	2.86955e-05	0.0322354	0.0059911	0.00508667
Bacteroides sp. UBA7052	0.000216987	0.0140172	0.000128616	0.00033142	0.00445779	0.000336216	0.0249193	0.0102025	0.00579971	0.00018199	0.000153076	0.0125454	6.47406e-05	0.0215599	0.00682066	0.0121669	0.00755321	9.97662e-05	0.0056607	0.00338172	0.000137212	0.000206071	0.00182619	0.00360722	0.0120504	0.000148119	0.0040563	0.00276258	0.000618521	0.00569006	0.00468047	0.00244824	0.00720757	0.002339	0.00794879	0.00477601	0.041501	0.000831172	0.00967829	0.00535886	0.00606988	0.00583246	0.011823	0.0572051	0.00963887	0.000100434	0.0360036	0.00275305	0.00279336
Clostridium sp. AM48-13	0.000253152	0.0062117	0.000257233	0.000207138	0.00960804	0.0138269	0.0112075	0.00468389	0.0105787	0.00849286	0.00773036	0.00657141	0.00637695	0.00436293	0.00359635	0.00772333	0.000260455	0.00352507	0.00282198	0.00525224	0.0022297	0.00739565	0.000174848	0.00447389	0.0243362	0.00304468	0.00775989	0.00160461	0.00653412	0.00966165	0.00238439	0.00118463	0.0179719	0.00972095	0.0105561	0.00266647	0.00564091	0.00440714	0.0222708	0.0153288	0.0169867	0.00537629	0.0187678	0.0200843	0.00766483	0.00199434	0.0235189	0.00771711	0.00517289
Ruminococcus sp. OM07-7	0.00188056	0.00290152	0.00215432	0.00033142	0.0046309	0.00500121	0.00307899	0.00630702	0.0764633	0.005945	0.00872536	0.00683692	0.000291333	0.00404446	0.00851549	0.00673587	0.0130228	0.00971058	0.00499079	0.000908838	6.86062e-05	0.00231257	0.00538144	0.00400542	0.0201873	0.000674766	0.00193997	0.00220014	0.00294987	0.000865602	0.00675577	0.00326959	0.00454391	0.0016091	0.00255094	0.00450599	0.00255184	0.00510301	0.00145709	0.00338267	0.00150629	0.00144997	0.00506047	0.00281817	0.0122452	0.00469172	0.00452178	0.00720358	0.0028106
Bacteroides sp. CAG:443	0.00238686	0.00310585	0.00254017	0.00323135	0.00350564	0.000924594	0.00225792	0.00440564	0.0019487	0.000303317	0.00156903	0.0026883	0.00132718	0.00181523	0.0114504	0.0151293	0.00325569	0.00252741	0.000485681	0.00170143	0.00145788	0.00462514	0.00161249	0.00334956	0.0060438	0.00184326	0.00211633	0.000893289	0.0025058	0.000534637	0.000353243	0.00086873	0.00269501	0.00296937	0.00188854	0.00438786	0.00268615	0.00297676	0.080287	0.0020296	0.0272623	0.0009938	0.0723815	0.00360879	0.00283768	0.000846518	0.244574	0.000656168	0.00406934
Candidatus Borkfalkia ceftriaxoniphila	0.00343563	0.00171639	0.00122186	0.00472274	0.00255349	0.0478687	0.00151897	0.0133097	0.00315504	0.00163791	0.00516633	0.00162626	0.00249251	0.00146492	0.00706868	0.00130485	0.0179714	0.00651806	0.00205996	0	0.00111485	0.000457935	0.0101218	0.0100721	0.000111463	0.00383465	0.00550246	0.00496272	0.00577286	0.000190942	0.00418004	0.00102668	0.00283602	0.00232241	7.0468e-05	0.0108346	0.00424028	0.000676535	0.000855539	0.00425504	0.00172999	0.000244377	0.000775028	0.000114767	0.000894487	7.17388e-05	4.26583e-05	0.00342349	0.00382794
[truncated: 1,591 more rows]
[truncated: 120 more columns]
