# Supplementary material for: Short- and long-read metagenomics of urban and rural South African gut microbiomes reveal a transitional composition and undescribed taxa
Source: Nat Commun. 2022 Feb 22;13:926. doi: 10.1038/s41467-021-27917-x (PMC8863827; doi:10.1038/s41467-021-27917-x)
Supplement: Supplementary file 8 — Supplementary Data 5 [file 41467_2021_27917_MOESM8_ESM.xlsx]

## Sheet: Sheet1
Supplementary Data 5. Differentially abundant genera between Bushbuckridge and Soweto
Genus	Log2 fold change (SWT/BBR)	P-value	FDR-adjusted p-value
unclassified Elusimicrobia	-3.35	4.89e-16	3.28e-14
unclassified Candidatus Melainabacteria	-3.07	3.56e-16	3.28e-14
Bifidobacterium	2.82	8.43e-16	3.76e-14
Succinivibrio	-2.34	1.87e-06	1.19e-05
Guerin_crAss_Delta	-2.3	6.55e-07	5.17e-06
Succinatimonas	-2.27	2.19e-05	9.18e-05
Streptococcus	2.23	8.87e-12	1.98e-10
unclassified Desulfovibrionaceae	2.11	7.61e-11	1.27e-09
Alistipes	1.97	2.62e-11	5.01e-10
unclassified Cyanobacteria	-1.86	5.83e-06	3.02e-05
Thauera	-1.73	1.45e-06	1.03e-05
Bacteria: environmental samples	-1.71	1.54e-06	1.03e-05
Shigella	-1.71	0.000108	0.000391
Citrobacter	-1.68	1.99e-06	1.21e-05
Dialister	-1.55	1.29e-05	5.95e-05
unclassified Alphaproteobacteria (miscellaneous)	-1.54	2.99e-09	4.01e-08
Butyricimonas	1.51	8.84e-08	9.11e-07
Butyrivibrio	-1.41	0.00025	0.00078
unclassified Bacteroidaceae	1.41	6.31e-06	3.13e-05
Staphylococcus	1.39	1.84e-12	4.94e-11
Bilophila	1.39	3.46e-05	0.00014
unclassified Eubacteriaceae	-1.32	1.49e-07	1.42e-06
Parasutterella	1.24	0.0159	0.0313
Zoogloea	-1.23	0.000188	0.000615
Mitsuokella	-1.23	0.00277	0.00715
Catabacter	-1.2	4.77e-07	3.99e-06
unclassified Prevotellaceae	-1.2	0.000602	0.00172
Bacteroides	1.15	0.000361	0.00105
Eisenbergiella	1.13	4.54e-10	6.77e-09
Anaerotruncus	1.08	1.43e-13	4.79e-12
Holdemania	1.06	2.96e-07	2.65e-06
Ruthenibacterium	1.05	5.8e-06	3.02e-05
unclassified Burkholderiales (miscellaneous)	1.03	0.00566	0.014
Victivallis	-1.01	0.00856	0.0188
Parabacteroides	0.971	0.000161	0.000554
Dysosmobacter	0.941	7.85e-08	8.76e-07
Anaerostipes	0.937	0.000188	0.000615
Barnesiella	0.905	0.0273	0.0495
Tannerella	0.903	0.00954	0.0203
Fusicatenibacter	0.901	1.61e-05	7.2e-05
Escherichia	-0.893	0.00756	0.0169
unclassified Lentisphaerae	-0.881	0.00679	0.0163
unclassified Rikenellaceae	0.855	5.33e-05	0.000204
Odoribacter	0.85	0.00151	0.00414
Erysipelatoclostridium	0.811	0.000124	0.000439
Oribacterium	-0.785	0.000277	0.000842
unclassified Bacillales	-0.773	0.00722	0.0167
Enterococcus	0.765	5.86e-06	3.02e-05
Lachnotalea	0.746	4.36e-05	0.000172
Selenomonas	-0.731	4.38e-08	5.34e-07
Gemmiger	0.714	0.00264	0.00693
Tyzzerella	0.687	0.0103	0.0213
unclassified Ruminococcaceae	0.665	6.19e-05	0.000231
Salmonella	-0.664	0.0111	0.0225
Lachnospiraceae: environmental samples	-0.661	9.44e-06	4.52e-05
Blautia	0.586	0.000233	0.000742
unclassified Coriobacteriaceae	0.584	0.00884	0.0191
Subdoligranulum	0.581	0.000319	0.000949
Mediterranea	0.58	0.0258	0.0473
Pseudoflavonifractor	0.564	1.75e-05	7.58e-05
Erysipelotrichaceae: environmental samples	-0.546	0.00654	0.0159
Firmicutes: environmental samples	0.529	0.00695	0.0163
Coprococcus	0.526	0.00733	0.0167
Clostridiales: environmental samples	-0.525	0.00104	0.0029
Collinsella	0.502	0.0245	0.046
Clostridioides	0.497	0.00173	0.00464
Absiella	0.488	0.0126	0.0252
Desulfotomaculum	0.433	0.0247	0.046
Lachnoclostridium	0.417	0.0205	0.0393
Lactobacillus	0.414	0.0189	0.0367
Intestinimonas	0.404	0.0036	0.00911
Paenibacillus	-0.341	1.14e-06	8.46e-06
Geoglossum	-0.256	4.69e-06	2.73e-05
Streptomyces	-0.218	0.0103	0.0213
