# Supplementary material for: Short- and long-read metagenomics of urban and rural South African gut microbiomes reveal a transitional composition and undescribed taxa
Source: Nat Commun. 2022 Feb 22;13:926. doi: 10.1038/s41467-021-27917-x (PMC8863827; doi:10.1038/s41467-021-27917-x)
Supplement: Supplementary file 9 — Supplementary Data 6 [file 41467_2021_27917_MOESM9_ESM.xlsx]

## Sheet: Sheet1
Supplementary Data 6. HUMAnN output
MetaCyc Pathway	bushbuckridge_1	bushbuckridge_2	bushbuckridge_3	bushbuckridge_4	bushbuckridge_5	bushbuckridge_6	bushbuckridge_7	bushbuckridge_8	bushbuckridge_9	bushbuckridge_10	bushbuckridge_11	bushbuckridge_12	bushbuckridge_13	bushbuckridge_14	bushbuckridge_15	bushbuckridge_16	bushbuckridge_17	bushbuckridge_18	bushbuckridge_19	bushbuckridge_20	bushbuckridge_21	bushbuckridge_22	bushbuckridge_23	bushbuckridge_24	bushbuckridge_25	bushbuckridge_26	bushbuckridge_27	bushbuckridge_28	bushbuckridge_29	bushbuckridge_30	bushbuckridge_31	bushbuckridge_32	bushbuckridge_33	bushbuckridge_34	bushbuckridge_35	bushbuckridge_36	bushbuckridge_37	bushbuckridge_38	bushbuckridge_39	bushbuckridge_40	bushbuckridge_41	bushbuckridge_42	bushbuckridge_43	bushbuckridge_44	bushbuckridge_45	bushbuckridge_46	bushbuckridge_47	bushbuckridge_48	bushbuckridge_49
UNMAPPED	258843	247131	212400	307861	304248	249897	234138	287413	295387	215305	288012	211944	233348	197476	317977	229380	465638	273604	245285	125934	186635	225030	301815	329668	136094	217520	251714	254062	230168	144083	198888	236358	221640	231398	177860	233767	272976	230535	172484	262911	174946	189970	201778	137729	169216	171065	147472	214924	277784
UNINTEGRATED	687098	697420	726920	641396	648308	703299	715471	669798	659501	732006	666173	733676	716287	749196	640346	716520	498873	677149	701019	814649	746533	725174	653432	626055	810773	721707	692511	697072	721804	797039	749257	712679	728502	715292	761478	711753	674484	721307	772203	689252	770666	754443	743319	807856	778969	772821	799380	728677	668452
1CMET2-PWY: N10-formyl-tetrahydrofolate biosynthesis	535.431	515.262	666.006	512.493	479.244	483.055	459.338	393.039	347.444	337.55	368.57	426.081	387.582	552.954	575.255	500.845	393.274	421.049	462.292	631.223	355.105	502.679	420.648	446.715	420.897	385.776	499.302	515.503	454.132	299.389	482.494	518.8	398.202	501.699	408.805	469.177	475.723	572.25	474.947	449.18	355.574	420.692	608.569	508.714	420.936	378.997	456.852	406.475	513.64
3-HYDROXYPHENYLACETATE-DEGRADATION-PWY: 4-hydroxyphenylacetate degradation	0	7.61939	0	0	3.24049	0	0	0	0	0	0	1.42744	0	0	0	0	0	0	7.31609	0	72.0637	0	2.51117	0	11.9449	0	1.67174	0	0.820121	1.80327	0	1.42919	0	0	49.2021	25.8539	4.8873	0	4.75244	0.706345	15.8574	1.48975	0	2.92263	0.707966	1.3784	7.66311	10.7679	2.47819
AEROBACTINSYN-PWY: aerobactin biosynthesis	0	0.636814	0	0	0	0	0	0	0	14.1093	0	0	0	0	0	0	0	0	0	0	0	0	4.50831	0	0	0	0	0	0	0	0	0	0	0	0	0	0	0	1.25478	0	0.17743	8.29523	0	0	0	0	0	0	0
ALLANTOINDEG-PWY: superpathway of allantoin degradation in yeast	0	0.824564	0	0	11.0983	0	0	0	0	0	8.67294	0	0	0	0	0	0	0	0.223634	2.24559	12.6509	0	15.7397	0	3.63795	19.8137	0.326467	1.41831	2.17017	0	0	0	0	0	0	0.479386	0	0	3.90093	0	10.7486	23.0748	2.27832	0	6.06074	0	0	3.34653	0
ANAEROFRUCAT-PWY: homolactic fermentation	223.729	292.752	109.479	291.559	168.249	389.216	374.855	291.083	276.891	231.582	212.083	310.137	281.409	319.972	236.013	327.225	92.1925	205.83	322.24	238.257	240.149	201.875	223.942	249.578	281.632	287.944	295.729	342.531	291.28	215.799	350.525	210.681	283.937	216.284	237.845	186.22	240.183	178.415	339.287	303.923	273.27	239.321	365.368	290.821	345.644	195.531	303.164	240.118	286.932
ANAGLYCOLYSIS-PWY: glycolysis III (from glucose)	456.838	438.752	517.247	489.118	189.154	426.531	406.208	574.234	373.559	340.413	230.768	404.082	352.604	420.509	509.035	380.623	451.294	255.614	378.949	482.102	267.178	257.238	393.496	430.64	351.185	333.446	482.087	384.241	333.573	273.962	419.244	417.149	341.747	406.177	290.348	310.314	433.557	328.137	412.69	362.519	325.081	330.669	429.821	415.422	452.642	320.688	441.514	421.038	428.965
ARG+POLYAMINE-SYN: superpathway of arginine and polyamine biosynthesis	54.4564	113.323	48.2812	38.0162	111.286	138.268	90.8075	49.0431	117.821	184.252	101.519	201.253	54.0743	80.4785	66.3935	60.7677	26.0699	85.7297	104.913	42.0163	229.671	31.1795	116.233	52.3712	136.271	270.254	76.4085	100.695	68.0741	178.485	39.556	60.061	73.4666	56.6625	180.025	133.224	70.4485	43.5573	129.842	77.4982	135.96	151.725	89.8415	101.512	77.4205	50.7194	63.9412	247.963	72.1658
ARGDEG-PWY: superpathway of L-arginine, putrescine, and 4-aminobutanoate degradation	0	21.0107	0	0	13.3941	0	0	0	11.3528	114.406	1.29487	51.691	0	0	0	0	0	2.67841	7.82494	0	124.405	0	6.56498	4.77555	17.8115	0	2.80955	0	2.32213	84.7526	0	4.79644	1.19213	0	102.43	39.2818	6.38001	0	19.1293	2.35433	29.0679	49.8378	3.0168	6.89059	6.62846	4.59389	9.21826	80.0414	7.26961
ARGININE-SYN4-PWY: L-ornithine de novo biosynthesis	33.7011	12.83	2.62395	23.4797	30.3096	81.5184	155.181	102.678	69.1228	133.978	34.7653	77.7616	32.0345	198.147	47.0249	61.7288	85.4941	6.98968	85.5079	472.874	125.488	35.7694	51.5197	23.8806	216.525	152.9	67.9361	99.9762	62.8341	92.9016	90.5493	26.9054	63.1764	21.1304	75.5532	15.254	32.0869	6.28598	191.476	126.212	114.122	47.7432	193.657	329.86	236.915	58.6956	329.214	47.0042	14.3986
ARGORNPROST-PWY: arginine, ornithine and proline interconversion	0	0	0	0	15.2747	18.3973	6.12084	0	15.3859	0	22.3721	3.55088	11.6307	5.34034	21.4046	2.97887	19.1462	0	9.39387	5.9323	1.23919	20.1029	2.18233	23.3646	10.1297	5.68237	9.90706	10.5992	11.3249	4.19275	7.69704	4.78862	4.77057	4.16934	0	13.4441	8.09545	0	17.0991	9.73365	4.80914	6.47201	8.16078	5.05477	12.4182	4.96312	10.9623	10.1669	0
ARGSYN-PWY: L-arginine biosynthesis I (via L-ornithine)	479.711	532.186	504.253	317.332	475.143	503.974	569.083	434.413	515.774	311.512	510.815	528.203	361.639	618.704	426.721	645.006	256.539	558.645	483.556	311.524	389.703	330	353.178	448.742	411.729	367.664	529.533	525.262	418.701	272.823	410.125	393.078	648.932	424.611	292.485	416.714	509.1	337.785	497.631	421.397	476.156	409.113	533.581	367.722	455.181	187.714	416.611	447.12	375.487
ARGSYNBSUB-PWY: L-arginine biosynthesis II (acetyl cycle)	407.966	473.742	382.53	266.335	467.648	488.076	586.515	415.976	510.621	317.125	507.866	515.296	330.448	601.214	418.471	608.587	267.316	541.424	444.827	282.125	367.329	277.306	343.407	459.758	401.435	368.977	458.205	563.147	389.238	239.777	389.104	350.605	632.654	364.266	285.014	396.96	470.525	300.392	492.795	395.631	473.36	381.782	564.373	364.656	442.183	158.822	383.337	447.904	312.333
ARO-PWY: chorismate biosynthesis I	680.327	579.215	751.754	457.794	451.907	510.128	554.139	393.199	456.729	328.731	486.221	485.146	413.561	598.415	321.708	518.402	226.105	600.286	537.094	541.602	413.632	455.465	368.284	427.317	417.642	369.643	542.062	473.651	451.23	345.524	530.641	490.857	584.274	494.533	429.552	551.986	500.818	532.238	534.179	414.587	511.384	495.735	588.758	499.313	479.469	424.089	484.871	504.771	470.364
ASPASN-PWY: superpathway of L-aspartate and L-asparagine biosynthesis	457.799	329.591	530.627	405.838	136.029	170.225	179.372	280.445	185.927	198.674	83.8009	161.967	396.581	242.212	284.399	201.922	147.087	340.353	201.013	499.432	315.323	430.537	214.903	186.834	183.68	322.869	228.712	170.934	326.343	429.03	396.201	332.171	165.301	271.984	394.433	308.936	255.583	446.9	208.748	282.748	191.004	347.608	202.036	369.484	283.805	779.616	248.642	203.335	351.637
AST-PWY: L-arginine degradation II (AST pathway)	0	15.0391	0	0	7.77614	0	0	0	0	47.7415	3.25606	13.8382	0	0	0	0	0	0	10.8788	0.917307	68.5407	0	13.4577	0	20.4783	63.9252	2.02206	0	0	35.6011	0	1.33233	0	1.3444	38.0161	31.0646	5.04991	0	9.56989	0	22.9286	18.5364	2.44821	4.10615	3.02012	1.21038	12.8588	56.3286	6.83278
BIOTIN-BIOSYNTHESIS-PWY: biotin biosynthesis I	75.5858	73.9056	73.175	54.4228	81.6906	69.215	62.2233	25.966	51.7992	208.333	46.6872	154.333	45.6037	45.7192	28.815	99.6142	62.2573	43.8766	151.299	96.2492	192.239	49.6662	95.513	65.242	200.976	187.28	138.015	61.4106	58.566	165.122	29.2589	66.085	21.4593	64.6424	157.919	77.3097	103.99	20.7965	146.646	88.8935	129.486	132.882	106.391	159.047	102.548	63.921	149.996	132.637	82.39
BRANCHED-CHAIN-AA-SYN-PWY: superpathway of branched amino acid biosynthesis	860.052	732.945	1041.16	711.908	489.9	474.368	522.871	438.37	439.83	338.552	424.208	498.14	805.537	751.598	355.73	758.88	313.427	605.078	530.077	665.537	482.462	797.887	368.25	355.989	359.834	466.598	703.595	437.348	619.067	587.726	667.52	659.259	522.165	732.467	574.965	568.609	655.974	730.582	513.304	538.439	499.392	651.268	468.021	533.696	507.751	1165.22	342.215	431.599	634.208
CALVIN-PWY: Calvin-Benson-Bassham cycle	625.06	612.883	804.041	540.249	490.144	548.748	516.511	393.15	441.931	446.639	480.127	515.227	421.968	549.947	349.78	590.25	582.488	407.244	555.727	291.562	501.251	452.858	486.906	481.507	386.261	527.579	633.198	498.866	425.319	474.883	475.39	576.198	446.404	618.235	505.442	579.034	597.099	333.791	413.786	390.913	442.933	533.473	483.621	377.94	405.041	301.489	349.164	519.617	591.202
CATECHOL-ORTHO-CLEAVAGE-PWY: catechol degradation to &beta;-ketoadipate	0	5.50959	0	0	3.28877	0	0	0	0	0	0	0	0	0	0	0	0	0	11.6496	0	3.93667	0	0	0	1.36297	0	0	0	0	11.3179	1.77441	0	0	0	1.103	16.646	3.69853	0	0	0	20.5318	1.02011	0	0	0	0	5.71213	30.6007	0
CENTFERM-PWY: pyruvate fermentation to butanoate	15.8957	57.1148	8.23243	0	116.803	32.158	55.8791	16.113	31.1989	8.07395	88.3962	20.0485	32.1947	61.4515	0	13.1474	19.1647	29.848	30.0293	17.2965	14.5364	10.5437	24.0654	26.1796	33.408	7.39296	15.352	25.8516	38.4577	11.7671	21.6524	15.3838	26.1431	28.7444	29.6932	56.7271	23.0278	11.3334	45.4563	20.1446	17.3211	67.7051	51.8774	19.6799	44.4864	9.60624	7.37645	28.8136	9.92974
CITRULBIO-PWY: L-citrulline biosynthesis	32.0834	17.2537	1.90699	0	22.225	155.304	92.1283	111.814	35.3178	110.267	20.546	76.6369	18.353	157.775	47.7897	70.4999	122.395	0	57.9909	228.723	162.899	50.5381	73.1896	21.2637	145.376	197.375	71.5802	66.1611	64.2335	112.544	116.064	22.6565	82.0237	25.4686	96.8488	17.3494	18.5266	0	74.8172	130.154	61.8187	67.3345	150.274	238.185	168.96	52.3012	248.426	38.3852	0.905055
COA-PWY-1: coenzyme A biosynthesis II (mammalian)	519.676	586.774	603.989	432.035	571.442	588.444	572.699	597.359	580.015	309.599	587.585	497.346	502.834	627.898	629.078	711.445	385.622	640.119	528.799	712.864	400.751	458.22	518.243	676.514	509.302	400.053	635.479	662.407	584.457	306.256	545.354	489.711	661.674	480.207	381.225	538.566	550.701	532.928	557.662	510.387	560.246	462.905	668.486	589.304	586.401	520.928	535.851	516.929	483.15
COA-PWY: coenzyme A biosynthesis I	511.932	488.335	603.989	388.885	420.088	317.28	428.07	325.001	363.715	190.792	400.685	335.798	358.297	543.39	196.161	503.306	334.757	479.613	475.039	616.413	315.876	462.093	331.504	302.53	410.592	307.301	484.857	397.331	413.37	296.967	481.342	489.711	524.722	446.104	383.493	453.36	428.56	532.928	416.681	394.411	481.515	436.913	538.893	517.416	490.259	520.928	463.488	352.15	441.423
COBALSYN-PWY: adenosylcobalamin salvage from cobinamide I	66.9413	123.321	43.8037	26.4136	85.4244	85.6674	152	87.1761	102.73	106.806	109.251	163.576	69.6359	176.727	29.5519	131.005	13.9432	105.485	97.5486	203.879	218.016	52.4468	85.913	37.1495	137.991	168.093	71.0641	83.717	95.4689	103.738	92.4748	41.8875	158.552	37.2475	91.8311	93.2688	47.197	57.6497	193.601	68.0293	215.457	93.0707	134.449	199.995	161.792	39.1021	116.979	156.563	26.4948
CODH-PWY: reductive acetyl coenzyme A pathway	0	0	0	0	0	0	0	0	0	0	0	0	0	0	0	0	0	0	0	0	0	0	0	0	0	0	0	0	0	0	0	0	0	0	0	0	0	0	0	0	0	0	0	0	0	0	0	0	0
COLANSYN-PWY: colanic acid building blocks biosynthesis	79.3756	44.3658	25.5566	27.361	63.6047	117.324	156.237	98.5906	50.8071	121.695	64.1993	107.39	56.2909	108.124	41.8772	73.3143	26.8059	47.2739	117.351	115.783	114.785	46.4256	73.2165	27.034	157.818	137.118	108.957	98.9996	77.2882	98.3471	79.6239	82.7172	125.292	49.973	127.151	46.2978	54.6341	49.5616	123.837	110.612	113.43	99.1086	132.292	182.004	134.546	54.2434	140.054	126.234	45.3168
COMPLETE-ARO-PWY: superpathway of aromatic amino acid biosynthesis	663.179	561.175	726.354	465.89	397.913	430.854	498.382	367.513	358.317	307.956	411.195	428.956	425.736	575.647	296.338	492.969	216.156	550.49	497.786	530.6	385.841	463.093	321.924	375.649	404.821	359.878	522.734	413.451	441.236	348.912	522.147	475.255	502.484	494.944	418.391	513.397	488.306	536.211	501.716	406.239	429.392	480.538	579.893	483.071	457.688	453.915	467.515	455.417	470.21
CRNFORCAT-PWY: creatinine degradation I	0	0	0	0	0	0	2.80735	0	5.48289	0	0	0	0	0	0	0	4.73949	0	5.97754	0	2.50387	0	4.65002	3.25344	2.10388	2.01201	0	3.66736	0	3.95626	0	0	0	1.62699	0	13.8255	2.91927	0	4.73892	0	7.15651	0	1.17238	0	0	0	2.44036	3.29012	0
DAPLYSINESYN-PWY: L-lysine biosynthesis I	255.885	273.672	381.307	124.307	116.068	89.6719	16.1405	75.9941	32.1236	147.334	50.5129	208.949	45.6004	15.2189	40.0051	237.944	96.3658	30.5174	316.443	98.5887	253.24	122.307	103.603	130.686	150.179	238.389	396.79	115.803	57.5548	186.339	39.9447	262.325	44.8343	289.203	184.483	180.2	293.864	32.0232	65.8819	78.5745	121.135	238.507	48.3824	51.8666	33.5994	46.4333	84.1223	156.848	290.846
DENITRIFICATION-PWY: nitrate reduction I (denitrification)	0	0	0	0	0	0	0	0	0	0	0	0	0	0	0	0	0	0	2.05594	0	0	0	0	0	1.29422	0	0	0	1.44335	1.17726	0.165301	0.596443	0	0	0	0	0.765271	0	2.88631	0	0.791415	0	0	0	1.65422	0	4.84458	0.529101	3.69799
DENOVOPURINE2-PWY: superpathway of purine nucleotides de novo biosynthesis II	246.77	199.983	345.976	353.241	287.905	318.888	219.041	185.811	289	282.107	315.708	296.587	226.99	337.282	311.305	138.475	279.292	322.268	282.018	424.569	286.329	304.72	243.856	275.797	255.895	267.887	260.583	344.867	298.757	196.327	305.775	350.884	298.955	359.234	241.983	293.441	262.049	262.639	323.414	302.976	313.981	224.296	375.09	400.41	340.812	177.98	374.599	230.022	373.614
DHGLUCONATE-PYR-CAT-PWY: glucose degradation (oxidative)	0	0	0	0	0.851134	0	0	0	0	0	0	0	0	0	0	0	0	0	1.91905	0	0	0	0	0.449948	0.374888	0	0	0	0	0	0	0	0	0	0	0	0	0	0.16163	0	0	0	0	0	0.0996899	0	0.485643	0.268716	0
DTDPRHAMSYN-PWY: dTDP-L-rhamnose biosynthesis I	782.472	762.18	1067.8	791.638	560.271	478.533	707.373	474.807	550.608	362.691	544.197	500.488	1310.57	766.191	669.866	808.91	451.384	804.825	526.914	895.493	364.753	1081.67	546.204	460.384	567.689	351.245	619.439	566.448	793.39	801.308	801.346	789.362	619.313	1056.44	707.246	642.944	756.837	1075.23	677.461	784.805	501.051	619.232	728.762	687.543	727.013	1947.51	876.338	406.822	804.655
ECASYN-PWY: enterobacterial common antigen biosynthesis	0	3.65225	0	0	6.88222	0	0	0	0	31.9075	5.74061	9.36733	0	0	0	0	0	0	19.0992	5.19757	51.1175	1.92793	6.62946	0	60.8295	2.09754	1.80981	0	3.1615	29.3297	0	1.88521	0	0	29.6895	24.6298	8.54187	0	8.86437	1.1401	33.4493	18.594	0	1.80172	2.89239	0	24.7685	30.3046	8.83701
ENTBACSYN-PWY: enterobactin biosynthesis	0	36.9222	0	0	23.8295	0	0	0	16.6254	110.989	26.1135	57.4562	0	0	0	0	0	0	38.3114	10.6005	189.363	0	52.0757	12.2754	79.1311	148.601	10.951	0	7.82726	114.206	0	0	0	0	104.7	0	15.9664	0	34.0097	0	82.273	71.2807	0	12.3667	11.8539	9.98243	31.1978	103.47	18.6343
FAO-PWY: fatty acid &beta;-oxidation I	4.43293	46.5941	1.51729	2.83876	63.3991	24.246	10.2781	13.0443	37.4728	159.798	54.4045	92.7001	3.22109	1.8177	15.7696	2.89898	28.6413	14.6798	56.3377	20.3952	296.991	15.3955	75.7933	26.7803	112.129	148.218	20.7771	18.6395	24.9444	172.632	14.2778	17.6279	10.2894	8.10775	152.612	62.1484	32.2307	4.72506	57.2777	20.0661	88.284	91.4619	17.2775	24.3707	32.4719	26.3753	49.4363	117.863	32.8155
FASYN-ELONG-PWY: fatty acid elongation -- saturated	175.326	184.002	220.585	106.058	93.6388	74.3013	58.3997	18.4005	54.2282	277.899	47.2123	212.831	59.7434	42.5242	33.0391	169.196	64.7468	130.787	226.516	87.019	309.834	75.6597	115.296	79.8953	249.741	310.722	213.603	66.0879	66.263	284.929	24.2744	156.338	20.1746	241.986	283.134	207.009	179.347	35.3174	154.524	99.8948	148.308	227.022	106.131	153.479	81.0714	76.2088	144.812	231.489	186.429
FASYN-INITIAL-PWY: superpathway of fatty acid biosynthesis initiation (E. coli)	153.295	144.88	241.43	77.4546	69.5367	53.7784	39.8997	11.9529	37.2322	262.635	34.1687	195.024	37.3118	28.0084	22.3007	138.386	54.4692	95.0247	192.038	57.3002	301.948	50.9554	93.389	62.7934	227.731	291.137	202.139	47.4092	44.635	209.316	15.6063	132.695	12.9319	246.779	214.725	157.029	153.19	23.0811	121.711	71.8752	119.741	184.999	75.9941	113.325	56.995	52.8169	108.974	242.153	169.558
FERMENTATION-PWY: mixed acid fermentation	24.0817	97.2838	11.9203	26.8357	73.9499	23.7426	9.65305	21.643	26.5964	174.657	59.6463	89.2792	23.2806	2.33155	3.0983	7.88305	49.8428	12.1079	76.6148	59.0055	248.275	30.253	68.8932	70.8151	115.511	196.025	47.1363	44.6458	18.9572	204.635	10.1826	42.0164	7.84668	21.6698	178.178	127.283	131.085	36.6714	66.8932	24.1158	100.004	117.335	9.92777	26.9547	30.195	41.9137	61.55	193.016	46.9245
FOLSYN-PWY: superpathway of tetrahydrofolate biosynthesis and salvage	0	0	0	19.9723	19.7551	0	0	0	29.8073	62.1888	0	25.9674	25.3594	0	47.4879	0	0	0	29.6495	3.67497	112.621	0	50.0755	11.6663	22.9506	69.4921	2.86498	2.2375	10.572	54.13	11.0375	0	0	4.35295	89.3009	6.62483	9.37292	8.9988	68.2924	1.97018	9.22428	44.2352	9.48759	4.19068	17.0763	42.3003	32.7399	11.2552	9.25127
FUC-RHAMCAT-PWY: superpathway of fucose and rhamnose degradation	15.1776	32.6792	0	0	23.6075	65.7188	40.8431	15.9546	31.5631	91.2468	19.1022	57.8604	9.59477	25.4172	11.37	25.8319	36.5378	8.31973	44.4095	38.0649	145.567	8.05819	51.2297	26.8879	114.954	152.891	19.9433	52.9798	35.603	106.19	19.7682	21.1986	35.2547	20.8101	121.805	72.5494	35.1567	4.98966	74.2456	32.0242	62.1986	77.6716	31.5603	24.4661	40.4604	16.3529	52.0468	119.4	11.0072
FUCCAT-PWY: fucose degradation	7.01939	16.6766	3.89551	8.66668	12.6127	58.7409	21.6902	7.72924	45.6525	94.5913	12.6537	39.3909	4.9051	13.2411	19.9082	17.3921	37.1231	3.97133	25.0113	18.8937	97.0724	3.73377	39.933	27.2533	79.9049	139.38	11.767	45.5197	21.8465	99.7943	9.95532	18.9493	20.1748	17.5368	88.6476	55.5911	19.379	2.26957	60.5441	19.0441	41.5914	55.0078	16.032	12.05	20.1677	7.81384	29.1164	94.1965	8.26755
GALACT-GLUCUROCAT-PWY: superpathway of hexuronide and hexuronate degradation	89.1062	111.398	65.0801	43.5229	77.3835	75.8364	113.658	66.7346	101.687	113.907	87.2814	128.788	68.9428	151.346	39.8064	111.588	17.2209	87.0673	77.7154	126.544	199.468	62.9539	85.9852	36.6009	109.694	166.654	56.1813	94.8778	79.6401	114.519	98.9542	58.7415	149.063	76.119	134.165	61.3521	68.3521	60.1347	121.529	86.2177	160.95	108.409	108.493	153.654	129.864	61.8342	118.923	99.6012	43.2799
GALACTARDEG-PWY: D-galactarate degradation I	0	11.3646	0	0	25.0941	6.27946	19.3293	0	9.28514	72.6463	14.6022	27.997	2.11379	0	0	9.3	0	0	21.9869	11.043	175.886	0.757886	33.3579	8.4544	63.1053	190.567	4.41419	3.24883	2.80739	119.312	6.48541	5.52609	13.389	4.83868	72.6818	36.825	9.15622	7.98194	34.8016	5.73774	42.3528	50.6799	4.99439	8.05298	16.4902	5.07774	25.8245	59.8117	15.696
GALACTUROCAT-PWY: D-galacturonate degradation I	71.6709	98.6929	49.3102	41.184	62.4452	94.9759	89.4942	68.248	86.8561	95.5869	69.129	131.082	53.6496	142.828	64.3799	94.4505	31.2852	69.5011	65.7257	103.49	168.839	48.9899	74.3915	56.336	105.841	142.036	55.4527	104.315	66.4363	98.5462	89.1437	52.7474	127.405	94.0627	114.264	57.2522	62.0905	52.728	91.2437	65.8238	152.421	84.294	96.0837	130.114	96.3633	50.7594	94.5329	100.973	39.1645
GLCMANNANAUT-PWY: superpathway of N-acetylglucosamine, N-acetylmannosamine and N-acetylneuraminate degradation	82.6171	78.9197	55.8776	40.7848	97.3561	95.8489	125.512	49.0787	114.681	165.729	114.949	127.111	89.3251	181.452	16.6889	125.383	8.36961	125.717	96.7272	131.391	178.815	59.362	77.5447	40.971	116.314	156.097	67.156	94.097	69.3099	61.3707	91.0578	42.1642	150.233	56.1356	129.593	87.1792	64.0766	72.8974	103.775	64.3255	167.966	97.7451	88.0174	136.517	140.291	62.3356	152.594	111.563	36.8491
GLUCARDEG-PWY: D-glucarate degradation I	0	8.93169	0	0	20.3769	3.60256	15.94	0	8.36008	67.0693	12.3574	25.4238	1.85925	0	0	7.30361	0	0	16.2195	9.49077	116.729	0.720458	26.3406	7.6326	41.6354	105.512	3.83186	2.64149	2.52421	97.5116	5.76628	4.70638	6.16921	3.61944	61.1951	30.5402	8.01447	6.61394	17.1756	4.53197	29.0202	39.2997	4.32753	7.3087	14.5622	4.1208	22.5091	50.728	13.2302
GLUCARGALACTSUPER-PWY: superpathway of D-glucarate and D-galactarate degradation	0	11.3646	0	0	25.0941	6.27946	19.3293	0	9.28514	72.6463	14.6022	27.997	2.11379	0	0	9.3	0	0	21.9869	11.043	175.886	0.757886	33.3579	8.4544	63.1053	190.567	4.41419	3.24883	2.80739	119.312	6.48541	5.52609	13.389	4.83868	72.6818	36.825	9.15622	7.98194	34.8016	5.73774	42.3528	50.6799	4.99439	8.05298	16.4902	5.07774	25.8245	59.8117	15.696
GLUCONEO-PWY: gluconeogenesis I	442.633	407.059	522.607	496.56	277.999	286.863	351.079	337.366	273.228	291.32	274.67	317.334	331.313	307.514	323.323	364.196	300.385	176.041	318.082	293.562	309.565	254.699	320.807	297.25	250.24	308.473	423.533	305.184	295.073	325.933	479.105	418.305	267.192	408.238	304.874	383.142	406.603	175.864	307.65	340.908	292.71	331.314	317.525	215.011	301.815	234.151	242.433	337.94	439.302
GLUCOSE1PMETAB-PWY: glucose and glucose-1-phosphate degradation	0	22.267	0	0	17.1049	13.9213	16.8158	0	17.4746	84.5913	15.6996	57.4384	9.92126	0	5.52363	0	10.265	0	29.2176	39.3697	117.096	3.58677	41.2848	9.0813	23.1819	112.711	8.54234	3.67462	5.99728	92.5612	41.961	9.04442	5.07031	4.96473	96.7941	54.3474	18.8413	8.50887	27.3824	15.1553	53.753	58.2276	8.70131	36.763	13.8826	11.6776	24.8075	91.4797	13.962
GLUCUROCAT-PWY: superpathway of &beta;-D-glucuronide and D-glucuronate degradation	101.941	112.823	90.5091	52.5898	97.279	99.4867	135.192	82.9354	112.953	93.4356	121.187	130.864	84.606	155.665	101.131	129.241	29.1558	112.602	88.4387	140.456	183.035	74.8943	85.1734	54.2963	104.363	146.446	60.7283	115.918	78.1204	95.1575	93.9806	65.7732	173.883	67.9034	113.345	60.9962	68.8211	63.1606	144.937	112.367	165.262	102.429	104.733	153.504	190.224	54.4168	142.518	90.5616	41.9551
GLUDEG-I-PWY: GABA shunt	18.4537	9.45715	0	9.95339	19.9636	51.4882	27.0328	23.1803	45.7802	110.033	22.7443	52.314	11.3185	27.5977	23.0194	24.5971	10.1928	1.47803	31.7145	3.31274	11.3028	10.5641	26.5483	16.3938	75.5051	2.39639	13.0007	56.3639	9.89066	47.6499	10.3692	17.0861	29.2816	5.75298	10.9985	6.55447	18.6761	0	22.6545	35.2304	55.7336	29.9592	58.2082	12.8606	29.6865	6.05762	36.0657	26.7707	1.00519
GLUDEG-II-PWY: L-glutamate degradation VII (to butanoate)	0	0	0	0	0	0	0	0	0	0	0	0	0	0	0	0	0	0	0	0	0	0	0	0	0	0	0	0	0	0	0	0	0	0	0	0	0	0	0	0	0	0	0	0	0	0	0	0	0
GLUTORN-PWY: L-ornithine biosynthesis	354.625	404.662	298.354	248.761	347.912	321.278	463.906	319.415	347.236	224.902	352.272	409.425	358.707	531.175	285.752	507.466	114.341	497.049	333.296	245.374	369.298	265.534	263.021	267.841	356.057	304.967	328.371	357.71	352.717	284.264	403.023	304.589	534.363	316.136	323.546	359.101	382.33	311.084	390.659	348.348	389.981	366.375	415.298	326.135	379.585	178.094	302.604	366.844	259.847
GLYCOCAT-PWY: glycogen degradation I (bacterial)	0	43.3076	0	0	31.915	0	33.0729	0	18.3568	77.7787	30.9081	39.7266	15.1552	0	0	0	20.3111	0	47.7612	74.903	138.552	6.12392	42.8348	0	44.8292	180.063	5.74049	7.32121	11.8821	87.934	78.8202	17.8229	10.0946	3.2461	82.0811	45.516	36.8127	16.6695	38.9915	29.6586	74.684	47.1739	17.2597	70.2707	27.3627	22.0875	30.0362	161.509	27.2405
GLYCOGENSYNTH-PWY: glycogen biosynthesis I (from ADP-D-Glucose)	298.586	358.125	356.484	209.689	268.06	301.725	349.292	159.354	321.024	269.231	382.401	401.743	216.859	364.111	168.017	322.471	133.222	274.506	333.571	228.429	268.751	162.651	193.235	197.368	269.376	296.788	382.678	312.273	203.257	219.426	224.185	241.231	367.526	274.966	235.451	286.892	277.118	170.181	306.824	247.771	307.562	267.417	290.228	323.132	406.872	122.714	278.425	355.687	260.688
GLYCOL-GLYOXDEG-PWY: superpathway of glycol metabolism and degradation	0	1.55279	0	0	12.0802	2.1342	0	0	3.43968	12.5453	1.6301	1.78768	0	0	0	0	1.21396	0	3.74969	1.97545	40.6661	0	5.87812	2.00613	24.393	25.7173	1.61534	2.95021	6.56974	19.0544	0	0.391609	0	4.18984	26.3888	2.35973	3.07662	0	2.00159	2.2961	3.42886	5.01023	3.8972	3.29014	3.82694	1.37632	0.935883	1.31345	0
GLYCOLYSIS-E-D: superpathway of glycolysis and Entner-Doudoroff	63.079	43.778	8.32677	17.6268	91.3737	94.2348	184.028	120.741	93.4684	154.152	83.7583	138.764	35.3459	95.6116	46.947	59.9932	56.7417	2.79534	112.792	177.92	237.208	42.9878	128.791	40.0333	150.966	200.909	95.4967	70.1972	71.81	152.23	126.219	58.6283	82.7306	30.0731	156.984	74.2401	76.7464	22.0102	175.603	133.547	161.781	117.292	156.217	151.43	219.084	82.9403	168.773	158.222	42.7881
GLYCOLYSIS-TCA-GLYOX-BYPASS: superpathway of glycolysis, pyruvate dehydrogenase, TCA, and glyoxylate bypass	0	65.8102	0	0	62.6725	19.3671	0	0	64.2889	192.514	38.0262	117.493	15.3212	0	0	15.0299	27.803	16.5111	76.4131	19.8334	236.839	26.3102	112.375	30.5439	111.303	235.046	22.3285	25.2826	21.5847	199.662	0	16.259	0	12.4568	173.791	115.021	36.0304	0	85.0985	14.3566	100.937	127.592	23.4364	44.6972	43.7502	19.4138	52.3592	156.308	44.5279
GLYCOLYSIS: glycolysis I (from glucose 6-phosphate)	279.303	327.664	146.3	545.253	244.143	406.297	392.276	451.176	334.15	360.678	298.629	355.762	417.718	292.377	431.237	346.27	454.979	269.197	326.501	231.468	381.89	229.826	403.282	440.958	262.499	346.907	361.778	390.5	307.957	292.544	446.802	265.296	321.905	278.41	329.302	254.238	292.515	201.757	330.099	335.817	287.977	277.777	363.171	246.552	317.346	176.692	238.691	276.667	360.706
GLYOXYLATE-BYPASS: glyoxylate cycle	0	26.1875	0	0	28.8121	6.00605	0	0	28.0489	104.041	15.2197	48.7104	6.9014	0	0	12.2686	11.4239	5.49415	31.7842	6.03528	111.988	10.1709	64.6805	13.0006	54.8449	118.631	6.96116	12.5307	10.5868	108.162	1.28832	6.54152	6.0704	10.0744	78.9669	53.1521	11.2981	3.74922	43.5285	4.95335	43.9378	88.4978	9.51161	20.1512	15.8172	9.00461	19.5585	91.5642	17.6696
GOLPDLCAT-PWY: superpathway of glycerol degradation to 1,3-propanediol	0	12.7816	0	12.0833	14.6891	0	1.57367	2.4618	12.6336	0	2.00456	1.08705	4.51329	0	0	0	0	2.25889	9.88721	2.34197	11.8801	2.38245	2.26951	11.689	12.7505	5.28317	8.22515	2.56982	6.02602	27.5201	4.33862	5.15102	1.00589	1.84652	4.19394	56.3566	7.94552	2.80391	13.4553	3.65765	28.5488	3.68492	8.09819	0	6.2546	2.74546	11.6083	88.6513	5.79972
HCAMHPDEG-PWY: 3-phenylpropanoate and 3-(3-hydroxyphenyl)propanoate degradation to 2-oxopent-4-enoate	0	1.74975	0	0	5.11694	0	0	0	3.90562	54.5691	0	19.4814	0	0	0	0	0	0	5.19035	0.432767	228.253	2.14084	21.2267	0	15.1543	0	1.10147	1.79618	0	117.965	0	0	0	0	142.562	16.1465	1.95092	0	11.8698	0	15.9562	21.5855	0	2.87874	3.67542	1.98128	4.44191	31.4075	1.26928
HEME-BIOSYNTHESIS-II: heme biosynthesis I (aerobic)	6.75851	9.26323	0	16.5842	13.1399	8.43922	6.5887	4.24987	10.382	52.3426	12.8871	15.7659	21.2969	0	4.89309	0	4.46311	0	14.2482	17.0719	107.43	3.98812	26.8458	3.47364	54.8174	109.663	4.76838	4.03055	9.39729	60.4235	22.0068	4.33241	4.25636	8.10515	67.3878	22.5032	10.986	2.29586	19.776	5.92982	25.0587	32.2698	9.16748	8.94659	11.0596	19.2874	25.5281	45.4545	18.0832
HEMESYN2-PWY: heme biosynthesis II (anaerobic)	13.3715	18.542	3.78447	10.5934	19.1488	9.38153	19.0354	4.50769	7.20738	45.5377	14.7769	21.188	31.3527	5.70707	5.08649	0	2.81337	10.4284	21.8975	18.0022	88.5746	10.5663	21.4108	4.28773	46.1862	101.392	11.86	14.7795	12.4702	80.1559	20.8329	21.088	10.7961	13.0942	70.6939	32.2598	17.9138	3.84864	30.7887	16.9659	33.7045	45.9396	20.085	15.9336	7.2262	33.5269	26.1219	65.6948	23.2752
HEXITOLDEGSUPER-PWY: superpathway of hexitol degradation (bacteria)	46.0897	92.212	27.4575	36.0813	83.8275	63.4745	34.7983	46.8108	38.8291	240.113	78.4508	148.428	25.2879	33.5295	54.3895	60.9953	55.5018	16.1748	89.3417	58.5116	286.943	45.0931	170.072	62.8106	144.199	256.807	63.7377	61.5714	52.2873	195.482	36.3141	30.3358	40.031	42.2789	191.729	111.155	50.7429	41.7671	147.762	47.9589	157.997	153.719	77.717	54.5269	93.8902	45.5805	98.2178	159.058	61.8502
HISDEG-PWY: L-histidine degradation I	49.4531	90.2839	65.3189	104.899	206.622	215.069	153.587	155.285	158.52	137.522	142.446	96.3061	17.1003	156.031	385.678	115.051	228.619	109.18	95.9144	445.347	61.1369	118.502	242.582	276.062	133.678	121.42	86.8119	188.032	106.538	62.046	99.4079	139.791	86.4211	112.914	67.8481	146.68	113.118	92.5933	183.919	209.051	259.711	69.3585	168.429	289.525	224.566	53.6717	198.296	175.775	164.451
HISTSYN-PWY: L-histidine biosynthesis	523.641	476.802	643.122	475.771	311.835	302.76	424.381	309.441	370.581	217.063	303.17	351.904	569.718	505.369	384.031	585.258	151.233	527.76	370.79	559	287.921	584.583	265.971	302.441	379.234	255.203	445.575	395.865	444.013	362.356	505.476	447.663	491.2	486.42	362.838	360.703	405.745	518.891	434.229	410.987	414.527	412.518	524.943	453.768	423.863	775.12	440.742	290.271	471.526
HOMOSER-METSYN-PWY: L-methionine biosynthesis I	13.6843	42.2166	8.37783	129.949	42.842	19.339	43.0789	8.59266	18.2751	117.424	24.7351	78.0755	152.872	26.1579	21.1839	15.9946	9.04491	14.1389	65.0503	26.5435	158.928	48.3782	45.0179	29.4672	86.1596	126.434	35.6768	17.3902	19.5547	162.062	22.0885	28.1199	25.4992	52.9112	167.642	46.9728	50.9878	20.4489	67.3657	12.5433	52.1802	90.7988	24.6709	44.904	28.8015	34.3751	46.7415	69.1012	91.762
HSERMETANA-PWY: L-methionine biosynthesis III	369.629	377.427	422.689	520.726	230.059	277.165	317.63	217.105	268.885	238.113	226.143	259.429	479.974	283.112	344.089	320.501	201.642	347.219	269.346	286.259	250.668	312.721	265.364	290.975	200.05	232.827	327.435	327.312	304.274	222.267	373.881	340.897	339.795	389.424	264.28	305.236	320.021	393.45	263.661	333.552	237.603	272.064	387.798	273.361	292.829	168.98	291.241	251.726	394.945
ILEUSYN-PWY: L-isoleucine biosynthesis I (from threonine)	1042.6	890.39	1253.1	876.398	621.155	566.651	765.325	524.597	579.973	422.746	632.038	691.009	922.305	936.531	356.979	966.52	334.563	786.521	696.576	798.112	601.716	939.425	392.179	416.623	603.701	599.174	844.68	615.855	728.515	665.729	828.319	806.184	821.5	858.38	680.465	664.715	786.76	819.445	717.279	730.189	682.95	799.372	843.022	677.87	640.566	1212.37	723.792	508.268	778.353
KDO-NAGLIPASYN-PWY: superpathway of (Kdo)2-lipid A biosynthesis	0	0	0	0	0.962304	0	0	0	0	16.1614	0.724925	11.0936	0	0	0	0	0	0	13.8355	0	53.9457	0	3.25652	0	29.7277	21.6739	1.14401	0	0.332576	21.9654	0	0	0	0	29.6864	0	2.5167	0	9.02732	0	20.9631	15.3929	0	2.06674	3.18279	1.04598	18.7709	1.91529	0.674819
KETOGLUCONMET-PWY: ketogluconate metabolism	0	1.30347	0	0	13.4171	5.23307	0.907687	2.76204	6.06788	26.0155	11.9478	9.94507	0	0	0	0	0	0	13.2847	6.57812	70.4724	0	30.1387	4.49703	55.145	145.231	6.35195	0.361212	3.01138	32.0943	3.2454	0.830048	1.10283	0	51.9884	21.2788	2.31059	0	15.7029	0.947898	16.3952	40.1522	4.03263	4.15194	4.56433	5.4316	9.45516	15.8609	6.67933
LACTOSECAT-PWY: lactose and galactose degradation I	3.4314	11.8483	8.51005	1.57728	1.6976	20.4959	5.74298	24.0242	5.22685	8.02287	9.30653	6.53549	11.2126	5.56509	2.14897	0.485914	1.07427	1.63531	3.33584	3.18871	2.20719	4.33131	9.33324	20.7903	5.98295	2.38618	3.09941	14.3444	3.59872	1.79547	3.34145	4.043	9.06458	5.38033	4.39358	1.67316	1.92638	5.52073	20.9241	6.70893	5.33621	2.3217	7.64753	3.14634	7.16983	12.4846	7.84477	7.40127	2.82421
LPSSYN-PWY: superpathway of lipopolysaccharide biosynthesis	0	0	0	0	0	0	0	0	0	29.206	2.83756	14.5668	0	0	0	0	0	0	2.05052	0	20.3376	0	5.65573	0	1.24939	27.2664	0	0	0	16.9615	0	0	0	0	25.6308	0	0	0	2.14458	0	0	24.7648	0	0	2.46386	0	0	0	0
LYSINE-AMINOAD-PWY: L-lysine biosynthesis IV	0	0	0	0	0	0	0	0	0	0	0	0	0	0	0	0	0	0	0	0	0	0	0	0	0	0	0	0	0	0	0	0	0	0	0	0	0	0	0	0	0	0	0	0	0	0	0	0	0
MET-SAM-PWY: superpathway of S-adenosyl-L-methionine biosynthesis	30.7437	88.0608	19.1776	192.743	91.6276	40.778	89.237	18.3303	39.9404	194.357	54.4059	147.041	215.401	57.7895	41.0055	35.7153	20.2738	29.9627	129.752	55.2219	242.968	89.8309	89.9728	63.0438	150.058	222.265	77.0431	38.3224	41.704	231.743	47.5975	60.5844	54.3353	106.455	254.001	96.8346	105.545	42.1622	124.175	27.5936	104.77	168.467	53.5383	84.6435	61.1254	67.6745	94.6634	132.664	169.326
METH-ACETATE-PWY: methanogenesis from acetate	10.4423	15.0173	6.124	4.31649	25.9726	47.7991	43.7508	35.9849	43.4538	21.2696	43.5885	14.9443	8.66843	14.5194	31.4455	22.7265	53.4606	16.1846	37.2765	2.32814	24.1101	7.71764	44.4616	61.6331	10.1722	11.9865	50.7315	33.3966	17.8412	5.97144	37.4608	47.3032	23.2521	12.4563	5.73456	22.6858	40.3134	11.3944	14.0955	30.8716	20.3189	16.3281	10.9772	3.58247	15.2965	7.64587	6.2979	35.2755	28.8365
METHANOGENESIS-PWY: methanogenesis from H2 and CO2	0	0	0	0	0	0	0	0	0	0	0	0	0	0	3.73958	0	0	0	0	0	0	0	0	0	0	0	0	0	0	0	0	2.43993	0	0	0	0	0	0	0	0	0	0	0	0	0	0	0	0	9.7123
METHGLYUT-PWY: superpathway of methylglyoxal degradation	0	0	0	0	0	2.30564	0	0	10.8407	41.4246	6.65333	22.7094	0	0	0	7.33567	0	0	2.22634	38.7046	74.6089	7.21592	19.5719	0	24.242	64.8392	4.48365	7.72404	5.67893	56.5908	1.14709	0	1.35898	0	41.7967	0	0	1.06775	8.89544	0	20.0386	19.434	17.9014	9.5644	18.0515	1.15818	18.7602	0	0
METSYN-PWY: L-homoserine and L-methionine biosynthesis	26.7377	78.0599	16.5393	202.469	79.5814	37.27	79.5725	16.8681	35.2732	183.343	47.3355	134.097	223.335	50.1171	40.5522	31.0726	17.7139	27.6044	114.758	51.126	235.906	87.1627	81.783	56.248	145.418	203.551	67.2577	33.8328	37.6351	232.583	42.3875	53.3169	48.8111	96.0193	247.025	86.9008	93.1663	39.2276	119.037	24.4295	94.6528	153.633	47.3452	82.6642	54.4625	62.7469	84.7661	121.179	155.877
NAD-BIOSYNTHESIS-II: NAD salvage pathway II	1.47554	11.8694	2.29556	7.45419	13.3087	25.073	0	24.2483	0	46.4627	8.96122	13.1732	5.89344	43.974	20.5879	1.51877	15.3485	4.05604	27.1127	133.871	38.7485	12.4637	30.8003	11.487	55.0842	56.7365	21.7802	23.2689	7.16963	38.6161	34.1117	6.92674	7.97635	9.19429	45.2444	20.4158	6.4593	1.74825	13.5485	3.67547	66.1127	27.923	14.3829	105.115	79.3965	11.5862	28.7367	21.0097	19.5432
NAGLIPASYN-PWY: lipid IVA biosynthesis	43.7798	120.085	47.7154	54.071	67.2483	24.1769	105.58	20.6929	44.2187	194.272	56.7074	105.633	25.7496	42.5258	16.3144	19.246	30.5199	17.9962	98.9744	112.761	216.615	11.3454	82.1144	21.8951	133.896	196.988	112.424	28.3093	21.3244	200.188	64.2797	34.7822	16.0922	21.3979	219.569	91.9488	54.5605	16.8679	104.177	76.2823	108.997	156.337	87.1323	147.147	124.783	45.418	66.9583	127.152	54.1737
NONMEVIPP-PWY: methylerythritol phosphate pathway I	77.6443	73.6752	39.9252	53.5232	12.2738	25.6897	0	0	32.24	0	0	6.33938	62.1815	0	0	14.836	36.8636	22.159	4.89365	137.709	41.7393	63.1986	41.8217	19.3477	28.1943	29.4702	5.95943	44.2408	7.15965	4.3589	73.0122	79.8264	8.11963	31.0285	67.7263	24.6941	40.2407	49.1241	25.5134	34.8026	34.217	63.4006	22.8104	7.91911	0	1.70494	1.29819	44.1123	66.7009
NONOXIPENT-PWY: pentose phosphate pathway (non-oxidative branch)	369.334	407.873	559.54	241.047	283.188	296.757	298.108	164.243	239.788	364.629	274.111	357.277	162.154	343.715	189.277	364.598	232.402	152.681	405.555	127.586	405.856	191.49	258.516	246.891	237.338	427.606	516.235	256.832	191.652	341.012	197.598	359.251	201.495	376.347	301.076	392.913	388.162	112.325	267.373	162.549	228.412	354.896	260.334	199.586	203.192	91.1349	170.934	424.468	364.044
OANTIGEN-PWY: O-antigen building blocks biosynthesis (E. coli)	432.949	417.771	523.345	262.861	133.924	352.67	253.2	129.635	232.384	193.269	223.018	324.507	180.17	124.613	230.059	397.789	136.362	361.944	358.017	176.639	184.211	227.075	211.925	180.467	234.886	214.929	450.461	349.642	267.85	258.481	188.096	298.82	306.28	415.014	262.706	267.243	365.886	292.706	256.186	200.323	215.221	276.274	238.797	206.895	210.27	147.894	211.391	277.678	368.027
ORNARGDEG-PWY: superpathway of L-arginine and L-ornithine degradation	0	21.0107	0	0	13.3941	0	0	0	11.3528	114.406	1.29487	51.691	0	0	0	0	0	2.67841	7.82494	0	124.405	0	6.56498	4.77555	17.8115	0	2.80955	0	2.32213	84.7526	0	4.79644	1.19213	0	102.43	39.2818	6.38001	0	19.1293	2.35433	29.0679	49.8378	3.0168	6.89059	6.62846	4.59389	9.21826	80.0414	7.26961
ORNDEG-PWY: superpathway of ornithine degradation	0	35.1364	0	0	0	0	0	0	16.0015	110.022	19.6458	62.9276	0	0	0	0	0	6.34628	17.8577	0	221.806	0	40.7551	9.96001	36.5387	0	8.21704	0	14.1005	126.419	0	8.90166	7.97629	0	187.6	30.2038	10.0198	0	22.9812	11.1089	27.9499	73.8756	6.42109	14.9509	11.5004	10.3585	16.5794	78.5884	9.08719
P101-PWY: ectoine biosynthesis	0	0	0	0	0	0	0	0	0	0	0	0	0	0	0	0	0	0	0	0	0	0	0	0	0	0	0	0	0	0	0	0	0	0	0	0	0	0	0	0	0	0	0	0	0	0	0	0	0
P105-PWY: TCA cycle IV (2-oxoglutarate decarboxylase)	0	65.7577	0	11.3782	60.2981	17.6607	0	0	34.9422	124.458	30.4474	99.8427	11.8861	15.5124	0	14.7861	17.9725	11.067	62.71	11.8989	132.143	18.6095	63.744	27.5043	85.3832	150.306	17.1631	13.5965	17.4734	123.839	13.9536	21.0002	9.80338	13.5856	94.8339	110.303	41.9091	0	58.4265	14.6567	78.5468	98.3086	32.6351	30.0586	23.469	16.2628	39.5595	137.866	36.6813
P108-PWY: pyruvate fermentation to propanoate I	47.6	74.9252	50.2255	42.5488	24.2865	32.9436	74.4745	46.837	3.46385	22.8041	17.5112	79.8005	22.3208	55.7298	47.21	80.6152	38.4845	24.22	57.9815	52.6612	41.1059	23.9639	26.6663	51.4562	46.0174	38.0901	105.384	28.9641	51.7295	37.6185	28.2858	31.3919	11.4491	35.5902	13.8647	58.9174	60.517	5.54824	80.8313	6.18364	71.0489	37.7298	44.5167	23.1328	59.0032	14.7475	33.2295	41.4085	44.6685
P122-PWY: heterolactic fermentation	0	1.50634	0	0	3.63942	0	0	0	0	10.3163	9.82459	4.4835	11.7941	0	0	1.69068	0	0	32.4642	8.4433	57.0107	0.619085	7.27104	4.75528	66.8396	32.4719	0.65513	0	3.31535	52.6802	0	12.9736	6.1575	0.841132	28.1693	24.9843	14.6826	5.41178	17.1427	6.27155	24.0134	22.0883	0.722211	2.52472	8.8759	21.4073	28.9909	51.5019	11.9934
P124-PWY: Bifidobacterium shunt	1.35278	2.7382	0	0	2.12706	1.51131	7.26308	6.00275	2.47685	0	1.9245	1.74997	18.3415	2.29622	4.79627	1.97471	0	9.54653	2.64465	43.6117	0.681403	1.32181	2.68825	8.71221	5.07419	0.821107	4.24705	24.9974	5.82572	0.503897	1.44393	0.688104	7.30056	1.46509	0.379282	2.04509	2.02673	1.56732	5.64095	4.21234	11.3921	0.776153	5.33906	2.88601	5.71248	0	7.75486	3.82661	1.25809
P125-PWY: superpathway of (R,R)-butanediol biosynthesis	0	3.21642	0	0	2.63372	3.45117	0	0	0	0	0	0	4.11568	0	0	0	0	0	0.548834	0	0.059354	0	0	1.90961	1.17679	0.501189	0	3.9041	1.27105	1.21923	0.771558	0.96899	0.873185	0	0	1.86252	0.966488	0	3.34225	0.572332	0.425292	0.283541	0.903264	0	2.85365	1.97744	1.4784	2.01211	0.708485
P161-PWY: acetylene degradation	11.7757	12.1542	3.25067	13.3137	27.6521	10.4608	7.75191	6.41593	25.2604	120.66	34.5171	50.9585	5.85861	1.17283	3.87663	3.95447	93.1908	15.3081	34.4441	11.0382	255.716	3.88172	69.0987	87.9276	62.888	47.7013	21.8763	15.1917	7.70149	159.521	11.0223	8.08899	7.89802	2.09257	188.258	37.2	88.6434	12.4609	30.5377	12.3395	60.4447	63.3119	14.2913	21.569	13.3386	9.74915	22.8221	65.1708	22.5364
P162-PWY: L-glutamate degradation V (via hydroxyglutarate)	2.60347	11.7319	6.92131	5.73969	25.496	28.7032	18.4469	13.7167	15.982	8.44065	33.5291	19.7052	3.46812	8.88384	14.1323	6.86854	9.26728	8.24193	13.007	2.87733	9.97459	10.1979	18.8716	29.6109	18.5713	12.4421	16.2257	22.2268	15.5997	9.63666	11.4642	6.28485	17.3201	2.49729	4.95573	19.8615	14.2999	9.35427	29.134	16.5865	21.5134	6.79761	21.3036	5.04856	16.7961	2.51963	17.1946	15.6396	0
P163-PWY: L-lysine fermentation to acetate and butanoate	0	1.41326	0	2.19479	6.3421	24.6404	2.2926	3.2094	13.6792	10.5099	4.34146	2.12704	0	0	0	0.697738	59.2918	0	6.31372	1.71772	0.447283	0	8.07366	14.573	0.711463	2.9607	4.73696	5.50168	4.39692	0	1.57249	0.64874	0.802145	0.618717	0	0	1.57091	0	0.769232	1.31991	7.10411	0.506245	0.864907	0.220853	1.88438	0.518227	0	0.787198	0.435623
P164-PWY: purine nucleobases degradation I (anaerobic)	26.9638	30.4699	7.41912	19.0608	44.997	21.3301	35.525	36.6434	68.8725	75.3591	62.1883	67.6446	0	19.067	47.8272	28.2377	55.0559	31.3265	28.1351	21.0508	42.8164	21.8792	73.8037	78.9694	46.2758	68.6935	30.7124	28.9911	41.5543	40.5749	24.5642	20.3498	30.5024	28.2578	21.5682	24.7318	33.586	23.2335	47.553	41.1507	52.8229	39.2808	25.7984	69.8814	35.9369	22.4972	37.9517	62.6419	34.1398
P165-PWY: superpathway of purines degradation in plants	0	0	0	0	0	0	0	0	0	0	0	0	0	0	0	0	0	0	0	0	0	0	0	0	0	0	0	0	0	0	0	0	0	0	0	0	0	0	0	0	0	0	0	0	0	0	0	0	0
P185-PWY: formaldehyde assimilation III (dihydroxyacetone cycle)	1.79067	10.8158	0	0	1.21218	3.97937	2.64744	3.54543	0	0	3.67147	2.1371	0	0	0	2.25587	2.33414	11.0118	21.4785	1.57822	9.60028	4.02982	4.66674	13.9537	19.5714	2.96553	14.0129	1.63278	2.32071	37.162	1.22899	7.55595	1.0608	1.31995	3.21955	55.9799	9.93142	0.258536	5.77102	2.93651	51.972	3.14957	2.31235	1.34386	1.64659	1.48178	14.8981	114.258	7.89343
P221-PWY: octane oxidation	0	4.54442	0	0	3.78464	0	0	0	0	7.52936	2.26272	5.70775	0	0	0	0	0	0	9.86776	0.694514	15.1392	0.329098	5.36948	1.52936	2.1868	3.83543	2.19635	0.574528	0	19.1142	0	0.882185	0.709941	0	7.73741	11.8324	3.27908	0	4.98547	2.22953	16.4927	6.20188	2.26773	0.438919	1.67474	1.36379	7.3388	33.1316	1.99456
P23-PWY: reductive TCA cycle I	0	84.8951	16.2025	26.4713	25.0363	2.63067	6.55679	4.42184	3.87114	6.79517	6.68802	82.1669	25.0374	0	0	8.81464	36.7385	4.74811	52.2875	0.982343	41.8358	32.2491	30.8605	45.2343	11.783	48.2922	35.4499	39.3059	2.76936	13.3379	8.65368	57.552	6.72946	32.0589	25.5356	82.6645	46.3717	5.73132	24.7213	5.87313	31.2247	31.9496	7.95102	2.46639	6.75622	19.2701	0	53.5246	53.0114
P241-PWY: coenzyme B biosynthesis	0	0	0	0	0	0	0	0	0	0	0	0	0	0	0	0	0	0	0	0	0	0	0	1.43422	0	0	0	0	0	0	0	0	0	0	0	0	0	0	0	0	0	0	0	0	0	0	0	0	2.06124
P4-PWY: superpathway of L-lysine, L-threonine and L-methionine biosynthesis I	37.1776	92.575	24.3595	8.65057	61.031	31.4585	15.9502	5.76422	32.4863	140.477	28.3747	121.681	43.3433	2.78563	9.28244	26.4304	0	29.9557	97.6515	71.9937	210.902	18.4865	61.6486	30.2901	131.074	165.972	31.0414	42.9205	26.7074	170.461	14.7715	13.0286	20.6834	28.1975	152.739	106.55	64.3695	8.75116	59.3845	30.499	104.175	115.369	34.135	40.7132	36.8474	38.8348	69.5483	126.814	102.281
P42-PWY: incomplete reductive TCA cycle	63.6238	78.311	50.0912	99.7518	43.9508	72.7826	74.425	34.0171	78.4645	68.4247	43.7281	83.1768	52.7782	50.493	89.3344	87.091	97.0053	26.079	92.6966	14.2131	41.4753	40.9574	69.1131	79.6716	37.7752	80.1311	134.372	86.5128	34.9037	20.6486	35.3322	94.8452	51.2635	89.0593	23.4439	63.5406	91.0207	13.8461	38.6187	57.9195	34.4826	48.9001	60.031	11.3371	18.2096	21.8953	28.3032	52.0163	103.946
P441-PWY: superpathway of N-acetylneuraminate degradation	40.5426	41.7442	12.3982	42.1045	73.9605	37.2795	32.9556	23.5919	75.983	197.336	88.857	125.697	45.9263	23.2084	17.2841	22.598	25.3727	50.1909	90.6264	40.5031	236.219	14.9272	126.247	81.0778	140.12	184.801	65.2071	49.2582	46.8645	127.241	39.7609	33.8857	40.4324	8.46967	175.789	89.6891	104.98	45.5538	87.0483	41.4002	135.769	123.877	48.9792	64.8445	48.1728	54.0204	74.1374	131.164	57.2384
P461-PWY: hexitol fermentation to lactate, formate, ethanol and acetate	14.3046	34.4864	6.20578	25.4729	35.2308	16.4411	7.86781	15.3078	10.2299	304.428	41.5405	102.176	5.77254	2.02302	60.9525	7.02005	42.2478	5.41849	41.6703	12.5763	409.009	12.9982	132.909	35.6057	80.715	228.882	30.5624	30.4493	21.8899	243.599	9.68981	9.12161	13.8043	8.12904	158.412	73.7624	30.0279	19.158	73.7245	14.4428	79.0065	133.455	17.1855	15.4906	34.6076	12.4343	38.8193	142.14	40.4543
P562-PWY: myo-inositol degradation I	0	0	0	0	0	0	0	0	0	0	0	0	0	0	0	0	0	0	3.53061	1.73174	0	0	4.12119	0	1.34142	0	8.03463	0	0	0	0	0.418641	0	0	0	2.62281	5.14835	0	0	4.39566	1.47657	3.30379	0	0	0	0	2.76961	0	8.81222
P621-PWY: nylon-6 oligomer degradation	0	0	0	0	0	0	0	0	0	0	0	0	0	0	0	0	0	0	0	0	0	0	0	0	0	0	0	0	0	0	0	5.19821	0	0	0	0	0	1.71814	1.96956	0	0	0	0	0	0	1.80599	0	0.337623	0
PANTO-PWY: phosphopantothenate biosynthesis I	484.321	440.844	536.056	362.142	401.135	235.548	422.204	327.118	259.717	271.09	298.638	309.025	386.457	506.456	280.284	432.702	215.766	401.652	347.561	622.015	329.547	365.196	275.307	246.686	374.221	329.313	417.457	284.554	417.301	282.491	454.274	419.168	294.039	406.894	292.002	360.713	404.001	445.671	387.505	350.451	395.634	398.072	437.333	532.902	372.712	290.492	487.714	289.774	421.5
PANTOSYN-PWY: pantothenate and coenzyme A biosynthesis I	516.75	471.037	589.828	386.93	396.809	266.843	391.917	319.963	283.184	212.709	324.893	309.256	372.785	497.126	219.016	462.9	246.411	436.755	395.859	612.912	305.009	429.329	293.359	248.214	385.166	306.175	449.237	313.178	414.16	296.652	468.494	461.764	353.454	434.527	335.281	401.186	406.718	508.04	390.9	378.125	399.056	419.043	479.426	519.766	399.002	400.884	471.622	310.672	436.369
PENTOSE-P-PWY: pentose phosphate pathway	39.7929	28.6859	5.24837	11.1243	68.4796	106.172	136.921	95.7019	98.2654	212.856	78.3061	136.149	21.6691	126.624	40.7539	45.2699	61.3431	0	111.262	152.715	191.332	28.6545	104.73	32.3894	144.574	185.035	82.4321	80.1386	71.4109	138.302	93.1125	42.2209	72.1018	19.1931	105.861	51.7822	58.5715	14.1979	160.207	99.2948	123.135	105.846	141.615	198.1	165.559	67.0177	167.549	145.577	22.0524
PEPTIDOGLYCANSYN-PWY: peptidoglycan biosynthesis I (meso-diaminopimelate containing)	751.495	674.61	878.304	766.023	577.266	626.537	585.015	552.968	585.391	390.694	592.387	534.143	757.299	610.065	655.11	723.717	448.114	727.126	566.167	625.602	493.561	857.993	491.103	701.366	473.005	446.632	722.739	637.335	666.943	587.823	726.601	699.164	626.279	737.967	602.395	627.095	696.921	852.316	564.105	608.415	523.085	591.741	709.467	543.65	526.442	1180.01	518.703	505.089	715.663
PHOSLIPSYN-PWY: superpathway of phospholipid biosynthesis I (bacteria)	272.279	306.861	224.384	145.081	225.42	169.024	182.077	225.912	73.6736	231.081	129.523	202.968	302.075	46.3462	129.455	372.1	44.2667	241.186	147.427	260.847	360.269	248.49	166.811	106.535	237.526	329.63	267.872	123.816	299.376	343.433	300.161	238.253	140.624	250.245	345.941	282.053	220.22	231.158	231.478	294.981	171.636	276.788	144.054	271.8	227.512	194.996	197.095	212.329	192.209
POLYAMINSYN3-PWY: superpathway of polyamine biosynthesis II	16.8831	16.8138	24.3356	32.8853	5.90928	55.3395	40.248	18.1549	37.5369	41.4876	18.4765	49.7645	7.95146	23.2149	20.4536	25.7851	0	48.8003	41.1064	3.84032	17.6171	11.2313	18.3976	20.5749	13.7513	18.3749	23.1093	33.6227	26.7305	10.4699	21.6219	28.8976	27.7228	20.0417	31.8414	41.065	26.9503	25.8989	46.5401	32.2752	11.0288	25.3477	36.0341	49.1198	11.2498	15.6266	18.2842	88.437	20.0876
POLYAMSYN-PWY: superpathway of polyamine biosynthesis I	32.2122	70.1844	33.3471	37.4685	71.3962	87.8184	50.7125	26.6472	71.1605	132.222	68.3427	148.956	33.4266	46.2282	37.5569	34.1306	13.9702	51.1893	64.9417	22.7863	163.38	17.1528	71.926	32.114	84.0887	217.054	68.5973	77.7413	43.1601	133.499	21.1148	38.2745	55.7804	40.8311	130.614	83.612	39.7928	27.5192	75.4484	44.3372	81.9432	99.3759	51.1651	60.5061	43.0053	33.928	35.5725	180.249	51.7019
POLYISOPRENSYN-PWY: polyisoprenoid biosynthesis (E. coli)	19.9687	14.6248	3.59686	3.42857	20.7137	30.1332	32.4623	22.5957	11.1785	100.212	10.8553	59.6652	3.69102	31.0346	0	16.9316	23.5333	4.12746	41.8702	101.817	105.267	21.3246	38.3752	15.0907	68.0686	105.577	29.6284	23.7833	23.739	85.7398	34.7701	17.472	25.3768	5.89613	59.4813	36.6983	25.0291	8.74468	48.2447	32.1829	54.6391	43.2243	38.4962	81.9457	72.6399	27.121	112.099	62.558	20.3771
PPGPPMET-PWY: ppGpp biosynthesis	25.8005	19.6785	36.2431	52.9953	22.2315	18.6494	0.768188	2.55005	10.473	22.1246	7.7548	17.9691	61.3804	13.1481	2.75778	5.94286	0	42.4739	37.5903	8.0053	62.2233	46.343	23.771	15.0197	54.2725	42.8498	9.55877	14.9948	3.63167	44.0198	61.9989	43.4579	11.8544	47.4125	51.8323	51.485	26.9663	38.4297	15.5733	32.3522	43.6033	40.0453	10.6873	6.83819	16.756	51.5398	28.0542	46.3738	65.2177
PROPFERM-PWY: L-alanine fermentation to propanoate and acetate	0	4.43985	0	0	0	0	12.7768	0	0	0	9.3821	3.38207	0	3.46885	0	0	0	0	0	0	3.771	0	1.69496	6.88098	0	1.43794	5.21116	5.16344	0	0	5.64967	0	4.2433	0	2.23291	1.11587	0	0	0	4.29268	3.30637	0.725868	7.87963	0	6.12622	0	1.88497	0	0.999224
PROTOCATECHUATE-ORTHO-CLEAVAGE-PWY: protocatechuate degradation II (ortho-cleavage pathway)	0	10.9705	0	0	0	0	4.2547	0	0	0	0.467558	0.358526	0	0	0	0	0	0	18.2444	0	7.93381	0	1.90122	0	1.78897	0	0.227277	0	2.59247	7.6639	0	2.20204	0	0	1.55829	24.2995	6.59334	0	3.40085	0.958904	20.788	2.24256	0	0	2.07329	0.107589	3.53241	43.3999	0
PRPP-PWY: superpathway of histidine, purine, and pyrimidine biosynthesis	3.07792	19.9787	0	32.7055	88.1894	139.108	131.947	104.569	141.024	204.94	117.863	111.536	10.8954	124.156	113.05	22.9757	28.0252	55.7547	106.475	58.3839	250.338	48.4135	124.244	36.8607	195.213	19.2835	71.2638	251.303	73.3778	171.603	49.466	87.5994	119.169	87.5211	185.015	135.342	66.3081	44.8263	156.08	109.451	167.004	166.455	126.971	163.699	90.7035	25.4466	105.708	182.065	112.546
PWY-101: photosynthesis light reactions	0	0	0	0	0	0	0	0	0	0	0	0	0	0	0	0	0	0	0	0	0	0	0	0	0	0	0	0	0	0	0	0	0	0	0	0	0	0	0	0	0	0	0	0	0	0	0	0.415585	0
PWY-1042: glycolysis IV (plant cytosol)	988.285	878.835	1069.71	995.894	762.128	716.099	791.245	788.254	667.124	504.27	684.411	615.787	931.54	865.55	717.604	940.638	738.712	905.539	675.666	681.54	563.599	859.629	632.463	724.637	624.593	573.509	829.991	711.83	781.582	639.46	918.962	757.613	811.305	803.094	655.399	756.061	816.518	929.076	612.976	742.314	659.854	702.495	801.653	714.16	712.943	1194.26	769.587	676.858	780.021
PWY-1269: CMP-3-deoxy-D-manno-octulosonate biosynthesis I	406.072	310.037	487.424	383.563	133.994	64.237	100.348	150.722	51.1429	158.566	73.862	131.385	416.657	67.7937	61.6243	248.938	32.8594	192.159	230.486	186.739	238.095	431.431	125.248	81.296	107.249	230.486	326.633	45.3669	270.342	344.534	235.699	275.93	81.945	351.163	351.441	244.23	280.984	378.876	118.601	225.264	93.8413	282.177	60.4687	171.03	169.116	725.145	110.257	143.226	357.961
PWY-1361: benzoyl-CoA degradation I (aerobic)	0	0	0	0	0	0	0	0	0	0	0	0	0	0	0	0	0	0	0	0	0	0	0	0.978987	0	0	0	0	0	0	0	0	0	0	0	0	0	0	0	0	0	0	0	0	0	0	3.1367	0	0
PWY-1501: mandelate degradation I	0	0	0	0	0	0	0	0	0	0	0	0	0	0	0	0	0	0	0.927689	0	0	0	0	0	0	0	0	0	0	0	0	0	0	0	0	0	0	0	0	0	4.85029	0	0	0	0	0	2.28454	0	0
PWY-1541: superpathway of taurine degradation	0	0	0	0	0	0	0	0	0	0	0	0	0	0	0	0	0	0	0	0	1.10742	0	0	1.38592	0	0	0	0	0	0	0	0	0	0	0	2.10026	1.89432	0	0.79231	0	2.77766	0.582436	0.317232	0	0	0	0	14.148	0
PWY-1861: formaldehyde assimilation II (RuMP Cycle)	0	1.26087	0	0	1.1229	1.2846	6.54649	5.84285	4.68939	0	0	0	0	0	0	0	0	0	9.98586	7.19238	27.2824	0	18.7583	9.67977	4.50993	247.38	2.16097	21.6263	18.5554	31.9971	6.63799	12.3594	0.421927	0	0	21.2243	0.707356	3.38335	19.3854	9.21025	10.5078	0.277838	10.5204	0	6.01009	0	2.33064	28.433	31.7917
PWY-2221: Entner-Doudoroff pathway III (semi-phosphorylative)	0	0	0	0	0	0	0	0	0	0	0	0	0	0	0	0	0	0	0.816945	0	0	0	0	0	0	0	0	0	0	0	0	0	0	0	0	0	0.733998	0	0	0	23.7005	0	0	0	0	0	0	0	0
PWY-241: C4 photosynthetic carbon assimilation cycle, NADP-ME type	0	59.8967	7.17475	9.46968	41.7479	15.1116	3.9661	14.3971	16.8069	151.604	38.7486	59.8329	15.615	0	0	3.45803	21.1899	7.23403	48.2403	55.0493	227.06	18.8843	48.1136	25.7632	94.4241	143.21	16.7131	29.585	12.556	202.164	6.4202	26.3425	4.91002	13.0802	189.642	85.4049	22.729	23.0913	48.3986	16.047	76.4347	83.9547	5.62038	19.0807	19.9812	35.6207	48.7221	141.188	23.7788
PWY-2723: trehalose degradation V	0	22.692	0	0	15.7385	0	16.9909	0	9.33444	39.5602	15.2271	20.4475	7.76994	0	0	0	9.61185	0	25.2161	43.0064	75.2026	3.11074	22.4181	0	23.5336	102.638	2.88408	3.68778	6.07892	48.9556	46.1145	9.19486	5.07177	1.63113	45.235	23.6714	19.3716	8.78148	20.4987	15.3802	38.8607	24.9263	8.81294	36.7236	13.9078	12.2559	15.5331	94.6931	14.2264
PWY-2941: L-lysine biosynthesis II	32.3018	1.38205	16.8043	11.6375	12.8272	96.0918	81.6269	39.2933	113.121	110.42	47.364	119.211	44.7232	33.3204	51.0924	0	33.2873	23.4286	49.4905	200.773	35.4181	31.1331	63.7572	100.32	42.1146	15.9149	74.9778	75.0221	82.0533	36.6017	41.8601	120.422	88.3254	41.3118	17.5218	50.967	13.8973	15.2216	207.259	70.6713	29.4626	48.9653	41.0343	30.8025	164.274	69.0726	164.24	12.7827	19.4863
PWY-2942: L-lysine biosynthesis III	619.125	518.749	767.505	642.827	444.637	377.085	492.392	434.107	415.259	322.031	390.819	388.775	545.401	553.404	385.554	549.553	333.712	572.91	432.195	628.045	365.104	622.848	311.811	524.82	402.556	344.948	569.235	478.824	497.76	434.705	591.219	537.068	425.443	591.653	453.005	458.536	537.693	681.31	462.992	469.223	368.205	464.147	533.7	463.937	409.304	847.458	436.772	399.475	564.463
PWY-3001: superpathway of L-isoleucine biosynthesis I	401.561	377.028	514.69	334.283	362.018	346.922	363.104	357.911	330.293	283.667	336.793	324.106	350.633	485.513	320.3	410.348	298.562	422.683	394.839	616.624	339.068	318.985	302.556	297.362	336.298	365.457	444.536	313.237	392.409	314.955	384.301	362.518	363.312	363.159	331.932	382.206	400.619	342.719	389.649	416.517	384.033	363.881	405.429	479.813	423.52	306.031	339.342	368.469	354.468
PWY-3781: aerobic respiration I (cytochrome c)	0	0.339878	0	0	0	0	0	0	0.410847	2.90485	0	0.738696	0	0	0	0	0	0	0.19644	1.30202	0	0	0.445618	0	0.389681	1.21016	0.290185	0	6.36331	0	3.06784	2.64899	0	0	0.414054	0	5.29389	0	1.05041	0	1.66355	2.62746	0	0.464697	0.652458	0	0	0	0
PWY-3801: sucrose degradation II (sucrose synthase)	0	7.97312	0	0	22.8148	0	0	0	0	0	0	0	0	0	0	0	0	0	0	0	0	0	9.03833	0	2.68063	0	0	0	0	14.0433	0	9.58641	0	0	7.38169	12.9493	7.16588	0	5.43786	0	39.3484	0	0	0	0	0	0	85.9949	7.12644
PWY-3841: folate transformations II	667.618	621.269	782.503	700.4	631.96	671.939	605.302	601.145	668.433	364.143	653.176	553.995	536.629	626.848	879.385	615.241	681.308	553.725	530.039	674.878	382.802	581.201	592.171	793.935	446.797	422.787	713.546	724.471	551.151	319.882	631.616	617.072	560.593	604.384	414.488	551.146	599.988	661.638	554.673	528.292	472.089	453.807	671.083	565.748	528.521	436.199	502.308	501.589	619.074
PWY-4041: &gamma;-glutamyl cycle	24.8019	33.9495	11.2967	10.4898	30.9779	27.8507	0	10.051	29.2337	178.023	29.9038	74.4967	10.7489	10.9141	5.45693	9.42029	13.737	29.6207	35.5043	49.3979	172.99	14.3577	54.1879	6.94712	82.0249	130.413	21.5385	19.3658	31.4796	123.147	28.8189	25.508	30.7917	10.7237	105.726	38.9666	20.461	31.9166	51.3702	10.0271	58.6716	70.0419	21.6055	56.8936	54.8356	29.9546	52.794	95.4964	17.0766
PWY-4242: pantothenate and coenzyme A biosynthesis III	482.675	475.025	534.949	358.453	426.195	313.627	441.514	324.122	362.845	188.532	412.438	334.991	336.634	583.293	195.079	484.999	312.4	474.08	471.038	632.213	309.106	370.419	307.767	266.928	413.596	268.513	475.13	398.544	401.044	251.279	458.071	447.266	542.609	405.054	309.223	447.965	412.091	465.039	430.436	379.499	501.445	415.468	548.288	529.902	507.461	310.652	476.436	352.297	410.932
PWY-4321: L-glutamate degradation IV	0	0	0	0	12.8596	0	0	0	0	0	0	0	0	0	0	0	0	0	6.34356	0	0.446692	0	1.09457	0	8.21471	0	1.9967	0	1.24611	3.15749	0	0	0	0	1.03864	6.22744	1.06602	0	1.32405	2.49606	20.2212	0	0	0	0.124188	0	0	19.7183	0.509577
PWY-4361: S-methyl-5-thio-&alpha;-D-ribose 1-phosphate degradation	0	0	0	0	1.29972	0	0	0	0	0	0	0	0	0	0	0	0	0	0.0984764	0	0	0	0	0	0	0	0	0	0	0.936937	0	0	0	0	0	0	0	0	0	0	5.09398	0	0	0	0	0	0	0.198469	0
PWY-4702: phytate degradation I	0	1.11946	0	0	15.6039	0	0	2.59097	6.51086	131.061	0	30.9005	4.19362	6.01971	0	0	0	0	1.19801	3.20853	162.818	10.4344	63.4813	4.48477	11.2536	155.398	0	3.67343	7.03593	153.884	0	0	0	0	88.4409	0	0	0	3.96519	1.05867	11.7078	32.9935	0	12.7366	15.2895	0	0.434544	0.605926	0
PWY-4722: creatinine degradation II	0	0	0	0	0	0	0	0	0	0	0	0	0	0	0	0	0	0	0	0	0	0	0	0	0	0	0	0	0	0	0	0	0	0	0	0	0	0	0	0	0	0	0	0	0	0	0	0	0
PWY-4981: L-proline biosynthesis II (from arginine)	66.8767	58.5274	15.6686	100.908	159.57	277.11	73.4843	130.519	205.837	170.835	155.766	157.803	34.1406	53.7405	213.999	102.973	206.86	88.6521	134.654	183.214	118.889	40.835	194.456	292.213	83.3286	236.588	129.664	126.097	119.906	79.6177	65.6964	33.854	115.158	63.2968	68.2792	105.952	185.697	94.3255	113.405	114.495	143.698	49.745	107.439	164.712	98.8042	47.081	149.169	78.9394	102.506
PWY-4984: urea cycle	26.8451	0	0	0	18.6058	133.664	77.888	95.2073	10.6195	44.7321	17.1951	15.1545	9.18445	134.884	40.1676	59.3526	38.5585	0	48.8798	142.572	0	13.3767	10.6419	5.88542	124.664	1.82898	36.9148	55.9205	53.8117	26.0905	97.3754	18.9764	69.1569	21.347	7.82948	0	15.489	0	63.1201	109.327	50.8413	39.142	84.4527	199.337	142.923	42.8631	218.309	15.029	0.754319
PWY-5004: superpathway of L-citrulline metabolism	0	0	0	0	9.17445	4.2051	6.23599	0	8.1837	20.4005	7.31623	11.322	4.23196	0	0	0	4.31508	0	14.3536	0	0	5.9248	7.50128	3.0695	3.79588	2.59864	1.54167	11.8524	0	7.97292	0	2.36682	0	2.54899	4.22749	0	7.89504	0	16.3871	6.34965	16.9425	10.4067	0	2.52079	9.62311	3.48247	6.15827	13.284	0.364314
PWY-5005: biotin biosynthesis II	10.0355	20.6962	0	15.7564	11.1088	25.5308	0	0	34.821	0	0	39.6636	30.0591	0	0	0	0	19.0091	17.8177	0	13.7034	0	5.25237	13.8195	8.88183	29.946	23.1051	6.69175	20.2368	0	0	1.82793	7.57769	0	0	8.98081	8.52172	0	13.6013	0	10.4343	2.43369	4.4389	0	11.8536	10.7304	3.20307	11.5512	26.1392
PWY-5022: 4-aminobutanoate degradation V	21.7713	13.9204	0	17.3817	27.9006	47.3174	26.4073	23.1891	56.1789	90.7206	26.0038	51.0663	10.9919	27.0712	26.6484	22.6787	10.581	17.0148	31.6371	5.51834	18.9671	11.6711	25.0682	21.4891	78.8312	27.3583	13.1814	61.9172	9.88162	34.2564	10.0738	18.8688	26.1517	14.9408	20.4541	22.8636	21.9837	0	22.4234	34.5178	44.1143	36.3676	55.8036	12.8544	29.1436	5.97818	36.5264	36.917	15.5749
PWY-5028: L-histidine degradation II	0	0	0	0	0	0	0	0	0	0	0	0	0	0	0	0	0	0	0	0	0	0	3.9109	0	0	0	0	0	0	0	0	0	0	0	0	0	0	0	2.44016	0	19.6534	5.14545	0	0	0	0	3.92054	79.1087	0
PWY-5030: L-histidine degradation III	37.3181	0	32.432	4.24153	50.9825	71.9585	140.861	116.044	6.82244	49.1888	7.85406	34.3308	2.33491	140.95	100.116	52.0218	149.637	36.0911	59.7182	397.673	17.2511	50.6286	30.7111	47.735	105.986	20.4844	47.7438	63.5756	71.9303	41.9107	87.7763	41.9729	63.7823	44.3999	25.2243	22.2636	42.1467	33.7516	156.962	131.979	148.103	36.3031	118.353	288.465	174.294	47.4283	163.243	16.277	35.1894
PWY-5044: purine nucleotides degradation I (plants)	0	0	0	0	0	0	0	0	0	0	0	0	0	0	0	0	0	0	0	0	0	0	0	0	0	0	0	0	0	0	0	0	0	0	0	0	0	0	0	0	0	0	0	0	0	0	0	0	0
PWY-5055: nicotinate degradation III	0	0	0	0	0	0	0	0	0	0	0	0	0	0	0	0	0	0	1.53594	0	0	0	0	0	0	0	0	0	0	0	0	0	0	0	0	0	0	0	0	0	0	0	0	0	0	0	0	0	0
PWY-5079: L-phenylalanine degradation III	0	0	0	0	0	0	0	0	0	0	0	0	0	0	0	0	0	0	0	0	0	0	0	0	0	0	0	0	0	0	0	0	0	0	0	0	0	0	0	0	0	0	0	0	0	0	0	0	0
PWY-5083: NAD/NADH phosphorylation and dephosphorylation	43.0498	69.1447	26.0085	7.87324	60.7905	18.6183	20.7511	0	36.4813	139.648	48.386	96.6351	0	15.9087	12.3765	36.9441	31.4248	5.13301	69.4927	50.7831	101.554	22.6636	68.9557	22.9768	88.3116	152.748	64.5228	13.0427	29.3474	130.67	7.121	47.0042	29.1037	41.4184	96.6527	73.2567	40.524	10.5872	88.1203	13.1716	65.3535	75.1929	6.28599	23.134	33.9016	36.108	42.815	128.635	53.2351
PWY-5088: L-glutamate degradation VIII (to propanoate)	4.91018	4.6275	0	9.84604	6.5881	3.2364	5.07291	5.31147	3.28352	5.83746	6.85205	5.56915	0	2.76338	3.33262	12.7038	5.23379	5.23811	22.8056	0	5.52613	0	11.7403	13.9243	2.82332	9.16746	9.84346	17.2865	3.38812	23.2146	1.481	5.65048	5.77146	11.1044	0	3.72369	14.7651	2.77725	22.5123	4.02222	35.2149	6.59113	6.83061	0	6.19854	2.06341	0	8.84597	7.79046
PWY-5097: L-lysine biosynthesis VI	605.412	519.966	738.453	616.031	470.589	437.905	529.746	471.539	478.465	323.811	502.055	449.887	562.1	611.259	389.802	600.973	341.519	603.902	444.773	633.232	372.045	637.524	341.169	547.201	443.205	349.705	563.966	516.636	509.522	443.405	592.019	532.158	568.362	586.799	466.605	467.586	545.752	686.658	491.082	480.414	472.391	464.075	590.356	478.267	487.438	834.811	463.123	410.795	556.822
PWY-5100: pyruvate fermentation to acetate and lactate II	214.753	288.597	249.349	179.127	222.633	141.395	172.02	80.1378	237.088	197.345	218.947	242.766	168.864	225.917	87.6343	277.383	193.483	145.694	235.615	89.9442	140.851	116.101	155.458	219.971	209.259	161.947	279.693	164.566	145.203	74.0704	144.233	201.828	116.631	141.601	134.119	227.835	265.215	122.035	192.851	122.476	150.14	203.872	207.986	165.845	197.191	63.0995	235.853	332.741	189.118
PWY-5101: L-isoleucine biosynthesis II	0	0	0	97.8094	0	0	0	0	0	0	0	0	104.584	0	26.2921	0	0	0	0	0	2.28667	18.0867	16.8354	6.58512	0	1.20337	0	3.59719	0	0	0	4.77405	0	21.7984	0	0.50852	4.41052	2.0349	0	0	0	0	0	0	0	0	0	0	47.4395
PWY-5103: L-isoleucine biosynthesis III	850.62	709.408	1041.16	689.958	469.327	442.875	479.517	417.224	409.407	323.682	392.644	467.329	775.959	713.658	332.628	718.656	385.981	574.21	504.968	631.102	461.925	794.833	358.756	343.563	318.609	457.234	690.187	403.921	602.77	574.34	635.384	652.635	474.09	719.548	566.133	558.568	650.657	727.667	470.06	502.115	461.153	640.505	410.642	499.12	478.109	1159.6	291.929	414.747	623.599
PWY-5104: L-isoleucine biosynthesis IV	126.662	127.903	207.197	143.368	154.683	86.059	178.336	38.9565	109.012	162.132	213.222	140.012	58.3167	58.7119	106.363	149.977	166.982	115.6	168.917	17.0439	208.077	53.9968	129.897	173.999	44.1768	226.759	210.042	105.605	76.975	123.012	37.549	120.717	69.0743	146.749	177.256	84.6838	157.979	35.0123	118.771	69.9265	66.3613	117.686	125.274	239.138	66.1388	28.1216	28.9035	129.003	147.043
PWY-5121: superpathway of geranylgeranyl diphosphate biosynthesis II (via MEP)	29.8071	34.7668	11.4565	7.95078	6.35154	17.0081	0	0	11.3638	0	0	4.73576	23.036	0	0	8.34166	23.8761	8.31424	3.68946	91.0558	23.3657	28.2176	18.41	7.24072	20.0522	11.0222	4.48703	25.5861	5.13499	3.22078	39.5222	11.6297	6.05546	10.8917	31.182	6.22479	13.0327	18.2503	17.6699	22.5801	24.3236	22.1531	16.6741	6.17427	0	1.32143	1.01893	26.0265	3.63348
PWY-5136: fatty acid &beta;-oxidation II (peroxisome)	3.74152	43.8127	1.27009	2.39543	58.0726	22.719	8.73242	11.4336	33.2871	150.288	49.9083	86.5025	2.70786	1.51797	15.3259	2.42548	28.2827	12.4841	52.3772	17.6793	235.677	13.5492	61.9607	27.4764	108.24	86.1238	18.7874	16.4481	23.3049	146.834	12.3813	16.4303	8.66127	6.93905	130.339	60.9647	30.2758	4.02034	53.4201	17.5942	80.5559	71.1467	14.9567	21.1404	28.3019	25.9411	44.9473	116.1	31.9089
PWY-5138: unsaturated, even numbered fatty acid &beta;-oxidation	0	16.448	0	0	32.0899	4.07492	0	0	2.12536	61.5352	3.45477	13.4674	3.29373	0	0	0	3.02595	7.37984	35.6028	21.7975	64.9693	5.66844	15.0935	6.12799	68.0246	41.8314	2.59896	0.939273	9.93645	71.4363	4.49824	3.8302	3.61528	4.06634	42.2608	41.5659	14.4429	0	14.2692	3.59408	54.4106	25.7629	4.94825	7.90396	7.27324	3.40699	39.7742	58.4369	22.9444
PWY-5154: L-arginine biosynthesis III (via N-acetyl-L-citrulline)	394.113	373.182	373.464	277.195	129.978	132.439	228.246	272.583	117.709	202.236	66.2259	142.577	358.422	240.025	199.917	330.16	100.511	350.55	257.229	303.932	346.043	307.3	184.453	118.689	279.13	263.332	297.502	143.324	366.064	291.564	368.264	334.109	199.191	360.188	312.913	314.777	315.927	321.087	270.634	331.134	204.393	344.783	255.477	333.473	288.292	192.444	351.199	204.562	297.569
PWY-5173: superpathway of acetyl-CoA biosynthesis	7.54525	14.3475	0	7.40503	15.6106	15.45	3.62812	5.05681	8.90147	98.7572	27.5543	28.0555	13.1296	0	0	8.71337	6.21432	2.31227	24.7411	5.46881	95.4176	7.90047	28.2191	7.7517	60.1098	110.029	4.23385	4.00868	7.32031	80.1929	3.84087	11.6311	5.69715	3.79225	83.5448	45.8422	18.2524	8.10077	25.9844	9.30531	47.4431	45.6255	9.46994	6.67784	6.19107	18.2173	24.0133	90.4683	18.489
PWY-5177: glutaryl-CoA degradation	83.692	106.959	80.702	50.1272	160.839	59.7186	135.445	66.4932	147.959	222.074	149.855	196.945	86.6017	207.79	35.9284	171.875	43.7901	167.697	129.13	109.484	299.66	70.7495	118.177	43.9479	167.448	274.024	65.9066	86.5449	63.5034	164.521	90.2687	42.3414	233.058	68.658	159.377	110.36	74.1568	61.306	131.996	91.1314	224.603	162.782	119.853	143.896	165.594	41.2241	132.128	187.448	54.0862
PWY-5178: toluene degradation IV (aerobic) (via catechol)	0	0	0	0	0	0	0	0	0	0	0	0	0	0	0	0	0	0	0	0	0	0	0	0	0	0	0	0	0	0	0	0	0	0	0	0	0	0	1.25661	0	0	0	0	0	0	0	3.29451	0	0
PWY-5180: toluene degradation I (aerobic) (via o-cresol)	0	0	0	0	0	0	0	0	0	0	0	0	0	0	0	0	0	0	0	0	0	0	0	0	0	0	0	0	0	0	0	0	0	0	0	0	0	0	17.2633	0	0	0	0	0	0	0	5.68669	0	0
PWY-5181: toluene degradation III (aerobic) (via p-cresol)	0	0	0	0	0	0	0	0	0	0	0	0	0	0	0	0	0	0	8.86643	0	5.07604	0	0.296301	0	1.20524	0	0	0	0	9.05561	0	0	0	0	0	21.3177	1.48012	0	2.41485	0	18.8217	1.28832	0	0	0	0	2.46034	44.9013	0
PWY-5182: toluene degradation II (aerobic) (via 4-methylcatechol)	0	0	0	0	0	0	0	0	0	0	0	0	0	0	0	0	0	0	0	0	0	0	0	0	0	0	0	0	0	0	0	0	0	0	0	0	0	0	17.2633	0	0	0	0	0	0	0	5.68669	0	0
PWY-5188: tetrapyrrole biosynthesis I (from glutamate)	61.628	74.9258	66.9516	58.3858	68.2981	76.5729	79.2211	25.672	45.4812	137.937	87.1064	92.1755	70.1192	47.9614	32.1318	76.8783	71.2695	43.7991	66.0426	36.9039	193.829	39.474	82.9832	64.7962	114.606	185.551	40.7641	55.7111	84.314	163.08	48.7795	73.2721	100.143	51.6519	121.589	74.9705	91.9037	60.972	81.315	55.0165	90.5799	87.9868	96.7599	74.8446	81.8598	40.6272	95.6975	109.168	76.8049
PWY-5189: tetrapyrrole biosynthesis II (from glycine)	30.5236	25.8645	20.3586	38.7532	20.0056	16.1986	2.18519	1.39683	2.34399	90.6094	8.10662	56.1663	38.1844	5.48479	6.2074	0	11.5033	26.4153	11.1998	6.57952	131.174	25.6388	27.7609	7.90999	63.6621	116.273	0.199141	2.88445	0.643537	87.3021	40.8825	30.0286	5.52664	33.0813	99.4361	21.9361	17.7506	34.063	10.2295	12.1917	17.0491	43.6815	10.3745	4.35778	16.3515	3.67465	10.155	39.182	41.9253
PWY-5198: factor 420 biosynthesis	0	0	0	0	0	0	0	0	0	0	0	0	0	0	0	0	0	0	0	0	0	0	0	0	0	0	0	0	0	0	0	1.68176	0	0	0	0	0	0	0	0	0	0	0	0	0	0	0	0	3.58301
PWY-5265: peptidoglycan biosynthesis II (staphylococci)	0	0	0	0	0	0	0	0	0	0	25.2625	0	0	0	0	0	0	0	0	0	0	0	15.689	22.6954	0	0	0	0	0	0	11.8722	0	0	0	0	0	0	0	14.8505	0	0	0	0	0	0	0	0	0	0
PWY-5304: superpathway of sulfur oxidation (Acidianus ambivalens)	1.57666	5.25346	6.95098	1.40057	26.8889	38.6546	22.8641	12.6395	14.1525	0.924744	21.2551	16.3422	5.92167	40.6519	15.3492	7.34334	0	1.27823	16.3601	1.46544	5.54473	21.1164	15.0995	7.73718	7.18275	6.98742	9.51164	16.1113	28.0112	15.8318	32.8652	1.23046	27.279	19.171	0.74349	12.7027	8.63002	1.11738	8.38597	8.91498	2.27182	26.0257	20.3261	2.1774	16.3826	6.63603	2.09303	22.5171	5.60329
PWY-5345: superpathway of L-methionine biosynthesis (by sulfhydrylation)	99.0043	116.037	185.499	61.5555	110.985	52.4973	18.9693	35.289	68.9029	229.28	61.3013	135.341	173.433	101.363	42.9556	191.343	31.8229	38.9242	107.238	16.0784	251.395	140.563	122.958	53.4173	181.236	209.518	177.109	25.9784	100.802	238.033	16.5917	146.951	81.8673	147.882	196.286	154.372	96.0748	169.558	96.5772	203.736	154.983	157.366	36.6276	48.1724	48.1561	72.126	119.94	194.129	150.581
PWY-5347: superpathway of L-methionine biosynthesis (transsulfuration)	30.8756	87.5091	19.1897	220.385	86.4531	42.1024	86.7493	19.5027	39.7079	186.62	51.6661	135.608	244.49	56.6305	45.9759	35.582	20.4262	31.7058	124.116	58.8387	244.876	99.1426	88.6792	61.4152	156.301	212.645	75.2723	37.9169	43.2077	251.458	48.5935	60.3495	54.2553	107.303	263.665	97.707	103.385	45.1388	128.352	28.1659	103.22	166.019	53.8046	93.6412	61.6053	72.4357	96.0048	131.964	168.146
PWY-5367: petroselinate biosynthesis	1.34533	0	0	0	1.98719	0	0	0	7.96963	40.6188	7.98069	14.0319	0	0	0	0	0	0	2.31214	0	67.1865	0	0	0	11.7253	35.4868	0.282724	0	2.46488	31.243	3.10539	0.389355	0	1.3089	58.6604	1.00546	0.708795	4.34484	2.87588	19.9604	3.10126	22.252	0	0.33589	1.69859	0	0.201409	1.35478	3.88824
PWY-5384: sucrose degradation IV (sucrose phosphorylase)	0	18.6547	6.9617	0	12.7126	0	18.846	0	8.93299	33.3719	17.5346	19.3083	8.44326	5.28508	0	0	8.19772	5.48151	21.2367	37.7202	99.4572	9.05502	32.1934	4.68844	22.0638	125.53	4.61637	9.09385	11.1768	65.2046	35.9039	8.44	8.80954	3.16233	52.5806	22.1153	14.7804	11.5112	21.9469	13.8371	37.1246	28.9903	8.49756	29.1405	15.961	14.0765	14.9188	85.444	11.4308
PWY-5392: reductive TCA cycle II	0	6.67916	0	4.12616	4.09788	2.52603	3.2236	0	3.09963	3.23154	4.49616	8.45577	0	1.66805	2.5269	2.94472	15.9457	2.24606	14.0203	0	13.6067	0	12.8903	11.5013	6.76344	2.4203	11.6296	10.0592	2.32615	10.2079	0.774451	9.71022	1.27523	2.14404	2.89129	29.1421	4.30074	0	7.49604	0	19.6591	14.1627	0.934421	2.14753	4.56841	0	0	18.2417	5.97067
PWY-5415: catechol degradation I (meta-cleavage pathway)	0	0	0	0	0	0	0	0	0	0	0	0	0	0	0	0	0	0	0	0	0	0	0	0	0	0	0	0	0	0	0	0	0	0	0	0	0	0	0.997594	0	0	0	0	0	0	0.62858	2.94971	0	0
PWY-5417: catechol degradation III (ortho-cleavage pathway)	0	6.92821	0	0	3.86275	0	0	0	0	0	0	0	0	0	0	0	0	0	12.0526	0	5.3304	0	0	0	1.65335	0	0	0	0	13.8215	0	0	0	0	0	20.9055	4.29019	0	0	0	24.473	1.40528	0	0	0	0	6.19502	36.3987	0
PWY-5419: catechol degradation to 2-oxopent-4-enoate II	0	0	0	0	0	0	0	0	0	0	0	0	0	0	0	0	0	0	0	0	0	0	0	0	0	0	0	0	0	0	0	0	0	0	0	0	0	0	0	0	0	0	0	0	0	0	0	0	0
PWY-5420: catechol degradation II (meta-cleavage pathway)	0	0	0	0	0	0	0	0	0	0	0	0	0	0	0	0	0	0	0	0	0	0	0	0	0	0	0	0	0	0	0	0	0	0	0	0	0	0	0	0	0	0	0	0	0	0	0	0	0
PWY-5431: aromatic compounds degradation via &beta;-ketoadipate	0	6.92821	0	0	3.86275	0	0	0	0	0	0	0	0	0	0	0	0	0	12.0526	0	5.3304	0	0	0	1.65335	0	0	0	0	13.8215	0	0	0	0	0	20.9055	4.29019	0	0	0	24.473	1.40528	0	0	0	0	6.19502	36.3987	0
PWY-5464: superpathway of cytosolic glycolysis (plants), pyruvate dehydrogenase and TCA cycle	16.6836	29.3411	0	26.6714	35.3562	29.8145	14.0393	12.344	28.0207	16.9641	39.7812	39.81	20.0202	0	9.0095	16.3409	16.3454	6.36525	15.8197	8.49766	27.0194	19.8095	46.7619	21.3687	20.564	21.5684	14.9253	15.0817	15.4776	10.4093	8.9029	15.978	11.8539	13.8156	20.9995	32.6369	34.6572	10.9905	33.4405	21.4223	30.9835	18.2748	18.1903	18.5078	17.6132	12.6318	43.5222	25.4267	27.5014
PWY-5484: glycolysis II (from fructose 6-phosphate)	183.657	237.539	82.1173	433.816	165.189	351.709	327.592	432.802	244.364	317.285	207.954	279.777	313.068	266.135	397.18	284.507	388.601	181.774	256.025	227.259	324.472	168.418	336.863	359.992	238.597	286.291	256.429	307.334	243.614	229.303	338.922	174.761	242.529	191.238	260.364	163.537	196.148	132.354	290.494	286.727	251.981	204.813	307.639	244.79	304.164	143.449	234.814	194.871	267.056
PWY-5505: L-glutamate and L-glutamine biosynthesis	88.993	126.871	91.9085	162.503	100.106	73.7918	101.814	95.5437	68.7264	55.7709	76.3888	83.3896	163.805	108.305	65.8905	88.633	41.076	125.286	88.5853	36.2696	132.307	97.8598	77.4259	49.7368	98.1712	85.5466	96.5591	87.8017	81.3271	66.7803	103.578	63.5502	86.5081	116.901	78.7421	100.996	99.2698	76.123	87.2592	115.245	97.1838	92.9115	89.2588	120.241	69.8884	57.0585	75.9887	70.3066	96.5666
PWY-5509: adenosylcobalamin biosynthesis from cobyrinate a,c-diamide I	0	0	0	0	0	0	0	0	0	0	0	0	0	0	0	0	0	0	11.5176	0	0	0	0	0	10.2731	0	0	0	0	5.68595	0	0	0	0	0	1.81667	0	0	9.77807	0	3.68135	0	0	0	0.723481	0	0	3.19039	10.3105
PWY-5514: UDP-N-acetyl-D-galactosamine biosynthesis II	0	0	0	0	0	0	0	7.89407	0	0	0	0	1.9564	0	0	0	0	0	0	0	1.36869	0	0	0.724222	0	0	0	0	1.98343	0	0	0	2.98572	0.68895	0	0	0	0.54146	0.746879	0	0	0.288424	1.1733	0	0	0	0	0	0
PWY-5532: adenosine nucleotides degradation IV	0	0	0	0	0	0	0	0	0	0	0	0	0	0	0	0	0	0	0	0	0	0	0	0	0	0	0	0	0	0	0	0	0	0	0	0	0	0	0	0	0	0	0	0	0	0	0	0	0
PWY-5534: propylene degradation	0	0	0	0	0	0	0	0	0	0	0	0	0	0	0	0	0	0	1.12469	0	0	0	0	0	0	0	0	0	0	2.57997	0	0	0	0	0	0	0	0	0.186278	0	0.331236	0	0	0	0	0	0	0	0
PWY-561: superpathway of glyoxylate cycle and fatty acid degradation	0	33.5792	0	0	38.4038	5.9747	0	0	24.2993	123.541	23.3279	71.3325	4.57404	0	0	4.41741	9.74845	8.35353	46.1769	8.69669	161.195	10.1867	48.5566	12.3808	82.9902	118.989	10.7284	8.06808	13.0262	134.941	0	9.68512	0	6.77677	105.277	58.5538	18.3327	0	30.4162	6.89175	65.3532	81.5041	13.5386	14.3277	15.9684	9.83264	32.7146	112.289	25.476
PWY-5654: 2-amino-3-carboxymuconate semialdehyde degradation to 2-oxopentenoate	0	0	0	0	0	0	0	0	0	0	0	0	0	0	0	0	0	0	0.0888777	0	3.44044	0	0	0	0	0	0	0	0	0	0	0	0	0	0.23553	0.75648	0	0	0	0	0.561341	0	0	0	0	0	0	0	0
PWY-5656: mannosylglycerate biosynthesis I	0	3.82874	0	0	7.23643	0	0	0	0	67.6369	9.42005	23.3763	2.84234	0	0	0	1.8319	0	1.33495	0	33.3847	3.51586	20.917	0	3.26532	46.0269	0	3.80586	0	32.4167	0	0.445717	0	4.78079	46.7345	0	0	0	11.446	0	2.74959	28.9414	0	7.74236	1.94958	1.4319	0	0	7.25849
PWY-5659: GDP-mannose biosynthesis	69.6107	116.26	49.6975	29.5006	51.6492	100.401	165.638	78.6683	90.7559	112.026	84.0354	138.827	93.188	122.207	48.9672	93.4685	35.6456	51.2363	93.7913	249.034	109.545	59.2452	53.2422	28.5099	134.093	134.214	91.9903	95.9269	63.162	80.9099	87.3247	84.4835	146.001	54.8493	106.887	69.4032	64.3857	47.2389	154.86	100.883	123.76	72.8789	133.604	180.374	140.314	61.0527	142.118	131.395	37.1633
PWY-5667: CDP-diacylglycerol biosynthesis I	307.058	322.831	201.545	176.8	436.761	301.647	471.087	518.252	335.697	280.429	401.864	377.356	427.406	528.203	196.921	453.561	169.449	386.105	361.065	626.322	442.386	219.352	235.988	266.107	408.749	376.198	372.285	396.841	404.733	380.049	535.312	308.585	471.832	232.641	376.673	280.927	233.136	250.807	494.994	359.913	403.563	368.312	527.679	498.409	474.268	189.726	492.45	402.471	286.214
PWY-5675: nitrate reduction V (assimilatory)	1.42033	27.138	0	0	34.0853	16.3671	2.32454	3.7379	32.4672	146.831	12.7133	84.6079	0	0	0	9.00214	3.90195	3.02877	33.8774	10.1412	184.504	21.9747	26.5031	18.5676	80.0637	159.442	5.16006	15.744	3.02703	144.207	0.708725	1.9204	1.68425	8.25885	139.106	75.5948	13.6737	4.6222	21.637	7.02197	62.6053	87.326	6.77246	14.6921	6.91818	7.80639	45.8122	76.4076	9.06902
PWY-5676: acetyl-CoA fermentation to butanoate II	0.721012	11.5871	5.64618	2.08203	27.1693	42.5969	13.3124	13.7739	16.9077	113.666	39.1749	83.3823	1.26344	3.40734	4.27208	6.64209	4.33562	3.08239	24.2816	17.2082	201.064	11.4819	63.7663	36.5697	47.9372	130.43	17.5163	29.191	14.6436	107.758	14.1791	12.7736	7.62663	1.73278	134.12	17.693	7.04205	5.96688	34.4087	7.68635	41.9583	83.5035	27.5386	7.69053	25.1369	8.85421	89.1977	40.3708	0
PWY-5677: succinate fermentation to butanoate	0	0	0	0	0	0	0	0	0	3.46394	0	0	0	0	0	0	1.08131	0	0	0	0	0	0	0	0	0	0	0	0	0	0	0	0	0	0	0	0	0	0	0	0	0	0	0.706655	1.34107	0	3.23995	0	0
PWY-5686: UMP biosynthesis	816.17	786.064	967.152	797.142	623.727	677.954	723.096	629.456	588.236	384.035	652.187	593.66	858.168	790.148	743.7	861.18	410.91	772.4	619.41	749.266	499.668	883.078	572.968	653.166	540.328	457.494	713.778	743.151	728.715	596.424	818.335	746.301	751.038	795.808	576.588	642.11	719.372	852.233	684.534	681.705	586.92	630.282	789.528	592.206	634.524	1221.11	607.472	558.232	711.223
PWY-5690: TCA cycle II (plants and fungi)	134.081	155.577	208.865	113.397	90.4942	70.6416	76.5545	51.829	75.6016	121.987	63.3072	132.615	60.7419	88.5484	50.4734	161.442	89.4199	28.193	168.099	68.1695	127.258	86.1413	105.586	104.201	91.7997	161.433	183.551	92.1925	49.3236	120.324	81.7912	125.255	62.1439	149.812	91.8767	120.937	164.3	15.7738	103.192	71.2539	110.572	114.776	62.1966	82.6693	122.396	30.9757	73.4881	137.364	137.786
PWY-5692: allantoin degradation to glyoxylate II	0	0	0	0	0	0	0	0	0	0	0	0	0	0	0	0	0	0	0	0	17.825	0	0.279786	0	0.281616	6.57617	0	0	0	1.3982	0	0	0	0	1.71532	0	0	0	0.306446	0	0	5.18869	0	0.20579	0.143523	0	0	0	0
PWY-5695: urate biosynthesis/inosine 5'-phosphate degradation	628.937	532.445	754.811	725.522	411.317	524.198	490.303	466.559	349.523	435.458	359.632	405.586	714.143	436.276	328.612	493.909	406.688	704.065	410.597	760.887	504.206	721.876	444.054	406.121	487.571	555.983	526.014	450.963	582.305	577.698	669.275	607.271	495.598	585.167	518.347	638.575	578.774	793.259	488.375	505.47	477.327	517.848	575.159	583.591	519.108	1053.65	576.806	464.591	574.504
PWY-5705: allantoin degradation to glyoxylate III	0	0	0	0	0	0	0	0	0	30.5694	0	8.94033	0	0	0	0	0	0	0.265504	0	25.3118	0	0.417654	0	2.21207	25.2447	0.834692	0	0.547173	9.82285	0	0	0	0	28.3871	2.13638	0	0	2.90694	0	4.7625	17.4694	0	0.426276	0.355177	0.729221	5.01685	0	0
PWY-5723: Rubisco shunt	9.32166	22.3469	4.2653	29.2908	62.6874	13.9046	0	0	16.4651	199.464	28.71	93.4987	26.4449	15.453	20.9402	0	0	17.4154	41.5252	19.1168	272.283	25.2847	60.3955	17.2572	101.959	248.149	20.4907	5.63535	2.33626	206.738	23.8579	18.3361	0	21.1326	180.566	81.6316	35.9503	10.8778	40.4353	30.9361	71.3927	129.63	6.6633	17.9516	7.66587	18.9945	40.4642	100.665	41.2787
PWY-5747: 2-methylcitrate cycle II	0	10.8203	0	0	6.55127	0	0	0	3.02795	56.0791	4.33387	27.5773	0	0	0	0	0	0	12.7663	1.15234	84.083	2.67609	13.0741	4.53271	11.0695	40.2688	3.52672	2.69669	4.22902	29.7725	1.83107	2.98946	0	2.57291	17.9516	3.49148	5.43327	0	8.12383	0	10.8399	30.065	0	6.31048	3.95557	1.30713	1.91573	8.57261	1.83073
PWY-5754: 4-hydroxybenzoate biosynthesis I (eukaryotes)	0	0	0	0	0	0	0	0	0	5.72163	0	0.717146	0	0	0	0	0	0	0.132785	0	0	0	0.610604	0	0	0.502584	0	0	0	0.102162	0	0	0	0	0.45429	0	0	0	0.389171	0	0.144732	0	0	0.515325	0	0	0	0	0
PWY-5791: 1,4-dihydroxy-2-naphthoate biosynthesis II (plants)	0	10.5646	0	8.70494	11.6499	0	0	0	7.53629	57.9983	3.65119	27.0585	22.6154	0	0	1.11828	0	0	32.7928	9.26128	92.2705	11.9985	16.6544	3.49241	51.4738	83.8339	3.16666	6.40336	6.54722	66.91	0	15.0572	0	9.45225	60.5591	32.4905	12.7456	2.85866	21.6004	2.95811	32.0089	28.0427	7.30425	4.95112	13.7537	19.3754	27.6335	70.117	18.6059
PWY-5837: 1,4-dihydroxy-2-naphthoate biosynthesis I	0	10.5646	0	8.70494	11.6499	0	0	0	7.53629	57.9983	3.65119	27.0585	22.6154	0	0	1.11828	0	0	32.7928	9.26128	92.2705	11.9985	16.6544	3.49241	51.4738	83.8339	3.16666	6.40336	6.54722	66.91	0	15.0572	0	9.45225	60.5591	32.4905	12.7456	2.85866	21.6004	2.95811	32.0089	28.0427	7.30425	4.95112	13.7537	19.3754	27.6335	70.117	18.6059
PWY-5838: superpathway of menaquinol-8 biosynthesis I	0	26.1977	0	22.4354	32.6979	0	0	0	18.1244	128.559	11.0237	59.2607	0	0	0	3.71916	0	0	72.7054	30.5083	173.107	34.4841	47.0299	10.7836	117.799	167.478	10.0471	19.907	20.074	144.488	0	37.3708	0	26.4426	132.8	72.1604	36.5488	8.77482	60.4745	9.76185	82.6107	70.2356	23.4494	16.3986	41.7125	54.6353	77.0067	116.405	45.427
PWY-5840: superpathway of menaquinol-7 biosynthesis	0	17.8533	0	14.9924	26.7964	0	0	0	21.3356	102.443	11.0465	56.5064	14.8179	0	0	3.66475	0	0	58.633	28.0862	130.973	27.1688	29.8001	10.8335	96.0911	135.031	1.23717	20.2465	19.5694	101.126	0	40.4436	0	26.3779	43.223	52.0072	28.2331	8.08563	57.037	9.2195	67.5341	56.0773	21.279	15.7836	26.8571	19.6672	46.1011	96.3491	35.7347
PWY-5845: superpathway of menaquinol-9 biosynthesis	0	17.8533	0	0	23.0217	0	0	0	21.1366	102.443	10.9935	53.9945	0	0	0	0	0	0	58.633	30.5354	130.973	0	35.0799	10.13	96.0911	135.031	9.49203	17.9014	11.1982	101.126	0	0	0	0	43.223	45.0729	27.7116	0	42.9872	8.93787	67.5341	45.6226	21.5307	16.2338	38.051	11.512	65.0911	96.3491	35.7347
PWY-5850: superpathway of menaquinol-6 biosynthesis I	0	17.8533	0	0	0	0	0	0	0	102.443	0	10.9812	0	0	0	0	0	0	58.633	12.3064	130.973	0	29.8001	8.09625	96.0911	135.031	0	0	4.68768	101.126	0	0	0	0	43.223	45.0729	27.7116	0	42.9872	0	67.5341	45.6226	12.338	11.0673	19.0229	0	46.1011	96.3491	35.7347
PWY-5855: ubiquinol-7 biosynthesis (prokaryotic)	0	1.6562	0	0	0	0	0	0	0	27.2494	4.09745	8.3971	0	0	0	0	0	0	14.3201	1.48102	43.2782	0	1.1915	0.786019	39.8894	3.89624	0	0	0	33.7348	0	0.499685	0	0	19.3231	18.0653	5.74867	0	4.20306	0	22.9434	8.09016	0	0.482763	0.502311	0	11.9966	11.0679	8.39574
PWY-5856: ubiquinol-9 biosynthesis (prokaryotic)	0	1.6562	0	0	0	0	0	0	0	27.2494	4.09745	8.3971	0	0	0	0	0	0	14.3201	1.48102	43.2782	0	1.1915	0.786019	39.8894	3.89624	0	0	0	33.7348	0	0.499685	0	0	19.3231	18.0653	5.74867	0	4.20306	0	22.9434	8.09016	0	0.482763	0.502311	0	11.9966	11.0679	8.39574
PWY-5857: ubiquinol-10 biosynthesis (prokaryotic)	0	1.6562	0	0	0	0	0	0	0	27.2494	4.09745	8.3971	0	0	0	0	0	0	14.3201	1.48102	43.2782	0	1.1915	0.786019	39.8894	3.89624	0	0	0	33.7348	0	0.499685	0	0	19.3231	18.0653	5.74867	0	4.20306	0	22.9434	8.09016	0	0.482763	0.502311	0	11.9966	11.0679	8.39574
PWY-5860: superpathway of demethylmenaquinol-6 biosynthesis I	0	12.1428	0	0	0	0	0	0	0	79.7739	0	7.47559	0	0	0	0	0	0	42.7585	8.25737	99.9283	0	20.4795	5.44114	72.3302	103.403	0	0	3.13873	72.9834	0	0	0	0	29.7914	31.5637	18.9539	0	30.2431	0	49.0144	31.8294	8.3239	7.45906	13.0176	0	32.2613	74.643	24.5355
PWY-5861: superpathway of demethylmenaquinol-8 biosynthesis	0	17.9881	0	15.2349	22.9441	0	0	0	12.5109	104.593	7.50181	44.4765	0	0	0	2.49067	0	0	54.2432	20.6684	138.511	23.4733	32.9072	7.2667	91.3339	133	6.79707	13.6175	13.6359	108.104	0	25.701	0	18.0247	98.4428	52.1117	25.207	5.88315	43.5253	6.57461	61.1672	50.2619	15.9928	11.1109	29.4748	37.1994	55.746	93.3293	31.4452
PWY-5862: superpathway of demethylmenaquinol-9 biosynthesis	0	12.1428	0	0	15.907	0	0	0	14.6766	79.7739	7.48083	40.0761	0	0	0	0	0	0	42.7585	20.6871	99.9283	0	24.2404	6.82179	72.3302	103.403	6.41633	12.2134	7.54366	72.9834	0	0	0	0	29.7914	31.5637	18.9539	0	30.2431	6.01445	49.0144	31.8294	14.6566	10.9975	26.7468	7.70851	46.5022	74.643	24.5355
PWY-5863: superpathway of phylloquinol biosynthesis	0	11.5955	0	8.54935	8.7394	0	0	0	7.54557	46.8175	3.97998	29.0791	21.1274	0	0	1.26209	0	0	30.8576	10.4608	60.9104	12.6179	15.2546	3.59176	49.8783	65.4409	3.56035	7.02397	7.03224	43.0476	0	7.55119	0	9.31558	24.7328	17.5819	10.1952	3.12754	22.6401	3.32841	34.1016	18.7124	8.1733	5.62118	15.1379	19.748	30.5661	48.9731	13.0249
PWY-5870: ubiquinol-8 biosynthesis (eukaryotic)	0	0	0	0	0	0	0	0	0	0	0	0	0	0	0	0	0	0	0	0	0	0	0	0	0	0	0	0	0	0	0	0	0	0	0	0	0	0	0	0	0	0.575754	0	0.170595	0	0	0	0	0
PWY-5871: ubiquinol-9 biosynthesis (eukaryotic)	0	0	0	0	0	0	0	0	0	0	0	0	0	0	0	0	0	0	0	0	0	0	0	0	0	0	0	0	0	0	0	0	0	0	0	0	0	0	0	0	0	0.462901	0	0.138469	0	0	0	0	0
PWY-5873: ubiquinol-7 biosynthesis (eukaryotic)	0	0	0	0	0	0	0	0	0	0	0	0	0	0	0	0	0	0	0	0	0	0	0	0	0	0	0	0	0	0	0	0	0	0	0	0	0	0	0	0	0	0.462901	0	0.138469	0	0	0	0	0
PWY-5896: superpathway of menaquinol-10 biosynthesis	0	17.8533	0	0	0	0	0	0	0	102.443	0	10.9812	0	0	0	0	0	0	58.633	12.3064	130.973	0	29.8001	8.09625	96.0911	135.031	0	0	4.68768	101.126	0	0	0	0	43.223	45.0729	27.7116	0	42.9872	0	67.5341	45.6226	12.338	11.0673	19.0229	0	46.1011	96.3491	35.7347
PWY-5897: superpathway of menaquinol-11 biosynthesis	0	28.7595	0	24.6563	30.7752	0	0	0	20.0526	119.204	10.3272	59.4114	55.7446	0	0	3.30674	0	0	72.4815	27.0177	173.155	34.0028	44.3286	10.0644	113.075	159.029	9.00652	18.1689	18.5257	140.311	0	41.3477	0	26.5995	136.31	74.1468	34.709	8.45788	55.676	8.63374	78.0232	69.7052	20.9107	14.4578	37.4056	52.8389	70.5011	120.164	49.2433
PWY-5898: superpathway of menaquinol-12 biosynthesis	0	28.7595	0	24.6563	30.7752	0	0	0	20.0526	119.204	10.3272	59.4114	55.7446	0	0	3.30674	0	0	72.4815	27.0177	173.155	34.0028	44.3286	10.0644	113.075	159.029	9.00652	18.1689	18.5257	140.311	0	41.3477	0	26.5995	136.31	74.1468	34.709	8.45788	55.676	8.63374	78.0232	69.7052	20.9107	14.4578	37.4056	52.8389	70.5011	120.164	49.2433
PWY-5899: superpathway of menaquinol-13 biosynthesis	0	28.7595	0	24.6563	30.7752	0	0	0	20.0526	119.204	10.3272	59.4114	55.7446	0	0	3.30674	0	0	72.4815	27.0177	173.155	34.0028	44.3286	10.0644	113.075	159.029	9.00652	18.1689	18.5257	140.311	0	41.3477	0	26.5995	136.31	74.1468	34.709	8.45788	55.676	8.63374	78.0232	69.7052	20.9107	14.4578	37.4056	52.8389	70.5011	120.164	49.2433
PWY-5910: superpathway of geranylgeranyldiphosphate biosynthesis I (via mevalonate)	0	0	0	0	0	0	0	0	0	0	0	0	0	0	0	0	0	0	0	0	0	2.28831	0	0	0	0	0	0	0	0	0	0.982034	0	0	0	0	0	0	2.91239	0	0	0	0	0	0	3.72257	1.27235	0	0
PWY-5913: TCA cycle VI (obligate autotrophs)	70.9129	102.941	77.9392	75.3436	43.259	13.0844	4.96295	12.3119	13.9818	142.276	32.9081	80.4507	21.4227	1.47149	1.58484	66.1003	31.2133	6.25685	66.7347	46.9521	270.882	38.9574	42.334	47.4722	96.0376	168.233	113.049	24.9568	10.6379	224.887	5.27681	80.6619	4.00344	117.01	210.136	88.0913	104.939	22.7975	41.6995	13.3727	67.0107	87.1451	5.12616	15.6602	16.272	33.4551	43.4227	133.476	111.542
PWY-5918: superpathay of heme biosynthesis from glutamate	14.2898	18.1762	0	29.0729	22.0179	15.581	4.49206	2.85655	10.3696	80.0638	20.9924	30.5185	36.3258	0	8.06259	0	8.96532	0	21.9828	12.2144	141.986	8.61555	36.1522	6.86498	74.0232	137.61	7.09931	5.92241	13.4453	91.6406	32.0276	9.64209	7.47918	16.2669	91.1289	30.5522	19.4747	5.43207	25.8013	11.0965	38.3505	49.2412	14.6209	13.4771	18.9722	11.4424	27.3798	55.7403	32.4173
PWY-5920: superpathway of heme biosynthesis from glycine	0	9.06942	0	0	14.0375	0	0	0	3.53968	62.1637	9.88636	20.5421	0	0	0	0	0	0	12.4324	3.5807	4.98506	0	24.3469	3.89626	49.2679	43.889	0.381127	3.22901	1.19215	20.4845	0	4.44426	3.18225	0	58.5568	19.3345	10.3354	2.29028	12.8036	0	20.1987	14.274	1.55413	5.69314	9.49916	5.19453	13.2933	39.6143	15.9727
PWY-5941: glycogen degradation II (eukaryotic)	4.2004	5.70606	5.85586	0	0	46.8829	34.7739	16.5526	0	0	2.60168	31.0553	10.5182	47.7998	35.784	2.11448	0	6.80035	19.974	126.545	0	3.90819	1.48086	0	14.2921	2.03749	0.596848	10.1282	47.5154	20.1155	14.7232	3.77001	46.9577	7.33028	4.38032	1.04768	1.44622	7.02219	112.314	25.3263	12.3024	18.2085	28.2996	42.7693	37.5851	42.109	74.4815	10.7978	4.24418
PWY-5971: palmitate biosynthesis II (bacteria and plants)	78.3227	0	0	0	68.1893	0	0	0	57.5026	260.852	50.1929	192.89	0	0	0	0	0	0	118.217	0	296.503	0	0	0	213.876	286.297	25.1193	0	58.0691	268.064	26.1398	31.6191	0	85.8952	281.916	69.0166	51.6969	37.4512	106.943	106.449	105.775	217.015	0	28.0905	59.9222	0	17.9103	85.8769	130.803
PWY-5973: cis-vaccenate biosynthesis	287.985	374.255	267.785	285.764	245.347	270.686	308.577	216.62	234.562	253.957	165.916	294.151	333.301	319.168	218.001	334.333	137.929	325.613	387.805	616.687	296.198	270.138	232.728	199.683	331.29	298.444	314.432	246.784	348.149	335.514	358.451	292.514	340.566	287.167	404.654	355.569	305.264	281.092	349.078	332.322	252.007	364.605	406.045	445.17	334.612	256.064	410.904	229.577	283.869
PWY-5989: stearate biosynthesis II (bacteria and plants)	126.871	125	149.123	86.1405	72.5743	59.0817	45.2887	14.0571	41.9981	206.35	37.1474	178.285	46.3861	32.7778	25.0917	132.691	55.5471	98.857	175.135	67.6108	235.962	58.6887	93.5675	62.6882	209.809	224.876	170.029	52.065	49.853	184.549	18.4259	109.046	15.1773	188.84	185.076	128.961	123.285	25.5043	125.668	79.2253	122.135	169.66	82.8488	127.055	64.4054	57.7141	117.978	187.567	141.815
PWY-5994: palmitate biosynthesis I (animals and fungi)	0	0	0	0	0	0	0	0	0	0	0	0	0	0	0	0	0	0	0	0	0	0	0	0	35.4745	0	0	0	21.8718	0	0	0	0	0	0	0	0	0	0	0	25.358	0	0	0	31.0056	0	0	0	0
PWY-6071: superpathway of phenylethylamine degradation	0	0	0	0	0	0	0	0	0	2.56811	0	1.41496	0	0	0	0	0	0	0.161423	0	26.7075	0	0	0	0.56793	0	0	0	0	9.97201	0	0	0	0	21.8348	0.334178	0	0	0.525398	0	0.257676	0.601988	0	0	0.162572	0	0	0	0
PWY-6107: chlorosalicylate degradation	0	0	0	0	0	0	0	0	0	0	0	0	0	0	0	0	0	0	4.90668	0	0	0	0	0	0.485638	0	0	0	0	0	0	0	0	0	0	1.40746	0.567227	0	0.800868	0	2.80642	0	0	0	0	0	0	0	0
PWY-6113: superpathway of mycolate biosynthesis	20.1623	0	0	0	25.4612	0	0	0	43.7011	201.891	39.8299	117.53	0	0	0	0	0	0	33.5488	0	212.241	0	0	0	114.303	197.939	4.65889	0	27.1245	180.624	19.0127	6.30313	0	20.235	212.534	15.6381	11.2089	26.5185	38.1012	86.7558	39.8217	144.524	0	5.47789	22.1129	0	3.3214	20.8385	49.0319
PWY-6121: 5-aminoimidazole ribonucleotide biosynthesis I	549.269	587.072	672.786	470.883	507.393	531.126	577.944	396.332	421.839	310.534	545.035	486.717	433.796	624.733	532.751	634.348	385.886	553.45	496.323	625.462	416.768	378.586	396.049	539.497	389.663	402.431	574.128	580.688	477.038	333.864	479.034	458.605	546.187	503.25	372.131	414.166	526.009	367.71	513.594	455.517	483.529	421.905	553.409	505.444	479.726	315.539	461.302	388.253	492.201
PWY-6122: 5-aminoimidazole ribonucleotide biosynthesis II	868.411	744.358	1075.39	749.015	523.649	540.648	578.212	413.084	450.919	317.845	553.71	524.652	768.275	623.122	593.796	673.519	438.236	635.44	551.334	716.489	461.816	809.086	435.279	557.763	387.247	435.999	719.99	587.853	597.275	532.987	659.408	694.92	567.165	763.888	591.169	574.818	631.084	738.236	512.691	540.767	479.802	612.172	545.164	502.202	467.693	1070.09	456.239	387.406	693.149
PWY-6123: inosine-5'-phosphate biosynthesis I	410.983	435.947	563.945	378.644	312.227	314.824	421.79	293.68	320.925	217.978	315.108	325.607	281.051	404.471	538.835	523.694	354.96	323.537	403.078	572.337	224.831	257.184	340.548	405.951	304.406	225.026	495.343	398.563	232.767	170.103	317.937	347.954	403.83	380.25	140.861	262.725	392.549	193.852	410.306	332.45	403.756	275.04	432.96	453.57	435.771	225.65	455.102	296.902	420.659
PWY-6124: inosine-5'-phosphate biosynthesis II	373.529	406.78	520.801	346.082	285.859	283.731	395.783	264.819	298.997	203.436	289.657	304.522	249.207	373.376	521.671	493.17	335.308	295.773	386.217	546.934	163.186	223.947	315.741	380.105	282.743	204.411	468.902	366.344	206.774	149.215	287.239	314.821	377.303	344.779	121.537	236.722	362.548	168.04	384.346	303.18	378.781	246.687	401.03	428.144	416.144	193.21	430.658	276.553	389.493
PWY-6125: superpathway of guanosine nucleotides de novo biosynthesis II	182.025	140.895	259.847	296.261	240.935	278.276	159.879	138.556	250.936	290.297	273.458	247.475	174.196	273.61	246.425	92.0233	238.432	269.357	220.62	411.363	262.344	279.386	194.069	218.406	218.121	240.973	190.153	292.791	276.626	165.334	254.57	301.381	237.878	303.378	275.985	258.097	199.552	248.526	271.388	256.436	262.744	176.63	320.561	373.381	293.276	139.059	350.64	185.388	315.2
PWY-6126: superpathway of adenosine nucleotides de novo biosynthesis II	409.333	440.06	385.237	470.847	547.517	475.133	553.488	456.158	531.811	431.891	555.667	494.059	442.634	538.644	580.717	545.8	485.859	527.185	426.958	444.895	492.734	363.107	466.343	557.071	381.274	393	462.545	514.34	419.676	386.688	470.651	408.792	583.321	451.371	406.5	434.408	461.579	420.954	464.908	438.452	462.455	432.335	506.749	455.303	514.048	240.068	433.818	459.23	458.497
PWY-6138: CMP-N-acetylneuraminate biosynthesis I (eukaryotes)	0	0	0	0	0	0	0	0	0	0	0	0	0	0	0	0	0	0	1.45033	0	0	0	0	0	0	0	0.677133	0	0	0	0	0	0	0	0	0	0	0	0	0	0	0	0	0.569385	0	0	0	0	0
PWY-6143: CMP-pseudaminate biosynthesis	0	0	0	0	0	0	0	0	0	0	0	0	0	1.7447	0	0	0	0	3.65607	0	0	0	0	0	6.52934	0	5.04501	0	0	0	7.24906	0	3.04523	0	0	0	5.80568	0	21.472	5.47479	2.27099	0	23.1513	1.71195	45.7073	0	3.5608	0	0
PWY-6145: superpathway of sialic acids and CMP-sialic acids biosynthesis	0	0	0	0	0	2.4706	0	0	0	0	0	0	0	1.46118	0	0	0	0	0.915697	0	0	6.05469	0	0	0	0	0.366537	0.526617	0	0	5.04326	0	2.07683	1.50125	3.98951	0	0	0	0	1.67629	0	1.22332	0.375412	0	0	15.8204	0	0.517859	0
PWY-6147: 6-hydroxymethyl-dihydropterin diphosphate biosynthesis I	155.922	209.649	237.948	272.592	108.741	110.451	174.566	179.87	151.59	152.99	89.39	140.336	434.837	151.343	137.441	274.445	55.7951	128.698	130.52	382.43	187.576	477.978	112.195	63.6358	187.006	149.56	245.18	84.2805	365.624	353.566	335.28	197.729	85.9181	295.041	275.902	227.856	169.152	312.941	248.413	255.392	137.255	203.982	175.559	330.263	301.357	836.8	330.202	105.304	261.479
PWY-6151: S-adenosyl-L-methionine cycle I	804.255	682.889	955.564	618.691	654.786	617.504	569.477	630.428	383.504	295.181	706.039	473.742	770.34	682.673	440.33	614.961	217.087	658.204	566.7	738.122	380.139	843.57	517.655	499.52	497.142	434.957	639.547	594.119	684.193	538.568	688.922	738.297	635.463	753.504	611.257	652.704	665.903	825.849	463.418	604.172	487.534	587.564	654.894	560.648	572.706	1089.29	552.684	490.016	690.023
PWY-6163: chorismate biosynthesis from 3-dehydroquinate	751.908	604.929	835.252	550.232	429.968	552.973	541.78	393.371	441.636	307.274	462.682	475.275	457.176	580.049	334.901	493.083	214.471	623.311	551.454	679.413	396.224	584.309	386.4	412.942	416.974	358.814	543.979	468.807	493.252	369.953	585.96	546.641	558.638	552.737	491.594	556.938	534.196	720.965	540.394	439.686	501.13	522.1	615.967	525.029	483.539	721.774	501.289	507.521	523.882
PWY-6165: chorismate biosynthesis II (archaea)	0	0	0	0	0	0	0	0	0	0	0	0	0	0	0	0	0	0	0	0	0	0	15.0195	8.15955	0	0	0	0	0	0	0	0	0	0	0	0	0	0	0	0	0	0	0	0	0	0	0	0	19.5981
PWY-6167: flavin biosynthesis II (archaea)	0	0	0	0	0	0	0	0	0	0	0	0	0	0	0	0	0	0	0	0	0	0	0	0	0	0	0	0	0	0	0	8.0203	0	0	0	0	0	0	0	0	0	0	0	0	0	0	0	0	6.25343
PWY-6168: flavin biosynthesis III (fungi)	317.888	349.587	386.081	257.744	376.695	188.215	366.535	252.27	300.231	210.794	324.431	332.677	372.627	463.373	165.916	312.304	126.951	460.226	319.344	453.363	228.059	318.149	218.987	157.693	319.036	227.016	256.282	211.266	302.073	258.743	413.956	242.967	327.546	331.632	328.375	275.294	236.435	294.739	297.994	250.812	304.554	316.394	444.73	424.428	397.302	464.417	382.096	278.259	237.461
PWY-6174: mevalonate pathway II (archaea)	0	0	0	0	0	0	0	0	0	0	0	0	0	0	0	0	0	0	0	0	0	0	0	0	0	0	0	0	0	0	0	0	0	0	0	0	0	0	0	0	0	0	0	0	0	0	0	0	0
PWY-6182: superpathway of salicylate degradation	0	0	0	0	0	0	0	0	0	0	0	0	0	0	0	0	0	0	9.34108	0	3.77041	0	0	0	1.04761	0	0	0	0	11.3227	0	0	0	0	0	17.1243	2.71845	0	0	0	17.7459	0	0	0	0	0	2.53692	33.3537	0
PWY-6185: 4-methylcatechol degradation (ortho cleavage)	0	5.9151	0	0	0	0	0	0	0	0	0	0	0	0	0	0	0	1.45415	11.1287	0	4.62697	0	0	0	1.438	0	0	0	0	11.6457	1.03672	0	0	0	0	19.9442	2.37384	0	2.84864	0	21.705	1.18722	0	0	0	0	1.9924	32.3348	0
PWY-6210: 2-aminophenol degradation	0	0	0	0	0	0	0	0	0	0	0	0	0	0	0	0	0	0	0.0888777	0	3.44044	0	0	0	0	0	0	0	0	0	0	0	0	0	0.23553	0.75648	0	0	0	0	0.561341	0	0	0	0	0	0	0	0
PWY-6215: 4-chlorobenzoate degradation	0	0	0	0	0	0	0	0	0	6.23094	0	0.704393	0	0	0	0	0	0	0.169478	0	8.40984	0	2.33585	0	0.273591	0	0	0	0	11.4722	0	0	0	0	0.455029	5.15526	1.10779	0	2.13352	0	0.168758	1.46762	0	0.194196	0	0	0	0.189369	1.80775
PWY-621: sucrose degradation III (sucrose invertase)	14.7646	56.4455	23.2352	23.6009	24.3738	30.0527	116.6	40.476	66.3164	12.0199	32.4871	61.8599	16.2521	55.1307	20.1836	55.2828	0	66.0898	65.7257	109.139	103.738	23.865	20.8449	17.9813	102.567	92.2154	25.5315	35.571	55.4437	125.239	62.185	49.0707	96.4249	31.2267	78.7977	95.4123	24.6729	35.2455	73.5249	55.4984	111.269	52.5994	102.104	74.0212	73.2282	31.3987	100.921	191.414	34.5633
PWY-622: starch biosynthesis	0	0	0	0	0	0	0	0	0	0	0	0	0	0	0	0	0	0	0	63.417	0	0	0	0	11.0859	0	0	8.67901	5.99729	14.426	0	0	0	0	0	0	0	0	7.23861	0	16.3342	0	0	0	0	0	0	0	0
PWY-6263: superpathway of menaquinol-8 biosynthesis II	0	5.75661	5.03129	7.23827	17.3692	2.79993	13.6781	0	0	0	15.2618	6.26923	0	0	0	10.2954	0	0	1.62273	7.05373	3.54993	2.95903	5.33926	13.2918	12.0547	11.0547	0.588881	20.372	9.18588	5.24375	11.9306	2.61156	17.6868	5.98513	0	4.25258	0	0	30.3663	11.7122	12.345	5.27968	13.2295	46.2659	10.2447	0	0	5.20863	3.02068
PWY-6270: isoprene biosynthesis I	42.3251	41.8706	21.9032	11.985	4.82104	10.4464	0	0	12.9781	0	0	2.44115	28.0015	0	0	6.09798	18.8836	9.46615	1.88857	65.9619	17.2388	31.6161	17.2855	7.89911	11.3764	11.9291	2.31699	20.1105	2.78205	1.67556	33.8519	40.2756	3.15815	7.18001	29.6202	9.9666	18.0059	25.8605	10.1681	15.0057	14.139	27.901	9.45198	3.08271	0	0.652467	0.495658	18.2944	32.4519
PWY-6277: superpathway of 5-aminoimidazole ribonucleotide biosynthesis	868.411	744.358	1075.39	749.015	523.649	540.648	578.212	413.084	450.919	317.845	553.71	524.652	768.275	623.122	593.796	673.519	438.236	635.44	551.334	716.489	461.816	809.086	435.279	557.763	387.247	435.999	719.99	587.853	597.275	532.987	659.408	694.92	567.165	763.888	591.169	574.818	631.084	738.236	512.691	540.767	479.802	612.172	545.164	502.202	467.693	1070.09	456.239	387.406	693.149
PWY-6281: L-selenocysteine biosynthesis II (archaea and eukaryotes)	0	0	0	0	0	0	0	6.83303	0	0	0	0	0	0	0	0	0	0	0	0	0	0	0	4.05297	0	0	0	0	0	0	0	0	0	0	0	0	0	0	0	0	0	0	0	0	0	0	0	0	1.05674
PWY-6282: palmitoleate biosynthesis I (from (5Z)-dodec-5-enoate)	154.159	158.667	205.803	88.0931	77.846	60.2123	45.9337	14.1164	43.0939	257.008	37.9354	194.492	47.0146	32.9322	25.8602	146.165	55.7394	109.496	200.354	67.7435	291.661	61.0176	99.9625	67.0367	229.724	297.881	193.652	53.189	52.3354	267.657	18.5224	135.466	15.3615	228.566	257.839	182.234	158.223	27.3509	130.15	81.322	128.564	203.164	85.4478	126.54	64.5855	62.0124	119.504	213.881	167.66
PWY-6284: superpathway of unsaturated fatty acids biosynthesis (E. coli)	4.41416	0	0	0	8.68383	0	0	0	20.3344	103.439	20.7905	45.4824	0	0	0	0	0	0	10.9568	0	158.148	0	0	0	47.2131	100.818	1.39412	0	8.08315	96.9887	8.22832	1.91284	0	5.68213	132.279	4.90178	3.44745	12.7782	11.7643	46.901	13.9033	67.8787	0	1.56912	5.66193	0	0.999263	6.55722	17.0049
PWY-6285: superpathway of fatty acids biosynthesis (E. coli)	0	0	0	0	16.1231	0	0	0	29.1979	150.968	30.7022	76.4642	0	0	0	0	0	0	21.0108	0	209.435	0	0	0	80.3305	152.717	2.77294	0	14.8674	145.493	0	3.78646	0	11.1777	174.688	9.59663	6.78144	19.931	22.2072	0	25.6896	106.944	0	3.11986	10.852	0	1.98718	12.7648	31.4898
PWY-6305: putrescine biosynthesis IV	145.68	195.505	177.538	52.1251	130.353	97.3275	118.291	83.6562	134.064	142.494	162.277	157.819	122.656	201.96	73.6324	210.241	37.5479	163.596	185.182	174.733	279.878	70.5666	105.3	38.6177	180.998	324.272	143.414	110.525	102.544	237.794	80.9417	56.5286	308.967	144.436	311.273	240.101	109.889	67.7286	128.005	111.753	231.851	159.253	132.302	169.511	223.796	60.1527	169.855	321.848	82.5074
PWY-6317: galactose degradation I (Leloir pathway)	189.437	236.301	198.008	145.209	166.147	218.268	359.524	378.652	160.133	200.855	168.619	315.629	189.52	286.339	118.649	191.468	58.8383	239.754	230.338	225.204	206.345	143.605	132.568	170.459	292.752	217.661	216.656	271.211	206.576	130.453	234.091	209.294	297.847	132.1	182.094	182.757	199.44	175.99	308.978	181.887	183.894	225.043	347.791	253.368	189.629	95.2865	169.047	246.385	153.33
PWY-6318: L-phenylalanine degradation IV (mammalian, via side chain)	0	8.85481	0	0	15.5909	0	0	0	1.49788	4.47157	0	3.14737	0	0	0	0	0	0	17.5922	3.76157	8.41807	3.67196	1.34363	15.2613	2.07319	0	0	0.794126	0	10.4	0	0	0	0	6.03926	32.7148	4.17878	0	1.48178	6.13544	24.3558	1.17612	0	0	3.62117	0	4.33303	37.296	2.23637
PWY-6344: L-ornithine degradation II (Stickland reaction)	0	0	0	0	0	0	0	0	0	0	0	0	0	0	0	0	0	0	0	0	0	0	0	0	0	0	0	0	0	0	0	0	0	0	0	0	0	0	0	0	0	0	0	0	0	0	0	0	0
PWY-6349: CDP-archaeol biosynthesis	0	0	0	0	0	0	0	0	0	0	0	0	0	0	0	0	0	0	0	0	0	0	0	0	0	0	0	0	0	0	0	0	0	0	0	0	0	0	0	0	0	0	0	0	0	0	0	0	5.61227
PWY-6350: archaetidylinositol biosynthesis	0	0	0	0	0	0	0	0	0	0	0	0	0	0	0	0	0	0	0	0	0	0	0	0	0	0	0	0	0	0	0	0	0	0	0	0	0	0	0	0	0	0	0	0	0	0	0	0	0
PWY-6353: purine nucleotides degradation II (aerobic)	37.9591	60.8263	44.2253	29.8534	92.6021	33.7787	85.5862	51.2913	58.0468	104.885	100.611	72.6871	63.3183	89.4323	56.5289	26.1396	54.674	62.7408	58.0385	82.6664	267.285	82.0824	84.827	55.1111	85.3568	247.393	21.3603	41.6446	58.3709	187.779	69.6454	34.9342	51.183	41.2532	211.004	82.2273	38.5815	44.2401	147.244	68.1597	94.5509	147.168	57.1631	120.048	74.4954	35.8896	79.3415	84.2188	81.7198
PWY-6383: mono-trans, poly-cis decaprenyl phosphate biosynthesis	0	0	0	0	0	0	0	0	0	0	0	0	0	0	0	0	0	0	0	0	0	0	0	0	0	0	0	0	4.96019	0	0	0	0	0	0	0	0	0	0	0	0	0	0	0	0	0	0	0	0
PWY-6385: peptidoglycan biosynthesis III (mycobacteria)	718.24	664.741	857.209	747.905	524.932	564.961	585.015	535.652	548.983	400.614	569.778	519.091	754.261	610.065	610.486	709.115	418.379	723.495	562.284	638.538	513.861	823.908	468.314	649.479	471.668	464.765	698.127	600.075	666.943	601.843	726.601	668.289	615.545	708.202	609.405	617.61	687.425	820.503	550.356	594.31	499.767	591.741	678.259	535.357	512.705	1147.45	526.881	464.387	671.45
PWY-6386: UDP-N-acetylmuramoyl-pentapeptide biosynthesis II (lysine-containing)	748.588	698.58	904.203	726.029	533.325	590.171	610.742	549.467	567.777	378.206	587.001	531.362	766.364	657.638	589.766	726.678	412.45	747.101	569.075	646.91	477.575	836.136	481.08	664.321	496.819	453.873	708.88	625.644	689.304	590.048	744.629	678.1	650.309	707.839	575.938	621.814	712.481	844.205	564.837	611.642	530.466	607.371	694.73	563.257	541.968	1189.94	552.849	510.26	678.011
PWY-6387: UDP-N-acetylmuramoyl-pentapeptide biosynthesis I (meso-diaminopimelate containing)	780.432	708.094	914.839	791.94	575.764	618.868	616.09	558.775	578.582	394.836	587.382	540.381	819.688	639.812	651.754	735.152	438.243	739.708	568.032	627.212	502.182	881.426	486.109	704.667	482.262	453.328	731.221	638.043	688.429	607.334	738.504	709.231	634.507	743.252	624.428	631.777	705.056	878.733	587.852	611.106	524.849	616.37	725.246	549.917	531.784	1218.97	534.722	513.369	718.116
PWY-6396: superpathway of 2,3-butanediol biosynthesis	0	1.00827	0	0	2.77175	0	0	0	0	0	0	0	0	0	0	0	0	0	0.302369	0	0.0788019	0	0	2.0971	0.253138	0	0	1.56992	0	0	0	0.568115	0	0	0	1.94854	1.1524	0	1.03645	0	0.630677	0.154221	0	0	0	0	0.586443	1.73418	0.564177
PWY-6435: 4-hydroxybenzoate biosynthesis V	0	0	0.854423	0	1.97873	0	4.20931	1.19097	3.42852	8.81539	2.48245	0.958741	0.662401	0	0.626681	0	0	1.15879	0.218205	4.76215	0	0	5.78764	0	0	2.31934	0	0.306036	0.46602	0.12822	0	0	2.46463	4.06276	0.576559	10.0386	3.22627	0	1.52456	1.25947	0.212548	0	1.70088	1.04844	0	0	0	0.237369	6.02444
PWY-6467: Kdo transfer to lipid IVA III (Chlamydia)	0	0	0	0	0	0	0	0	0	8.26265	0	1.19603	0	0	0	0	0	0	0	0	0	0	0	0	0	0	0	0	0	0	0	0	0	0	0	0	0	0	0	0	0	0	0	0	0	0	0	0	0
PWY-6470: peptidoglycan biosynthesis V (&beta;-lactam resistance)	0	0	0	7.91708	0	151.847	60.7767	91.7202	113.033	38.7262	30.6632	48.3611	29.3123	89.9417	17.0766	0	0	20.8291	0	21.0697	10.4835	46.0113	22.9747	25.75	20.8693	0	9.0384	111.496	0	5.29063	41.5191	7.03049	80.8659	35.6467	33.0585	40.2458	19.1687	0	60.4608	134.371	8.30173	10.017	82.4838	0	0	48.548	13.9407	113.139	10.9347
PWY-6471: peptidoglycan biosynthesis IV (Enterococcus faecium)	0	0	0	19.6565	0	212.235	66.6931	120.652	138.562	40.8758	32.0083	59.2825	40.786	94.4641	38.0642	0	0	22.8876	0	21.1744	11.7564	57.8187	28.5512	50.7583	21.353	0	9.29665	227.158	0	5.60055	48.4051	130.081	87.8857	46.3233	39.9051	51.8577	22.0413	0	73.3334	161.168	8.37006	10.4907	92.8279	0	0	60.3371	14.5215	195.647	12.5292
PWY-6478: GDP-D-glycero-&alpha;-D-manno-heptose biosynthesis	0	0	0	0	0	1.52622	0	0	24.2086	0	0	2.8005	0	0	0	0	0	0	0	7.48683	0	0	0	0	0	0	0	0	0	0	1.56335	0	0.325112	0	0.260431	0	0	0	1.73087	1.18519	0	0	0.675482	0.387333	7.0648	0	0	0.617506	0
PWY-6507: 4-deoxy-L-threo-hex-4-enopyranuronate degradation	67.6713	94.9954	35.7294	39.1106	64.2314	92.1951	79.5285	62.8825	75.3634	68.6191	61.7048	119.132	49.1909	127.803	92.6213	87.636	31.1507	60.6021	58.4396	93.22	143.708	45.5814	64.2785	54.3028	95.6831	129.821	50.7013	93.5757	60.4708	83.9165	75.2903	50.9086	112.371	46.8814	93.5166	60.1484	57.9761	49.518	82.2022	57.2456	145.744	77.0994	86.1554	124.486	85.9635	39.6178	81.3003	117.705	31.5581
PWY-6519: 8-amino-7-oxononanoate biosynthesis I	74.8408	85.0188	68.3396	73.09	77.2712	61.8395	52.4841	21.5735	45.8288	216.043	41.3224	160.971	47.6188	38.2459	25.9315	92.5413	56.4259	46.8674	162.395	79.7097	210.363	56.4786	92.5657	64.0409	196.194	220.182	135.003	55.9891	54.6985	199.722	24.7093	66.2355	17.8188	88.4761	195.977	79.333	104.378	23.2567	135.747	85.2972	121.838	149.755	92.0647	139.486	89.7816	61.0015	130.738	126.785	86.005
PWY-6527: stachyose degradation	186.567	251.652	192.78	132.927	158.282	202.511	339.967	497.109	136.797	200.652	155.922	326.081	185.076	244.844	103.68	172.06	48.7725	226.71	225.33	122.616	218.306	140.061	113.441	166.53	301.376	226.538	211.544	267.477	202.883	160.11	214.32	205.411	298.65	117.465	221.021	180.163	199.075	174.483	304.511	161.132	160.011	246.024	357.478	181.778	159.599	89.803	143.781	267.719	153.112
PWY-6531: mannitol cycle	4.29191	10.5734	0	2.55199	14.1428	6.56682	0	0	4.25498	90.0226	0	63.0754	0	0	2.39845	0	13.8675	0	15.1077	12.0451	156.706	7.63624	26.1504	7.67828	40.5334	124.621	7.04718	11.8585	12.9303	111.235	3.33502	7.16868	12.5349	1.01493	79.447	24.6112	5.43126	0.742842	43.5926	8.83434	19.9218	52.3057	6.56212	3.78646	17.6777	7.21506	27.5713	73.1244	4.57334
PWY-6545: pyrimidine deoxyribonucleotides de novo biosynthesis III	120.884	96.1437	197.98	200.408	158.218	178.045	104.68	94.9805	167.132	123.777	192.84	172.022	112.047	147.259	156.252	61.6019	123.391	184.537	156.423	171.217	158.17	182.808	126.802	144.486	137.712	157.281	137.044	205.529	203.967	111.114	170.734	214.641	165.467	220.886	194.944	189.29	144.608	174.202	173.395	185.447	183.054	113.28	210.507	223.926	178.223	91.9467	160.477	126.115	230.329
PWY-6549: L-glutamine biosynthesis III	16.6753	120.97	17.3984	38.2405	79.2269	30.2046	30.9651	29.4541	40.8531	66.5695	61.3146	73.9452	31.6258	34.9423	49.8133	11.9366	29.4209	17.6001	88.6023	37.437	184.402	41.3113	78.4873	51.759	62.9456	149.001	37.699	48.037	25.721	192.075	14.6021	54.8161	11.369	30.6026	158.561	141.284	50.5297	46.7369	66.5189	33.0223	67.6261	126.338	15.4884	33.8286	34.6188	43.9978	47.3364	140.906	50.5382
PWY-6562: norspermidine biosynthesis	4.40662	13.2382	3.15405	0	11.6951	2.96869	3.86035	0	2.83046	1.56886	5.41781	0	0	0	6.03605	0	0	1.30884	9.75206	1.90805	5.12525	3.12218	5.96076	3.85862	3.31699	0	3.22994	3.02916	4.96199	13.3852	5.37662	7.34969	2.78207	0	1.51791	34.2409	5.78574	3.76596	3.41596	2.50743	12.0276	2.02577	4.40793	2.03289	3.58397	0	10.538	16.1584	4.30248
PWY-6565: superpathway of polyamine biosynthesis III	4.42811	3.32871	3.1648	0	5.89781	3.04319	5.05219	0	2.89384	1.59454	5.82802	0	0	0	6.26276	0	0	1.3132	2.93599	1.9372	2.62664	3.12878	6.18803	4.04324	2.19749	0	3.24826	3.30879	4.97945	0.505096	5.41356	7.47794	2.8115	0	1.52298	6.83914	3.50189	3.77403	3.73051	2.51676	8.48846	1.88338	4.74514	2.31499	1.92242	0	2.29955	4.71367	4.33031
PWY-6572: chondroitin sulfate degradation I (bacterial)	2.46415	0	0	0	0	0	3.68397	0	0	0	0	0	0	3.78385	0	0	0	0	1.15661	12.4393	0	0	0	0	3.75344	0	1.99928	0.880327	3.2831	6.64125	2.18759	0	3.99164	0	0.516982	0	0	0	11.8476	3.07346	0	1.40504	1.25651	4.52497	2.572	3.37419	13.4599	0	0
PWY-6588: pyruvate fermentation to acetone	0	1.14666	0	1.09594	17.655	27.8719	9.52242	7.46765	20.1079	51.3609	22.2254	20.8799	0	0	0	2.53396	0	0	14.8579	2.61219	76.2855	6.59564	32.6528	22.9667	7.82397	114.516	7.5665	15.1526	5.63081	56.2678	4.53413	1.57673	3.26614	2.53398	32.9795	7.82816	6.74072	1.95722	5.77817	3.41772	18.1699	25.141	3.04994	2.90789	10.8239	0.517126	3.00773	12.4552	2.67899
PWY-6590: superpathway of Clostridium acetobutylicum acidogenic fermentation	20.1647	70.3969	10.5379	0	132.567	38.9592	65.8679	19.6383	38.7755	10.2775	102.352	25.278	39.7153	74.4883	0	16.7169	24.3596	36.4648	37.4345	21.6266	18.4127	13.3092	29.8406	32.6779	41.3833	9.3815	19.4912	31.8818	46.3087	14.8598	26.8051	19.4506	31.7164	35.9418	36.8794	69.0229	28.9865	14.2482	55.1293	24.8465	21.6491	81.6787	62.7091	24.0977	54.2993	11.941	9.41872	36.2995	12.652
PWY-6595: superpathway of guanosine nucleotides degradation (plants)	0	0	0	0	0	15.4748	9.22416	17.846	0	0	5.93938	3.13224	4.18205	16.8291	5.70116	0	1.83625	0	3.74802	13.5202	0.33225	0	10.7742	0	9.12765	0.295953	1.11529	0.28502	11.4151	7.11251	7.80108	5.82748	5.8692	1.83006	1.51552	20.4568	4.96512	3.80324	8.19589	1.59242	30.7054	5.31797	7.08281	9.3626	12.3978	6.30286	0	26.2948	0.437487
PWY-6596: adenosine nucleotides degradation I	0	0	0	0	0	0	0	0	0	0	0	0	0	0	0	0	0	0	0	0	0	0	0	0	0	0	0	0	0	0	0	0	0	0	0	0	0	0	0	0	0	0	0	0	0	0	0	0	0
PWY-6606: guanosine nucleotides degradation II	16.1713	27.1515	21.6008	13.9329	32.0804	17.8319	42.2997	23.0858	25.336	9.29451	51.0625	23.5487	32.1245	36.2109	24.8684	10.7402	24.4124	32.4284	29.0625	41.5435	151.3	38.5105	39.1453	23.5946	32.2067	134.676	8.4687	19.0355	25.0498	92.7435	38.0458	17.7986	22.8612	22.1466	113.069	40.4627	16.9437	22.2676	82.8894	36.8772	47.6605	33.9397	25.7935	59.9208	33.4794	9.88584	41.1983	47.7695	42.6364
PWY-6608: guanosine nucleotides degradation III	56.8405	79.2866	35.1948	26.7332	59.8629	76.7364	79.3092	60.9048	96.4654	262.906	97.8096	161.852	47.3625	56.6877	87.4052	50.3412	71.276	57.6746	48.4764	65.8178	412.108	86.5825	110.403	96.9621	82.9637	339.724	58.0006	44.4179	94.3206	292.088	123.42	31.7519	62.8521	72.615	282.577	87.7168	48.5067	35.6687	121.119	85.9335	85.7434	185.722	67.2192	119.676	70.43	40.5977	60.6862	160.728	61.6801
PWY-6609: adenine and adenosine salvage III	795.013	726.661	718.17	771.073	855.179	863.252	738.776	1137.23	895.441	388.32	900.885	619.993	712.574	819.749	824.264	715.67	809.977	885.774	583.388	776.342	470.22	688.04	699.908	926.195	551.952	513.013	721.675	846.716	808.783	533.795	759.465	667.507	911.822	707.45	470.598	759.856	747.879	899.105	705.223	713.214	659.555	533.209	838.557	645.721	687.368	948.038	651.623	667.436	636.39
PWY-6612: superpathway of tetrahydrofolate biosynthesis	0	0	0	13.5825	13.3407	0	0	0	20.2858	44.219	0	17.6224	17.3787	0	32.5456	0	0	0	20.2781	2.45452	84.4954	0	34.7334	7.82862	15.5755	50.0029	1.91402	1.4934	7.10729	39.9519	7.41997	0	0	2.91567	66.4921	4.44646	6.29985	6.06315	47.429	1.31551	6.18628	30.9321	6.35568	2.80049	11.4928	30.8873	22.2807	7.56662	6.23678
PWY-6628: superpathway of L-phenylalanine biosynthesis	35.5825	33.8776	0	12.006	87.6265	24.7828	0	0	50.7065	143.749	38.7008	98.8418	79.7269	0	0	36.9402	13.8229	25.1388	84.1412	12.3767	201.903	27.8762	90.2753	31.923	65.314	194.701	31.5114	24.9856	37.2588	153.954	3.96486	16.2573	15.648	23.9473	176.914	100.732	37.2879	22.4691	81.3242	27.1777	111.23	143.11	31.1872	43.6472	22.0561	12.8464	59.8583	160.554	49.1729
PWY-6629: superpathway of L-tryptophan biosynthesis	51.0157	29.2258	0	14.6774	119.976	0	0	0	8.64828	167.468	45.4986	26.04	105.457	0	0	55.6559	41.1613	0	113.921	0	231.086	35.9037	67.114	21.6319	91.4861	208.695	24.4956	4.52313	51.3457	210.444	3.82507	0	19.0853	15.435	252.567	160.485	51.1016	28.7803	75.5006	7.78844	141.486	145.481	40.071	47.9846	15.3355	15.8709	57.2347	169.352	64.8385
PWY-6630: superpathway of L-tyrosine biosynthesis	30.5808	30.2753	0	11.8652	94.3243	6.12437	0	0	7.22096	94.9915	34.5611	44.7866	77.2207	0	0	41.8044	10.9579	0	71.7445	0.796465	104.821	26.372	50.0784	21.1463	52.2911	72.499	17.7513	3.76199	36.3613	77.9881	3.16036	4.51598	15.4506	12.3795	113.962	101.548	35.7118	22.2553	51.0809	6.40078	100.293	94.1903	28.6457	35.7559	12.0274	12.6815	36.5388	147.72	47.0874
PWY-6641: superpathway of sulfolactate degradation	0	0	0	0	0	0	0	0	0	0	0	0	0	0	0	0	0	0	0	0	0	0	0	0	0	0	0	0	0	0	0	0	0	0	0	0	0	0	0	0	0	0	0	0	0	0	0	0	0
PWY-6690: cinnamate and 3-hydroxycinnamate degradation to 2-oxopent-4-enoate	0	1.74975	0	0	5.11694	0	0	0	3.90562	54.5691	0	19.4814	0	0	0	0	0	0	5.19035	0.432767	228.253	2.14084	21.2267	0	15.1543	0	1.10147	1.79618	0	117.965	0	0	0	0	142.562	16.1465	1.95092	0	11.8698	0	15.9562	21.5855	0	2.87874	3.67542	1.98128	4.44191	31.4075	1.26928
PWY-6700: queuosine biosynthesis	654.33	570.405	708.018	842.978	554.645	634.843	599.866	637.602	639.948	366.58	657.723	559.7	854.328	635.78	601.296	609.924	596.691	604.743	537.94	706.947	420.151	866.473	493.046	723.839	529.343	404.555	600.434	685.607	589.314	554.836	702.728	621.683	649.348	695.139	569.076	558.479	570.415	842.948	572.222	568.181	551.128	510.677	637.215	587.94	592.984	1068.85	570.446	458.044	732.007
PWY-6703: preQ0 biosynthesis	234.499	256.113	405.375	164.934	285.83	132.304	216.058	170.76	106.978	179.56	172.883	163.548	262.917	270.662	96.7036	254.602	141.762	231.035	278.161	526.331	191.335	344.193	182.829	139.054	259.302	153.494	302.093	157.091	224.711	198.222	413.969	284.959	139.17	301.921	233.92	226.063	259.26	257.078	261.732	231.643	246.922	274.127	293.422	346.627	304.876	413.018	313.478	193.299	326.501
PWY-6708: ubiquinol-8 biosynthesis (prokaryotic)	0	1.6562	0	0	0	0	0	0	0	27.2494	4.09745	8.3971	0	0	0	0	0	0	14.3201	1.48102	43.2782	0	1.1915	0.786019	39.8894	3.89624	0	0	0	33.7348	0	0.499685	0	0	19.3231	18.0653	5.74867	0	4.20306	0	22.9434	8.09016	0	0.482763	0.502311	0	11.9966	11.0679	8.39574
PWY-6731: starch degradation III	4.41445	13.4855	5.51435	9.54797	18.5674	0	20.8215	0	11.294	49.1622	17.7004	23.982	9.15522	3.46	0	0	10.0883	4.81503	26.736	50.5957	84.1671	5.932	23.1125	0	27.2483	15.8004	3.52731	4.51805	7.29157	58.0624	48.0068	9.90591	5.91395	5.57811	50.409	24.5617	21.7391	9.07429	24.5781	17.9155	39.5603	27.7245	10.7161	43.8838	17.2137	13.4941	18.2974	73.3843	14.8863
PWY-6737: starch degradation V	657.724	639.551	651.496	439.757	576.548	664.024	800.953	786.53	667.856	387.977	617.797	638.931	465.259	910.114	575.792	775.259	353.327	672.265	658.932	878.675	422.472	411.39	443.709	656.356	548.875	462.589	659.135	750.62	528.671	339.251	598.267	554.446	802.761	492.167	373.797	567.758	609.203	443.653	727.135	583.454	612.455	513.498	819.099	712.549	755.045	240.324	726.653	458.321	435.742
PWY-6748: nitrate reduction VII (denitrification)	0	0	0	0	0	0	0	0	0	0	0	0	0	0	0	0	0	0	0	0	0	0	0	0	0	0	0	0	0	0	0	0	0	0	0	0	0	0	1.69864	0	0.791415	0	0	0	0	0	2.09581	0	2.33477
PWY-6749: CMP-legionaminate biosynthesis I	0	0	4.26917	2.76338	2.33645	1.09034	0	0	0	70.6444	31.9826	0	0	0	0	0	0	0	2.43449	4.86539	0	6.06454	0	0	1.4882	0.680723	2.10134	0	2.47976	0	4.49719	0	3.01581	0.422387	0.343405	0	0	0	3.84612	1.91707	3.68613	6.11961	2.16483	0.905245	4.83254	4.48542	20.6939	0.24479	3.0343
PWY-6785: hydrogen production VIII	0	0	0	0	0	0	0	0	0	0	0	0	0	0	0	0	0	0	0	0	0	0	0	0	0	0	0	0	0	0	0	0	0	0	0	0	0	0	0	0	0	0	0	0	0	0	0	0.746974	0
PWY-6803: phosphatidylcholine acyl editing	12.8511	23.2286	0	0	16.8138	9.91407	3.11106	0	15.9864	74.6496	20.8298	39.6331	0	0	0	9.52216	15.2801	0	25.4542	4.06337	114.775	9.58879	34.2111	4.30164	55.8896	122.091	9.98985	1.72368	3.16477	105.448	8.17229	3.42239	0	2.7256	67.8999	34.4686	11.8907	0	24.1916	11.5267	49.2603	44.1085	0	11.8722	9.24505	4.39657	24.9734	83.2328	13.5043
PWY-6823: molybdenum cofactor biosynthesis	0	0	0	0	1.98647	0	0	0	2.74123	16.0952	0	3.04823	0	0	0	0	0	0	0	0	63.1433	1.78956	9.80111	0	6.05434	29.4197	0	0	0.618393	23.26	0	0	0	0	31.8808	0	0	0	9.3207	0	2.22489	16.711	0	0	3.40666	0	0	0	0
PWY-6834: spermidine biosynthesis III	0	0	0	0	0	0	0	0	0	0	0	0	0	0	0	0	0	0	0	0.582556	0	0	0	0	0	0	0	0	0	0	0	1.24208	0	0	0	0	0	0	0.460907	0	1.46836	0	0.583691	0.577206	0.571523	0	0	0	0
PWY-6837: fatty acid beta-oxidation V (unsaturated, odd number, di-isomerase-dependent)	0	5.21452	0	0	6.35175	1.17072	0	0	0.508447	20.4169	0	3.22402	0.85496	0	0	0	0.749227	2.0257	10.0957	1.91437	19.3089	1.65063	4.71568	1.4692	19.0566	27.8999	0.627477	0	3.12441	26.0389	0	1.04219	0	1.41898	13.3038	12.2203	2.95055	0	3.93992	0.864293	18.045	9.89796	0	1.67907	1.74978	0.531153	9.48348	10.9556	6.63942
PWY-6859: all-trans-farnesol biosynthesis	0	0.717227	0	2.02756	5.5954	25.3338	22.9726	11.1061	0	15.0443	0	17.8806	1.9647	21.5728	0	6.14732	13.8268	1.7243	21.5175	84.7771	61.6549	13.7906	11.7931	3.41271	46.6688	18.5822	21.6605	19.8731	14.5421	27.0033	28.8892	0.454078	21.9958	1.88024	47.4676	0.689783	2.74522	3.72739	35.1971	25.5203	42.5957	13.1589	26.931	46.9819	54.0648	22.7844	93.8943	26.5407	1.26355
PWY-6863: pyruvate fermentation to hexanol	0	0	0	0	0	0	0	0	0	0	0	0	0	0	0	0	0	0	0	0	0	0	0	0	0	0	0	0	0	0	0	0	0	0	0	0	0	0	0	0	0	0	0	0	0	0	0	0	0
PWY-6876: isopropanol biosynthesis	0	0	0	0	0.802604	3.09105	2.55912	1.80592	2.41361	1.0255	3.94897	1.12889	0	3.66001	0.940959	0.988684	5.30796	5.43354	4.12985	2.61219	1.93102	0	3.49998	4.62427	0.251167	2.18952	3.02258	2.84372	2.15322	0.156741	1.42314	1.50244	3.58904	0	0.114315	1.55772	2.83173	0	1.58126	1.64725	0.760177	2.4388	0.330442	0.273295	1.33858	2.74221	1.92662	1.86188	1.69584
PWY-6883: pyruvate fermentation to butanol II	0	0	0	0	0	0	0	0	0	0	0	0	0	0	0	0	0	0	0	0	0	0	0	0	0	0	0	0	0	0	0	0	0	0	0	0	0	0	0	0	0	0	0	0	0	0	0	0	0
PWY-6891: thiazole biosynthesis II (Bacillus)	12.6665	43.3098	0	10.5884	37.3991	28.4789	10.8396	1.04593	20.9275	222.484	27.8167	149.019	0	2.07024	5.64256	1.11971	9.34851	19.2985	31.1928	9.66133	226.339	30.6981	59.6053	11.982	25.861	253.441	33.1717	7.33866	6.54111	226.193	7.31961	11.4205	14.2927	14.9548	211.56	25.6136	7.55002	20.7489	39.6204	15.8177	46.3521	127.508	14.0328	26.3039	14.352	3.33398	4.64879	149.634	14.1279
PWY-6892: thiazole biosynthesis I (E. coli)	93.8229	96.2933	51.505	44.9	115.07	80.1002	189.427	89.4902	151.12	241.153	115.946	167.881	91.1154	111.727	53.83	80.999	56.2178	104.461	129.739	258.745	248.494	37.9842	88.0907	64.7656	115.501	274.102	99.8827	78.8315	86.9548	257.66	83.1832	81.3968	92.9815	59.0605	241.196	109.31	93.8139	54.096	193.002	87.7827	136.187	153.383	152.45	212.679	238.82	84.2689	177.72	170.36	62.9117
PWY-6895: superpathway of thiamin diphosphate biosynthesis II	56.9316	145.515	0	47.3842	118.768	94.6977	47.1922	5.14616	64.4003	177.324	82.9156	207.003	0	10.115	24.7951	5.53449	31.2321	80.3868	102.848	44.6022	302.355	121.697	134.251	45.205	97.3663	236.412	107.495	32.3973	30.5511	287.041	34.3736	50.8229	59.3598	63.7734	323.945	96.7023	34.3835	89.0098	133.179	67.2638	150.942	252.86	61.282	104.899	61.4672	16.2538	22.0912	219.135	61.0641
PWY-6897: thiamin salvage II	319.211	292.081	309.525	284.16	234.585	195.219	260.295	220.241	126.309	152.502	149.921	212.998	383.57	328.008	147.815	367.175	79.6437	328.418	200.698	308.438	262.279	431.143	131.88	117.586	259.727	205.308	223.7	187.709	324.547	362.61	363.211	263.986	262.074	305.323	315.469	286.528	266.92	357.44	264.262	313.714	306.502	264.523	323.343	335.377	319.663	643.205	297.489	238.193	262.445
PWY-6901: superpathway of glucose and xylose degradation	67.3554	51.5255	10.2132	20.6692	103.143	161.825	191.497	142.224	123.031	227.52	116.838	184.141	36.0004	157.264	71.2103	75.646	98.1322	0	156.409	164.542	226.903	48.3493	145.092	57.2513	179.248	227.866	131.166	129.001	109.999	137.883	141.992	69.7232	113.573	35.2314	137.759	87.7836	94.0887	26.2642	212.495	131.73	157.51	144.032	193.813	151.337	187.796	66.6109	173.729	195.986	39.9357
PWY-6906: chitin derivatives degradation	0	0	0	0	0	0	0	21.9438	0	0	0	0	2.46478	0	0	0	0	0	0	0	2.03586	0	0	1.2631	0	0	0	0	3.13449	0	0	0	4.55856	0.949643	0	0	0	0.861468	1.44117	0	0	0.475749	1.8859	0	0	0	0	0	0
PWY-6936: seleno-amino acid biosynthesis	218.832	263.654	297.48	178.819	264.294	129.081	205.311	116.195	126.825	232.527	183.846	202.741	192.82	308.342	41.0566	213.712	153.239	79.7741	313.853	373.685	244.426	124.144	155.148	153.684	252.366	290.464	279.737	145.443	125.691	208.229	156.348	223.986	131.25	224.022	220.918	206.471	280.601	98.6519	134.849	145.858	187.533	259.289	250.105	363.797	260.246	108.721	255.175	219.029	235.057
PWY-6953: dTDP-3-acetamido-3,6-dideoxy-&alpha;-D-galactose biosynthesis	0	0	0	0	1.16517	0	0.988603	0	37.8317	0	0	21.7422	0	0	0	0	0	0	3.6833	0.873401	2.5899	0	0	1.5814	0	0	1.00363	0.748816	0	0	0	2.44792	1.13666	6.45823	0	0	2.25729	0	0.408422	0	0	0.222397	1.50973	0	0.145647	0	21.364	0	0.391047
PWY-6969: TCA cycle V (2-oxoglutarate:ferredoxin oxidoreductase)	134.625	148.128	121.98	141.093	89.4071	97.1883	105.82	73.7482	91.1708	151.341	65.8973	140.003	72.7863	121.306	71.3392	121.018	115.684	42.5349	129.018	55.3497	136.012	96.9762	115.339	114.741	112.334	167.132	154.598	118.057	57.9978	134.3	94.4764	152.604	78.9952	161.196	103.6	136.218	159.974	33.8704	97.9292	101.989	117.997	119.651	100.592	44.3424	70.5085	35.7949	75.6885	162.994	158.022
PWY-6992: 1,5-anhydrofructose degradation	12.5015	12.5911	4.34501	9.41976	0	2.74025	0	0	0	0	0	0	15.9004	3.30679	3.4104	0	0	5.0037	1.01372	0	5.27633	7.78138	4.81303	2.56687	0	4.0296	0.381906	0.57089	0	0	16.9614	10.962	3.31239	8.7591	11.5312	2.35422	2.50466	9.99165	0	1.85413	0	6.68932	0.380944	0	0	15.4933	0	2.01502	10.8401
PWY-7003: glycerol degradation to butanol	0	3.22431	0	0	3.47572	0	0	7.62464	0	0	0	4.62722	0	0	0	0	0	0	29.3142	1.00723	25.7633	8.11867	12.5549	28.6838	18.6043	8.6426	16.9518	4.57825	2.72201	68.7252	0	4.20723	0	3.07178	8.96882	21.2956	14.1702	0	10.9815	4.06448	42.0788	8.64209	2.22102	0	0.45299	1.22751	7.9519	33.6431	6.61625
PWY-7007: methyl ketone biosynthesis	0	0	0	0	0	0	0	0	0	0	0	0	0	0	0	0	0	0	0	0	0	0	0	0	0	0	0	0	0	0	0	0	0	0	0	0	0	0	0	0	0	0	0	0	0	0	0	0	0
PWY-7013: L-1,2-propanediol degradation	0	14.9468	0	0	20.0177	0	7.06886	0	0	0	0	4.74783	5.95798	0	8.31101	0	4.2023	9.33251	15.9734	1.62322	67.3842	4.01207	3.24109	2.25016	2.40073	147.22	7.75292	0	6.71124	95.9615	1.30647	2.81811	8.64532	4.20246	9.06271	97.1391	16.6757	0	25.2509	6.68448	57.7378	9.54323	15.9044	0	2.57497	3.84162	30.1314	222.574	4.88781
PWY-7031: protein N-glycosylation (bacterial)	0	0	0	0	0	0	0	0	0	0	0	0	0	0	0	0	0	0	0	0	0	0	0	0	0	0	0.647621	0	0	0	0	0	0	0	0	0	0	0	0	0	0	0	0	0	0	0	0	0.387504	0
PWY-7039: phosphatidate metabolism, as a signaling molecule	0	0	0	0	0	0	0	0	0	0	1.50276	1.33439	0	0	0	0	0	0	1.83859	0	0	0	0	0	0.300904	0	0	0	0	1.80165	0	0	0	0	27.6231	0	0	0	0	0	0	0	0	0	0.641711	0	0	0	0
PWY-7046: 4-coumarate degradation (anaerobic)	0	0	0	0	6.57234	0	0	0	8.80375	45.3675	1.49408	14.1044	0	0	0	0	2.26727	0	0.473469	4.30877	62.8285	0	1.99765	0.716989	2.07139	20.7135	15.2305	1.97993	3.19813	30.6771	0.65902	0.868039	2.00017	1.49058	38.7792	0	1.22173	0.715649	2.49895	1.01135	7.07322	11.4751	3.21928	2.48604	3.19584	0	4.4981	0.806086	3.3556
PWY-7090: UDP-2,3-diacetamido-2,3-dideoxy-&alpha;-D-mannuronate biosynthesis	0	0	0	0	0	0	0	0	0	0	0	0	0	0	0	0	0	0	0	0	0	0	0	0	0	0	0	0	0	0	0	0	0	0	0	0	0	0	0	0	0	0	0	0	0	0	0	0	0
PWY-7094: fatty acid salvage	0	0.900283	0	0	21.2171	0	0	0	1.24344	15.9491	0.921265	2.34007	0	0	0	0	0	0	17.0435	3.90553	20.6723	0.563107	13.7485	0.513703	54.9672	33.2987	0.816846	0.608165	0.28819	20.2109	0	0.691614	0	0.429487	3.60258	22.0662	8.888	0	5.05598	0	34.6748	1.50161	0	4.5076	0.334733	3.62125	21.9771	4.13579	17.9268
PWY-7111: pyruvate fermentation to isobutanol (engineered)	1042.6	890.39	1253.1	876.398	621.155	566.651	765.325	524.597	579.973	422.746	632.038	691.009	922.305	936.531	356.979	966.52	334.563	786.521	696.576	798.112	601.716	939.425	392.179	416.623	603.701	599.174	844.68	615.855	728.515	665.729	828.319	806.184	821.5	858.38	680.465	664.715	786.76	819.445	717.279	730.189	682.95	799.372	843.022	677.87	640.566	1182.53	723.792	508.268	778.353
PWY-7115: C4 photosynthetic carbon assimilation cycle, NAD-ME type	0	77.7702	12.592	15.2177	27.1729	22.8449	6.63617	20.1746	19.9979	59.1913	34.4627	71.6136	15.3183	0	0	6.09101	22.1318	10.328	71.1364	18.5313	125.986	26.8042	52.8295	34.8706	90.5776	110.333	28.1425	33.8366	18.1698	88.8981	10.225	40.9534	7.94089	21.6452	81.4811	95.3224	36.1299	7.15081	55.1093	20.7789	75.3526	89.9191	9.39034	5.92574	25.8808	29.6323	51.7338	108.944	37.628
PWY-7117: C4 photosynthetic carbon assimilation cycle, PEPCK type	0	60.4272	8.22916	9.79413	40.5871	17.0154	4.72855	16.4096	19.4179	167.244	41.0058	64.5628	17.9639	0	0	4.04231	23.0394	8.03953	52.5785	63.8249	251.269	20.4141	51.7474	26.7784	102.739	143.404	19.0789	32.3593	14.3033	194.575	7.55485	28.6105	5.79515	14.5566	187.158	84.8682	25.5055	23.2042	54.3411	18.4644	80.9162	84.8828	6.68062	22.6831	23.5648	37.2694	59.2451	149.927	26.1967
PWY-7118: chitin degradation to ethanol	0	0.527177	0	0	0	0	0	0	0	0	0	0	0	0	0	0	0	0	0	0	0.184837	0	0.467402	0	0.257803	0	0	0	0	0.977858	0	0.160489	0	0	0.590011	1.08765	0.276841	0	0.592374	0	1.07862	0	0	0	0	0	0	0	0.294962
PWY-7165: L-ascorbate biosynthesis VI (engineered pathway)	0	2.092	0	0	6.09007	0	0	0	0	0	0	0	0	0	0	0	0	0	10.0082	0	20.4806	0	0	0	4.57168	0	0	0	0	0	0	0	1.35853	0	0	29.8203	3.09431	0	4.73758	0	22.2105	0	0	0	0	0	7.21899	3.97862	1.54639
PWY-7184: pyrimidine deoxyribonucleotides de novo biosynthesis I	128.78	98.2612	208.255	204.837	173.969	218.281	110.757	99.9419	186.937	223.925	205.572	188.82	109.62	158.57	184.276	62.0961	180.357	188.919	168.834	226.394	186.492	179.881	143.571	161.095	159.256	195.609	143.097	229.88	208.221	108.226	174.826	243.623	168.913	228.439	204.468	203.791	147.815	174.824	191.983	188.119	199.771	122.131	242.877	248.447	192.663	86.2497	191.95	136.407	250.604
PWY-7187: pyrimidine deoxyribonucleotides de novo biosynthesis II	194.799	165.18	267.646	275.236	229.693	295.281	179.747	169.405	255.592	225.903	266.975	249.243	150.664	194.99	291.094	117.488	241.085	271.775	229.031	223.371	210.008	185.857	207.899	249.254	188.516	225.564	223.682	322.21	237.823	127.278	210.469	285.508	246.343	272.529	205.057	256.641	217.196	217.018	222.339	221.642	251.211	167.092	275.928	256.861	217.553	94.4898	208.297	196.875	300.885
PWY-7196: superpathway of pyrimidine ribonucleosides salvage	1.11869	8.08402	0	57.1026	10.0133	205.089	70.7309	66.6084	105.205	105.567	65.2908	61.5021	4.3495	83.0567	98.6155	8.78429	0	25.8319	8.85001	23.7402	4.3895	6.11804	32.0476	14.9375	6.55162	7.14316	4.84221	172.319	16.412	0	25.0121	40.0037	78.782	42.3003	36.7177	35.9459	22.1206	19.2958	74.384	81.5182	8.07623	0.75966	66.7647	97.2891	4.32975	10.5152	15.6087	117.514	15.1087
PWY-7197: pyrimidine deoxyribonucleotide phosphorylation	91.7499	65.6102	162.21	162.997	110.755	157.422	70.9434	65.1696	125.594	155.045	136.888	128.07	75.577	96.5606	124.479	38.6937	121.288	138.479	119.01	131.774	127.293	124.693	94.5403	105.552	104.677	130.591	96.2896	166.224	151.818	69.5402	123.965	196.158	116.169	172.064	143.958	143.747	100.418	127.997	129.118	129.205	141.856	79.7981	164.881	158.637	126.222	58.8384	115.986	89.7477	195.613
PWY-7198: pyrimidine deoxyribonucleotides de novo biosynthesis IV	10.1116	12.5387	32.7346	8.71581	22.8482	21.928	9.60497	18.5197	41.1546	18.9807	17.1368	18.6293	62.1707	7.48165	35.5698	37.8322	19.8002	59.0131	126.622	79.9748	25.0029	12.7742	59.7509	34.2269	71.8408	17.6313	31.377	25.4424	31.4676	31.585	7.98352	15.9682	58.668	44.9844	9.83243	77.2883	11.4709	0	39.7663	8.62694	129.553	23.6702	11.421	12.9794	10.6741	12.8078	28.1465	82.4365	57.9592
PWY-7199: pyrimidine deoxyribonucleosides salvage	455.524	486.218	563.912	495.535	555.977	558.352	471.02	647.668	598.396	319.715	568.453	375.038	440.415	470.496	804.261	508.386	642.399	541.677	438.11	567.727	354.272	539.758	516.319	683.799	351.019	404.486	541.665	591.938	516.52	354.993	534.879	484.965	543.931	504.103	386.075	577.927	522.532	589.2	446.657	451.343	454.804	385.264	464.472	439.446	464.82	454.621	399.901	421.742	503.36
PWY-7200: superpathway of pyrimidine deoxyribonucleoside salvage	7.78097	7.84326	12.2089	8.69392	0	0	0	0	0	3.94325	0	0	13.6729	0	0	0	0	8.64678	0	5.84719	5.53763	17.0652	6.97866	0	1.84363	3.76347	0	0	10.8995	0.971477	14.877	0	0	9.9892	14.335	8.70402	7.92871	15.0325	2.41053	0	2.49654	0	0	0	8.92121	11.861	0	10.8743	10.3538
PWY-7204: pyridoxal 5'-phosphate salvage II (plants)	0	1.05468	0	0	5.4579	0	0	0	0	56.7239	0	27.0123	0	0	0	0	0	0	3.73351	4.87125	95.4632	5.86747	18.6001	2.27946	40.2078	100.965	0	0.770618	1.47759	58.0219	0	0.875945	0	0	61.8707	2.1677	2.6532	0	6.59857	0.208777	11.5736	41.591	0	1.16349	14.5533	0	2.29745	0.227356	15.6323
PWY-7208: superpathway of pyrimidine nucleobases salvage	141.358	98.982	245.519	257.317	176.138	228.774	107.357	97.3366	189.219	235.228	210.114	189.673	127.419	208.952	180.01	58.4378	181.772	210.645	174.203	193.331	190.539	264.383	141.43	156.546	156.725	189.896	143.747	238.734	242.24	118.075	203.566	296.307	171.124	271.622	223.872	214.489	150.702	208.763	210.602	206.14	202.436	125.216	256.713	266.042	207.977	118.215	247.046	133.097	290.539
PWY-7209: superpathway of pyrimidine ribonucleosides degradation	0	0	3.96863	0	0	0	0	0	0	20.0215	5.35808	7.10597	0	9.80414	5.64348	0	0	0	6.88692	6.45816	26.7354	0.946837	1.75406	4.38804	2.91075	3.2574	0.78958	13.792	0	20.8933	0	0.542625	0	0	23.4463	1.73779	5.35435	0	0.430511	0.272901	10.5221	6.51009	0.506531	0	3.88014	0	0	6.44585	0
PWY-7210: pyrimidine deoxyribonucleotides biosynthesis from CTP	8.18168	14.85	13.3536	0	23.6608	0.691818	0	0	4.38861	12.0281	23.3261	25.1625	66.4266	10.3629	45.5133	40.3175	26.5678	71.5559	126.359	1.14412	33.363	4.87232	68.2898	25.2206	80.0931	10.6798	15.2378	0.381903	20.4597	38.4275	11.1059	6.43663	70.0119	57.6732	13.6984	90.6255	15.6743	0	50.3462	9.31938	136.418	30.2092	1.56541	17.9866	8.94586	16.8276	37.001	86.8564	48.9811
PWY-7211: superpathway of pyrimidine deoxyribonucleotides de novo biosynthesis	14.5583	26.1929	23.6995	74.1415	34.6547	145.264	86.9136	71.5706	125.614	130.93	78.8068	82.919	45.7189	90.375	128.861	67.5191	44.7874	89.3002	188.904	33.8478	56.4449	8.94762	109.852	43.8347	129.594	18.7639	26.8873	199.805	34.7602	64.6148	33.6161	55.3186	95.9251	95.8386	49.9263	133.835	31.8074	27.029	96.4301	90.3365	194.477	51.469	88.6232	113.785	15.8102	27.8038	64.6597	134.165	82.2205
PWY-7219: adenosine ribonucleotides de novo biosynthesis	1089.11	937.642	1206.45	1096.89	769.897	813.239	800.685	1052.03	796.149	486.17	750.411	694.928	977.64	777.736	963.293	981.907	703.768	1014.65	783.287	667.893	548.393	976.449	736.411	873.277	494.59	585.66	946.149	815.329	793.703	629.854	943.62	920.232	857.934	937.361	685.82	823.891	909.939	1010.64	670.461	698.463	655.281	738.736	757.3	597.333	617.807	1255.27	595.197	674.996	939.71
PWY-7220: adenosine deoxyribonucleotides de novo biosynthesis II	226.954	258.237	203.593	270.498	402.35	308.162	398.924	260.484	374.668	379.809	414.099	371.804	257.172	405.334	387.038	349.371	349.674	329.368	273.944	336.021	439.114	200.054	321.769	378.197	299.256	279.324	275.087	347.526	259.484	255.765	288.136	237.38	418.054	269.16	269.335	269.538	285.788	241.769	337.345	295.507	351.842	291.155	352.161	352.63	425.883	115.578	407.4	333.838	278.41
PWY-7221: guanosine ribonucleotides de novo biosynthesis	789.784	704.379	912.718	815.367	632.57	761.035	615.772	752.538	698.487	390.378	638.741	525.226	686.021	588.588	846.949	720.228	621.014	786.918	596.151	685.309	473.814	848.116	598.234	793.838	481.359	496.463	710.076	749.311	679.467	549.762	720.14	681.205	709.01	808.561	552.391	678.991	688.823	889.413	647.306	622.262	565.192	583.677	700.02	589.27	606.252	1162.91	555.408	542.905	713.35
PWY-7222: guanosine deoxyribonucleotides de novo biosynthesis II	226.954	258.237	203.593	270.498	402.35	308.162	398.924	260.484	374.668	379.809	414.099	371.804	257.172	405.334	387.038	349.371	349.674	329.368	273.944	336.021	439.114	200.054	321.769	378.197	299.256	279.324	275.087	347.526	259.484	255.765	288.136	237.38	418.054	269.16	269.335	269.538	285.788	241.769	337.345	295.507	351.842	291.155	352.161	352.63	425.883	115.578	407.4	333.838	278.41
PWY-7228: superpathway of guanosine nucleotides de novo biosynthesis I	175.039	130.459	277.664	286.686	230.626	278.236	145.742	129.958	242.395	289.582	264.289	238.711	161.435	259.752	234.159	82.0018	233.043	254.43	217.085	455.877	251.597	312.099	185.4	207.062	214.108	246.767	183.12	287.899	286.23	160.794	251.792	319.07	222.484	313.328	290.141	263.682	192.777	251.425	268.471	256.7	256.107	167.875	326.066	392.105	283.648	149.072	350.607	175.46	326.776
PWY-7229: superpathway of adenosine nucleotides de novo biosynthesis I	476.917	502.36	467.27	562.273	615.533	538.488	598.053	545.794	598.805	468.235	618.44	544.581	522.158	570.846	647.142	604.434	555.794	604.429	487.594	505.097	527.633	446.171	530.819	632.102	419.858	458.81	541.196	569.128	486.349	458.754	535.483	472.369	628.821	517.952	478.619	510.768	535.193	486.741	516.698	498.272	503.257	487.76	578.145	502.984	550.351	314.645	472.525	513.693	525.377
PWY-7234: inosine-5'-phosphate biosynthesis III	11.254	18.3275	83.2472	6.91112	47.66	46.6799	108.07	71.8421	54.0834	116.819	88.4196	49.6478	16.987	50.8266	33.796	51.2668	6.27228	53.9857	47.2728	115.34	164.451	38.0755	50.1418	42.7385	160.031	139.683	33.1082	161.62	59.9433	126.611	23.2737	88.5519	51.6281	56.3166	91.5753	91.2626	109.934	49.0653	151.17	42.1492	191.395	105.577	73.7881	126.296	99.2349	50.3336	87.182	146.544	74.3021
PWY-7235: superpathway of ubiquinol-6 biosynthesis (eukaryotic)	0	0	0	0	0	0	0	0	0	0	0	0	0	0	0	0	0	0	0	0	0	0	0	0	0	0	0	0	0	0	0	0	0	0	0	0	0	0	0	0	0	0.463337	0	0.138762	0	0	0	0	0
PWY-7237: myo-, chiro- and scillo-inositol degradation	0	285.759	0	295.958	130.727	0	146.613	0	169.56	0	106.635	0	0	0	0	0	0	0	158.814	148.356	210.218	0	123.105	125.646	98.1065	241.325	204.433	140.532	282.17	397.104	283.473	220.018	255.553	246.673	278.643	242.588	213.986	423.641	233.429	224.24	179.559	255.25	194.512	202.1	218.53	701.243	232.781	192.91	236.274
PWY-7242: D-fructuronate degradation	82.5306	94.0001	78.1424	38.94	85.6698	96.5929	111.717	62.5599	96.5029	82.8196	118.694	138.933	72.1922	159.683	95.1679	117.557	31.7934	121.987	97.2806	114.889	165.866	60.9685	70.3789	55.4981	94.5925	131.501	50.5173	97.3321	60.4399	77.7593	74.5651	50.9622	202.704	57.3339	94.4003	57.7845	58.1169	49.2232	116.383	91.0776	168.63	84.399	85.818	127.948	155.324	42.2595	117.35	82.7981	31.6284
PWY-7245: superpathway NAD/NADP - NADH/NADPH interconversion (yeast)	0	0	0	0	0	0	0	0	0	0	0	0	0	0	0	0	0	0	9.77088	0	0	0	0	0.472933	1.47465	0	0	0	0	0	0	0	0	0	0	26.4872	0	0	2.60325	0	11.9548	0	0	0	0	0	9.21618	4.175	4.85899
PWY-724: superpathway of L-lysine, L-threonine and L-methionine biosynthesis II	360.24	351.911	455.186	299.664	389.967	369.381	416.115	356.772	413.008	273.75	400.285	353.312	304.377	464.958	321.56	405.181	282.767	439.039	384.78	571.695	298.274	267.869	305.657	444.801	371.612	310.342	435.152	428.157	353.353	254.868	358.9	344.562	427.423	339.358	285.355	344.816	389.29	312.01	407.616	385.834	387.341	322.981	448.719	436.651	408.673	241.608	395.529	352.28	336.083
PWY-7254: TCA cycle VII (acetate-producers)	0	46.1682	0	0	37.1371	14.8665	2.80754	0	43.2526	121.767	22.1941	108.827	7.05432	0	0	4.25501	15.2412	12.7318	49.5382	14.0659	143.313	14.7183	64.1783	16.7966	69.7514	170.605	16.1156	12.6021	10.4242	132.779	0	5.68201	0	2.43981	101.577	83.3709	32.666	0	45.7571	7.63973	72.3255	75.392	10.1182	23.0021	24.9077	9.17313	32.1252	117.208	23.4483
PWY-7268: NAD/NADP-NADH/NADPH cytosolic interconversion (yeast)	7.01599	0	0	0	0	0	0	0	0	0	0	0	0	0	0	0	0	0	9.9272	0	0	0	0	4.59231	1.12374	0	0	0	0	0	0	0	2.63559	0	0	58.4012	0	0	2.41661	0	10.794	0	3.09847	0	0	0	9.54173	3.32089	4.67498
PWY-7269: NAD/NADP-NADH/NADPH mitochondrial interconversion (yeast)	4.69014	1.44788	0	0	8.58698	0	0	0	0	50.7053	0	20.5173	0	0	0	0	0	0	18.3554	3.6263	58.3295	0	4.97762	3.06845	44.4374	0	0.835851	0	0	51.8509	0	0	1.75961	0	48.5019	40.2004	8.73163	0	6.73733	0	34.1826	11.2983	2.07	3.34432	0.536155	0	16.4769	35.3958	10.9336
PWY-7279: aerobic respiration II (cytochrome c) (yeast)	0	0.28049	0	0	0	0	0	0	0	2.84197	0	0.721833	0	0	0	0	0	0	0.195276	1.06387	0	0	0.417878	0	0.388321	0	0.216886	0	0	0	0	0	0	0	0.412447	0	3.89068	0	0.94306	0	1.62557	2.28167	0	0.432067	0.227165	0	0	0	0
PWY-7282: 4-amino-2-methyl-5-phosphomethylpyrimidine biosynthesis (yeast)	159.17	208.497	101.771	107.227	76.5035	67.0485	182.953	127.604	128.653	151.244	114.993	180.653	40.2752	186.391	79.1697	198.831	30.6736	0	170.812	262.15	181.146	114.055	113.111	87.266	185.946	221.407	248.619	138.923	115.757	178.425	158.011	156.147	117.391	169.375	191.89	173.97	174.147	0	238.695	135.413	202.578	160.976	147.262	256.13	266.892	113.644	227.31	147.025	155.875
PWY-7286: 7-(3-amino-3-carboxypropyl)-wyosine biosynthesis	0	0	0	0	0	0	0	0	0	0	0	0	0	0	0	0	0	0	0	0	0	0	0	0	0	0	0	0	0	0	0	3.26603	0	0	0	0	0	0	0	0	0	0	0	0	0	0	0	0	8.14498
PWY-7288: fatty acid &beta;-oxidation (peroxisome, yeast)	0	0	0	0	0	0	0	0	0	0	0	0	0	0	0	0	0	0	0	10.0981	0	0	0	0	0	0	0	0.620921	0	0	2.75472	0	2.19237	0	0.42643	0	2.83056	0	0	0	0	0	0	2.85705	0	1.29144	2.80759	1.12257	0
PWY-7294: xylose degradation IV	0	0	0	0	0	0	0	0	0	0	0	0	0	0	0	0	0	0	3.09853	2.10739	0	0	0	0	29.396	0	0	0	0	0	0	0	0	0	0	0	0	0	2.65304	0	4.26216	2.74663	0	0	0	0	4.51784	0	0
PWY-7312: dTDP-D-&beta;-fucofuranose biosynthesis	8.4305	0	0	0	1.10437	1.5451	0	1.18098	0	0	0	0	0	32.0168	2.06839	0.701616	0	0	1.15244	1.00068	0	0	0	0.486695	14.247	0	0	0	0	0.597158	0	0.136406	0	0.641278	0	0.2507	0	0	8.20726	10.8759	20.623	3.94673	2.81101	94.4618	0.444909	2.91529	23.7479	0	0
PWY-7315: dTDP-N-acetylthomosamine biosynthesis	0.783774	5.50402	4.06827	2.30325	13.6877	2.20388	32.3264	11.5043	7.04488	43.5196	43.5076	30.1418	0	41.2794	2.51378	19.5155	7.66341	7.32993	40.6355	8.09464	82.4822	21.5388	70.2123	5.46208	83.2421	32.3805	15.4296	19.2397	17.2261	52.539	20.1633	14.5459	14.9503	3.15715	48.0198	38.6292	20.4155	9.02454	32.9336	1.9859	48.3021	44.3287	20.1302	4.92896	7.52918	34.3728	31.9015	64.7673	16.615
PWY-7316: dTDP-N-acetylviosamine biosynthesis	0	0.854623	2.46373	1.56394	3.04386	2.83609	4.63776	0	102.037	0	15.1302	39.6209	0	0	0	0	1.77269	0.606367	3.2911	1.2972	0.919478	7.10748	0.271967	0.412864	0.274532	0.672398	0.746565	6.27069	13.099	1.09088	5.67537	0.921365	1.15261	0.551905	1.74741	1.0598	6.11375	1.33542	12.5038	1.85487	0.362997	3.13804	5.20733	1.63458	3.24476	0.964433	5.95039	0.914033	1.40537
PWY-7317: superpathway of dTDP-glucose-derived O-antigen building blocks biosynthesis	0	0	0	0	0	0	0	0	0	0	0	0	0	0	0	0	0	0	0	0.658779	0	0	0	0	0	0	0	0	0	0	0	0	0	0	0	0	0	0	0	0	0	0	0	0	0.204522	0	0	0	0
PWY-7323: superpathway of GDP-mannose-derived O-antigen building blocks biosynthesis	58.5772	23.3621	16.1029	17.9483	48.6611	91.0183	143.876	80.8411	37.1546	98.1239	47.8195	80.3302	43.3573	126.754	29.9476	52.292	18.5242	32.7865	93.0186	145.492	99.0762	33.6354	55.1884	17.739	137.248	108.803	81.4254	73.7277	66.8624	77.2321	90.0372	60.269	114.427	33.2936	100.581	31.9869	37.7875	39.8021	142.887	96.9821	103.697	74.8802	132.238	184.648	112.875	43.6448	125.745	68.045	29.6226
PWY-7328: superpathway of UDP-glucose-derived O-antigen building blocks biosynthesis	8.91872	27.3104	0	0	19.2524	13.507	20.2877	0	11.1609	49.1016	18.6576	24.703	9.30455	4.30422	0	5.14736	12.5296	0	30.4028	41.6122	71.9582	3.83729	27.3536	0	28.2207	90.6502	6.10203	4.5784	7.3371	60.5319	41.59	11.2729	6.2503	2.03287	55.783	28.5156	23.4593	10.1633	23.1969	18.2358	43.2597	30.2563	10.6192	42.83	16.7239	14.2143	18.4832	103.523	17.3965
PWY-7332: superpathway of UDP-N-acetylglucosamine-derived O-antigen building blocks biosynthesis	0	0	3.26276	35.0616	3.49846	3.96549	9.08156	14.7793	133.139	84.5607	3.14373	95.3089	2.66003	41.5839	17.7988	16.8978	19.45	27.2578	10.2896	123.992	2.52131	1.00478	104.834	10.8397	30.5544	2.47257	48.9009	56.7067	21.1886	0.922937	14.9558	11.2425	15.8844	3.896	7.70251	9.06471	13.8637	5.49079	51.2511	35.143	105.723	11.8493	41.0407	70.44	15.7716	3.89856	59.9027	12.0891	7.87911
PWY-7345: superpathway of anaerobic sucrose degradation	0	7.48836	0	0	22.4701	0	0	0	0	0	0	0	0	0	0	0	0	0	0	0	0	0	8.57144	0	2.50492	0	0	0	0	13.1702	0	9.01807	0	0	6.90959	12.1533	6.77279	0	5.09674	0	37.2284	0	0	0	0	0	0	81.9754	6.71414
PWY-7357: thiamin formation from pyrithiamine and oxythiamine (yeast)	269.264	258.567	244.872	231.749	263.149	205.737	315.418	218.968	203.968	144.1	217.312	250.962	317.641	464.24	154.464	409.809	73.6155	338.631	202.442	248.14	223.485	384.712	121.116	124.676	249.489	193.245	194.953	208.038	310.177	314.544	319.901	217.863	344.018	255.909	272.786	277.909	249.821	289.981	258.905	308.44	358.065	249.006	347.955	322.548	350.695	564.818	274.944	278.63	210.648
PWY-7371: 1,4-dihydroxy-6-naphthoate biosynthesis II	0	0	0	0	14.1532	2.10477	5.87748	0	0	0	12.6266	2.31233	0	0	0	5.96819	0	0	0	2.57111	2.00543	0	3.02775	7.68362	1.40944	4.71042	1.39463	10.1647	5.33734	3.62861	4.10662	0	9.73965	2.67732	0	0	0	0	2.77888	5.45769	6.34178	3.03255	4.7514	42.8346	6.71367	0	0	2.66722	0
PWY-7373: superpathway of demethylmenaquinol-6 biosynthesis II	0	0	0	0	0	0	0	0	0	0	0	0	0	0	0	0	0	0	0	0	0	0	0	0	0	0	0	0	0	0	0	0	0	0	0	0	0	0	0	0	0	0	0	0	0	0	0	0	0
PWY-7374: 1,4-dihydroxy-6-naphthoate biosynthesis I	0	0	0	0	0	0	0	0	0	0	0	0	0	0	0	0	0	0	0	0	0	0	0	0	0	0	0	0	0	0	0	0	0	0	0	0	0	0	0	0	0	0	0	0	0	0	0	0	0
PWY-7383: anaerobic energy metabolism (invertebrates, cytosol)	206.814	178.162	127.3	167.428	153.379	212.407	173.382	235.233	166.833	154.072	131.992	167.687	59.7159	93.1046	223.824	219.548	229.841	41.9306	137.203	15.5907	110.224	87.4441	183.201	189.432	71.0466	146.689	243.083	182.947	140.822	58.5172	141.604	150.104	132.731	140.366	52.4748	124.567	171.782	42.7183	211.854	146.012	154.82	88.9575	149.327	25.7443	99.234	31.9576	59.1076	193.737	147.837
PWY-7384: anaerobic energy metabolism (invertebrates, mitochondrial)	0	0.90112	0	0	0	0	0	0	0	1.18219	0	0.49668	0	0	0	0	0	0	0.304159	0.378887	0.507081	0	0.791213	0.332664	0.521859	1.00291	0	0	0.407525	1.7399	0	0.260665	0	0.344295	1.00992	1.59937	0.473233	0	1.23127	0	1.74534	0.900178	0	0.299887	0.661187	0	0.80637	0	0.496463
PWY-7385: 1,3-propanediol biosynthesis (engineered)	0	4.96967	0	0	20.3719	0	0	0	4.93676	0	3.29076	2.84017	0	0	0	0	0	0	9.69623	1.74626	48.8737	0	3.02123	3.24922	4.73063	11.1604	7.90966	0	2.04345	57.6026	5.77342	0.834513	0	3.26017	8.59428	0.565202	6.79567	0	21.9738	0	1.67433	16.7505	4.86405	0	6.42092	1.65366	1.62349	0	4.73708
PWY-7388: octanoyl-[acyl-carrier protein] biosynthesis (mitochondria, yeast)	132.205	132.155	190.254	70.539	65.6276	49.9366	40.5587	15.3071	35.1272	291.944	32.1507	187.069	35.3352	34.9503	20.7135	124.715	52.3822	87.6598	178.216	70.5323	320.37	47.0911	86.8217	58.5389	222.359	306.495	178.444	44.4595	41.5104	204.533	19.3704	115.826	15.4835	206.542	206.237	148.556	137.546	21.3774	114.337	66.7643	116.526	169.996	77.1747	127.887	65.0294	48.0665	123.204	252.16	147.088
PWY-7389: superpathway of anaerobic energy metabolism (invertebrates)	0	1.53879	0	0	0	0	0	0	0	2.00565	0	0.849307	0	0	0	0	0	0	0.52059	0.638438	0.866435	0	1.34911	0.569114	0.889946	1.70977	0	0	0.695904	2.92066	0	0.446302	0	0.589187	1.70782	2.71686	0.809627	0	2.09498	0	2.96	1.53209	0	0.502048	1.12551	0	1.36901	0	0.849043
PWY-7391: isoprene biosynthesis II (engineered)	0	0	0	0	0	0	0	0	0	0	0	0	0	0	0	0	0	0	0	0	0	0	0	0	0	0	0	0	0	0	0	0	0	0	0	0	0	0	0	0	0	0	0	0	0	0	0	0	0
PWY-7392: taxadiene biosynthesis (engineered)	0	2.10172	0	5.36863	4.2539	10.5256	0	0	0	0	0	2.66922	5.24651	0	0	5.55873	17.2794	4.00593	2.0736	62.7434	15.6426	22.5521	13.4388	5.52955	11.9581	7.22814	2.53718	17.9239	2.97027	1.82262	28.6551	1.2904	3.4408	4.85593	23.0993	1.73364	6.17623	9.05761	10.5732	14.6493	14.7516	17.8342	10.0066	3.43567	0	0.728165	0.557008	17.1122	2.54787
PWY-7400: L-arginine biosynthesis IV (archaebacteria)	488.475	538.387	519.437	324.483	474.18	503.201	567.317	434.237	513.529	310.827	508.61	527.341	367.21	619.881	428.236	647.419	256.011	560.589	485.118	314.758	390.854	337.635	353.083	448.861	412.453	367.038	534.19	523.821	422.064	276.214	414.009	397.831	648.992	431.843	294.939	418.852	511.823	343.78	497.04	423.948	475.311	412.919	532.966	368.241	455.723	192.793	418.666	445.642	382.864
PWY-7409: phospholipid remodeling (phosphatidylethanolamine, yeast)	0	0	0	0	0	0	0	0	0	10.024	0.835973	0	0	0	0	0	0	0	0	0	29.6452	0	0.494307	0	3.69557	0	0	0	0	9.24511	0	0	0	0	26.5468	0	0	0	2.94056	0	0.164205	11.6741	0	0	0.273244	0	0	0	0
PWY-7446: sulfoglycolysis	0	0	0	0	0	0	0	0	0	24.7489	0	4.83866	0	0	0	0	0	0	5.12842	1.36997	49.4471	0	5.26934	0	33.4088	20.5965	0	0	0	19.9576	0	0	0	0	9.41189	0	2.08401	0	4.58522	0	4.11795	7.52419	0	0.926713	2.42112	0	4.4783	0	5.43675
PWY-7456: mannan degradation	67.5242	77.407	50.5633	16.0472	45.9528	95.9205	150.962	70.612	82.394	78.8003	62.1066	118.575	68.1409	105.682	46.8969	65.3339	7.78546	53.6339	81.308	115.677	43.2311	58.3234	50.7298	26.6795	122.375	45.5414	63.4599	89.7621	55.3808	74.6898	69.6691	79.0606	131.924	52.768	84.8223	62.6662	60.4163	49.7058	135.823	85.0692	92.2333	68.4372	122.656	134.51	100.722	38.6686	94.5631	110.663	36.6047
PWY-7527: L-methionine salvage cycle III	0	0	0	0	2.13454	0	0	0	0	0	0	0	0	0	0	0	0	0	0.163699	0	0	0	0	0	0	0	0	0	0	0	0	0	0	0	0	0	0	0	0	0	1.89635	0	0	0	0	0	0	0.32413	0
PWY-7528: L-methionine salvage cycle I (bacteria and plants)	0	0	0	0	0	0	0	0	0	0	0	0	0	0	0	0	0	0	0	0	0	0	0	0	0	0	0	0	0	0	0	0	0	0	0	0	0	0	0	0	7.02463	0	0	0	0	0	0	0.362414	0
PWY-7539: 6-hydroxymethyl-dihydropterin diphosphate biosynthesis III (Chlamydia)	157.146	206.864	237.872	274.07	107.956	105.922	176.424	178.144	158.506	153.472	89.7946	142.274	436.978	156.097	122.851	268.662	53.7003	130.657	131.995	383.583	185.428	478.237	109.324	60.2684	187.424	142.959	237.894	80.009	365.834	353.199	329.51	196.907	86.1289	292.476	276.109	224.433	167.649	313.496	236.515	245.077	133.112	202.058	177.354	334.911	300.841	829.507	340.644	105.827	257.507
PWY-7560: methylerythritol phosphate pathway II	37.5561	45.7348	30.9942	42.5563	10.447	15.5398	0	0	11.3918	0	0	6.17322	47.3757	0	0	5.57918	26.4363	19.765	4.26763	58.5001	39.6974	42.596	32.462	15.592	18.6529	27.9491	5.26991	24.7584	6.31217	4.31565	60.9872	39.1007	6.90613	26.0157	57.6385	18.377	25.2881	32.9234	16.8794	28.9586	23.929	51.6291	14.7289	6.65002	0	1.6338	1.27117	37.3949	40.1492
PWY-7616: methanol oxidation to carbon dioxide	0	0	0	0	1.21113	0	0	0	0.964414	2.25612	2.05664	6.42731	0	0	0	0	0	0	0	0	5.60395	0	0.405919	0	1.54123	2.36995	0	0	0	1.80202	0	0.332164	0	0	3.25767	0.281674	0	0	1.1945	0	0	2.29967	0	1.26181	0.902754	0	0	7.09006	0.802094
PWY-7663: gondoate biosynthesis (anaerobic)	244.08	328.759	222.959	244.794	216.411	245.026	277.752	194.115	217.123	339.644	144.033	264.698	286.724	278.951	189.023	291.441	122.366	282.493	360.581	583.628	364.773	228.983	208.787	175.33	304.499	337.883	274.889	219.575	308.367	297.9	315.462	250.996	306.709	246.718	367.651	324.186	267.311	237.535	318.285	295.474	226.968	324.915	366.929	407.556	304.391	211.599	373.77	268.795	244.294
PWY-7664: oleate biosynthesis IV (anaerobic)	167.333	171.727	217.77	97.2877	86.7632	67.4392	52.4696	16.2753	48.9766	267.932	43.0554	207.485	53.4754	37.9506	29.4691	159.18	60.9238	120.66	215.464	77.6476	299.253	68.6277	108.016	74.0367	244.994	300.955	206.957	60.0458	59.4187	266.158	21.4275	147.026	17.7986	238.544	266.994	193.191	170.403	31.4049	144.095	91.0013	141	215.713	96.4701	141.233	73.3128	68.5624	133.778	224.244	178.662
PWY-821: superpathway of sulfur amino acid biosynthesis (Saccharomyces cerevisiae)	0	61.1166	0	0	68.2141	20.3426	0	0	22.551	86.2303	19.9426	39.8829	0	0	0	30.8994	17.7859	14.5239	46.9203	8.35043	147.099	25.1569	69.8911	22.5671	84.3571	122.436	26.2954	6.0717	12.4638	81.8291	6.71697	35.1629	15.8226	5.70732	119.698	84.6484	49.8576	3.37987	53.0444	15.5686	74.3311	91.402	12.5828	12.5727	16.8861	26.2625	49.4322	122.14	47.7608
PWY-841: superpathway of purine nucleotides de novo biosynthesis I	247.584	197.824	359.256	344.787	290.374	328.57	217.113	186.582	291.164	284.442	319.125	300.761	220.875	340.301	313.175	135.351	282.815	320.019	288.294	458.314	263.229	314.6	245.26	278.272	261.725	276.065	264.919	353.046	310.049	196.057	311.284	358.347	298.16	361.596	244.396	299.356	264.133	261.223	333.054	309.698	319.235	223.353	392.505	418.454	344.793	189.969	379.799	230.921	371.163
PWY-922: mevalonate pathway I	0	0	0	0	0	0	0	0	0	0	0	0	0	0	0	0	0	0	0	0	0	1.66944	0	0	0	0	0	0	0	0	0	4.38214	0	0	0	0	0	0	2.08967	0	0	0	0	0	0	2.7328	0.89318	0	0
PWY0-1061: superpathway of L-alanine biosynthesis	210.627	208.21	340.651	103.305	35.8407	95.5331	63.2628	59.3934	40.6199	65.8323	50.6824	155.792	24.1137	93.9116	78.622	203.309	33.6496	46.7077	245.908	20.2845	167.255	102.416	93.4346	102.081	118.774	158.514	291.788	66.6088	65.8377	108.992	61.7185	231.412	56.1269	197.893	104.557	187.3	215.979	8.30675	97.0563	49.9449	112.262	159.652	83.1809	6.46639	60.0519	42.0605	70.5377	141.817	229.608
PWY0-1241: ADP-L-glycero-&beta;-D-manno-heptose biosynthesis	118.97	110.677	203.28	59.5061	16.2858	14.8875	62.6085	1.09612	14.5524	43.1141	3.92017	96.7788	17.5159	10.7251	0	121.665	57.5863	14.867	151.672	23.5975	64.0568	31.6582	42.2079	69.9684	71.0174	69.3409	195.679	28.7399	11.4954	53.6497	14.0921	130.519	3.21761	123.396	23.1371	57.5355	127.962	4.14134	58.7612	24.3407	57.0364	80.3967	32.5532	58.1216	44.0014	18.3884	27.6141	27.2785	136.767
PWY0-1261: anhydromuropeptides recycling	142.274	175.098	125.346	129.156	105.843	141.032	179.584	94.9094	94.4319	255.996	169.763	240.022	109.145	120.54	60.9318	202.123	75.5939	147.309	191.425	177.199	241.932	110.122	137.509	88.0305	198.673	264.347	204.371	161.507	174.982	181.34	166.053	144.588	170.591	137.632	222.054	150.337	155.822	121.502	206.298	152.615	189.204	184.274	177.349	225.033	189.353	95.3524	147.323	186.135	143.437
PWY0-1277: 3-phenylpropanoate and 3-(3-hydroxyphenyl)propanoate degradation	0	4.33523	0	0	8.33114	0	0	0	7.48532	74.2588	0	32.8158	0	0	0	0	0	0	9.24534	1.21693	204.047	3.20498	25.7691	0	24.8059	0	0	0	0	128.937	0	0	0	0	156.011	21.6353	4.34567	0	16.1258	0	19.9072	29.3771	0	6.46437	3.58427	0	5.92207	37.2995	0
PWY0-1296: purine ribonucleosides degradation	398.195	405.588	333.767	334.898	515.753	592.788	508.21	457.387	594.768	311.266	652.643	487.968	337.342	557.337	399.3	419.055	526.809	578.044	421.498	283.66	394.814	231.575	462.761	430.832	383.348	376.071	473.094	525.075	386.935	289.435	412.678	346.944	686.799	283.053	288.358	522.722	374.878	364.575	404.368	347.35	514.341	331.864	499.28	361.844	406.594	186.657	372.569	459.617	270.71
PWY0-1297: superpathway of purine deoxyribonucleosides degradation	18.6333	43.691	4.94607	21.456	223.32	16.0985	36.7279	9.95765	41.6722	156.629	75.3926	81.2686	9.17178	244.483	5.92344	5.97815	191.441	23.7253	56.1095	16.8528	321.943	14.3762	115.752	160.743	94.723	100.944	37.2023	23.3234	24.6082	237.433	17.3763	23.8715	12.0367	14.91	234.475	101.506	152.878	19.7421	46.5863	19.0678	92.5547	111.926	21.8016	32.3628	66.5445	27.6091	35.0869	98.1927	37.2367
PWY0-1298: superpathway of pyrimidine deoxyribonucleosides degradation	11.2398	98.6708	5.26651	61.1024	55.6209	15.874	45.4229	39.0162	35.28	129.106	48.5775	93.9484	27.0468	15.9604	26.1111	27.176	145.303	22.2302	84.3319	13.5393	252.348	7.59514	77.6596	76.3351	123.269	122.94	40.142	23.8284	32.496	183.829	21.618	33.2344	26.4136	13.6694	190.442	104.335	70.9726	16.9574	76.6678	34.7035	99.1013	98.6394	31.4161	75.3461	35.5779	15.2316	42.2096	82.5343	34.3365
PWY0-1319: CDP-diacylglycerol biosynthesis II	307.058	322.831	201.545	176.8	436.761	301.647	471.087	518.252	335.697	280.429	401.864	377.356	427.406	528.203	196.921	453.561	169.449	386.105	361.065	626.322	442.386	220.185	235.988	266.107	408.749	376.198	372.285	396.841	404.733	380.049	535.312	308.585	471.832	232.641	376.673	280.927	233.136	250.807	495.082	359.913	403.563	368.312	527.679	498.409	474.268	189.726	492.45	402.471	286.214
PWY0-1338: polymyxin resistance	0	1.84103	0	0	3.3614	0	0	0	0	25.0829	0	9.54004	0	0	0	0	0	0	18.2826	2.43393	70.7384	0.59611	4.60647	0	37.3753	1.67821	0	0	2.20555	40.8469	0	0.709958	0	0	28.2023	27.4908	4.56021	0	5.62376	3.09752	26.955	12.9046	0	0.837489	0.346156	0	23.1418	14.9229	8.17169
PWY0-1415: superpathway of heme biosynthesis from uroporphyrinogen-III	7.98057	11.1	0	5.12414	15.4496	0	0	4.49546	8.24284	44.2168	13.4111	17.8399	11.5943	0	0	0	0	0	15.2816	3.12093	78.1415	2.83827	22.6985	3.2851	41.0582	91.4964	4.42461	3.69417	8.35061	51.179	0	5.55847	2.7776	2.13916	55.6701	24.6558	11.1992	2.57879	21.0873	2.22205	28.0836	31.1579	6.41502	8.54528	8.24304	21.3442	22.2192	47.7094	12.5767
PWY0-1479: tRNA processing	188.013	173.408	246.617	122.33	67.7272	10.4519	43.0016	0	28.5066	157.47	33.0107	189.017	22.7194	20.7682	0	179.48	42.0927	13.174	228.345	39.9724	254.441	78.8436	105.158	142.133	114.099	233.732	320.688	80.1112	41.9671	151.759	20.8521	201.098	17.2969	166.825	195.952	183.003	202.348	36.5459	59.366	23.4212	120.103	161.055	46.9894	43.2977	70.9455	53.4927	67.0682	151.109	208.368
PWY0-1533: methylphosphonate degradation I	0	0.311424	0	0	0	0	0	0	1.06514	18.4489	0	1.54996	0	0	0	0	0	0	0.251691	0.124431	22.4759	0.498053	0.527411	0.195018	1.28239	0	0.214986	0.47188	0.22916	10.1769	0.287823	0.142894	0	0	7.56392	0.162136	0.744239	0	1.75829	0	0.404004	2.75996	0	0.280786	0.695439	0	0	0	0
PWY0-1586: peptidoglycan maturation (meso-diaminopimelate containing)	325.287	443.452	434.401	415.055	191.015	195.181	303.042	203.806	163.91	511.792	185.809	330.348	667.031	273.973	182.721	350.483	72.6594	221.207	305.567	440.831	748.158	542.194	198.205	170.909	388.016	524.319	399.605	272.779	374.631	750.798	392.667	360.575	261.319	463.422	590.797	377.707	307.61	370.235	335.067	389.612	336.974	395.728	313.837	458.655	398.136	1060.67	445.778	338.948	423.488
PWY0-162: superpathway of pyrimidine ribonucleotides de novo biosynthesis	222.136	172.829	361.391	220.425	44.7696	232.44	147.611	72.0121	194.714	249.678	117.159	253.389	30.6553	112.62	287.682	115.229	195.183	77.3934	252.775	265.657	249.488	132.554	208.458	239.19	238.556	208.818	230.72	289.789	150.439	167.94	103.346	287.325	98.6392	292.268	183.749	188.062	234.745	142.985	251.138	104.487	251.84	178.893	250.727	163.856	189.285	66.3236	319.682	172.134	330.495
PWY0-166: superpathway of pyrimidine deoxyribonucleotides de novo biosynthesis (E. coli)	193.51	164.44	276.949	264.345	238.775	304.6	180.797	173.943	265.223	238.183	277.666	258.143	147.757	195.193	296.237	117.638	254.957	264.965	236.161	240.129	217.654	194.895	215.972	257.524	196.603	244.675	230.04	328.23	246.419	132.932	213.128	290.714	247.561	277.265	218.087	270.31	223.837	219.387	229.696	229.891	258.458	170.995	290.245	269.524	222.895	98.5025	213.579	203.701	307.976
PWY0-321: phenylacetate degradation I (aerobic)	0	0	0	0	0	0	0	0	0	2.12977	0	1.17555	0	0	0	0	0	0	0.132712	0	24.2842	0	0	0	0.476871	0	0	0	0	8.8236	0	0	0	0	20.1463	0.274247	0	0	0.448194	0	0.211336	0.49803	0	0	0.134891	0	0	0	0
PWY0-41: allantoin degradation IV (anaerobic)	0	0	0	0	0	0	0	0	0	12.885	0	1.3756	0	0	0	0	0	0	0	0	30.1309	0	0.418316	0	1.90821	14.4194	0.37115	0	0	8.75904	0	0	0	0	12.2286	0	0	0	1.67444	0	0	12.4882	0	0.346621	0.2134	0	0	0	0
PWY0-42: 2-methylcitrate cycle I	0	8.86349	0	0	6.24695	0	0	0	0	57.2362	4.80484	23.9717	0	0	0	0	0	0	11.1063	1.15474	90.0372	2.50014	13.4329	4.41056	8.55247	45.7089	1.84915	2.04661	4.64156	33.611	2.20124	2.45458	0	2.13136	21.3844	3.10401	2.96213	0	7.76906	0	7.96811	29.3429	0	5.58759	3.853	1.44017	1.54463	4.7982	0.600877
PWY0-781: aspartate superpathway	39.2019	96.8885	25.7941	9.15814	64.5986	32.7376	16.8959	6.06726	34.1588	145.065	30.0465	126.532	45.3602	2.959	9.73411	27.9485	0	30.8872	102.711	73.3879	214.536	19.4378	64.4008	31.9195	133.379	172.731	32.8763	44.9616	27.9831	172.99	15.6152	13.8091	21.8096	29.7883	157.373	110.815	67.8679	9.2321	61.7288	31.9138	108.273	120.412	35.9601	42.1721	38.7619	40.5115	72.8928	131.355	106.73
PWY0-845: superpathway of pyridoxal 5'-phosphate biosynthesis and salvage	128.329	164.672	85.8625	62.5044	35.8584	31.9942	113.643	73.3505	94.7487	177.681	65.403	139.116	17.6383	101.071	41.8481	140.839	33.7687	0	188.987	325.008	124.544	60.0329	118.293	59.84	125.245	221.88	247.173	91.1692	58.2546	107.937	89.1308	130.415	59.5915	126.344	141.568	103.591	137.812	0	198.202	75.5232	139.945	116.897	83.4	196.803	203.505	60.7799	262.94	89.826	125.341
PWY0-862: (5Z)-dodec-5-enoate biosynthesis	157.743	157.699	214.127	87.6265	79.0262	60.0452	46.2128	14.1035	43.3758	255.704	38.5319	200.761	46.9129	33.1909	25.7581	147.534	56.4775	109.368	202.303	67.8979	286.22	61.0609	99.6285	67.4428	238.939	288.848	198.714	53.5216	52.2261	244.667	18.5299	136.208	15.383	234.104	248.135	177.401	159.78	27.3632	132.198	81.3453	132.307	202.277	86.0288	127.653	65.0165	60.4724	121.439	215.262	169.259
PWY0-881: superpathway of fatty acid biosynthesis I (E. coli)	0	24.8868	0	0	0	0	0	0	0	108.701	5.42655	40.7424	0	0	0	0	0	0	0.6757	9.57744	131.685	0	0	0	16.2479	0	0	0	0	11.9149	0	5.00446	0	0	104.828	45.725	4.06159	0	12.9266	0	49.283	51.7054	0	0	2.22726	0	0	110.984	0
PWY1F-823: leucopelargonidin and leucocyanidin biosynthesis	0	0	0	0	0	0	0	0	0	0	0	0	0	0	0	0	0	0	0.286186	0	0	0	0	0	0	0	0	0	0	0	0	0	0	0	0	0	0	0	0	0	0	0	0	0	0	0	0.34333	0	0
PWY1G-0: mycothiol biosynthesis	0	0	0	0	0	0	0	0	0	0	0	0	0	0	0	0	0	0	1.38284	0	0	0	0	0	0	0	0	0	0	0	0	3.03547	0	0	4.02844	0	0	0	0	0	0	1.68446	1.18876	0	3.35144	0	0	0	0.303559
PWY3DJ-35471: L-ascorbate biosynthesis IV	0	7.62743	0	0	8.79987	0	0	0	0	0	0	0	0	0	0	0	0	0	15.4423	0	22.5245	0	0	0	4.12396	1.04034	0	0	0	0	0	0.420273	3.06671	0	0	29.9954	4.86876	0	5.31057	1.92339	36.5011	0	4.53277	0	0	0	13.5292	92.3918	1.16846
PWY3O-1109: superpathway of 4-hydroxybenzoate biosynthesis (yeast)	0	0	0	0	0	0	0	0	0	6.85937	0	0.887748	0	0	0	0	0	0	0.16563	0	0	0	0.759029	0	0	0.62757	0	0	0	0.127638	0	0	0	0	0.566713	0	0	0	0.480336	0	0.180706	0	0	0.610962	0	0	0	0	0
PWY3O-355: stearate biosynthesis III (fungi)	0.535643	0	0	0	2.65164	6.30513	0	0	0	40.4258	8.26669	15.7289	0	0	0	0	0	0	4.54581	0	43.9061	0	0	0	16.1492	0	0.422653	0	3.74001	13.4316	0	0.46432	0	0	43.5118	0	0.872858	0	4.65394	2.10457	15.2512	18.9017	6.1519	0.502672	2.48611	0	0.301679	0.778617	0
PWY490-3: nitrate reduction VI (assimilatory)	0	0	0	0	0	0	0	0	0	0	0	0	0	0	0	0	0	4.75296	3.21797	0	0	0	0	1.60667	0	0	3.338	0	5.11221	0	1.7893	0	3.18667	2.25998	1.0408	4.36604	2.31607	6.99453	3.81698	3.09667	4.23154	0	6.94599	2.66355	2.80487	4.58073	6.0244	1.80634	2.45427
PWY4FS-7: phosphatidylglycerol biosynthesis I (plastidic)	205.346	255.054	176.685	107.5	183.645	129.995	174.398	144.927	48.1137	174.746	88.8997	163.492	226.262	28.9538	92.6558	363.871	23.8766	178.52	172.179	145.537	322.212	201.069	123.95	90.3521	186.762	294.104	220.044	86.0875	234.039	291.001	203.998	176.467	97.1868	208.851	272.2	239.353	172.242	165.412	219.925	220.527	128.799	247.533	98.3615	183.688	173.774	152.803	135.297	201.868	142.183
PWY4FS-8: phosphatidylglycerol biosynthesis II (non-plastidic)	205.346	255.054	176.685	107.5	183.645	129.995	174.398	144.927	48.1137	174.746	88.8997	163.492	226.262	28.9538	92.6558	363.871	23.8766	178.52	172.179	145.537	322.212	200.837	123.95	90.3521	186.762	294.104	220.044	86.0875	234.039	291.001	203.998	176.467	97.1868	208.851	272.2	239.353	172.242	165.412	219.92	220.527	128.799	247.533	98.3615	183.688	173.774	152.803	135.297	201.868	142.183
PWY4LZ-257: superpathway of fermentation (Chlamydomonas reinhardtii)	14.5123	14.8745	4.04872	16.5678	32.5668	12.7536	9.591	7.85715	30.8093	96.3787	40.9457	60.1202	7.34705	1.46328	4.80818	4.9253	77.7928	18.6989	42.1511	13.6441	198.802	4.79932	77.1853	61.4733	50.5099	57.0596	27.9898	18.2533	9.50528	115.282	13.4938	9.95925	9.83307	2.62224	108.39	42.6883	84.618	14.7862	36.1555	15.0786	59.1349	71.2845	17.4989	26.1261	16.1883	11.751	26.1049	74.1245	27.5574
PWY5F9-12: biphenyl degradation	0	0	0	0	0	0	0	0	0	0	0	0	0	0	0	0	0	0	0.10907	0	0	0	0	0	0	0	0	0	0	0	0	0	0	0	0	0	0	0	0	0	2.54895	2.51424	0	0	0	0	0	0	0
PWY66-367: ketogenesis	0	0	0	0	0	0	0	0	0	0	0	0	0	0	0	0	0	0	0	0	0	0	0	0	0	0	0	0	0	0	0	0	0	0	0	0	0	0	4.82001	0	0	1.76299	0	0	0	0	2.99193	0	0
PWY66-388: fatty acid &alpha;-oxidation III	3.62623	0	0	0	3.5911	0	0	0	0	0	0	0	0	0	0	0	0	0	0	0	0	0	0	0	0	1.33523	2.65213	1.14024	0	0	0	0	0	0	0	0	0	0	5.56657	0	11.8989	0	0	0	9.14148	0	3.36178	1.56099	2.51397
PWY66-389: phytol degradation	4.98391	7.82056	13.0424	8.15783	6.39909	25.0524	14.8872	16.1096	11.8276	8.54491	9.8471	13.1531	0.839672	0	13.4043	4.69313	9.20653	4.18221	19.4077	2.59625	53.3249	0.964226	9.45459	4.55809	25.0471	4.59261	16.7193	1.40969	0.649086	72.8134	7.06491	5.29839	6.32169	3.5653	40.2216	18.2792	11.1343	0	6.87661	6.18112	37.2314	8.42713	13.8706	1.63213	9.96945	10.3432	9.74527	41.3878	13.1965
PWY66-391: fatty acid &beta;-oxidation VI (peroxisome)	0	0	0	0	0	0	0	0	0	0	0	0	0	0	0	0	0	0	0	14.5469	0	0	0	0	0	0	0	1.2091	0	0	4.78163	0	3.7492	0	0.850252	0	5.24269	0	0	0	0	0	0	5.2141	0	2.47413	5.36816	2.22434	0
PWY66-398: TCA cycle III (animals)	0	24.127	0	7.05865	20.88	0	0	8.64962	23.299	11.4418	15.3948	28.8645	11.8302	0	0	12.2859	6.24101	3.52085	10.1836	5.36325	18.8587	12.8921	38.2806	17.298	13.7311	14.882	11.0181	6.14491	11.0953	6.98355	5.32614	10.763	5.69082	9.11242	14.3017	22.0697	16.5146	6.85068	23.672	7.25176	20.7785	12.2837	11.52	15.9598	16.9884	8.08694	30.568	17.0955	15.0688
PWY66-399: gluconeogenesis III	96.4513	102.107	48.9528	166.43	116.081	183.395	165.147	202.058	138.729	132.804	133.023	145.416	95.1671	121.594	241.683	150.34	225.452	66.5549	117.166	38.4838	86.0068	78.7307	151.214	207.822	83.9926	128.58	179.251	174.34	115.916	41.9629	147.086	80.6016	123.56	103.354	40.0597	97.8862	129.187	53.8269	156.264	149.538	125.887	73.2871	161.063	59.5262	140.074	51.2443	100.153	92.227	121.82
PWY66-400: glycolysis VI (metazoan)	222.374	301.05	71.2187	517.829	206.745	439.153	407.489	464.694	294.885	375.222	249.062	327.67	373.233	314.436	483.875	370.616	545.2	230.231	335.572	238.475	285.551	244.638	433.529	469.256	280.295	322.279	306.592	390.273	325.034	293.334	407.981	205.906	320.464	237.05	220.813	192.557	234.221	171.009	336.119	353.476	312.594	260.743	380.378	174.98	291.262	191.936	255.155	239.71	330.415
PWY66-409: superpathway of purine nucleotide salvage	26.6878	95.6343	0	0	304.15	16.164	85.3103	0	94.1491	145.382	163.857	114.454	0	329.949	0	0	0	8.99961	106.979	28.4142	221.466	41.196	101.206	64.4757	152.329	190.961	33.9859	17.8323	66.8145	160.94	45.7413	65.5811	19.8818	42.4744	202.445	203.597	38.4981	21.8431	87.4075	31.0417	107.534	186.832	39.5564	26.1855	151.596	71.1762	83.3394	114.207	56.2302
PWY66-422: D-galactose degradation V (Leloir pathway)	260.972	285.276	294.027	190.398	216.578	285.038	371.491	378.652	299.732	208.813	293.244	343.657	189.52	359.71	160.437	308.28	120.722	262.284	295.344	230.063	227.249	157.796	193.804	197.95	292.752	252.325	328.417	303.666	206.806	140.827	234.091	250.064	332.977	243.494	194.071	258.785	249.504	175.99	309.972	234.968	286.258	234.793	347.791	291.673	391.044	108.692	269.346	281.346	216.417
PWYG-321: mycolate biosynthesis	145.134	157.014	153.887	94.179	86.8333	69.3187	54.2237	16.7849	50.7094	298.595	44.9308	212.463	52.7531	39.3679	30.3915	153.239	61.4143	111.376	205.349	80.0754	322.45	64.4777	109.675	74.6021	244.719	308.966	191.746	62.0129	60.5048	258.881	22.0602	139.498	18.4499	202.578	250.609	186.84	153.989	30.748	148.16	91.2609	146.757	199.923	98.3741	143.761	76.1857	68.3979	136.229	246.977	160.732
PYRIDNUCSAL-PWY: NAD salvage pathway I	0	2.24861	0	19.6646	57.9654	0	9.42981	0	33.712	151.14	35.2405	105.126	70.1558	0	39.3851	0	0	0	26.2515	28.2647	182.784	15.9068	85.5428	28.9952	128.964	211.957	21.0397	35.1104	11.4394	108.83	0	35.8569	0	0.513454	114.372	55.6875	32.5446	10.7026	67.3993	23.9316	55.0758	103.796	6.35022	29.4336	13.6276	40.9632	55.2774	83.7459	43.6277
PYRIDNUCSYN-PWY: NAD biosynthesis I (from aspartate)	414.525	315.039	454.227	449.759	273.617	256.568	265.523	308.845	234.949	234.928	223.665	209.288	422.728	275.564	224.196	318.24	164.525	359.873	262.464	521.445	260.919	465.201	253.709	226.823	265.632	249.185	333.959	260.55	349.526	325.089	393.1	386.343	243.268	395.336	352.075	303.971	329.357	439.147	299.877	321	220.939	303.146	339.409	379.655	303.553	398.32	324.068	253.741	374.545
PYRIDOXSYN-PWY: pyridoxal 5'-phosphate biosynthesis I	159.276	171.348	203.035	57.1384	29.9568	25.1967	95.6166	58.5118	75.5246	179.48	52.3511	124.596	14.5624	85.5744	34.4882	156.865	27.666	10.6529	211.063	418.53	180.272	54.6302	105.906	49.4011	108.009	195.429	234.877	74.8452	47.593	133.429	75.3442	161.458	47.8615	150.251	151.608	88.5096	156.16	5.13398	177.355	65.4552	125.831	112.483	70.4451	191.326	191.847	60.4695	245.211	123.005	162.338
REDCITCYC: TCA cycle VIII (helicobacter)	0	44.908	0	0	20.7541	2.45916	2.91805	3.87628	3.77375	47.1489	16.2813	78.656	7.44662	0	0	4.7129	15.0728	4.39909	37.4035	0.952655	48.3683	14.6345	26.5813	17.1309	11.1647	45.937	16.7371	12.7769	3.40807	13.1521	4.38848	6.50197	0	2.81554	24.474	68.5667	32.2306	0	20.6644	4.47959	28.7653	28.0978	6.3868	2.36023	6.11154	8.41006	15.9996	81.8976	25.1572
RHAMCAT-PWY: L-rhamnose degradation I	322.355	156.067	267.614	246.12	80.874	122.794	149.514	105.789	104.423	106.746	62.1655	149.401	109.923	89.757	73.8625	61.4829	90.4476	104.199	131.776	184.14	246.859	120.415	145.568	66.1051	162.469	234.47	45.8641	118.053	112.379	151.918	151.426	151.882	156.692	134.28	262.348	134.054	126.787	194.515	169.171	84.7461	92.9811	212.218	132.038	146.04	197.171	454.167	130.714	148.602	147.232
RIBOSYN2-PWY: flavin biosynthesis I (bacteria and plants)	633.361	532.809	824.759	580.214	467.044	276.869	424.27	350.046	320.846	225.122	381.65	357.38	647.121	512.486	256.788	523.414	189.227	615.383	438.415	602.374	327.306	758.594	333.391	273.498	352.458	255.561	489.762	302.995	519.911	503.088	624.581	556.677	390.256	628.124	525.186	471.698	503.157	762.336	365.245	437.527	322.463	487.764	515.002	503.173	433.361	1069.74	455.785	348.431	587.07
RUMP-PWY: formaldehyde oxidation I	0	0	0	0	0	0	0	0	0	0	0	0	0	0	0	0	0	0	3.67963	0	6.75906	0	6.4308	0	0	0	0.621336	1.89992	0	2.00068	0	0.761761	0	0	0	2.34911	0	0	0.404371	2.16846	0	0	0	0	0	0	0	0	0.254426
SALVADEHYPOX-PWY: adenosine nucleotides degradation II	48.1334	67.8163	29.585	22.4249	65.0278	65.4886	67.8954	51.8078	84.1299	244.095	85.1273	144.494	39.9357	62.8222	76.1086	42.6907	61.1185	36.9499	41.2128	55.6231	395.929	73.752	95.8443	84.009	71.1145	315.161	49.2315	37.617	80.7142	265.067	36.7603	20.3589	53.4602	21.4939	259.438	47.6198	40.9949	26.6398	98.7056	38.2382	73.5511	165.361	57.1096	103.176	60.0082	34.057	50.4839	45.4022	52.394
SER-GLYSYN-PWY: superpathway of L-serine and glycine biosynthesis I	163.849	162.955	227.321	149.631	118.886	245.902	247.019	149.356	286.527	220.203	125.15	250.055	161.476	193.556	195.13	153.818	312.609	118.199	207.623	511.893	282.558	90.5319	188.118	186.011	203.249	293.977	259.376	209.979	150.049	219.478	171.168	161.038	177.862	113.455	199.297	164.727	166.081	99.6987	281.637	188.426	228.073	156.921	265.077	373.405	309.873	148.765	314.434	286.623	170.642
SO4ASSIM-PWY: sulfate reduction I (assimilatory)	41.8833	51.335	87.8893	24.3512	53.2421	21.3246	7.1507	13.8838	29.3346	170.822	26.3201	70.7748	83.0429	44.9417	16.8974	102.664	12.5092	15.0738	49.2875	5.99052	191.463	66.5897	60.7347	21.8049	111.945	145.693	90.8285	9.9463	44.1149	201.637	6.18504	70.4852	35.0366	68.7956	119.267	74.5548	41.5587	105.243	43.2358	140.422	83.2879	81.7734	14.0803	19.0997	19.165	33.8652	56.9587	113.911	70.7749
SULFATE-CYS-PWY: superpathway of sulfate assimilation and cysteine biosynthesis	65.9361	74.0346	84.1298	46.2044	73.5085	40.0753	15.5044	28.0198	55.1063	157.214	47.9344	112.256	117.424	75.0278	33.4591	99.6219	22.6741	29.1308	75.8405	13.1078	220.136	76.0924	88.3432	40.6814	147.695	182.293	77.5857	20.8279	71.8393	191.952	13.085	91.4733	61.1874	87.467	140.067	93.2289	62.1946	100.784	77.9972	144.435	127.164	102.937	29.4228	38.6975	40.0021	51.5417	90.4537	144.903	103.693
TCA-GLYOX-BYPASS: superpathway of glyoxylate bypass and TCA	0	40.4472	0	0	37.3521	10.2611	0	0	40.15	158.347	21.6829	78.9082	7.90223	0	0	7.91736	15.8127	8.75676	47.4928	10.4	171.645	14.7882	72.2261	17.5232	74.0788	177.735	11.8108	14.0499	11.7121	152.174	0	8.56785	0	6.50577	121.855	76.0735	20.0138	0	50.3351	7.40727	63.2859	91.2869	12.2659	25.2248	23.6291	10.3117	29.8285	110.046	24.5355
TCA: TCA cycle I (prokaryotic)	185.285	196.609	283.767	167.96	111.887	97.0575	100.546	69.8787	103.862	241.356	85.6801	171.241	86.7643	115.282	79.4537	212.676	130.426	39.0986	217.948	113.03	208.553	118.893	143.159	139.911	128.586	225.007	252.437	121.729	70.1256	191.426	109.323	179.113	78.2353	206.148	161.345	152.511	213.869	25.0042	140.783	95.6211	141.369	154.917	87.4964	123.376	159.147	47.2523	108.407	166.112	198.821
TEICHOICACID-PWY: teichoic acid (poly-glycerol) biosynthesis	4.58946	0	3.76054	10.9189	6.86814	23.7604	51.1996	12.8323	23.86	0	7.59438	34.4565	22.8915	5.97819	18.4664	16.1993	11.1059	11.1221	13.259	32.6557	4.38036	12.9546	7.01937	15.6982	32.5678	4.06934	30.7932	27.0882	14.088	7.6324	25.1444	9.14938	55.499	27.4402	13.9033	11.5006	8.37738	9.53738	16.5663	25.259	11.5466	21.1164	55.8867	18.5137	36.8132	11.2424	67.9794	51.4301	4.11112
THISYN-PWY: superpathway of thiamin diphosphate biosynthesis I	255.951	230.881	177.141	149.928	207.896	165.726	263.517	187.341	136.687	197.375	151.619	213.673	241.74	247.19	116.265	220.463	64.9228	250.566	206.064	401.233	309.733	143.525	157.141	117.402	234.278	246.423	189.542	162.578	224.406	296.222	239.659	216.406	199.832	175.648	336.611	229.236	211.612	188.936	285.957	222.165	264.631	270.991	296.073	348.442	315.366	255.809	296.697	227.233	185.223
THISYNARA-PWY: superpathway of thiamin diphosphate biosynthesis III (eukaryotes)	78.6438	110.182	152.544	94.1009	173.324	116.525	202.388	128.046	108.85	121.069	136.58	157.929	154.614	320.088	59.8662	113.707	44.2563	96.2564	119.002	379.114	231.444	216.08	87.3351	36.1072	238.492	176.332	104.99	146.351	113.909	196.228	235.8	153.815	152.867	131.793	221.374	158.178	94.9328	176.463	211.046	249.554	170.874	170.825	282.9	380.583	277.396	102.433	301.571	163.429	114.218
THREOCAT-PWY: superpathway of L-threonine metabolism	0	12.7607	0	0	32.4344	0	0	0	9.58517	70.2622	1.86573	14.5199	0	0	0	0	0	0	18.2581	1.92796	85.6169	0	2.62994	6.20691	11.9281	0	0	0	0	28.0369	0	1.92228	0	0	57.9106	35.8844	8.60581	0	9.27922	9.72815	47.1583	28.0195	4.08671	5.25553	7.57073	3.69332	18.4003	58.4438	0
THRESYN-PWY: superpathway of L-threonine biosynthesis	291.807	280.852	378.513	243.817	299.543	290.631	293.26	312.657	276.772	247.923	284.757	256.071	252.887	385.603	304.497	309.369	285.295	343.592	327.446	576.975	274.5	225.228	266.972	261.904	331.16	306.628	350.076	256.528	310.119	237.215	295.163	273.698	292.621	268.362	254.109	306.707	311.398	250.432	326.717	351.955	323.378	275.55	364.107	438.385	371.712	204.53	376.116	325.396	268.837
TRNA-CHARGING-PWY: tRNA charging	804.885	749.187	905.551	893.305	725.933	786.382	663.969	949.973	800.848	478.156	778.494	612.44	681.345	692.738	919.138	803.182	853.366	836.815	703.771	621.733	510.036	704.769	731.745	928.056	481.762	555.04	844.089	781.027	684.202	483.279	714.941	739.266	736.493	711.597	527.088	720.389	824.122	717.769	614.053	674.285	576.023	559.177	691.781	550.93	567.113	637.601	526.759	611.751	745.251
TRPSYN-PWY: L-tryptophan biosynthesis	259.385	269.793	264.741	304.953	192.527	149.723	241.333	93.1069	98.8313	154.346	156.134	177.396	294.133	334.842	121.74	156.022	100.555	189.034	229.505	153.492	196.657	227.361	137.589	138.058	270.985	169.845	193.833	155.519	206.869	208.258	294.774	224.805	191.083	219.436	267.54	228.612	239.982	269.176	277.364	211.251	152.699	263.342	337.849	267.179	243.959	173.152	200.19	177.027	252.993
TYRFUMCAT-PWY: L-tyrosine degradation I	0	0	0	0	0	0	0	0	0	0	0	0	0	0	0	0	0	0	7.12191	0	0	0	0	2.08784	0	0	0	0	0	0	0	0	0	0	0	0	0.43359	0	0	0	1.41371	0	0	0	0	0	0	0.275034	0
UBISYN-PWY: superpathway of ubiquinol-8 biosynthesis (prokaryotic)	0	1.90179	0	0	0	0	0	0	0	30.0451	4.20555	9.3499	0	0	0	0	0	0	15.1606	1.68137	47.3514	0	1.41874	0.917574	42.5003	4.6525	0	0	0	36.8015	0	0.572449	0	0	21.5621	19.2069	6.38941	0	4.75732	0	24.9018	9.14462	0	0.567609	0.590894	0	13.3466	12.7963	8.62021
UDPNACETYLGALSYN-PWY: UDP-N-acetyl-D-glucosamine biosynthesis II	0	0	0	0	0	0	0	16.1456	0	0	0	0	1.36296	0	0	0	0	0	0	0	0.978436	0	0	0.613714	0	0	0	0	1.61009	0	0	0	2.63093	0.46762	0	0	0	0.363407	0.585469	0	0	0.194966	0.794182	0	0	0	0	0	0
UDPNAGSYN-PWY: UDP-N-acetyl-D-glucosamine biosynthesis I	383.001	382.98	454.847	201.699	85.2106	345.963	175.54	80.6862	191.283	256.583	177.564	331.741	99.2067	71.1695	185.714	319.605	102.401	304.559	339.256	101.981	270.068	135.03	183.59	156.94	166.428	314.344	431.076	301.779	187.487	198.266	134.21	250.267	270.647	339.977	221.823	204.375	316.162	201.631	189.312	127.981	159.122	224.736	159.704	127.617	136.537	79.5242	135.684	248.022	304.989
URDEGR-PWY: superpathway of allantoin degradation in plants	0	0	0	0	0	0	0	0	0	0	0	0	0	0	0	0	0	0	0	0	17.825	0	0.279786	0	0.281616	6.57617	0	0	0	1.3982	0	0	0	0	1.71532	0	0	0	0.306446	0	0	5.18869	0	0.20579	0.143523	0	0	0	0
URSIN-PWY: ureide biosynthesis	0	0	0	0	0	0	0	0	0	0	0	0	0	0	0	0	0	0	0	0	8.13692	0	0	0	1.08588	0	0	0	0	6.44258	0	0	0	0	3.44536	0.400115	1.26449	0	0.600695	3.36538	6.27839	1.83098	0	0	0	0	2.83849	26.8723	0.819732
VALDEG-PWY: L-valine degradation I	0	0	0	0	0	0	0	0	0	0	0	0	0	0	0	0	0	0	0	0	0	0	0	0	0	0	0	0	0	0	0	0	0	0	0	0	0	0	0	0	0	0	0	0	0	0	0	0	0
VALSYN-PWY: L-valine biosynthesis	1042.6	890.39	1253.1	876.398	621.155	566.651	765.325	524.597	579.973	422.746	632.038	691.009	922.305	936.531	356.979	966.52	334.563	786.521	696.576	798.112	601.716	939.425	392.179	416.623	603.701	599.174	844.68	615.855	728.515	665.729	828.319	806.184	821.5	858.38	680.465	664.715	786.76	819.445	717.279	730.189	682.95	799.372	843.022	677.87	640.566	1212.37	723.792	508.268	778.353
[truncated: 120 more columns]
