# Supplementary material for: Short- and long-read metagenomics of urban and rural South African gut microbiomes reveal a transitional composition and undescribed taxa
Source: Nat Commun. 2022 Feb 22;13:926. doi: 10.1038/s41467-021-27917-x (PMC8863827; doi:10.1038/s41467-021-27917-x)
Supplement: Supplementary file 10 — Supplementary Data 7 [file 41467_2021_27917_MOESM10_ESM.xlsx]

## Sheet: Sheet1
Supplementary Data 7. Genome evaluation of medium- and high-quality short read metagenome-assembled genomes
Sample	Bin	Site	NCBI species	GTDB taxonomy	Completeness	Contamination	Strain heterogeneity	Size (Mb)	N50 (Kb)	# genes	# tRNA	# 16S rRNA	# 23S rRNA	# 5S rRNA	dRep 95% sANI rep (cohort)	dRep 95% sANI rep (cohort plus UHGG species reps)	FastANI to closest UHGG genome	Novel compared to UHGG
soweto_1	4_sub	Soweto	Faecalibacterium prausnitzii	d__Bacteria;p__Firmicutes_A;c__Clostridia;o__Oscillospirales;f__Ruminococcaceae;g__Faecalibacterium;s__Faecalibacterium prausnitzii_J	90.61	5.61	84.62	2.69	5.135	2465	31	0	0	1	TRUE	FALSE	97.5678	FALSE
soweto_1	maxbin.001	Soweto	Prevotella copri DSM 18205	d__Bacteria;p__Bacteroidota;c__Bacteroidia;o__Bacteroidales;f__Bacteroidaceae;g__Prevotella;s__Prevotella copri	88.05	5.86	53.33	3.43	7.404	2845	38	1	1	5	FALSE	FALSE	96.6623	FALSE
soweto_1	maxbin.002	Soweto	Prevotella sp. Marseille-P4119	d__Bacteria;p__Bacteroidota;c__Bacteroidia;o__Bacteroidales;f__Bacteroidaceae;g__Prevotella;s__Prevotella sp900290275	93.21	2	58.33	2.94	16.107	2256	31	0	1	0	FALSE	FALSE	98.1518	FALSE
soweto_2	31	Soweto	Unclassified	d__Bacteria;p__Bacteroidota;c__Bacteroidia;o__Bacteroidales;f__UBA932;g__RC9;s__RC9 sp000432515	82.41	1.77	28.57	2.39	4.442	1970	13	0	0	0	FALSE	FALSE	96.9189	FALSE
soweto_2	bin.7	Soweto	Ruminococcaceae bacterium	d__Bacteria;p__Firmicutes_A;c__Clostridia;o__Oscillospirales;f__Acutalibacteraceae;g__CAG-177;s__CAG-177 sp003538135	91.9	0.48	25	1.99	12.009	1777	32	0	0	0	FALSE	FALSE	98.5135	FALSE
soweto_3	bin.4	Soweto	Bacteroides dorei CL03T12C01	d__Bacteria;p__Bacteroidota;c__Bacteroidia;o__Bacteroidales;f__Bacteroidaceae;g__Phocaeicola;s__Phocaeicola dorei	99.25	0.13	0	5.2	130.087	4284	61	0	0	1	TRUE	FALSE	99.9287	FALSE
soweto_4	6	Soweto	Ruminococcaceae bacterium	d__Bacteria;p__Firmicutes_A;c__Clostridia;o__Oscillospirales;f__Acutalibacteraceae;g__CAG-180;s__CAG-180 sp000432435	92.17	0.34	0	1.78	7.156	1608	24	0	0	0	FALSE	FALSE	98.5643	FALSE
soweto_4	bin.8	Soweto	uncultured Prevotellaceae bacterium	d__Bacteria;p__Bacteroidota;c__Bacteroidia;o__Bacteroidales;f__Bacteroidaceae;g__Prevotellamassilia;s__Prevotellamassilia sp900539625	88.22	0	0	2.19	9.503	1663	26	0	0	0	FALSE	FALSE	97.8329	FALSE
soweto_5	22_sub	Soweto	Ruminococcaceae bacterium	d__Bacteria;p__Firmicutes_A;c__Clostridia;o__Oscillospirales;f__Acutalibacteraceae;g__CAG-217;s__CAG-217 sp000436335	81.14	0.86	0	1.49	2.754	1346	17	0	0	2	FALSE	FALSE	97.5446	FALSE
soweto_5	bin.11	Soweto	[Eubacterium] siraeum V10Sc8a	d__Bacteria;p__Firmicutes_A;c__Clostridia;o__Oscillospirales;f__Ruminococcaceae;g__Ruminiclostridium_E;s__Ruminiclostridium_E siraeum	96.31	0	0	2.36	13.107	2037	21	0	0	0	FALSE	FALSE	98.9196	FALSE
soweto_5	bin.3	Soweto	Clostridiales bacterium	d__Bacteria;p__Firmicutes_A;c__Clostridia_A;o__Christensenellales;f__CAG-917;g__CAG-349;s__CAG-349 sp003539515	91.94	0.7	0	1.5	43.935	1357	43	1	0	1	FALSE	FALSE	97.9905	FALSE
soweto_5	maxbin.008	Soweto	Elusimicrobia bacterium UBA5880	d__Bacteria;p__Elusimicrobiota;c__Elusimicrobia;o__Elusimicrobiales;f__Elusimicrobiaceae;g__UBA1436;s__UBA1436 sp900541355	89.14	1.23	50	1.53	3.897	1482	38	0	0	0	FALSE	FALSE	98.0577	FALSE
soweto_6	43	Soweto	Bacteroidales bacterium H9	d__Bacteria;p__Bacteroidota;c__Bacteroidia;o__Bacteroidales;f__Muribaculaceae;g__CAG-279;s__CAG-279 sp000437795	95.38	0	0	2.4	13.767	1943	31	0	0	0	FALSE	FALSE	98.5771	FALSE
soweto_8	bin.1	Soweto	Prevotella sp. Marseille-P4119	d__Bacteria;p__Bacteroidota;c__Bacteroidia;o__Bacteroidales;f__Bacteroidaceae;g__Prevotella;s__Prevotella sp900290275	93.34	0.29	33.33	2.68	15.507	2081	21	0	0	1	FALSE	FALSE	98.1717	FALSE
soweto_8	bin.5	Soweto	uncultured Lachnospiraceae bacterium	d__Bacteria;p__Firmicutes_A;c__Clostridia;o__Lachnospirales;f__Lachnospiraceae;g__Agathobacter;s__Agathobacter sp900543445	96.11	0.18	50	2.45	14.296	2125	24	0	0	0	FALSE	FALSE	98.5427	FALSE
soweto_9	1	Soweto	Bacillales bacterium UBA7004	d__Bacteria;p__Firmicutes;c__Bacilli;o__Acholeplasmatales;f__Anaeroplasmataceae;g__;s__	96	1.33	0	1.72	16.927	1580	35	0	0	0	TRUE	TRUE	NA	TRUE
soweto_9	39	Soweto	Firmicutes bacterium CAG:345	d__Bacteria;p__Firmicutes;c__Bacilli;o__RFN20;f__CAG-288;g__CAG-345;s__CAG-345 sp000433315	97.75	1.12	0	1.88	253.516	1734	48	0	0	0	TRUE	FALSE	99.5672	FALSE
soweto_9	maxbin.003_sub	Soweto	Ruminococcaceae bacterium	d__Bacteria;p__Firmicutes_A;c__Clostridia_A;o__Christensenellales;f__Borkfalkiaceae;g__UMGS775;s__UMGS775 sp900545325	94.35	1.64	0	2.72	137.6	2367	43	1	0	0	TRUE	FALSE	99.6175	FALSE
soweto_10	10	Soweto	Unclassified	d__Bacteria;p__Firmicutes_A;c__Clostridia_A;o__Christensenellales;f__CAG-138;g__RUG472;s__RUG472 sp900545265	75.17	6.73	7.69	1.64	2.325	1718	14	0	0	0	FALSE	FALSE	98.9491	FALSE
soweto_10	bin.10	Soweto	[Eubacterium] siraeum DSM 15702	d__Bacteria;p__Firmicutes_A;c__Clostridia;o__Oscillospirales;f__Ruminococcaceae;g__Ruminiclostridium_E;s__Ruminiclostridium_E siraeum	82.14	0.27	66.67	1.91	6.5	1607	8	0	0	0	FALSE	FALSE	98.3692	FALSE
soweto_10	bin.12	Soweto	Unclassified	d__Bacteria;p__Firmicutes_A;c__Clostridia;o__Lachnospirales;f__Lachnospiraceae;g__CAG-632;s__CAG-632 sp000431515	91.61	0.67	0	2.3	12.646	2015	25	0	0	0	TRUE	FALSE	99.2306	FALSE
soweto_10	bin.16	Soweto	Ruminococcaceae bacterium	d__Bacteria;p__Firmicutes_A;c__Clostridia;o__Oscillospirales;f__Oscillospiraceae;g__UBA1777;s__UBA1777 sp900549865	85.91	0	0	2.38	14.077	2158	28	0	0	2	FALSE	FALSE	97.9836	FALSE
soweto_10	bin.18	Soweto	Clostridium sp. CAG:413	d__Bacteria;p__Firmicutes_A;c__Clostridia;o__Oscillospirales;f__Acutalibacteraceae;g__CAG-177;s__CAG-177 sp000431775	95.98	0.34	0	2.08	24.94	1828	31	0	0	0	FALSE	FALSE	98.7571	FALSE
soweto_10	bin.19	Soweto	Clostridiales bacterium UBA5901	d__Bacteria;p__Firmicutes_A;c__Clostridia;o__Oscillospirales;f__Oscillospiraceae;g__CAG-170;s__CAG-170 sp900548625	97.21	1.34	0	2.09	26.029	1891	36	0	0	2	TRUE	TRUE	98.24	FALSE
soweto_10	bin.3	Soweto	uncultured Clostridiales bacterium	d__Bacteria;p__Firmicutes_A;c__Clostridia;o__Oscillospirales;f__Oscillospiraceae;g__ER4;s__ER4 sp900317525	87.46	0.81	100	1.57	15.069	1493	26	0	0	0	FALSE	FALSE	98.5758	FALSE
soweto_10	bin.4	Soweto	Unclassified	d__Bacteria;p__Bacteroidota;c__Bacteroidia;o__Bacteroidales;f__UBA932;g__RC9;s__RC9 sp000433355	95.08	2.3	33.33	3.61	80.956	2824	44	0	0	0	FALSE	FALSE	98.3835	FALSE
soweto_10	bin.6	Soweto	Christensenellaceae bacterium Phil1	d__Bacteria;p__Firmicutes_A;c__Clostridia_A;o__Christensenellales;f__CAG-138;g__Phil1;s__Phil1 sp001940855	93.75	1.61	66.67	2.01	13.442	1911	33	0	0	0	FALSE	FALSE	97.8429	FALSE
soweto_10	maxbin.005_sub	Soweto	Oscillibacter sp.	d__Bacteria;p__Firmicutes_A;c__Clostridia;o__Oscillospirales;f__Oscillospiraceae;g__CAG-83;s__CAG-83 sp900545495	93.75	2.68	50	2.41	40.206	2299	36	1	0	0	FALSE	FALSE	98.4069	FALSE
soweto_11	bin.1	Soweto	Prevotella copri DSM 18205	d__Bacteria;p__Bacteroidota;c__Bacteroidia;o__Bacteroidales;f__Bacteroidaceae;g__Prevotella;s__Prevotella copri	98.55	2.03	12.5	3.62	95.26	2933	47	0	0	0	FALSE	FALSE	96.9268	FALSE
soweto_12	11	Soweto	Prevotella stercorea	d__Bacteria;p__Bacteroidota;c__Bacteroidia;o__Bacteroidales;f__Bacteroidaceae;g__Prevotella;s__Prevotella stercorea	89.66	1.02	25	2.31	6.617	1775	21	0	0	0	FALSE	FALSE	97.4683	FALSE
soweto_12	17	Soweto	Ruminococcaceae bacterium	d__Bacteria;p__Firmicutes_A;c__Clostridia;o__Oscillospirales;f__Acutalibacteraceae;g__CAG-177;s__CAG-177 sp003538135	91.23	1.63	25	2.01	4.771	1819	28	0	0	0	FALSE	FALSE	98.5808	FALSE
soweto_12	bin.9	Soweto	Prevotella sp.	d__Bacteria;p__Bacteroidota;c__Bacteroidia;o__Bacteroidales;f__Bacteroidaceae;g__Prevotella;s__Prevotella sp900313215	93	2.8	63.16	2.86	19.836	2306	34	0	0	0	FALSE	FALSE	98.1129	FALSE
soweto_14	17	Soweto	Ruminococcaceae bacterium	d__Bacteria;p__Firmicutes_A;c__Clostridia;o__Oscillospirales;f__Acutalibacteraceae;g__CAG-177;s__CAG-177 sp003514385	97.27	0	0	2.16	16.208	2003	43	0	0	2	FALSE	FALSE	99.3338	FALSE
soweto_14	maxbin.001	Soweto	Prevotella copri	d__Bacteria;p__Bacteroidota;c__Bacteroidia;o__Bacteroidales;f__Bacteroidaceae;g__Prevotella;s__Prevotella copri	94.17	2.87	30.77	3.54	11.319	2895	51	2	4	1	FALSE	FALSE	97.8817	FALSE
soweto_16	30	Soweto	Ruminococcaceae bacterium	d__Bacteria;p__Firmicutes_A;c__Clostridia;o__Oscillospirales;f__Acutalibacteraceae;g__CAG-177;s__CAG-177 sp003514385	97.27	0	0	2.2	23.371	2067	40	0	0	2	FALSE	FALSE	98.9355	FALSE
soweto_16	6	Soweto	Unclassified	d__Bacteria;p__Firmicutes_A;c__Clostridia_A;o__Christensenellales;f__QALW01;g__UMGS1338;s__UMGS1338 sp900550805	85.54	1.45	0	1.69	4.38	1485	26	0	0	0	FALSE	FALSE	98.0699	FALSE
soweto_16	bin.8_sub	Soweto	Ruminococcaceae bacterium	d__Bacteria;p__Firmicutes_A;c__Clostridia;o__Oscillospirales;f__Acutalibacteraceae;g__CAG-180;s__CAG-180 sp000432435	91.5	1.01	0	1.98	12.019	1826	39	0	0	1	FALSE	FALSE	98.5078	FALSE
soweto_17	2	Soweto	Faecalibacterium sp. BIOML-A1	d__Bacteria;p__Firmicutes_A;c__Clostridia;o__Oscillospirales;f__Ruminococcaceae;g__Faecalibacterium;s__Faecalibacterium prausnitzii_D	95.92	3.08	66.67	3.55	12.79	3449	44	0	0	0	TRUE	FALSE	98.3673	FALSE
soweto_17	7	Soweto	Clostridium sp. CAG:138	d__Bacteria;p__Firmicutes_A;c__Clostridia_A;o__Christensenellales;f__CAG-138;g__PeH17;s__PeH17 sp000435055	87.29	1.79	25	1.78	7.65	1584	25	0	0	0	FALSE	FALSE	98.5005	FALSE
soweto_17	bin.2	Soweto	Prevotella sp.	d__Bacteria;p__Bacteroidota;c__Bacteroidia;o__Bacteroidales;f__Bacteroidaceae;g__Prevotella;s__Prevotella sp900313215	97.97	0.84	0	3.25	55.09	2694	50	0	0	0	TRUE	FALSE	98.0275	FALSE
soweto_17	bin.6	Soweto	Clostridiales bacterium	d__Bacteria;p__Firmicutes_A;c__Clostridia_A;o__Christensenellales;f__CAG-917;g__CAG-349;s__CAG-349 sp003539515	89.61	1.05	0	1.5	23.913	1329	41	1	0	0	FALSE	FALSE	97.8687	FALSE
soweto_17	bin.7	Soweto	Alistipes sp. CAG:514	d__Bacteria;p__Bacteroidota;c__Bacteroidia;o__Bacteroidales;f__UBA932;g__RC9;s__RC9 sp000431015	94.6	0.63	0	2.73	51.854	2152	40	0	0	0	FALSE	FALSE	98.2069	FALSE
soweto_18	55	Soweto	Ruminococcaceae bacterium	d__Bacteria;p__Firmicutes_A;c__Clostridia;o__Oscillospirales;f__Acutalibacteraceae;g__CAG-180;s__CAG-180 sp000432435	90.38	3.08	16.67	1.6	4.582	1397	12	0	0	0	FALSE	FALSE	98.6003	FALSE
soweto_18	57	Soweto	Unclassified	d__Bacteria;p__Proteobacteria;c__Alphaproteobacteria;o__RF32;f__CAG-239;g__CAG-495;s__CAG-495 sp000436375	91.4	0	0	1.62	5.053	1636	23	0	0	0	TRUE	FALSE	98.9201	FALSE
soweto_18	bin.11	Soweto	Clostridiales bacterium	d__Bacteria;p__Firmicutes_A;c__Clostridia_A;o__Christensenellales;f__CAG-74;g__UBA11524;s__UBA11524 sp000437595	90.14	0.47	0	2.76	10.242	2320	36	0	0	3	FALSE	FALSE	98.3032	FALSE
soweto_18	bin.4	Soweto	Ruminococcus sp.	d__Bacteria;p__Firmicutes_A;c__Clostridia;o__Oscillospirales;f__Ruminococcaceae;g__Ruminococcus_D;s__Ruminococcus_D bicirculans	96.58	0	0	2.41	12.726	2145	26	0	0	0	FALSE	FALSE	99.4179	FALSE
soweto_18	maxbin.002_sub	Soweto	Phocaeicola plebeius	d__Bacteria;p__Bacteroidota;c__Bacteroidia;o__Bacteroidales;f__Bacteroidaceae;g__Phocaeicola;s__Phocaeicola plebeius_A	91.57	3.51	33.33	3.67	12.209	3065	28	0	2	1	FALSE	FALSE	98.3832	FALSE
soweto_19	24	Soweto	Faecalibacterium prausnitzii	d__Bacteria;p__Firmicutes_A;c__Clostridia;o__Oscillospirales;f__Ruminococcaceae;g__Faecalibacterium;s__Faecalibacterium prausnitzii	86.69	7.63	100	2.17	4.084	1968	36	0	0	1	FALSE	FALSE	98.1675	FALSE
soweto_19	32	Soweto	Clostridiales bacterium	d__Bacteria;p__Firmicutes_A;c__Clostridia_A;o__Christensenellales;f__CAG-917;g__CAG-349;s__CAG-349 sp003539515	87.57	0	0	1.44	7.738	1279	25	0	0	1	FALSE	FALSE	98.0736	FALSE
soweto_19	7	Soweto	Verrucomicrobia bacterium	d__Bacteria;p__Verrucomicrobiota;c__Verrucomicrobiae;o__Opitutales;f__CAG-312;g__QALA01;s__	91.55	0.9	100	2.28	4.453	1950	30	0	0	0	TRUE	TRUE	NA	TRUE
soweto_19	8	Soweto	Succinatimonas sp. UBA2849	d__Bacteria;p__Proteobacteria;c__Gammaproteobacteria;o__Enterobacterales;f__Succinivibrionaceae;g__Succinivibrio;s__Succinivibrio sp000431835	99.38	0.29	0	2.29	33.245	1924	38	0	0	0	FALSE	FALSE	98.9122	FALSE
soweto_20	21	Soweto	Clostridiales bacterium	d__Bacteria;p__Firmicutes_A;c__Clostridia_A;o__Christensenellales;f__CAG-917;g__CAG-349;s__CAG-349 sp003539515	83.98	1.69	33.33	1.39	4.562	1216	26	0	0	0	FALSE	FALSE	97.994	FALSE
soweto_20	35	Soweto	Alistipes sp. CAG:514	d__Bacteria;p__Bacteroidota;c__Bacteroidia;o__Bacteroidales;f__UBA932;g__RC9;s__RC9 sp000431015	94.43	5.4	59.09	3.1	20.712	2403	39	0	0	0	FALSE	FALSE	98.2347	FALSE
soweto_20	38	Soweto	Prevotellaceae bacterium	d__Bacteria;p__Bacteroidota;c__Bacteroidia;o__Bacteroidales;f__Bacteroidaceae;g__Prevotellamassilia;s__Prevotellamassilia timonensis	77.76	1.21	55.56	2.18	3.164	1725	13	0	0	0	FALSE	FALSE	97.3388	FALSE
soweto_20	45	Soweto	Unclassified	d__Bacteria;p__Firmicutes;c__Bacilli;o__Erysipelotrichales;f__Erysipelotrichaceae;g__UBA636;s__UBA636 sp900546285	78.2	2.22	0	1.27	2.152	1109	8	0	0	0	FALSE	FALSE	96.6308	FALSE
soweto_20	bin.10	Soweto	Unclassified	d__Bacteria;p__Spirochaetota;c__Spirochaetia;o__Sphaerochaetales;f__Sphaerochaetaceae;g__UBA9732;s__UBA9732 sp001940825	80.16	1.24	0	1.63	6.486	1517	33	0	0	0	FALSE	FALSE	97.4327	FALSE
soweto_21	bin.4	Soweto	Ruminococcus sp.	d__Bacteria;p__Firmicutes_A;c__Clostridia;o__Oscillospirales;f__Ruminococcaceae;g__Ruminococcus_D;s__Ruminococcus_D bicirculans	93.15	0	0	2.43	12.573	2176	23	0	0	0	FALSE	FALSE	99.2619	FALSE
soweto_22	28_sub	Soweto	Oscillibacter sp.	d__Bacteria;p__Firmicutes_A;c__Clostridia;o__Oscillospirales;f__Oscillospiraceae;g__CAG-83;s__	81.97	9.9	12.5	2.3	3.681	2270	33	0	0	1	FALSE	FALSE	98.2717	FALSE
soweto_22	bin.2	Soweto	Unclassified	NA	94.6	2.25	28.57	3.49	36.455	2679	44	0	0	0	FALSE	FALSE	98.3911	FALSE
soweto_22	bin.5	Soweto	Christensenellaceae bacterium Phil1	d__Bacteria;p__Firmicutes_A;c__Clostridia_A;o__Christensenellales;f__CAG-138;g__Phil1;s__Phil1 sp001940855	97.58	0	0	2.15	18.683	2040	40	0	0	0	FALSE	FALSE	99.3649	FALSE
soweto_22	bin.8	Soweto	Oscillospiraceae bacterium UBA4632	d__Bacteria;p__Firmicutes_A;c__Clostridia;o__Oscillospirales;f__Oscillospiraceae;g__ER4;s__	87.21	0.67	100	1.45	8.034	1347	13	0	0	0	TRUE	FALSE	99.0224	FALSE
soweto_23	14	Soweto	Ruminococcaceae bacterium	d__Bacteria;p__Firmicutes_A;c__Clostridia;o__Oscillospirales;f__Acutalibacteraceae;g__CAG-180;s__CAG-180 sp000432435	83.28	0.78	66.67	1.46	3.562	1276	14	0	0	0	FALSE	FALSE	98.8127	FALSE
soweto_23	bin.8	Soweto	Prevotella copri DSM 18205	d__Bacteria;p__Bacteroidota;c__Bacteroidia;o__Bacteroidales;f__Bacteroidaceae;g__Prevotella;s__Prevotella copri	98.99	2.2	12.5	3.38	47.656	2841	43	0	0	0	FALSE	FALSE	98.0765	FALSE
soweto_23	bin.9	Soweto	Prevotella sp. CAG:520	d__Bacteria;p__Bacteroidota;c__Bacteroidia;o__Bacteroidales;f__Bacteroidaceae;g__Prevotella;s__Prevotella sp000434975	92.96	0	0	2.65	21.041	2037	32	0	0	0	FALSE	FALSE	97.5103	FALSE
soweto_23	maxbin.003	Soweto	Bacillales bacterium UBA7752	d__Bacteria;p__Firmicutes;c__Bacilli;o__RFN20;f__CAG-288;g__UBA7642;s__	95.13	1.91	0	1.88	27.38	1608	42	0	0	0	TRUE	FALSE	98.8151	FALSE
soweto_24	11_sub	Soweto	Alistipes onderdonkii WAL 8169 = DSM 19147	d__Bacteria;p__Bacteroidota;c__Bacteroidia;o__Bacteroidales;f__Rikenellaceae;g__Alistipes;s__Alistipes onderdonkii	96.1	0.48	0	3.18	11.96	2632	30	0	0	1	FALSE	FALSE	99.7343	FALSE
soweto_24	24_sub	Soweto	Clostridia bacterium	d__Bacteria;p__Firmicutes_A;c__Clostridia_A;o__Christensenellales;f__CAG-138;g__SFEL01;s__SFEL01 sp004557245	91.13	2.74	42.86	1.58	3.978	1515	19	0	0	1	FALSE	FALSE	98.47	FALSE
soweto_24	bin.2	Soweto	Oscillibacter sp.	d__Bacteria;p__Firmicutes_A;c__Clostridia;o__Oscillospirales;f__Oscillospiraceae;g__CAG-83;s__CAG-83 sp900548615	91.72	1.99	10	2.35	15.787	2202	45	0	0	1	TRUE	FALSE	99.244	FALSE
soweto_24	maxbin.001	Soweto	[Eubacterium] siraeum V10Sc8a	d__Bacteria;p__Firmicutes_A;c__Clostridia;o__Oscillospirales;f__Ruminococcaceae;g__Ruminiclostridium_E;s__Ruminiclostridium_E siraeum	97.32	1.74	25	2.87	10.533	2493	29	2	7	1	FALSE	FALSE	97.5103	FALSE
soweto_25	0	Soweto	Ruminococcaceae bacterium	d__Bacteria;p__Firmicutes_A;c__Clostridia;o__Oscillospirales;f__Acutalibacteraceae;g__CAG-217;s__CAG-217 sp000436335	81.09	3.21	30	1.49	3.101	1351	15	0	0	1	FALSE	FALSE	97.9877	FALSE
soweto_25	18	Soweto	uncultured Ruminococcus sp.	d__Bacteria;p__Firmicutes_A;c__Clostridia;o__Oscillospirales;f__Acutalibacteraceae;g__GCA-900066995;s__GCA-900066995 sp900291955	95.13	0.34	0	1.69	3.59	1422	7	0	0	1	TRUE	FALSE	98.5383	FALSE
soweto_25	bin.4	Soweto	Oscillospiraceae bacterium UBA6409	d__Bacteria;p__Firmicutes_A;c__Clostridia;o__Oscillospirales;f__Oscillospiraceae;g__CAG-83;s__CAG-83 sp000435555	89.93	0.69	50	2.03	30.957	1923	44	0	0	0	TRUE	FALSE	98.5093	FALSE
soweto_25	bin.6_sub	Soweto	[Eubacterium] siraeum V10Sc8a	d__Bacteria;p__Firmicutes_A;c__Clostridia;o__Oscillospirales;f__Ruminococcaceae;g__Ruminiclostridium_E;s__Ruminiclostridium_E siraeum	82.96	0	0	2	6.491	1709	21	0	0	0	FALSE	FALSE	98.9509	FALSE
soweto_25	bin.8	Soweto	Alistipes sp. CAG:514	d__Bacteria;p__Bacteroidota;c__Bacteroidia;o__Bacteroidales;f__UBA932;g__RC9;s__RC9 sp900544195	93.17	0.95	0	2.99	33.961	2287	44	0	0	0	TRUE	FALSE	98.0285	FALSE
soweto_25	bin.9	Soweto	Clostridium sp. CAG:138	d__Bacteria;p__Firmicutes_A;c__Clostridia_A;o__Christensenellales;f__CAG-138;g__PeH17;s__PeH17 sp000435055	92.26	1.34	0	1.87	29.224	1643	28	0	0	0	FALSE	FALSE	99.4194	FALSE
soweto_25	maxbin.003_sub	Soweto	Unclassified	d__Bacteria;p__Bacteroidota;c__Bacteroidia;o__Bacteroidales;f__UBA932;g__RC9;s__RC9 sp000432515	94.6	6.9	10.53	3.54	23.288	2929	52	4	8	2	FALSE	FALSE	96.9588	FALSE
soweto_26	16	Soweto	Prevotella stercorea	d__Bacteria;p__Bacteroidota;c__Bacteroidia;o__Bacteroidales;f__Bacteroidaceae;g__Prevotella;s__Prevotella stercorea	98.52	0.49	0	3.1	18.878	2495	47	0	0	1	FALSE	FALSE	97.119	FALSE
soweto_26	21	Soweto	Alistipes onderdonkii subsp. vulgaris	d__Bacteria;p__Bacteroidota;c__Bacteroidia;o__Bacteroidales;f__Rikenellaceae;g__Alistipes;s__Alistipes onderdonkii	98.8	0.48	0	3.37	145.273	2811	45	0	0	0	TRUE	FALSE	99.8387	FALSE
soweto_26	maxbin.008	Soweto	Escherichia coli	d__Bacteria;p__Proteobacteria;c__Gammaproteobacteria;o__Enterobacterales;f__Enterobacteriaceae;g__Escherichia;s__Escherichia flexneri	80.07	2.26	33.33	3.49	3.049	3372	41	0	0	0	FALSE	FALSE	99.8929	FALSE
soweto_28	3	Soweto	Faecalibacterium prausnitzii SL3/3	d__Bacteria;p__Firmicutes_A;c__Clostridia;o__Oscillospirales;f__Ruminococcaceae;g__Faecalibacterium;s__Faecalibacterium prausnitzii	94.22	3.2	37.5	2.82	5.554	2642	40	0	0	0	FALSE	FALSE	97.6062	FALSE
soweto_28	47	Soweto	Ruminococcus sp.	d__Bacteria;p__Firmicutes_A;c__Clostridia;o__Oscillospirales;f__Ruminococcaceae;g__Ruminococcus_D;s__Ruminococcus_D bicirculans	84.34	0.02	0	2.15	3.553	1839	16	0	0	0	FALSE	FALSE	98.3925	FALSE
soweto_28	maxbin.002_sub	Soweto	Bacteroides uniformis	d__Bacteria;p__Bacteroidota;c__Bacteroidia;o__Bacteroidales;f__Bacteroidaceae;g__Bacteroides;s__Bacteroides uniformis	98.12	1.87	70.59	4.69	54.133	3741	41	2	9	3	FALSE	FALSE	99.4288	FALSE
soweto_29	4	Soweto	unclassified Akkermansia	d__Bacteria;p__Verrucomicrobiota;c__Verrucomicrobiae;o__Verrucomicrobiales;f__Akkermansiaceae;g__Akkermansia;s__Akkermansia sp004167605	90.86	2.07	0	2.71	4.707	2505	34	1	1	1	TRUE	FALSE	99.9423	FALSE
soweto_29	bin.8	Soweto	[Eubacterium] rectale DSM 17629	d__Bacteria;p__Firmicutes_A;c__Clostridia;o__Lachnospirales;f__Lachnospiraceae;g__Agathobacter;s__Agathobacter rectalis	92.95	0.58	0	2.12	13.867	1843	13	0	0	0	FALSE	FALSE	98.3186	FALSE
soweto_30	maxbin.001	Soweto	Prevotella copri	d__Bacteria;p__Bacteroidota;c__Bacteroidia;o__Bacteroidales;f__Bacteroidaceae;g__Prevotella;s__	78.32	9.84	77.36	3.29	7.614	2746	26	0	1	1	FALSE	FALSE	97.0338	FALSE
soweto_30	maxbin.002	Soweto	Prevotella sp. Marseille-P4119	d__Bacteria;p__Bacteroidota;c__Bacteroidia;o__Bacteroidales;f__Bacteroidaceae;g__Prevotella;s__Prevotella sp900290275	94.09	0.25	100	2.92	22.472	2251	34	0	0	0	FALSE	FALSE	98.2939	FALSE
soweto_31	27	Soweto	Prevotellaceae bacterium	d__Bacteria;p__Bacteroidota;c__Bacteroidia;o__Bacteroidales;f__Bacteroidaceae;g__Prevotellamassilia;s__Prevotellamassilia timonensis	84.35	2.42	28.57	2.33	4.35	1812	23	0	0	0	FALSE	FALSE	97.0852	FALSE
soweto_31	28	Soweto	Faecalibacterium sp. BIOML-A1	d__Bacteria;p__Firmicutes_A;c__Clostridia;o__Oscillospirales;f__Ruminococcaceae;g__Faecalibacterium;s__Faecalibacterium prausnitzii_D	79.42	1.25	66.67	2.45	4.568	2308	30	0	0	1	FALSE	FALSE	98.5001	FALSE
soweto_31	3	Soweto	Bacteroides sp. CAG:770	d__Bacteria;p__Bacteroidota;c__Bacteroidia;o__Bacteroidales;f__UBA932;g__RC9;s__RC9 sp000435075	94.39	3.25	11.11	3.26	19.699	2677	26	0	0	0	FALSE	FALSE	96.7632	FALSE
soweto_31	36	Soweto	Unclassified	d__Bacteria;p__Bacteroidota;c__Bacteroidia;o__Bacteroidales;f__UBA932;g__RC9;s__RC9 sp000433355	92.7	1.19	0	3.31	38.285	2548	43	1	0	0	FALSE	FALSE	98.4658	FALSE
soweto_31	39	Soweto	Ruminococcaceae bacterium	d__Bacteria;p__Firmicutes_A;c__Clostridia;o__Oscillospirales;f__Acutalibacteraceae;g__CAG-180;s__CAG-180 sp000432435	92.62	1.01	0	1.73	11.796	1549	21	0	0	0	FALSE	FALSE	98.8819	FALSE
soweto_31	52	Soweto	Bacteroidales bacterium H8	d__Bacteria;p__Bacteroidota;c__Bacteroidia;o__Bacteroidales;f__Muribaculaceae;g__CAG-279;s__CAG-279 sp000437795	84.97	1.7	20	2.08	4.309	1654	26	0	0	0	FALSE	FALSE	98.2397	FALSE
soweto_31	7	Soweto	Prevotella sp. CAG:520	d__Bacteria;p__Bacteroidota;c__Bacteroidia;o__Bacteroidales;f__Bacteroidaceae;g__Prevotella;s__Prevotella sp000434975	95.25	0.12	0	2.68	21	2004	35	0	0	0	FALSE	FALSE	97.5129	FALSE
soweto_31	maxbin.014	Soweto	Unclassified	d__Bacteria;p__Firmicutes_A;c__Clostridia_A;o__Christensenellales;f__Borkfalkiaceae;g__UBA7597;s__UBA7597 sp900542935	85.42	1.21	50	1.7	3.47	1362	14	0	0	0	TRUE	FALSE	98.3805	FALSE
soweto_32	bin.1	Soweto	Unclassified	d__Bacteria;p__Bacteroidota;c__Bacteroidia;o__Bacteroidales;f__UBA932;g__RC9;s__RC9 sp000433355	92.7	2.06	60	3.29	30.055	2565	42	0	0	0	FALSE	FALSE	98.5719	FALSE
soweto_33	18	Soweto	Bacteroidaceae bacterium	d__Bacteria;p__Bacteroidota;c__Bacteroidia;o__Bacteroidales;f__Barnesiellaceae;g__Barnesiella;s__Barnesiella intestinihominis	88.59	0.57	50	2.89	5.859	2261	21	0	0	0	FALSE	FALSE	99.9635	FALSE
soweto_33	bin.12	Soweto	Rhodospirillum sp. UNK.MGS-17	d__Bacteria;p__Proteobacteria;c__Alphaproteobacteria;o__RF32;f__CAG-239;g__CAG-495;s__CAG-495 sp001917125	94.62	0	0	1.68	17.904	1630	36	1	0	0	TRUE	FALSE	99.5583	FALSE
soweto_33	bin.7	Soweto	Oscillospiraceae bacterium UBA6359	d__Bacteria;p__Firmicutes_A;c__Clostridia;o__Oscillospirales;f__Oscillospiraceae;g__CAG-83;s__CAG-83 sp000435555	85.23	0	0	1.81	17.009	1713	34	0	0	1	FALSE	FALSE	98.2167	FALSE
soweto_33	maxbin.002	Soweto	Alistipes onderdonkii WAL 8169 = DSM 19147	d__Bacteria;p__Bacteroidota;c__Bacteroidia;o__Bacteroidales;f__Rikenellaceae;g__Alistipes;s__Alistipes onderdonkii	98.06	0.99	50	3.42	55.313	2758	39	1	0	0	FALSE	FALSE	99.8325	FALSE
soweto_34	bin.6	Soweto	Prevotella copri DSM 18205	NA	97.06	1.01	0	2.98	39.359	2351	47	0	0	0	FALSE	FALSE	98.9705	FALSE
soweto_35	44	Soweto	Prevotellaceae bacterium	d__Bacteria;p__Bacteroidota;c__Bacteroidia;o__Bacteroidales;f__Bacteroidaceae;g__Prevotellamassilia;s__Prevotellamassilia sp900540885	86.73	0.37	0	2.09	4.479	1504	23	0	0	0	FALSE	FALSE	98.3079	FALSE
soweto_36	27	Soweto	Eubacterium sp. CAG:251	d__Bacteria;p__Firmicutes_A;c__Clostridia;o__Oscillospirales;f__Acutalibacteraceae;g__Eubacterium_R;s__Eubacterium_R sp000436835	77.34	2.24	0	1.42	2.89	1145	19	0	0	1	FALSE	FALSE	98.9263	FALSE
soweto_36	29	Soweto	Ruminococcaceae bacterium	d__Bacteria;p__Firmicutes_A;c__Clostridia;o__Oscillospirales;f__Ruminococcaceae;g__Gemmiger;s__Gemmiger qucibialis	99.32	2.38	0	3.51	14.294	3103	42	2	1	1	FALSE	FALSE	98.8231	FALSE
soweto_36	37	Soweto	Bifidobacterium adolescentis	d__Bacteria;p__Actinobacteriota;c__Actinomycetia;o__Actinomycetales;f__Bifidobacteriaceae;g__Bifidobacterium;s__Bifidobacterium adolescentis	96.37	2.8	20	2.41	24.958	2045	51	0	0	1	FALSE	FALSE	98.8461	FALSE
soweto_36	bin.12	Soweto	unclassified Akkermansia	d__Bacteria;p__Verrucomicrobiota;c__Verrucomicrobiae;o__Verrucomicrobiales;f__Akkermansiaceae;g__Akkermansia;s__Akkermansia sp001580195	88.1	1.02	0	2.51	8.413	2144	35	0	0	0	TRUE	FALSE	99.9717	FALSE
soweto_36	bin.9	Soweto	Alistipes putredinis	d__Bacteria;p__Bacteroidota;c__Bacteroidia;o__Bacteroidales;f__Rikenellaceae;g__Alistipes;s__Alistipes putredinis	93.4	0.48	0	2.13	10.799	1862	29	0	0	1	FALSE	FALSE	99.6615	FALSE
soweto_36	maxbin.002_sub	Soweto	Bacteroides uniformis	d__Bacteria;p__Bacteroidota;c__Bacteroidia;o__Bacteroidales;f__Bacteroidaceae;g__Bacteroides;s__Bacteroides uniformis	92.5	6.62	37.78	4.89	57.622	4075	68	4	16	5	FALSE	FALSE	99.7717	FALSE
soweto_37	1	Soweto	Clostridium sp. CAG:138	d__Bacteria;p__Firmicutes_A;c__Clostridia_A;o__Christensenellales;f__CAG-138;g__PeH17;s__PeH17 sp000435055	91.93	2.68	50	1.86	9.024	1617	26	0	0	2	FALSE	FALSE	98.6558	FALSE
soweto_37	10	Soweto	Eubacterium sp. CAG:603	d__Bacteria;p__Firmicutes_A;c__Clostridia;o__Lachnospirales;f__Lachnospiraceae;g__CAG-603;s__CAG-603 sp900066105	98.57	0.34	0	2.68	15.592	2330	27	0	0	0	TRUE	FALSE	99.6882	FALSE
soweto_37	16	Soweto	Clostridiales bacterium	d__Bacteria;p__Firmicutes_A;c__Clostridia_A;o__Christensenellales;f__CAG-917;g__CAG-349;s__CAG-349 sp003539515	91.99	0.7	0	1.53	20.539	1394	43	1	1	1	FALSE	FALSE	98.2419	FALSE
soweto_37	22	Soweto	Oscillibacter sp.	d__Bacteria;p__Firmicutes_A;c__Clostridia;o__Oscillospirales;f__Oscillospiraceae;g__CAG-83;s__CAG-83 sp900313295	90.6	1.4	75	2.49	18.087	2323	30	0	0	1	FALSE	FALSE	98.7639	FALSE
soweto_37	26	Soweto	Ruminococcaceae bacterium	d__Bacteria;p__Firmicutes_A;c__Clostridia;o__Oscillospirales;f__Oscillospiraceae;g__UBA1777;s__UBA1777 sp900549645	82.63	0.72	5.56	1.98	6.359	1894	25	0	0	1	TRUE	FALSE	98.5643	FALSE
soweto_37	27	Soweto	Clostridium sp. CAG:510	d__Bacteria;p__Firmicutes_A;c__Clostridia;o__Lachnospirales;f__Lachnospiraceae;g__CAG-510;s__CAG-510 sp000434615	89.97	3.04	33.33	2.34	6.528	2097	17	0	0	0	FALSE	FALSE	98.6207	FALSE
soweto_37	32	Soweto	Christensenellaceae bacterium Phil1	d__Bacteria;p__Firmicutes_A;c__Clostridia_A;o__Christensenellales;f__CAG-138;g__Phil1;s__Phil1 sp001940855	98.39	0	0	2.38	63.931	2239	38	0	0	0	FALSE	FALSE	99.0237	FALSE
soweto_38	10	Soweto	Ruminococcaceae bacterium	d__Bacteria;p__Firmicutes_A;c__Clostridia;o__Oscillospirales;f__Acutalibacteraceae;g__CAG-180;s__CAG-180 sp000432435	82.19	1.36	50	1.41	2.751	1226	11	0	0	0	FALSE	FALSE	98.4802	FALSE
soweto_38	3	Soweto	uncultured Prevotellaceae bacterium	d__Bacteria;p__Bacteroidota;c__Bacteroidia;o__Bacteroidales;f__Bacteroidaceae;g__Prevotellamassilia;s__Prevotellamassilia sp900539625	97.12	0.37	0	2.5	17.032	1867	36	0	0	0	FALSE	FALSE	97.7985	FALSE
soweto_38	bin.5	Soweto	Prevotella sp. CAG:520	d__Bacteria;p__Bacteroidota;c__Bacteroidia;o__Bacteroidales;f__Bacteroidaceae;g__Prevotella;s__Prevotella sp000434975	95.91	0.12	0	2.68	19.767	2042	42	0	0	0	TRUE	FALSE	97.4602	FALSE
soweto_39	bin.10	Soweto	Oscillibacter sp.	d__Bacteria;p__Firmicutes_A;c__Clostridia;o__Oscillospirales;f__Oscillospiraceae;g__CAG-83;s__CAG-83 sp900545495	93.29	1.34	0	2.05	103.752	1921	47	0	0	0	TRUE	FALSE	98.3567	FALSE
soweto_39	bin.11	Soweto	Clostridiales bacterium	d__Bacteria;p__Firmicutes_A;c__Clostridia;o__Oscillospirales;f__Oscillospiraceae;g__CAG-103;s__CAG-103 sp000432375	84.34	0.39	50	1.63	14.214	1453	27	0	0	0	TRUE	FALSE	99.6629	FALSE
soweto_39	bin.2	Soweto	Ruminococcus sp.	d__Bacteria;p__Firmicutes_A;c__Clostridia;o__Oscillospirales;f__Ruminococcaceae;g__Ruminococcus_D;s__Ruminococcus_D bicirculans	92.29	0	0	2.34	14.848	2094	21	0	0	0	FALSE	FALSE	99.125	FALSE
soweto_39	maxbin.002	Soweto	Ruminococcaceae bacterium	d__Bacteria;p__Firmicutes_A;c__Clostridia;o__Oscillospirales;f__Acutalibacteraceae;g__CAG-177;s__CAG-177 sp003514385	97.27	0	0	2.25	138.568	2074	42	0	0	1	FALSE	FALSE	99.6588	FALSE
soweto_40	10	Soweto	Prevotella sp. CAG:873	d__Bacteria;p__Bacteroidota;c__Bacteroidia;o__Bacteroidales;f__Muribaculaceae;g__CAG-873;s__CAG-873 sp001701165	96.98	0	0	2.61	43.02	2155	43	0	0	0	FALSE	FALSE	98.7671	FALSE
soweto_40	13	Soweto	Unclassified	d__Bacteria;p__Bacteroidota;c__Bacteroidia;o__Bacteroidales;f__UBA932;g__RC9;s__RC9 sp000433355	90.24	3.42	45.45	3.25	10.564	2530	39	0	0	0	FALSE	FALSE	98.3895	FALSE
soweto_40	17	Soweto	Ruminococcus sp.	d__Bacteria;p__Firmicutes_A;c__Clostridia;o__Oscillospirales;f__Ruminococcaceae;g__Ruminococcus_D;s__Ruminococcus_D bicirculans	91.44	1.26	33.33	2.39	5.844	2079	23	1	0	0	FALSE	FALSE	98.8963	FALSE
soweto_40	22	Soweto	Unclassified	d__Bacteria;p__Verrucomicrobiota;c__Lentisphaeria;o__UBA1407;f__UBA1407;g__UBA1724;s__UBA1724 sp900548225	82.4	1.56	0	2.05	5.042	1810	38	0	0	0	FALSE	FALSE	98.6407	FALSE
soweto_40	45	Soweto	Clostridium sp. CAG:138	d__Bacteria;p__Firmicutes_A;c__Clostridia_A;o__Christensenellales;f__CAG-138;g__PeH17;s__PeH17 sp000435055	87.05	2.74	16.67	1.68	3.607	1523	15	0	0	2	FALSE	FALSE	99.3132	FALSE
soweto_40	bin.10	Soweto	Ruminococcaceae bacterium	d__Bacteria;p__Firmicutes_A;c__Clostridia;o__Oscillospirales;f__Acutalibacteraceae;g__CAG-177;s__CAG-177 sp003538135	94.09	0.46	0	2	15.992	1807	31	0	0	0	FALSE	FALSE	98.8895	FALSE
soweto_40	bin.4	Soweto	Succinatimonas sp. UBA2849	d__Bacteria;p__Proteobacteria;c__Gammaproteobacteria;o__Enterobacterales;f__Succinivibrionaceae;g__Succinivibrio;s__Succinivibrio sp000431835	99.38	0.29	0	2.35	43.502	2040	41	0	0	0	FALSE	FALSE	98.8606	FALSE
soweto_41	17	Soweto	Faecalibacterium prausnitzii SL3/3	d__Bacteria;p__Firmicutes_A;c__Clostridia;o__Oscillospirales;f__Ruminococcaceae;g__Faecalibacterium;s__Faecalibacterium prausnitzii	97.51	2.04	100	2.97	15.477	2772	43	0	0	0	FALSE	FALSE	97.198	FALSE
soweto_41	2	Soweto	Roseburia faecis	d__Bacteria;p__Firmicutes_A;c__Clostridia;o__Lachnospirales;f__Lachnospiraceae;g__Agathobacter;s__Agathobacter faecis	84.44	2.32	33.33	2.34	3.975	2076	22	0	0	0	FALSE	FALSE	98.8946	FALSE
soweto_41	bin.4	Soweto	Prevotella sp.	d__Bacteria;p__Bacteroidota;c__Bacteroidia;o__Bacteroidales;f__Bacteroidaceae;g__Prevotella;s__Prevotella sp900313215	96.45	1.07	0	3.02	56.369	2447	49	0	0	0	FALSE	FALSE	98.1695	FALSE
soweto_42	12_sub	Soweto	Roseburia sp.	d__Bacteria;p__Firmicutes_A;c__Clostridia;o__Lachnospirales;f__Lachnospiraceae;g__CAG-45;s__	76.18	4.94	3.57	3.8	4.211	3526	24	0	0	0	FALSE	FALSE	99.5268	FALSE
soweto_42	9	Soweto	Ruminococcaceae bacterium	d__Bacteria;p__Firmicutes_A;c__Clostridia;o__Oscillospirales;f__Acutalibacteraceae;g__CAG-177;s__CAG-177 sp003514385	96.33	0.51	33.33	2.08	7.133	1898	36	0	0	1	FALSE	FALSE	99.2593	FALSE
soweto_43	10	Soweto	Bacteroidales bacterium H9	d__Bacteria;p__Bacteroidota;c__Bacteroidia;o__Bacteroidales;f__Muribaculaceae;g__CAG-279;s__CAG-279 sp000437795	97.92	0	0	2.5	69.162	2077	49	0	0	0	TRUE	FALSE	98.4047	FALSE
soweto_43	11	Soweto	Eubacterium sp. CAG:251	d__Bacteria;p__Firmicutes_A;c__Clostridia;o__Oscillospirales;f__Acutalibacteraceae;g__Eubacterium_R;s__Eubacterium_R sp000436835	84.56	0.67	0	1.45	3.442	1193	6	0	0	1	FALSE	FALSE	98.2906	FALSE
soweto_43	33_sub	Soweto	Ruminococcus sp.	d__Bacteria;p__Firmicutes_A;c__Clostridia;o__Oscillospirales;f__Ruminococcaceae;g__Ruminococcus_D;s__Ruminococcus_D bicirculans	91.1	1.54	66.67	2.34	5.181	2085	19	0	0	0	FALSE	FALSE	97.7938	FALSE
soweto_43	bin.6	Soweto	Lachnospiraceae bacterium	d__Bacteria;p__Firmicutes_A;c__Clostridia;o__Lachnospirales;f__Lachnospiraceae;g__Acetatifactor;s__Acetatifactor sp900066365	97.38	1.45	33.33	2.91	50.575	2603	42	0	0	0	FALSE	FALSE	99.1138	FALSE
soweto_43	bin.8	Soweto	Unclassified	d__Bacteria;p__Bacteroidota;c__Bacteroidia;o__Bacteroidales;f__UBA932;g__RC9;s__RC9 sp000432515	92.86	0.95	0	2.83	19.776	2214	35	1	0	0	FALSE	FALSE	96.8453	FALSE
soweto_44	1	Soweto	Oscillibacter sp.	d__Bacteria;p__Firmicutes_A;c__Clostridia;o__Oscillospirales;f__Oscillospiraceae;g__CAG-83;s__CAG-83 sp900545495	80.26	2.99	50	2.25	4.117	2182	46	0	0	1	FALSE	FALSE	98.1482	FALSE
soweto_44	17	Soweto	Clostridiales bacterium	d__Bacteria;p__Firmicutes_A;c__Clostridia_A;o__Christensenellales;f__CAG-917;g__CAG-349;s__CAG-349 sp003539515	82.5	1.4	0	1.32	3.608	1176	20	0	0	0	FALSE	FALSE	98.1279	FALSE
soweto_44	59	Soweto	Succinatimonas sp. UBA2849	d__Bacteria;p__Proteobacteria;c__Gammaproteobacteria;o__Enterobacterales;f__Succinivibrionaceae;g__Succinivibrio;s__Succinivibrio sp000431835	93.2	0.92	0	1.91	4.144	1563	23	0	0	0	FALSE	FALSE	98.9833	FALSE
soweto_44	bin.4	Soweto	Ruminococcaceae bacterium	NA	96.6	0	0	2.21	36.35	1999	40	0	0	1	FALSE	FALSE	98.5489	FALSE
soweto_45	19	Soweto	Bacteroides sp. CAG:770	d__Bacteria;p__Bacteroidota;c__Bacteroidia;o__Bacteroidales;f__UBA932;g__RC9;s__RC9 sp000435075	77.42	3.73	33.33	2.28	2.799	1894	10	0	0	1	FALSE	FALSE	97.3202	FALSE
soweto_45	26	Soweto	Ruminococcaceae bacterium	d__Bacteria;p__Firmicutes_A;c__Clostridia;o__Oscillospirales;f__Acutalibacteraceae;g__CAG-177;s__CAG-177 sp003538135	96.94	1.01	100	2.12	9.673	1892	37	0	0	0	FALSE	FALSE	99.0126	FALSE
soweto_45	27	Soweto	Succinatimonas sp. UBA2849	d__Bacteria;p__Proteobacteria;c__Gammaproteobacteria;o__Enterobacterales;f__Succinivibrionaceae;g__Succinivibrio;s__Succinivibrio sp000431835	97.61	0.88	0	2.23	11.168	1907	35	0	0	0	FALSE	FALSE	99.0322	FALSE
soweto_45	9	Soweto	Unclassified	d__Bacteria;p__Bacteroidota;c__Bacteroidia;o__Bacteroidales;f__UBA932;g__RC9;s__RC9 sp000433355	85.49	1.83	0	3.17	8.48	2427	33	1	0	0	FALSE	FALSE	98.493	FALSE
soweto_45	maxbin.001_sub	Soweto	Prevotella copri DSM 18205	d__Bacteria;p__Bacteroidota;c__Bacteroidia;o__Bacteroidales;f__Bacteroidaceae;g__Prevotella;s__Prevotella copri	80.59	5.48	75	3.39	5.871	2902	30	3	7	4	FALSE	FALSE	96.4143	FALSE
soweto_46	16	Soweto	Ruminococcaceae bacterium	d__Bacteria;p__Firmicutes_A;c__Clostridia;o__Oscillospirales;f__Acutalibacteraceae;g__CAG-180;s__CAG-180 sp000432435	97.32	0.67	0	1.89	12.582	1682	29	0	0	0	FALSE	FALSE	98.4552	FALSE
soweto_46	17	Soweto	[Eubacterium] rectale	d__Bacteria;p__Firmicutes_A;c__Clostridia;o__Lachnospirales;f__Lachnospiraceae;g__Agathobacter;s__Agathobacter rectalis	97.3	0.53	0	2.74	9.173	2436	19	0	0	0	FALSE	FALSE	98.0839	FALSE
soweto_46	bin.17	Soweto	Ruminococcaceae bacterium	d__Bacteria;p__Firmicutes_A;c__Clostridia;o__Oscillospirales;f__Acutalibacteraceae;g__CAG-177;s__CAG-177 sp003514385	97.11	0.22	0	2.07	32.334	1911	31	0	0	1	FALSE	FALSE	99.0346	FALSE
soweto_46	maxbin.001	Soweto	Prevotella copri DSM 18205	d__Bacteria;p__Bacteroidota;c__Bacteroidia;o__Bacteroidales;f__Bacteroidaceae;g__Prevotella;s__Prevotella copri	83.15	3.92	93.33	3.43	12.958	2882	31	1	8	2	FALSE	FALSE	96.7005	FALSE
soweto_47	0	Soweto	Bifidobacterium longum	d__Bacteria;p__Actinobacteriota;c__Actinomycetia;o__Actinomycetales;f__Bifidobacteriaceae;g__Bifidobacterium;s__Bifidobacterium longum	98.89	0.54	33.33	2.31	21.955	1982	54	0	0	0	FALSE	FALSE	98.9516	FALSE
soweto_47	27	Soweto	Ruminococcaceae bacterium	d__Bacteria;p__Firmicutes_A;c__Clostridia;o__Oscillospirales;f__Acutalibacteraceae;g__CAG-177;s__CAG-177 sp003538135	97.27	0	0	2.27	136.283	2049	42	1	0	1	FALSE	FALSE	98.6471	FALSE
soweto_47	bin.5	Soweto	Unclassified	d__Bacteria;p__Bacteroidota;c__Bacteroidia;o__Bacteroidales;f__UBA932;g__RC9;s__RC9 sp000433355	88.41	1.11	0	3.11	20.392	2389	42	0	0	0	FALSE	FALSE	98.4787	FALSE
soweto_48	10	Soweto	Unclassified	d__Bacteria;p__Bacteroidota;c__Bacteroidia;o__Bacteroidales;f__UBA932;g__RC9;s__RC9 sp000433355	94.13	4.76	80	3.69	49.198	2797	45	0	0	0	FALSE	FALSE	98.47	FALSE
soweto_48	18_sub	Soweto	Ruminococcaceae bacterium	d__Bacteria;p__Firmicutes_A;c__Clostridia;o__Oscillospirales;f__Acutalibacteraceae;g__CAG-180;s__CAG-180 sp000432435	88.06	1.9	0	1.83	5.136	1648	23	0	0	0	FALSE	FALSE	99.6736	FALSE
soweto_48	bin.5	Soweto	Oscillibacter sp.	d__Bacteria;p__Firmicutes_A;c__Clostridia;o__Oscillospirales;f__Oscillospiraceae;g__CAG-83;s__CAG-83 sp900313295	86.62	1.34	50	1.85	17.041	1732	36	0	1	1	FALSE	FALSE	98.6987	FALSE
soweto_48	maxbin.002	Soweto	Prevotella sp. CAG:873	d__Bacteria;p__Bacteroidota;c__Bacteroidia;o__Bacteroidales;f__Muribaculaceae;g__CAG-873;s__CAG-873 sp001701165	96.98	0.19	0	2.73	31.514	2259	40	0	2	2	FALSE	FALSE	98.4738	FALSE
soweto_49	42_sub	Soweto	Lachnospira eligens	d__Bacteria;p__Firmicutes_A;c__Clostridia;o__Lachnospirales;f__Lachnospiraceae;g__Lachnospira;s__Lachnospira eligens_B	76.68	2.03	20	1.79	2.278	1459	5	0	0	0	FALSE	FALSE	98.3632	FALSE
soweto_49	bin.10	Soweto	[Eubacterium] siraeum V10Sc8a	d__Bacteria;p__Firmicutes_A;c__Clostridia;o__Oscillospirales;f__Ruminococcaceae;g__Ruminiclostridium_E;s__Ruminiclostridium_E siraeum	98.99	0.98	0	2.46	19.944	2147	19	0	0	0	FALSE	FALSE	97.6677	FALSE
soweto_49	maxbin.001	Soweto	Phocaeicola vulgatus	d__Bacteria;p__Bacteroidota;c__Bacteroidia;o__Bacteroidales;f__Bacteroidaceae;g__Phocaeicola;s__Phocaeicola vulgatus	98.29	0	0	5.28	37.108	4543	66	3	11	2	FALSE	FALSE	99.4935	FALSE
soweto_49	maxbin.003	Soweto	[Eubacterium] rectale M104/1	d__Bacteria;p__Firmicutes_A;c__Clostridia;o__Lachnospirales;f__Lachnospiraceae;g__Agathobacter;s__Agathobacter rectalis	98.61	2.27	25	2.67	17.813	2349	28	0	0	0	FALSE	FALSE	98.0469	FALSE
bushbuckridge_2	bin.2	Bushbuckridge	Succinatimonas sp. UBA2849	d__Bacteria;p__Proteobacteria;c__Gammaproteobacteria;o__Enterobacterales;f__Succinivibrionaceae;g__Succinivibrio;s__Succinivibrio sp000431835	99.38	0.29	0	2.28	37.534	1941	37	0	0	0	FALSE	FALSE	99.0516	FALSE
bushbuckridge_2	bin.5	Bushbuckridge	Unclassified	d__Bacteria;p__Bacteroidota;c__Bacteroidia;o__Bacteroidales;f__UBA932;g__RC9;s__RC9 sp000433355	94.6	1.11	0	3.5	40.036	2725	43	0	0	0	FALSE	FALSE	98.4386	FALSE
bushbuckridge_3	2	Bushbuckridge	Unclassified	d__Bacteria;p__Bacteroidota;c__Bacteroidia;o__Bacteroidales;f__UBA932;g__RC9;s__RC9 sp000432515	76.4	9.13	37.5	2.64	3.474	2121	18	0	0	0	FALSE	FALSE	96.808	FALSE
bushbuckridge_3	33	Bushbuckridge	Cyanobacteria bacterium UBA4641	d__Bacteria;p__Cyanobacteria;c__Vampirovibrionia;o__Gastranaerophilales;f__Gastranaerophilaceae;g__Zag111;s__Zag111 sp002103105	86.32	1.71	0	1.75	5.702	1622	32	0	0	0	FALSE	FALSE	98.3912	FALSE
bushbuckridge_3	7	Bushbuckridge	Unclassified	d__Bacteria;p__Firmicutes_C;c__Negativicutes;o__Selenomonadales;f__Selenomonadaceae;g__Anaerovibrio;s__Anaerovibrio sp900548165	79.69	3.52	10	1.6	2.299	1427	11	0	0	0	FALSE	FALSE	96.5758	FALSE
bushbuckridge_3	bin.7	Bushbuckridge	Succinatimonas sp. UBA2849	d__Bacteria;p__Proteobacteria;c__Gammaproteobacteria;o__Enterobacterales;f__Succinivibrionaceae;g__Succinivibrio;s__Succinivibrio sp000431835	99.38	0.29	0	2.34	49.459	1972	41	0	0	0	FALSE	FALSE	98.8357	FALSE
bushbuckridge_4	20	Bushbuckridge	Unclassified	d__Bacteria;p__Firmicutes;c__Bacilli;o__RFN20;f__CAG-826;g__UBA733;s__UBA733 sp900550795	75.47	0	0	1.07	2.145	832	26	0	0	0	FALSE	FALSE	96.4996	FALSE
bushbuckridge_4	35	Bushbuckridge	Succinatimonas sp. UBA2849	d__Bacteria;p__Proteobacteria;c__Gammaproteobacteria;o__Enterobacterales;f__Succinivibrionaceae;g__Succinivibrio;s__Succinivibrio sp000431835	94.67	0.29	0	2.07	7.28	1728	31	0	0	0	FALSE	FALSE	98.9065	FALSE
bushbuckridge_4	bin.10	Bushbuckridge	Unclassified	d__Bacteria;p__Bacteroidota;c__Bacteroidia;o__Bacteroidales;f__UBA932;g__RC9;s__RC9 sp000433355	83.54	1.53	0	2.91	9.338	2237	29	0	0	0	FALSE	FALSE	98.3398	FALSE
bushbuckridge_5	39	Bushbuckridge	Christensenellaceae bacterium Phil1	d__Bacteria;p__Firmicutes_A;c__Clostridia_A;o__Christensenellales;f__CAG-138;g__Phil1;s__Phil1 sp001940855	75.57	2.82	25	1.63	2.641	1577	22	0	0	0	FALSE	FALSE	97.9852	FALSE
bushbuckridge_6	bin.1	Bushbuckridge	Oscillospiraceae bacterium UBA6359	d__Bacteria;p__Firmicutes_A;c__Clostridia;o__Oscillospirales;f__Oscillospiraceae;g__CAG-83;s__CAG-83 sp000435555	79.36	1.64	18.18	1.65	11.5	1582	15	0	0	1	FALSE	FALSE	98.2685	FALSE
bushbuckridge_6	bin.13	Bushbuckridge	Ruminococcaceae bacterium	d__Bacteria;p__Firmicutes_A;c__Clostridia;o__Oscillospirales;f__Acutalibacteraceae;g__CAG-177;s__CAG-177 sp003514385	96.94	0	0	2.23	76.385	2112	41	0	0	1	FALSE	FALSE	99.5236	FALSE
bushbuckridge_6	bin.8	Bushbuckridge	Ruminococcus sp.	d__Bacteria;p__Firmicutes_A;c__Clostridia;o__Oscillospirales;f__Acutalibacteraceae;g__Ruminococcus_E;s__Ruminococcus_E bromii_B	77.85	0.67	0	1.63	5.716	1462	16	0	0	1	FALSE	FALSE	99.3274	FALSE
bushbuckridge_6	maxbin.001	Bushbuckridge	Clostridium sp. CAG:138	d__Bacteria;p__Firmicutes_A;c__Clostridia_A;o__Christensenellales;f__CAG-138;g__PeH17;s__PeH17 sp000435055	93.94	1.34	0	2.39	59.084	2161	46	2	2	0	FALSE	FALSE	99.5734	FALSE
bushbuckridge_7	12	Bushbuckridge	Bacteroides	d__Bacteria;p__Bacteroidota;c__Bacteroidia;o__Bacteroidales;f__Bacteroidaceae;g__Bacteroides;s__Bacteroides uniformis	96.94	7.29	9.09	5.46	16.078	4767	46	0	0	1	FALSE	FALSE	99.5919	FALSE
bushbuckridge_7	bin.3	Bushbuckridge	Eubacterium sp.	d__Bacteria;p__Firmicutes_A;c__Clostridia;o__Lachnospirales;f__Lachnospiraceae;g__CAG-882;s__CAG-882 sp003486385	75.95	2.55	22.22	2.14	5.401	1742	5	0	0	0	FALSE	FALSE	98.2562	FALSE
bushbuckridge_8	10	Bushbuckridge	Ruminococcaceae bacterium	d__Bacteria;p__Firmicutes_A;c__Clostridia;o__Oscillospirales;f__Acutalibacteraceae;g__CAG-180;s__CAG-180 sp000432435	97.32	0.56	50	1.83	16.458	1641	36	0	0	1	FALSE	FALSE	98.951	FALSE
bushbuckridge_8	29	Bushbuckridge	Unclassified	d__Bacteria;p__Firmicutes_A;c__Clostridia_A;o__Christensenellales;f__Borkfalkiaceae;g__UBA10281;s__UBA10281 sp900548285	85.4	2.47	20	2.09	3.768	1611	23	0	0	0	FALSE	FALSE	98.3633	FALSE
bushbuckridge_8	bin.7	Bushbuckridge	Unclassified	d__Bacteria;p__Firmicutes_A;c__Clostridia;o__Oscillospirales;f__CAG-272;g__CAG-448;s__CAG-448 sp003150135	91.16	0	0	2.11	21.893	1643	29	0	0	0	FALSE	FALSE	98.6235	FALSE
bushbuckridge_8	bin.9	Bushbuckridge	Unclassified	d__Bacteria;p__Firmicutes;c__Bacilli;o__RFN20;f__CAG-288;g__CAG-568;s__CAG-568 sp000434395	97.75	1.12	0	1.54	117.795	1243	45	0	0	0	TRUE	FALSE	98.1503	FALSE
bushbuckridge_9	14	Bushbuckridge	Unclassified	d__Bacteria;p__Firmicutes_A;c__Clostridia;o__Oscillospirales;f__CAG-272;g__CAG-841;s__CAG-841 sp900544285	91.33	1.57	0	1.92	11.844	1760	36	0	0	2	FALSE	FALSE	98.8681	FALSE
bushbuckridge_9	16	Bushbuckridge	Clostridiales bacterium	d__Bacteria;p__Firmicutes_A;c__Clostridia_A;o__Christensenellales;f__CAG-917;g__CAG-349;s__CAG-349 sp003539515	83.89	2.82	0	1.31	3.558	1213	26	0	0	0	FALSE	FALSE	98.0464	FALSE
bushbuckridge_9	4	Bushbuckridge	Clostridium sp. CAG:138	d__Bacteria;p__Firmicutes_A;c__Clostridia_A;o__Christensenellales;f__CAG-138;g__PeH17;s__PeH17 sp000435055	92.15	1.34	0	1.81	8.209	1594	30	0	0	0	FALSE	FALSE	99.2461	FALSE
bushbuckridge_9	bin.4_sub	Bushbuckridge	Ruminococcaceae bacterium	d__Bacteria;p__Firmicutes_A;c__Clostridia;o__Oscillospirales;f__Acutalibacteraceae;g__CAG-180;s__CAG-180 sp000432435	96.64	0.34	0	1.85	22.557	1689	35	1	0	2	FALSE	FALSE	98.729	FALSE
bushbuckridge_9	bin.9_sub	Bushbuckridge	Oscillibacter sp.	d__Bacteria;p__Firmicutes_A;c__Clostridia;o__Oscillospirales;f__Oscillospiraceae;g__CAG-83;s__CAG-83 sp003487665	87.71	1.51	25	2.25	12.546	2081	32	0	0	2	TRUE	FALSE	97.7924	FALSE
bushbuckridge_10	22	Bushbuckridge	Clostridium sp. CAG:138	d__Bacteria;p__Firmicutes_A;c__Clostridia_A;o__Christensenellales;f__CAG-138;g__PeH17;s__PeH17 sp000435055	76.45	3.36	16.67	1.57	2.94	1463	14	0	0	0	FALSE	FALSE	98.7581	FALSE
bushbuckridge_10	bin.3	Bushbuckridge	Bacteroides fragilis	d__Bacteria;p__Bacteroidota;c__Bacteroidia;o__Bacteroidales;f__Bacteroidaceae;g__Bacteroides;s__Bacteroides fragilis_A	95.3	0.19	100	4.48	16.676	3645	31	0	0	0	TRUE	FALSE	99.24	FALSE
bushbuckridge_11	14_sub	Bushbuckridge	Faecalibacterium prausnitzii SL3/3	d__Bacteria;p__Firmicutes_A;c__Clostridia;o__Oscillospirales;f__Ruminococcaceae;g__Faecalibacterium;s__Faecalibacterium prausnitzii	94.49	3.06	66.67	2.47	10.356	2250	39	0	0	0	FALSE	FALSE	97.7524	FALSE
bushbuckridge_11	15	Bushbuckridge	Clostridium sp. CAG:413	d__Bacteria;p__Firmicutes_A;c__Clostridia;o__Oscillospirales;f__Acutalibacteraceae;g__CAG-177;s__CAG-177 sp000431775	95.71	0	0	2.1	9.552	1826	35	0	0	1	FALSE	FALSE	98.6115	FALSE
bushbuckridge_11	7	Bushbuckridge	Ruminococcus sp. CAG:724	d__Bacteria;p__Firmicutes_A;c__Clostridia;o__Oscillospirales;f__CAG-272;g__CAG-724;s__CAG-724 sp003524145	87.14	0.34	0	2.02	10.509	1800	34	0	0	0	FALSE	FALSE	98.8402	FALSE
bushbuckridge_11	bin.3	Bushbuckridge	uncultured Elusimicrobium sp.	d__Bacteria;p__Elusimicrobiota;c__Elusimicrobia;o__Elusimicrobiales;f__Elusimicrobiaceae;g__UBA1436;s__UBA1436 sp900540405	91.57	0	0	1.3	9.143	1221	39	1	0	0	FALSE	FALSE	98.4715	FALSE
bushbuckridge_11	bin.8	Bushbuckridge	Firmicutes bacterium CAG:110_56_8	d__Bacteria;p__Firmicutes_A;c__Clostridia;o__Oscillospirales;f__Oscillospiraceae;g__CAG-110;s__CAG-110 sp000434635	97.85	0	0	2.39	24.311	2171	39	0	0	0	TRUE	FALSE	97.9754	FALSE
bushbuckridge_12	1	Bushbuckridge	[Eubacterium] rectale	d__Bacteria;p__Firmicutes_A;c__Clostridia;o__Lachnospirales;f__Lachnospiraceae;g__Agathobacter;s__Agathobacter rectalis	77.42	2.14	0	2.92	2.364	2557	23	0	0	0	FALSE	FALSE	97.5673	FALSE
bushbuckridge_12	37_sub	Bushbuckridge	Christensenellaceae bacterium Phil1	d__Bacteria;p__Firmicutes_A;c__Clostridia_A;o__Christensenellales;f__CAG-138;g__Phil1;s__Phil1 sp001940855	82.48	0.81	0	1.74	2.984	1660	23	0	0	0	FALSE	FALSE	97.9823	FALSE
bushbuckridge_12	bin.14_sub	Bushbuckridge	Lachnospiraceae bacterium	d__Bacteria;p__Firmicutes_A;c__Clostridia;o__Lachnospirales;f__Lachnospiraceae;g__Acetatifactor;s__Acetatifactor sp900066365	84.86	1.74	40	2.24	7.524	1954	16	0	0	0	FALSE	FALSE	98.4368	FALSE
bushbuckridge_13	3	Bushbuckridge	Prevotellaceae bacterium	d__Bacteria;p__Bacteroidota;c__Bacteroidia;o__Bacteroidales;f__Bacteroidaceae;g__Prevotellamassilia;s__Prevotellamassilia timonensis	93.31	1.05	25	2.69	9.294	2087	41	0	0	0	FALSE	FALSE	97.051	FALSE
bushbuckridge_13	bin.4	Bushbuckridge	uncultured Lachnospiraceae bacterium	d__Bacteria;p__Firmicutes_A;c__Clostridia;o__Lachnospirales;f__Lachnospiraceae;g__Agathobacter;s__Agathobacter sp900543445	96.9	0.16	100	2.63	22.839	2316	36	1	0	0	FALSE	FALSE	98.5582	FALSE
bushbuckridge_13	maxbin.001_sub	Bushbuckridge	Prevotella copri	d__Bacteria;p__Bacteroidota;c__Bacteroidia;o__Bacteroidales;f__Bacteroidaceae;g__Prevotella;s__	79.19	8.36	48.78	3.56	4.829	3034	24	1	2	1	FALSE	FALSE	95.7872	FALSE
bushbuckridge_14	30	Bushbuckridge	Bacteroidales bacterium H8	d__Bacteria;p__Bacteroidota;c__Bacteroidia;o__Bacteroidales;f__Muribaculaceae;g__CAG-279;s__CAG-279 sp000437795	95.12	0.57	100	2.36	9.92	1900	37	0	0	0	FALSE	FALSE	97.5486	FALSE
bushbuckridge_14	bin.7	Bushbuckridge	uncultured Prevotellaceae bacterium	d__Bacteria;p__Bacteroidota;c__Bacteroidia;o__Bacteroidales;f__Bacteroidaceae;g__Prevotella;s__Prevotella sp900540375	93.13	1.35	0	3.29	24.736	2622	47	1	0	0	TRUE	FALSE	98.6863	FALSE
bushbuckridge_14	maxbin.006_sub	Bushbuckridge	[Eubacterium] rectale	d__Bacteria;p__Firmicutes_A;c__Clostridia;o__Lachnospirales;f__Lachnospiraceae;g__Agathobacter;s__Agathobacter rectalis	94.51	1.01	50	2.32	8.423	2002	24	0	0	0	FALSE	FALSE	97.9671	FALSE
bushbuckridge_15	11	Bushbuckridge	Unclassified	d__Bacteria;p__Bacteroidota;c__Bacteroidia;o__Bacteroidales;f__UBA932;g__RC9;s__RC9 sp000433355	94.6	2.3	33.33	3.55	91.593	2843	44	0	0	0	FALSE	FALSE	98.4612	FALSE
bushbuckridge_15	7	Bushbuckridge	Prevotella copri	d__Bacteria;p__Bacteroidota;c__Bacteroidia;o__Bacteroidales;f__Bacteroidaceae;g__Prevotella;s__	85.06	4.59	19.35	4.21	3.306	3561	43	0	0	0	FALSE	FALSE	96.783	FALSE
bushbuckridge_15	9_sub	Bushbuckridge	Unclassified	d__Bacteria;p__Verrucomicrobiota;c__Verrucomicrobiae;o__Opitutales;f__CAG-312;g__CAG-312;s__CAG-312 sp900545715	79.87	1.01	0	2	2.714	1881	16	1	0	2	TRUE	FALSE	98.6706	FALSE
bushbuckridge_16	16	Bushbuckridge	Ruminococcaceae bacterium	d__Bacteria;p__Firmicutes_A;c__Clostridia;o__Oscillospirales;f__Acutalibacteraceae;g__CAG-180;s__CAG-180 sp000432435	93.23	1.57	50	1.74	6.732	1570	19	0	0	0	FALSE	FALSE	98.4065	FALSE
bushbuckridge_16	21	Bushbuckridge	uncultured Ruminococcus sp.	d__Bacteria;p__Firmicutes_A;c__Clostridia;o__Oscillospirales;f__Ruminococcaceae;g__CAG-353;s__CAG-353 sp900066885	80.82	2.96	33.33	2.15	2.945	2034	14	0	0	0	FALSE	FALSE	99.4587	FALSE
bushbuckridge_16	bin.10	Bushbuckridge	Roseburia sp. OM03-18	d__Bacteria;p__Firmicutes_A;c__Clostridia;o__Lachnospirales;f__Lachnospiraceae;g__CAG-45;s__CAG-45 sp900066395	87.98	1.22	0	2.4	10.201	2152	24	0	0	0	FALSE	FALSE	98.432	FALSE
bushbuckridge_16	bin.5	Bushbuckridge	Alistipes sp. CAG:514	d__Bacteria;p__Bacteroidota;c__Bacteroidia;o__Bacteroidales;f__UBA932;g__RC9;s__RC9 sp000431015	94.37	1.11	33.33	2.58	28.849	2008	39	0	0	0	FALSE	FALSE	98.3752	FALSE
bushbuckridge_16	bin.7	Bushbuckridge	Succinatimonas sp. UBA2849	d__Bacteria;p__Proteobacteria;c__Gammaproteobacteria;o__Enterobacterales;f__Succinivibrionaceae;g__Succinivibrio;s__Succinivibrio sp000431835	98.79	0.29	0	2.29	24.217	1928	40	0	0	0	FALSE	FALSE	98.8645	FALSE
bushbuckridge_16	bin.9	Bushbuckridge	Prevotella copri DSM 18205	d__Bacteria;p__Bacteroidota;c__Bacteroidia;o__Bacteroidales;f__Bacteroidaceae;g__Prevotella;s__Prevotella copri	97.82	1.63	0	3.17	23.448	2627	49	0	0	0	FALSE	FALSE	96.7016	FALSE
bushbuckridge_17	18	Bushbuckridge	Ruminococcaceae bacterium	d__Bacteria;p__Firmicutes_A;c__Clostridia;o__Oscillospirales;f__Oscillospiraceae;g__F23-B02;s__F23-B02 sp900545805	86.54	2.12	37.5	1.81	10.276	1707	33	0	0	0	FALSE	FALSE	98.7157	FALSE
bushbuckridge_17	19	Bushbuckridge	Clostridia bacterium	d__Bacteria;p__Firmicutes_A;c__Clostridia_A;o__Christensenellales;f__CAG-138;g__SFEL01;s__SFEL01 sp004557245	93.63	1.88	33.33	1.54	6.163	1458	20	0	0	0	FALSE	FALSE	98.62	FALSE
bushbuckridge_17	bin.1	Bushbuckridge	Unclassified	d__Bacteria;p__Spirochaetota;c__Spirochaetia;o__Sphaerochaetales;f__Sphaerochaetaceae;g__UBA9732;s__UBA9732 sp001940825	94.25	1.14	0	1.99	45.148	1795	46	0	0	0	FALSE	FALSE	97.5294	FALSE
bushbuckridge_17	bin.3	Bushbuckridge	Unclassified	d__Bacteria;p__Firmicutes_A;c__Clostridia_A;o__Christensenellales;f__CAG-138;g__CAG-1024;s__CAG-1024 sp000432015	89.72	0.7	0	1.96	25.893	1812	32	0	0	0	FALSE	FALSE	99.049	FALSE
bushbuckridge_18	15	Bushbuckridge	Unclassified	d__Bacteria;p__Firmicutes_A;c__Clostridia_A;o__Christensenellales;f__UBA1242;g__;s__	89.17	0	0	0.85	5.209	740	25	0	0	1	FALSE	FALSE	98.1986	FALSE
bushbuckridge_18	41	Bushbuckridge	uncultured Prevotellaceae bacterium	d__Bacteria;p__Bacteroidota;c__Bacteroidia;o__Bacteroidales;f__Bacteroidaceae;g__Prevotella;s__Prevotella sp900548195	78.52	3.18	16.67	2.46	4.17	1791	8	0	0	0	TRUE	FALSE	97.5759	FALSE
bushbuckridge_18	43	Bushbuckridge	Unclassified	d__Bacteria;p__Firmicutes;c__Bacilli;o__RFN20;f__CAG-826;g__UBA733;s__	83.15	0	0	1.13	2.753	918	27	0	1	1	TRUE	FALSE	96.8972	FALSE
bushbuckridge_18	46	Bushbuckridge	Candidatus Melainabacteria bacterium	d__Bacteria;p__Cyanobacteria;c__Vampirovibrionia;o__Gastranaerophilales;f__Gastranaerophilaceae;g__UBA6984;s__UBA6984 sp003258725	86.32	0.85	0	1.67	11.998	1548	27	0	0	1	FALSE	FALSE	98.7594	FALSE
bushbuckridge_18	6_sub	Bushbuckridge	Clostridium sp. CAG:510	d__Bacteria;p__Firmicutes_A;c__Clostridia;o__Lachnospirales;f__Lachnospiraceae;g__CAG-510;s__CAG-510 sp000434615	80.25	3.31	13.33	2.04	2.984	1781	12	0	0	0	FALSE	FALSE	98.3354	FALSE
bushbuckridge_18	8	Bushbuckridge	Ruminococcus sp. CAG:563	NA	93.74	0.56	50	2.21	7.79	1901	26	0	0	1	FALSE	FALSE	98.9062	FALSE
bushbuckridge_18	bin.7	Bushbuckridge	Clostridium sp. BIOML-A1	d__Bacteria;p__Firmicutes_A;c__Clostridia;o__Lachnospirales;f__Lachnospiraceae;g__Coprococcus;s__Coprococcus sp000154245	87.75	0.67	0	2.07	8.105	1682	17	0	0	0	FALSE	FALSE	98.8694	FALSE
soweto_50	10	Soweto	Unclassified	d__Bacteria;p__Proteobacteria;c__Alphaproteobacteria;o__RF32;f__CAG-239;g__CAG-495;s__CAG-495 sp000432275	79.31	0	0	1.39	2.865	1436	12	0	0	0	FALSE	FALSE	99.7451	FALSE
soweto_50	27_sub	Soweto	Ruminococcaceae bacterium	d__Bacteria;p__Firmicutes_A;c__Clostridia;o__Oscillospirales;f__Ruminococcaceae;g__CAG-115;s__CAG-115 sp003531585	84.98	1.9	0	2.37	3.404	2178	20	0	0	0	FALSE	FALSE	98.7614	FALSE
soweto_50	bin.5	Soweto	Clostridium sp. CAG:138	d__Bacteria;p__Firmicutes_A;c__Clostridia_A;o__Christensenellales;f__CAG-138;g__PeH17;s__PeH17 sp000435055	89.8	1.34	0	1.8	12.45	1585	35	1	0	0	FALSE	FALSE	99.7741	FALSE
soweto_50	maxbin.003	Soweto	Faecalibacterium sp. AF27-11BH	NA	87.42	1.53	100	2.14	5.111	1916	36	0	0	0	FALSE	FALSE	98.6291	FALSE
bushbuckridge_19	20	Bushbuckridge	Prevotella sp. AM23-5	d__Bacteria;p__Bacteroidota;c__Bacteroidia;o__Bacteroidales;f__Bacteroidaceae;g__Prevotella;s__Prevotella copri_A	89.06	4.92	61.76	4.77	11.824	3949	46	0	0	2	FALSE	FALSE	96.7631	FALSE
bushbuckridge_19	27	Bushbuckridge	Unclassified	d__Bacteria;p__Proteobacteria;c__Alphaproteobacteria;o__RF32;f__CAG-239;g__RUG410;s__	95.7	0	0	1.48	15.578	1401	39	1	0	0	FALSE	FALSE	98.8524	FALSE
bushbuckridge_19	36	Bushbuckridge	Phascolarctobacterium succinatutens CAG:287	d__Bacteria;p__Firmicutes_C;c__Negativicutes;o__Acidaminococcales;f__Acidaminococcaceae;g__Phascolarctobacterium_A;s__Phascolarctobacterium_A sp900551335	95.27	1.05	33.33	1.95	6.776	1841	36	1	0	0	FALSE	FALSE	96.9502	FALSE
bushbuckridge_19	57	Bushbuckridge	Ruminococcaceae bacterium	d__Bacteria;p__Firmicutes_A;c__Clostridia;o__Oscillospirales;f__Acutalibacteraceae;g__CAG-180;s__CAG-180 sp000432435	82.93	2.85	16.67	1.46	3.814	1298	13	0	0	0	FALSE	FALSE	98.5404	FALSE
bushbuckridge_19	75	Bushbuckridge	Clostridiales bacterium UBA5901	d__Bacteria;p__Firmicutes_A;c__Clostridia;o__Oscillospirales;f__Oscillospiraceae;g__CAG-170;s__CAG-170 sp002404795	85.4	2.5	27.27	2.33	6.724	2132	15	0	0	0	TRUE	FALSE	98.5653	FALSE
bushbuckridge_19	88_sub	Bushbuckridge	Christensenellaceae bacterium Phil1	d__Bacteria;p__Firmicutes_A;c__Clostridia_A;o__Christensenellales;f__CAG-138;g__Phil1;s__Phil1 sp001940855	96.85	1.61	0	2.01	8.392	1858	25	0	0	0	FALSE	FALSE	97.8138	FALSE
bushbuckridge_19	bin.17	Bushbuckridge	Clostridium sp. CAG:413	d__Bacteria;p__Firmicutes_A;c__Clostridia;o__Oscillospirales;f__Acutalibacteraceae;g__CAG-177;s__CAG-177 sp000431775	95.04	0.34	100	2.06	20.774	1818	37	0	0	1	FALSE	FALSE	98.7203	FALSE
bushbuckridge_19	bin.29_sub	Bushbuckridge	Ruminococcaceae bacterium	d__Bacteria;p__Firmicutes_A;c__Clostridia;o__Oscillospirales;f__Acutalibacteraceae;g__Ruminococcus_E;s__Ruminococcus_E sp003526955	95.3	0.34	0	1.91	14.995	1787	28	1	0	3	FALSE	FALSE	98.1267	FALSE
bushbuckridge_19	bin.3	Bushbuckridge	Butyrivibrio sp. INlla21	d__Bacteria;p__Firmicutes_A;c__Clostridia_A;o__Christensenellales;f__UBA1242;g__;s__	90.45	0	0	0.87	27.14	795	39	1	0	1	TRUE	FALSE	97.9995	FALSE
bushbuckridge_19	bin.46	Bushbuckridge	Ruminococcaceae bacterium	d__Bacteria;p__Firmicutes_A;c__Clostridia_A;o__Christensenellales;f__QALW01;g__UMGS1338;s__UMGS1338 sp900550805	95.45	0.72	0	1.97	21.133	1699	37	0	0	0	FALSE	FALSE	98.6222	FALSE
bushbuckridge_20	17	Bushbuckridge	Barnesiella intestinihominis	d__Bacteria;p__Bacteroidota;c__Bacteroidia;o__Bacteroidales;f__Barnesiellaceae;g__Barnesiella;s__Barnesiella intestinihominis	80.85	0.44	0	2.32	3.075	1799	6	0	0	0	FALSE	FALSE	99.8119	FALSE
bushbuckridge_20	35	Bushbuckridge	Ruminococcus sp.	d__Bacteria;p__Firmicutes_A;c__Clostridia;o__Oscillospirales;f__Ruminococcaceae;g__Ruminococcus_D;s__Ruminococcus_D bicirculans	95.21	0.34	0	2.44	7.565	2162	21	1	0	0	FALSE	FALSE	98.2311	FALSE
bushbuckridge_20	39	Bushbuckridge	Bacteroidales bacterium H8	d__Bacteria;p__Bacteroidota;c__Bacteroidia;o__Bacteroidales;f__Muribaculaceae;g__CAG-279;s__CAG-279 sp000437795	97.92	0	0	2.62	62.163	2231	50	0	1	1	FALSE	FALSE	98.2627	FALSE
bushbuckridge_20	bin.23	Bushbuckridge	Sutterella sp. 63_29	d__Bacteria;p__Proteobacteria;c__Gammaproteobacteria;o__Burkholderiales;f__Burkholderiaceae;g__Sutterella;s__Sutterella wadsworthensis_A	96.89	0	0	2.01	16.274	1748	46	0	0	0	TRUE	TRUE	99.4072	FALSE
bushbuckridge_20	bin.26	Bushbuckridge	Clostridiaceae bacterium	d__Bacteria;p__Firmicutes_A;c__Clostridia;o__Lachnospirales;f__Lachnospiraceae;g__Acetatifactor;s__Acetatifactor sp900066565	97.48	1.45	0	3.13	38.334	2781	40	1	0	0	TRUE	FALSE	99.5267	FALSE
bushbuckridge_20	bin.6	Bushbuckridge	Bifidobacterium longum subsp. longum	d__Bacteria;p__Actinobacteriota;c__Actinomycetia;o__Actinomycetales;f__Bifidobacteriaceae;g__Bifidobacterium;s__Bifidobacterium longum	98.27	0.4	100	2.2	62.66	1762	51	0	0	0	TRUE	FALSE	99.1588	FALSE
bushbuckridge_20	maxbin.001	Bushbuckridge	Bacteroides eggerthii DSM 20697	d__Bacteria;p__Bacteroidota;c__Bacteroidia;o__Bacteroidales;f__Bacteroidaceae;g__Bacteroides;s__Bacteroides eggerthii	97.1	6.66	61.9	3.99	94.768	3308	43	2	0	0	TRUE	FALSE	99.8947	FALSE
bushbuckridge_21	60	Bushbuckridge	Unclassified	d__Bacteria;p__Spirochaetota;c__Spirochaetia;o__Sphaerochaetales;f__Sphaerochaetaceae;g__UBA9732;s__UBA9732 sp001940825	83.34	1.81	0	1.65	3.85	1638	28	0	0	0	FALSE	FALSE	97.4224	FALSE
bushbuckridge_21	64	Bushbuckridge	uncultured bacterium	d__Bacteria;p__Verrucomicrobiota;c__Lentisphaeria;o__UBA1407;f__UBA1407;g__UBA1724;s__UBA1724 sp900548225	88.51	0.71	0	2.16	12.028	1744	43	1	1	0	FALSE	FALSE	98.5679	FALSE
bushbuckridge_21	9_sub	Bushbuckridge	Ruminococcaceae bacterium	d__Bacteria;p__Firmicutes_A;c__Clostridia;o__Oscillospirales;f__Ruminococcaceae;g__CAG-115;s__	79.06	0.56	0	2.28	3.073	2090	14	0	0	0	TRUE	FALSE	97.4219	FALSE
bushbuckridge_21	bin.1	Bushbuckridge	Clostridiales bacterium UBA6386	d__Bacteria;p__Firmicutes_A;c__Clostridia;o__Oscillospirales;f__Oscillospiraceae;g__CAG-110;s__CAG-110 sp900544945	86.55	0.67	0	1.94	9.096	1718	21	0	0	0	FALSE	FALSE	97.0301	FALSE
bushbuckridge_21	bin.32	Bushbuckridge	Unclassified	d__Bacteria;p__Bacteroidota;c__Bacteroidia;o__Bacteroidales;f__UBA932;g__RC9;s__RC9 sp000433355	93.65	1.43	66.67	3.1	73.401	2374	39	0	0	0	FALSE	FALSE	98.6615	FALSE
bushbuckridge_21	bin.4	Bushbuckridge	Escherichia coli	d__Bacteria;p__Proteobacteria;c__Gammaproteobacteria;o__Enterobacterales;f__Enterobacteriaceae;g__Escherichia;s__Escherichia flexneri	97.14	0.36	20	4.42	53.382	4136	55	1	0	0	FALSE	FALSE	99.4562	FALSE
bushbuckridge_21	bin.5	Bushbuckridge	Ruminococcus sp. CAG:353	d__Bacteria;p__Firmicutes_A;c__Clostridia;o__Oscillospirales;f__Ruminococcaceae;g__CAG-353;s__CAG-353 sp900066885	97.09	0	0	2.59	61.079	2395	39	0	0	0	FALSE	FALSE	99.2347	FALSE
bushbuckridge_21	bin.7	Bushbuckridge	uncultured bacterium	d__Bacteria;p__Verrucomicrobiota;c__Lentisphaeria;o__Victivallales;f__UBA1829;g__UBA1829;s__UBA1829 sp900549045	93.89	1.35	0	3.48	90.881	2851	46	1	1	0	TRUE	FALSE	98.9989	FALSE
bushbuckridge_22	20	Bushbuckridge	Ruminococcaceae bacterium	d__Bacteria;p__Firmicutes_A;c__Clostridia;o__Oscillospirales;f__Acutalibacteraceae;g__CAG-180;s__CAG-180 sp000432435	95.86	0.22	100	1.82	20.126	1652	32	0	0	2	FALSE	FALSE	98.4912	FALSE
bushbuckridge_22	34	Bushbuckridge	Prevotellaceae bacterium	d__Bacteria;p__Bacteroidota;c__Bacteroidia;o__Bacteroidales;f__Bacteroidaceae;g__Prevotellamassilia;s__Prevotellamassilia timonensis	92.03	0.93	20	2.84	20.781	2150	38	0	0	0	FALSE	FALSE	96.8929	FALSE
bushbuckridge_22	45	Bushbuckridge	Unclassified	d__Bacteria;p__Bacteroidota;c__Bacteroidia;o__Bacteroidales;f__Bacteroidaceae;g__Prevotella;s__Prevotella sp900543975	91.83	1.44	14.29	2.71	9.637	1998	17	0	0	0	FALSE	FALSE	97.9285	FALSE
bushbuckridge_22	6	Bushbuckridge	Succinatimonas sp. UBA2849	d__Bacteria;p__Proteobacteria;c__Gammaproteobacteria;o__Enterobacterales;f__Succinivibrionaceae;g__Succinivibrio;s__Succinivibrio sp000431835	99.18	0.29	0	2.34	14.353	2061	37	0	0	0	FALSE	FALSE	98.8256	FALSE
bushbuckridge_22	9	Bushbuckridge	Ruminococcaceae bacterium	d__Bacteria;p__Firmicutes_A;c__Clostridia;o__Oscillospirales;f__Acutalibacteraceae;g__CAG-177;s__CAG-177 sp003514385	95.82	3.02	100	2.03	8.558	1911	27	0	0	0	FALSE	FALSE	99.5648	FALSE
bushbuckridge_23	13	Bushbuckridge	Ruminococcus champanellensis 18P13 = JCM 17042	d__Bacteria;p__Firmicutes_A;c__Clostridia;o__Oscillospirales;f__Ruminococcaceae;g__Ruminococcus_F;s__Ruminococcus_F champanellensis	83.45	0.44	25	1.95	4.119	1856	23	1	0	2	FALSE	FALSE	98.0136	FALSE
bushbuckridge_23	17	Bushbuckridge	Firmicutes bacterium CAG:552	d__Bacteria;p__Firmicutes_A;c__Clostridia_A;o__Christensenellales;f__CAG-552;g__CAG-552;s__CAG-552 sp000435495	93.95	0.81	0	1.32	19.306	1117	35	0	0	0	TRUE	FALSE	99.35	FALSE
bushbuckridge_23	29_sub	Bushbuckridge	Clostridium sp. CAG:413	d__Bacteria;p__Firmicutes_A;c__Clostridia;o__Oscillospirales;f__Acutalibacteraceae;g__CAG-177;s__CAG-177 sp000431775	81.07	2.01	66.67	1.8	3.59	1605	12	0	0	0	FALSE	FALSE	98.3831	FALSE
bushbuckridge_23	49	Bushbuckridge	Clostridium sp. CAG:138	d__Bacteria;p__Firmicutes_A;c__Clostridia_A;o__Christensenellales;f__CAG-138;g__PeH17;s__PeH17 sp000435055	93.94	1.68	0	1.91	75.143	1676	34	0	0	1	FALSE	FALSE	98.6027	FALSE
bushbuckridge_23	60	Bushbuckridge	Candidatus Methanomethylophilus alvus	d__Archaea;p__Thermoplasmatota;c__Thermoplasmata;o__Methanomassiliicoccales;f__Methanomethylophilaceae;g__Methanomethylophilus;s__Methanomethylophilus alvus	83.79	0.54	50	1.36	3.006	1576	26	1	1	1	TRUE	FALSE	98.9955	FALSE
bushbuckridge_23	64_sub	Bushbuckridge	Unclassified	d__Bacteria;p__Firmicutes_A;c__Clostridia;o__Oscillospirales;f__Acutalibacteraceae;g__CAG-488;s__CAG-488 sp900539465	75.7	3.63	16.67	1.54	2.345	1306	12	0	0	1	FALSE	FALSE	98.8232	FALSE
bushbuckridge_23	72	Bushbuckridge	Clostridiales bacterium	d__Bacteria;p__Firmicutes_A;c__Clostridia_A;o__Christensenellales;f__CAG-917;g__CAG-349;s__CAG-349 sp003539515	77.4	1.79	25	1.25	3.604	1101	17	0	0	0	FALSE	FALSE	98.127	FALSE
bushbuckridge_23	bin.15	Bushbuckridge	Akkermansia muciniphila	d__Bacteria;p__Verrucomicrobiota;c__Verrucomicrobiae;o__Verrucomicrobiales;f__Akkermansiaceae;g__Akkermansia;s__Akkermansia muciniphila	97.96	0	0	2.64	54.342	2230	45	0	0	0	FALSE	FALSE	99.6609	FALSE
bushbuckridge_23	bin.2	Bushbuckridge	Clostridiales bacterium	d__Bacteria;p__Firmicutes_A;c__Clostridia_A;o__Christensenellales;f__UBA1242;g__UMGS687;s__UMGS687 sp900544595	91.57	0	0	0.85	32.513	756	38	2	0	1	TRUE	FALSE	97.7076	FALSE
bushbuckridge_23	bin.25_sub	Bushbuckridge	Christensenellaceae bacterium Phil1	d__Bacteria;p__Firmicutes_A;c__Clostridia_A;o__Christensenellales;f__CAG-138;g__Phil1;s__Phil1 sp001940855	98.39	0	0	2.09	67.211	1930	43	0	0	0	FALSE	FALSE	97.7878	FALSE
bushbuckridge_23	bin.31	Bushbuckridge	uncultured proteobacterium	d__Bacteria;p__Proteobacteria;c__Alphaproteobacteria;o__RF32;f__CAG-239;g__;s__	87.63	0	0	1.29	12.16	1213	32	1	0	0	TRUE	TRUE	93.5922	TRUE
bushbuckridge_23	bin.6	Bushbuckridge	Unclassified	d__Bacteria;p__Bacteroidota;c__Bacteroidia;o__Bacteroidales;f__UBA932;g__RC9;s__RC9 sp000433355	94.6	1.19	0	3.47	136.062	2729	44	0	0	0	FALSE	FALSE	98.4181	FALSE
bushbuckridge_23	maxbin.002_sub	Bushbuckridge	Prevotella sp. AM23-5	d__Bacteria;p__Bacteroidota;c__Bacteroidia;o__Bacteroidales;f__Bacteroidaceae;g__Prevotella;s__Prevotella sp900556795	82.24	1.78	58.33	3.2	13.013	2620	30	0	2	3	FALSE	FALSE	97.134	FALSE
bushbuckridge_23	maxbin.003	Bushbuckridge	Oscillibacter sp.	d__Bacteria;p__Firmicutes_A;c__Clostridia;o__Oscillospirales;f__Oscillospiraceae;g__CAG-83;s__CAG-83 sp900313295	91.95	2.35	50	2.24	27.723	2061	37	0	0	1	FALSE	FALSE	98.7462	FALSE
bushbuckridge_23	maxbin.020	Bushbuckridge	Escherichia coli	d__Bacteria;p__Proteobacteria;c__Gammaproteobacteria;o__Enterobacterales;f__Enterobacteriaceae;g__Escherichia;s__Escherichia coli	98.55	1.02	41.18	4.5	10.853	4239	46	0	0	0	FALSE	FALSE	99.826	FALSE
bushbuckridge_24	24	Bushbuckridge	Clostridiales bacterium	d__Bacteria;p__Firmicutes_A;c__Clostridia;o__Oscillospirales;f__CAG-272;g__CAG-390;s__	92.79	5.33	7.14	2.34	10.639	2113	28	0	0	0	FALSE	FALSE	98.9956	FALSE
bushbuckridge_24	33	Bushbuckridge	Unclassified	d__Bacteria;p__Firmicutes_A;c__Clostridia_A;o__Christensenellales;f__Borkfalkiaceae;g__UBA4636;s__	83.6	1.61	0	2.16	5.075	1760	17	0	0	0	TRUE	FALSE	97.7603	FALSE
bushbuckridge_24	37	Bushbuckridge	uncultured Clostridiales bacterium	d__Bacteria;p__Firmicutes_A;c__Clostridia_A;o__Christensenellales;f__CAG-138;g__RUG472;s__RUG472 sp900545265	90.84	2.02	0	1.95	8.106	1915	26	0	0	0	FALSE	FALSE	98.8693	FALSE
bushbuckridge_24	4	Bushbuckridge	Unclassified	d__Bacteria;p__Firmicutes_A;c__Clostridia;o__Peptostreptococcales;f__Anaerovoracaceae;g__UMGS973;s__UMGS973 sp900547295	76.24	7.63	0	1.86	3.203	1748	27	0	0	1	FALSE	FALSE	97.2117	FALSE
bushbuckridge_24	5_sub	Bushbuckridge	Methanomassiliicoccales archaeon Mx-06	d__Archaea;p__Thermoplasmatota;c__Thermoplasmata;o__Methanomassiliicoccales;f__Methanomethylophilaceae;g__UBA71;s__UBA71 sp006954465	78.16	4.97	14.29	1.53	2.474	1777	36	0	0	0	TRUE	FALSE	97.1729	FALSE
bushbuckridge_24	50	Bushbuckridge	uncultured Clostridiales bacterium	d__Bacteria;p__Firmicutes_A;c__Clostridia_A;o__Christensenellales;f__CAG-74;g__SFHK01;s__SFHK01 sp004556395	83.8	2.71	0	2.9	5.902	2686	35	0	0	0	FALSE	FALSE	98.6021	FALSE
bushbuckridge_24	98	Bushbuckridge	Ruminococcus sp. CAG:724	d__Bacteria;p__Firmicutes_A;c__Clostridia;o__Oscillospirales;f__CAG-272;g__CAG-724;s__CAG-724 sp003524145	88.81	0	0	1.8	44.742	1607	37	0	0	0	TRUE	FALSE	98.8415	FALSE
bushbuckridge_24	bin.10	Bushbuckridge	Unclassified	d__Bacteria;p__Firmicutes_A;c__Clostridia_A;o__Christensenellales;f__CAG-138;g__CAG-1024;s__CAG-1024 sp000432015	96.21	0.81	0	2.1	101.341	1979	38	0	0	0	TRUE	FALSE	98.9375	FALSE
bushbuckridge_24	bin.13	Bushbuckridge	Ruminococcaceae bacterium	d__Bacteria;p__Firmicutes_A;c__Clostridia;o__Oscillospirales;f__Oscillospiraceae;g__F23-B02;s__F23-B02 sp900545805	89.9	0	0	1.75	19.487	1654	35	0	0	2	TRUE	FALSE	98.7638	FALSE
bushbuckridge_24	bin.17	Bushbuckridge	Akkermansia muciniphila	d__Bacteria;p__Verrucomicrobiota;c__Verrucomicrobiae;o__Verrucomicrobiales;f__Akkermansiaceae;g__Akkermansia;s__Akkermansia muciniphila	97.96	0	0	2.71	63.943	2336	46	0	0	0	FALSE	FALSE	99.9123	FALSE
bushbuckridge_24	bin.25	Bushbuckridge	Unclassified	d__Bacteria;p__Bacteroidota;c__Bacteroidia;o__Bacteroidales;f__UBA932;g__RC9;s__RC9 sp000432515	94.11	1.93	20	2.7	25.651	2089	37	0	0	0	FALSE	FALSE	97.0414	FALSE
bushbuckridge_24	bin.26	Bushbuckridge	Ruminococcaceae bacterium	d__Bacteria;p__Firmicutes_A;c__Clostridia;o__Oscillospirales;f__Oscillospiraceae;g__CAG-110;s__	88.37	2.66	18.18	2.45	25.3	2223	39	1	0	1	TRUE	FALSE	98.802	FALSE
bushbuckridge_24	bin.27	Bushbuckridge	Christensenellaceae bacterium Phil1	d__Bacteria;p__Firmicutes_A;c__Clostridia_A;o__Christensenellales;f__CAG-138;g__Phil1;s__Phil1 sp001940855	91.24	0	0	1.8	11.86	1669	23	0	0	0	FALSE	FALSE	97.9096	FALSE
bushbuckridge_24	bin.3	Bushbuckridge	Clostridiales bacterium	d__Bacteria;p__Firmicutes_A;c__Clostridia_A;o__Christensenellales;f__CAG-917;g__CAG-349;s__CAG-349 sp003539515	89.84	0.7	0	1.41	18.192	1255	33	0	0	1	FALSE	FALSE	98.0335	FALSE
bushbuckridge_24	bin.39	Bushbuckridge	Ruminococcaceae bacterium	d__Bacteria;p__Firmicutes_A;c__Clostridia;o__Oscillospirales;f__Oscillospiraceae;g__UBA1777;s__	83.39	0	0	1.87	85.26	1740	36	0	0	1	FALSE	FALSE	98.9105	FALSE
bushbuckridge_24	maxbin.001	Bushbuckridge	Alistipes sp. CAG:514	d__Bacteria;p__Bacteroidota;c__Bacteroidia;o__Bacteroidales;f__UBA932;g__RC9;s__RC9 sp000431015	96.27	2.78	30	3.37	87.056	2702	54	5	14	4	FALSE	FALSE	98.1903	FALSE
bushbuckridge_24	maxbin.002	Bushbuckridge	Clostridium sp. CAG:413	d__Bacteria;p__Firmicutes_A;c__Clostridia;o__Oscillospirales;f__Acutalibacteraceae;g__CAG-177;s__CAG-177 sp000431775	97.05	0	0	2.29	304.367	2011	38	0	0	1	TRUE	FALSE	98.4867	FALSE
bushbuckridge_25	42	Bushbuckridge	Eubacteriaceae	d__Bacteria;p__Firmicutes_A;c__Clostridia;o__Oscillospirales;f__Acutalibacteraceae;g__Ruminococcus_E;s__Ruminococcus_E sp003438075	95.97	0.34	0	2.02	7.067	1825	19	0	0	0	FALSE	FALSE	99.2005	FALSE
bushbuckridge_25	44	Bushbuckridge	uncultured Ruminococcus sp.	d__Bacteria;p__Firmicutes_A;c__Clostridia;o__Oscillospirales;f__Ruminococcaceae;g__CAG-353;s__CAG-353 sp900066885	97.99	0	0	2.6	10.849	2397	33	0	0	1	FALSE	FALSE	99.4722	FALSE
bushbuckridge_25	57	Bushbuckridge	Sutterella wadsworthensis HGA0223	d__Bacteria;p__Proteobacteria;c__Gammaproteobacteria;o__Burkholderiales;f__Burkholderiaceae;g__Sutterella;s__Sutterella wadsworthensis	100	0.62	0	2.87	46.041	2339	51	1	0	0	TRUE	FALSE	98.9815	FALSE
bushbuckridge_25	bin.11	Bushbuckridge	Phocaeicola plebeius	d__Bacteria;p__Bacteroidota;c__Bacteroidia;o__Bacteroidales;f__Bacteroidaceae;g__Phocaeicola;s__Phocaeicola plebeius_A	97.38	0.93	75	3.69	72.349	3021	42	0	0	0	TRUE	FALSE	99.6824	FALSE
bushbuckridge_25	bin.31	Bushbuckridge	Lachnospiraceae bacterium	d__Bacteria;p__Firmicutes_A;c__Clostridia;o__Lachnospirales;f__Lachnospiraceae;g__Acetatifactor;s__Acetatifactor sp900066365	99.52	0.97	0	3.13	81.477	2837	42	0	1	0	TRUE	TRUE	98.2832	FALSE
bushbuckridge_25	maxbin.005	Bushbuckridge	Enterobacter cloacae	d__Bacteria;p__Proteobacteria;c__Gammaproteobacteria;o__Enterobacterales;f__Enterobacteriaceae;g__Enterobacter;s__Enterobacter himalayensis	99.31	0.46	0	4.8	113.414	4496	62	0	0	1	TRUE	FALSE	99.8724	FALSE
bushbuckridge_25	maxbin.007	Bushbuckridge	Roseburia faecis	d__Bacteria;p__Firmicutes_A;c__Clostridia;o__Lachnospirales;f__Lachnospiraceae;g__Agathobacter;s__Agathobacter faecis	92.17	2.29	14.29	2.47	18.892	2184	32	0	0	0	FALSE	FALSE	98.8243	FALSE
bushbuckridge_25	maxbin.009_sub	Bushbuckridge	Unclassified	d__Bacteria;p__Firmicutes_A;c__Clostridia;o__Lachnospirales;f__Lachnospiraceae;g__Butyrivibrio_A;s__Butyrivibrio_A sp000431815	94.23	0.31	20	2.21	17.556	1973	32	0	0	0	FALSE	FALSE	98.5149	FALSE
bushbuckridge_26	105	Bushbuckridge	Dialister sp.	d__Bacteria;p__Firmicutes_C;c__Negativicutes;o__Veillonellales;f__Dialisteraceae;g__Dialister;s__Dialister sp000434475	93.03	1.27	0	1.87	3.734	1594	19	0	0	0	FALSE	FALSE	97.0364	FALSE
bushbuckridge_26	23_sub	Bushbuckridge	Clostridiales bacterium UBA643	d__Bacteria;p__Firmicutes_A;c__Clostridia;o__Peptostreptococcales;f__Anaerovoracaceae;g__Mogibacterium;s__Mogibacterium sp002299625	81.89	0.59	50	1.5	3.219	1336	29	0	0	0	FALSE	FALSE	96.962	FALSE
bushbuckridge_26	38	Bushbuckridge	Succinatimonas sp. UBA2849	d__Bacteria;p__Proteobacteria;c__Gammaproteobacteria;o__Enterobacterales;f__Succinivibrionaceae;g__Succinivibrio;s__Succinivibrio sp000431835	91.29	0.29	0	2.1	5.229	1767	24	0	0	0	FALSE	FALSE	98.8661	FALSE
bushbuckridge_26	62_sub	Bushbuckridge	Prevotellaceae bacterium	d__Bacteria;p__Bacteroidota;c__Bacteroidia;o__Bacteroidales;f__Bacteroidaceae;g__Prevotellamassilia;s__Prevotellamassilia sp900540885	78.76	0.56	0	2.07	4.975	1537	19	0	0	1	FALSE	FALSE	98.1318	FALSE
bushbuckridge_26	71	Bushbuckridge	Escherichia coli	d__Bacteria;p__Proteobacteria;c__Gammaproteobacteria;o__Enterobacterales;f__Enterobacteriaceae;g__Escherichia;s__Escherichia coli	99.97	0.33	0	4.81	321.168	4471	61	0	0	0	TRUE	FALSE	99.8958	FALSE
bushbuckridge_26	bin.17	Bushbuckridge	Christensenellaceae bacterium Phil1	d__Bacteria;p__Firmicutes_A;c__Clostridia_A;o__Christensenellales;f__CAG-138;g__Phil1;s__Phil1 sp001940855	95.7	2.02	66.67	1.8	10.589	1684	40	0	0	0	FALSE	FALSE	98.7556	FALSE
bushbuckridge_26	bin.27	Bushbuckridge	Clostridiales bacterium	d__Bacteria;p__Firmicutes_A;c__Clostridia_A;o__Christensenellales;f__CAG-917;g__CAG-349;s__CAG-349 sp003539515	87.74	0.7	0	1.32	17.718	1178	22	0	0	0	FALSE	FALSE	98.1789	FALSE
bushbuckridge_26	bin.29_sub	Bushbuckridge	uncultured bacterium	d__Bacteria;p__Verrucomicrobiota;c__Kiritimatiellae;o__RFP12;f__UBA1067;g__RUG572;s__RUG572 sp900547945	91.22	0.87	0	3.5	19.397	2496	45	0	2	1	TRUE	FALSE	98.3637	FALSE
bushbuckridge_26	bin.32	Bushbuckridge	Elusimicrobia bacterium UBA5880	d__Bacteria;p__Elusimicrobiota;c__Elusimicrobia;o__Elusimicrobiales;f__Elusimicrobiaceae;g__UBA1436;s__UBA1436 sp900541355	96.63	0	0	1.48	60.965	1368	45	1	1	0	FALSE	FALSE	98.2475	FALSE
bushbuckridge_26	bin.43	Bushbuckridge	uncultured Clostridiales bacterium	d__Bacteria;p__Firmicutes_A;c__Clostridia;o__Oscillospirales;f__Oscillospiraceae;g__ER4;s__ER4 sp900317525	81.77	6.88	50	1.49	8.678	1425	18	0	0	0	FALSE	FALSE	98.7877	FALSE
bushbuckridge_26	bin.7	Bushbuckridge	Unclassified	d__Bacteria;p__Proteobacteria;c__Alphaproteobacteria;o__RF32;f__CAG-977;g__UBA2903;s__	77.74	0.54	50	1.75	31.211	1665	45	0	0	0	FALSE	FALSE	98.8576	FALSE
bushbuckridge_26	maxbin.003	Bushbuckridge	Prevotella sp. CAG:873	d__Bacteria;p__Bacteroidota;c__Bacteroidia;o__Bacteroidales;f__Muribaculaceae;g__CAG-873;s__CAG-873 sp900540625	95.85	0	0	2.73	52.317	2252	42	0	0	0	TRUE	FALSE	96.251	FALSE
bushbuckridge_26	maxbin.007	Bushbuckridge	Unclassified	d__Bacteria;p__Bacteroidota;c__Bacteroidia;o__Bacteroidales;f__UBA932;g__RC9;s__RC9 sp000433355	91.11	4.05	50	3.81	38.597	3017	58	3	18	4	FALSE	FALSE	98.4549	FALSE
bushbuckridge_26	maxbin.014	Bushbuckridge	uncultured Erysipelotrichaceae bacterium	d__Bacteria;p__Firmicutes;c__Bacilli;o__RFN20;f__CAG-826;g__UBA733;s__	96.63	0	0	1.85	25.761	1563	54	1	0	0	TRUE	FALSE	96.7756	FALSE
bushbuckridge_27	10_sub	Bushbuckridge	Faecalibacterium prausnitzii SL3/3	d__Bacteria;p__Firmicutes_A;c__Clostridia;o__Oscillospirales;f__Ruminococcaceae;g__Faecalibacterium;s__	80.98	5.78	100	2.29	6.635	2135	43	0	0	0	FALSE	FALSE	97.2533	FALSE
bushbuckridge_27	17_sub	Bushbuckridge	Prevotella copri DSM 18205	d__Bacteria;p__Bacteroidota;c__Bacteroidia;o__Bacteroidales;f__Bacteroidaceae;g__Prevotella;s__Prevotella copri	99.32	2.37	30	3.87	50.845	3242	48	0	0	1	FALSE	FALSE	96.5242	FALSE
bushbuckridge_27	40	Bushbuckridge	Clostridium sp. CAG:138	d__Bacteria;p__Firmicutes_A;c__Clostridia_A;o__Christensenellales;f__CAG-138;g__PeH17;s__PeH17 sp000435055	90.58	1.7	25	1.86	8.734	1618	30	0	0	0	FALSE	FALSE	98.8923	FALSE
bushbuckridge_27	46	Bushbuckridge	uncultured bacterium	d__Bacteria;p__Cyanobacteria;c__Vampirovibrionia;o__Gastranaerophilales;f__Gastranaerophilaceae;g__RUG841;s__	90.31	0.85	0	1.88	9.014	1686	26	0	0	0	TRUE	FALSE	98.657	FALSE
bushbuckridge_27	5_sub	Bushbuckridge	Unclassified	d__Bacteria;p__Firmicutes_A;c__Clostridia_A;o__Christensenellales;f__Borkfalkiaceae;g__UBA10281;s__UBA10281 sp900548285	83.82	4.03	60	2	3.52	1574	12	0	0	0	FALSE	FALSE	98.0445	FALSE
bushbuckridge_27	8	Bushbuckridge	Ruminococcus champanellensis 18P13 = JCM 17042	d__Bacteria;p__Firmicutes_A;c__Clostridia;o__Oscillospirales;f__Ruminococcaceae;g__Ruminococcus_F;s__Ruminococcus_F champanellensis	94.46	1.68	33.33	2.02	8.487	1839	20	0	0	0	FALSE	FALSE	99.6876	FALSE
bushbuckridge_27	bin.12	Bushbuckridge	uncultured Ruminococcus sp.	d__Bacteria;p__Firmicutes_A;c__Clostridia;o__Oscillospirales;f__Ruminococcaceae;g__CAG-353;s__CAG-353 sp900066885	97.99	0	0	2.62	42.347	2454	33	0	0	0	FALSE	FALSE	98.6084	FALSE
bushbuckridge_27	bin.15	Bushbuckridge	Oscillibacter sp.	d__Bacteria;p__Firmicutes_A;c__Clostridia;o__Oscillospirales;f__Oscillospiraceae;g__CAG-83;s__CAG-83 sp900555735	87.19	0.67	0	2.32	35.397	2243	29	0	0	1	TRUE	FALSE	99.4296	FALSE
bushbuckridge_27	bin.16	Bushbuckridge	Unclassified	d__Bacteria;p__Firmicutes_A;c__Clostridia_A;o__Christensenellales;f__CAG-138;g__CAG-1024;s__CAG-1024 sp000432015	75.81	3.47	0	1.7	9.583	1565	18	1	1	1	FALSE	FALSE	98.9755	FALSE
bushbuckridge_27	bin.26	Bushbuckridge	Ruminococcaceae bacterium	d__Bacteria;p__Firmicutes_A;c__Clostridia;o__Oscillospirales;f__Acutalibacteraceae;g__CAG-177;s__CAG-177 sp003538135	97.27	0	0	2.22	58.673	1979	48	0	0	2	FALSE	FALSE	99.0629	FALSE
bushbuckridge_27	maxbin.001	Bushbuckridge	Succinatimonas sp. CAG:777	d__Bacteria;p__Proteobacteria;c__Gammaproteobacteria;o__Enterobacterales;f__Succinivibrionaceae;g__Succinivibrio;s__Succinivibrio sp000431835	99.38	0.29	0	2.42	147.587	2075	52	1	1	0	FALSE	FALSE	98.7968	FALSE
bushbuckridge_27	maxbin.004_sub	Bushbuckridge	Unclassified	NA	84.79	0	0	1.67	103.379	1374	41	2	1	1	FALSE	FALSE	98.2623	FALSE
bushbuckridge_27	maxbin.014	Bushbuckridge	Unclassified	d__Bacteria;p__Verrucomicrobiota;c__Verrucomicrobiae;o__Opitutales;f__CAG-312;g__QALA01;s__	92.23	3.91	0	2.3	7.537	2045	30	1	0	1	TRUE	TRUE	97.83	FALSE
bushbuckridge_28	100	Bushbuckridge	Bacteroidales bacterium	d__Bacteria;p__Bacteroidota;c__Bacteroidia;o__Bacteroidales;f__Muribaculaceae;g__Muribaculum;s__Muribaculum sp003150235	85.5	1.7	20	2.78	4.1	2425	28	0	0	0	TRUE	FALSE	97.6552	FALSE
bushbuckridge_28	22_sub	Bushbuckridge	Unclassified	d__Bacteria;p__Firmicutes_A;c__Clostridia;o__Oscillospirales;f__CAG-272;g__UBA11512;s__UBA11512 sp003522145	80.12	1.34	50	1.44	3.163	1287	11	0	0	1	TRUE	FALSE	99.5208	FALSE
bushbuckridge_28	52	Bushbuckridge	Ruminococcaceae bacterium	d__Bacteria;p__Firmicutes_A;c__Clostridia;o__Oscillospirales;f__Acutalibacteraceae;g__CAG-177;s__CAG-177 sp003538135	97.27	0	0	2.23	167.587	2000	42	1	1	1	FALSE	FALSE	98.714	FALSE
bushbuckridge_28	84	Bushbuckridge	Bacteroidales bacterium H9	d__Bacteria;p__Bacteroidota;c__Bacteroidia;o__Bacteroidales;f__Muribaculaceae;g__CAG-279;s__CAG-279 sp000437795	97.52	0	0	2.42	27.587	2029	43	1	0	0	FALSE	FALSE	98.4918	FALSE
bushbuckridge_28	94	Bushbuckridge	Prevotella stercorea	d__Bacteria;p__Bacteroidota;c__Bacteroidia;o__Bacteroidales;f__Bacteroidaceae;g__Prevotella;s__Prevotella stercorea	97.75	0.74	50	2.57	27.79	2057	38	0	0	0	FALSE	FALSE	97.3154	FALSE
bushbuckridge_28	99	Bushbuckridge	Unclassified	d__Bacteria;p__Bacteroidota;c__Bacteroidia;o__Bacteroidales;f__Bacteroidaceae;g__Prevotella;s__Prevotella sp900543975	92.15	1.12	50	2.95	8.78	2201	28	0	0	0	TRUE	FALSE	97.9852	FALSE
bushbuckridge_28	bin.14	Bushbuckridge	Bacteroidales bacterium 55_9	d__Bacteria;p__Bacteroidota;c__Bacteroidia;o__Bacteroidales;f__Rikenellaceae;g__Alistipes;s__Alistipes sp900546065	87.84	2.64	0	2.14	9.262	1733	24	0	0	1	FALSE	FALSE	98.0418	FALSE
bushbuckridge_28	bin.25	Bushbuckridge	Unclassified	d__Bacteria;p__Bacteroidota;c__Bacteroidia;o__Bacteroidales;f__UBA932;g__RC9;s__RC9 sp000432515	95.48	1.43	0	2.8	104.857	2186	43	0	0	0	FALSE	FALSE	97	FALSE
bushbuckridge_28	bin.29	Bushbuckridge	Ruminococcaceae bacterium	d__Bacteria;p__Firmicutes_A;c__Clostridia;o__Oscillospirales;f__Acutalibacteraceae;g__Ruminococcus_E;s__Ruminococcus_E sp003526955	86.58	0.34	0	1.49	7.385	1345	21	0	0	1	FALSE	FALSE	99.1595	FALSE
bushbuckridge_28	bin.37	Bushbuckridge	Lachnospiraceae bacterium	d__Bacteria;p__Firmicutes_A;c__Clostridia;o__Lachnospirales;f__Lachnospiraceae;g__Acetatifactor;s__Acetatifactor sp900066365	98.55	2.42	40	3.04	60.741	2725	52	0	0	0	FALSE	FALSE	98.5066	FALSE
bushbuckridge_28	bin.49	Bushbuckridge	Clostridiales bacterium	d__Bacteria;p__Firmicutes_A;c__Clostridia_A;o__Christensenellales;f__CAG-74;g__UBA11524;s__UBA11524 sp000437595	98.6	1.17	0	2.96	68.512	2504	45	0	0	1	FALSE	FALSE	99.3604	FALSE
bushbuckridge_28	bin.5	Bushbuckridge	Succinatimonas sp. UBA2849	d__Bacteria;p__Proteobacteria;c__Gammaproteobacteria;o__Enterobacterales;f__Succinivibrionaceae;g__Succinivibrio;s__Succinivibrio sp000431835	98.79	0.29	0	2.23	17.164	1891	34	0	0	0	FALSE	FALSE	98.8584	FALSE
bushbuckridge_28	bin.50	Bushbuckridge	Ruminococcaceae bacterium	d__Bacteria;p__Firmicutes_A;c__Clostridia;o__Oscillospirales;f__Acutalibacteraceae;g__Eubacterium_R;s__Eubacterium_R sp900539325	88.05	2.48	12.5	1.57	8.314	1379	17	0	0	0	FALSE	FALSE	97.9539	FALSE
bushbuckridge_28	maxbin.003_sub	Bushbuckridge	[Eubacterium] siraeum V10Sc8a	d__Bacteria;p__Firmicutes_A;c__Clostridia;o__Oscillospirales;f__Ruminococcaceae;g__Ruminiclostridium_E;s__Ruminiclostridium_E siraeum	98.99	0	0	3.29	55.399	2950	41	3	3	1	FALSE	FALSE	98.1087	FALSE
bushbuckridge_28	maxbin.006_sub	Bushbuckridge	Ruminococcaceae bacterium	d__Bacteria;p__Firmicutes_A;c__Clostridia;o__Oscillospirales;f__Acutalibacteraceae;g__CAG-180;s__CAG-180 sp000432435	96.64	0.34	0	1.95	73.826	1825	49	0	1	2	FALSE	FALSE	98.533	FALSE
bushbuckridge_28	maxbin.009	Bushbuckridge	Clostridium sp. CAG:138	d__Bacteria;p__Firmicutes_A;c__Clostridia_A;o__Christensenellales;f__CAG-138;g__PeH17;s__PeH17 sp000435055	93.27	2.01	0	2.05	73.224	1820	49	0	1	1	FALSE	FALSE	98.4721	FALSE
bushbuckridge_29	17	Bushbuckridge	Clostridium sp. CAG:138	d__Bacteria;p__Firmicutes_A;c__Clostridia_A;o__Christensenellales;f__CAG-138;g__PeH17;s__PeH17 sp000435055	91.4	1.51	33.33	1.87	8.33	1681	30	0	0	0	FALSE	FALSE	98.4941	FALSE
bushbuckridge_29	27	Bushbuckridge	Clostridiales bacterium	d__Bacteria;p__Firmicutes_A;c__Clostridia_A;o__Christensenellales;f__Borkfalkiaceae;g__UBA10281;s__UBA10281 sp900548285	92.34	2.42	0	2.31	16.673	1829	36	0	0	0	TRUE	FALSE	98.1287	FALSE
bushbuckridge_29	47_sub	Bushbuckridge	uncultured Ruminococcus sp.	d__Bacteria;p__Firmicutes_A;c__Clostridia;o__Oscillospirales;f__Ruminococcaceae;g__CAG-353;s__CAG-353 sp900066885	94.97	0.34	100	2.77	10.973	2597	40	0	0	1	FALSE	FALSE	98.7214	FALSE
bushbuckridge_29	49	Bushbuckridge	Unclassified	d__Bacteria;p__Firmicutes_A;c__Clostridia;o__Oscillospirales;f__Ruminococcaceae;g__Ruminococcus_D;s__Ruminococcus_D sp000434695	82.49	0.64	33.33	1.86	3.437	1630	20	0	0	0	FALSE	FALSE	97.9986	FALSE
bushbuckridge_29	5	Bushbuckridge	Bacteroidales bacterium H8	d__Bacteria;p__Bacteroidota;c__Bacteroidia;o__Bacteroidales;f__Muribaculaceae;g__CAG-279;s__CAG-279 sp000437795	97.55	0	0	2.48	62.911	2056	44	0	0	0	FALSE	FALSE	98.0922	FALSE
bushbuckridge_29	bin.25	Bushbuckridge	Clostridiaceae bacterium	d__Bacteria;p__Firmicutes_A;c__Clostridia;o__Lachnospirales;f__Lachnospiraceae;g__Acetatifactor;s__Acetatifactor sp900066565	97.67	1.77	20	3.04	45.08	2670	44	0	0	0	FALSE	FALSE	99.1479	FALSE
bushbuckridge_29	maxbin.001	Bushbuckridge	Prevotella copri DSM 18205	d__Bacteria;p__Bacteroidota;c__Bacteroidia;o__Bacteroidales;f__Bacteroidaceae;g__Prevotella;s__Prevotella copri	82.69	0.84	71.43	3.03	44.662	2445	40	2	5	2	FALSE	FALSE	97.4957	FALSE
bushbuckridge_30	32	Bushbuckridge	Ruminococcaceae bacterium	d__Bacteria;p__Firmicutes_A;c__Clostridia;o__Oscillospirales;f__Acutalibacteraceae;g__CAG-180;s__CAG-180 sp000432435	95.3	0.34	0	1.9	15.108	1707	32	0	0	2	FALSE	FALSE	98.7695	FALSE
bushbuckridge_30	4	Bushbuckridge	Oscillibacter sp.	d__Bacteria;p__Firmicutes_A;c__Clostridia;o__Oscillospirales;f__Oscillospiraceae;g__ER4;s__ER4 sp000765235	94.94	7.27	13.33	2.72	9.295	2618	38	0	0	0	FALSE	FALSE	98.6445	FALSE
bushbuckridge_30	bin.14	Bushbuckridge	Escherichia coli	d__Bacteria;p__Proteobacteria;c__Gammaproteobacteria;o__Enterobacterales;f__Enterobacteriaceae;g__Escherichia;s__Escherichia flexneri	98.54	0.41	0	4.54	68.601	4240	45	0	0	1	FALSE	FALSE	99.8626	FALSE
bushbuckridge_31	14	Bushbuckridge	Unclassified	d__Bacteria;p__Proteobacteria;c__Alphaproteobacteria;o__RF32;f__CAG-239;g__CAG-495;s__CAG-495 sp000432275	98.92	0	0	1.81	37.602	1769	44	1	1	1	TRUE	FALSE	99.6249	FALSE
bushbuckridge_31	3	Bushbuckridge	[Eubacterium] rectale M104/1	d__Bacteria;p__Firmicutes_A;c__Clostridia;o__Lachnospirales;f__Lachnospiraceae;g__Agathobacter;s__Agathobacter rectalis	97.85	0.98	40	2.52	13.581	2162	26	0	0	0	FALSE	FALSE	98.1507	FALSE
bushbuckridge_31	34	Bushbuckridge	Bacteroidales bacterium H8	d__Bacteria;p__Bacteroidota;c__Bacteroidia;o__Bacteroidales;f__Muribaculaceae;g__CAG-279;s__CAG-279 sp000437795	97.74	0.38	0	2.56	26.042	2103	39	0	0	0	FALSE	FALSE	97.7378	FALSE
bushbuckridge_31	45	Bushbuckridge	Ruminococcus sp. CAG:724	d__Bacteria;p__Firmicutes_A;c__Clostridia;o__Oscillospirales;f__CAG-272;g__CAG-724;s__	82.03	0	0	1.71	6.121	1524	23	0	0	2	FALSE	FALSE	97.5474	FALSE
bushbuckridge_31	bin.11	Bushbuckridge	Prevotella copri DSM 18205	d__Bacteria;p__Bacteroidota;c__Bacteroidia;o__Bacteroidales;f__Bacteroidaceae;g__Prevotella;s__Prevotella copri	96.27	0.84	0	3.15	61.581	2535	45	0	0	0	TRUE	FALSE	96.817	FALSE
bushbuckridge_31	bin.12	Bushbuckridge	uncultured Ruminococcus sp.	d__Bacteria;p__Firmicutes_A;c__Clostridia;o__Oscillospirales;f__Ruminococcaceae;g__CAG-353;s__CAG-353 sp900066885	97.99	0	0	2.46	43.9	2266	33	0	0	0	FALSE	FALSE	98.6579	FALSE
bushbuckridge_31	bin.18	Bushbuckridge	Prevotella sp.	d__Bacteria;p__Bacteroidota;c__Bacteroidia;o__Bacteroidales;f__Bacteroidaceae;g__Prevotella;s__Prevotella sp003447235	93.76	1.07	50	2.18	31.974	1703	30	0	0	0	FALSE	FALSE	98.2115	FALSE
bushbuckridge_31	bin.23	Bushbuckridge	Catabacter sp. UBA4636	d__Bacteria;p__Firmicutes_A;c__Clostridia_A;o__Christensenellales;f__Borkfalkiaceae;g__UBA4636;s__	83.2	0	0	1.76	8.795	1365	14	0	0	0	FALSE	FALSE	96.5073	FALSE
bushbuckridge_31	bin.31_sub	Bushbuckridge	Oscillibacter sp.	d__Bacteria;p__Firmicutes_A;c__Clostridia;o__Oscillospirales;f__Oscillospiraceae;g__CAG-83;s__CAG-83 sp900548615	83.54	1.01	50	2.37	11.186	2256	24	0	0	0	FALSE	FALSE	98.7798	FALSE
bushbuckridge_31	bin.6	Bushbuckridge	Clostridiales bacterium	d__Bacteria;p__Firmicutes_A;c__Clostridia_A;o__Christensenellales;f__CAG-74;g__UBA11524;s__UBA11524 sp000437595	80.86	0.93	0	2.36	6.636	2016	27	0	0	0	FALSE	FALSE	98.7235	FALSE
bushbuckridge_31	maxbin.001_sub	Bushbuckridge	Prevotella sp.	d__Bacteria;p__Bacteroidota;c__Bacteroidia;o__Bacteroidales;f__Bacteroidaceae;g__Prevotella;s__Prevotella sp900313215	94.25	1.26	40	2.82	20.314	2251	37	0	1	0	FALSE	FALSE	98.0271	FALSE
bushbuckridge_31	maxbin.006	Bushbuckridge	Unclassified	d__Bacteria;p__Firmicutes_A;c__Clostridia;o__Oscillospirales;f__CAG-272;g__CAG-448;s__CAG-448 sp003150135	94.52	1.34	0	2.63	60.289	2132	36	1	0	0	FALSE	FALSE	98.5481	FALSE
bushbuckridge_32	10	Bushbuckridge	uncultured Ruminococcus sp.	d__Bacteria;p__Firmicutes_A;c__Clostridia;o__Oscillospirales;f__Acutalibacteraceae;g__GCA-900066995;s__GCA-900066995 sp900291955	93.96	0.56	0	2.16	6.962	1908	28	0	0	1	FALSE	FALSE	99.456	FALSE
bushbuckridge_32	21_sub	Bushbuckridge	Streptococcus salivarius	d__Bacteria;p__Firmicutes;c__Bacilli;o__Lactobacillales;f__Streptococcaceae;g__Streptococcus;s__Streptococcus salivarius	80.63	8.93	0	1.18	1.933	980	7	0	0	0	TRUE	FALSE	98.0073	FALSE
bushbuckridge_32	43	Bushbuckridge	Prevotellaceae bacterium UBA1626	d__Bacteria;p__Bacteroidota;c__Bacteroidia;o__Bacteroidales;f__Bacteroidaceae;g__UBA6398;s__UBA6398 sp003150315	81.38	1.82	25	1.91	4.275	1662	22	0	0	1	TRUE	FALSE	99.1658	FALSE
bushbuckridge_32	59	Bushbuckridge	uncultured Ruminococcus sp.	d__Bacteria;p__Firmicutes_A;c__Clostridia;o__Oscillospirales;f__Ruminococcaceae;g__CAG-353;s__	84.59	2.13	20	2.47	3.416	2410	19	1	0	0	FALSE	FALSE	97.1598	FALSE
bushbuckridge_32	78	Bushbuckridge	Bacteroidales bacterium H8	d__Bacteria;p__Bacteroidota;c__Bacteroidia;o__Bacteroidales;f__Muribaculaceae;g__CAG-279;s__CAG-279 sp000437795	95.09	0	0	2.39	53.131	1969	41	0	0	0	FALSE	FALSE	98.264	FALSE
bushbuckridge_32	bin.1	Bushbuckridge	uncultured Prevotellaceae bacterium	d__Bacteria;p__Bacteroidota;c__Bacteroidia;o__Bacteroidales;f__Bacteroidaceae;g__Prevotellamassilia;s__Prevotellamassilia sp900539625	84.19	0	0	2.25	18.421	1677	21	0	0	0	FALSE	FALSE	97.7504	FALSE
bushbuckridge_32	bin.12	Bushbuckridge	Bacteroides sp. CAG:770	d__Bacteria;p__Bacteroidota;c__Bacteroidia;o__Bacteroidales;f__UBA932;g__RC9;s__RC9 sp000435075	95.95	0.98	0	2.69	25.628	2117	38	0	0	0	FALSE	FALSE	97.2753	FALSE
bushbuckridge_32	bin.15	Bushbuckridge	Ruminococcaceae bacterium	d__Bacteria;p__Firmicutes_A;c__Clostridia;o__Oscillospirales;f__CAG-272;g__UMGS902;s__	93.06	0	0	2.16	42.21	1813	43	0	0	0	TRUE	TRUE	98.1838	FALSE
bushbuckridge_32	bin.17	Bushbuckridge	Prevotella sp. CAG:873	d__Bacteria;p__Bacteroidota;c__Bacteroidia;o__Bacteroidales;f__Muribaculaceae;g__CAG-873;s__CAG-873 sp900540625	92.08	0.5	0	2.53	25.541	2074	30	0	0	0	FALSE	FALSE	96.2378	FALSE
bushbuckridge_32	bin.18	Bushbuckridge	Clostridiales bacterium	d__Bacteria;p__Firmicutes_A;c__Clostridia_A;o__Christensenellales;f__CAG-74;g__UBA11524;s__UBA11524 sp000437595	90.21	0.95	0	2.64	11.217	2218	36	0	0	0	FALSE	FALSE	99.0922	FALSE
bushbuckridge_32	bin.24	Bushbuckridge	Unclassified	d__Bacteria;p__Proteobacteria;c__Alphaproteobacteria;o__RF32;f__CAG-239;g__RUG410;s__	95.7	0	0	1.47	31.545	1380	40	1	0	0	TRUE	FALSE	98.7796	FALSE
bushbuckridge_32	bin.32_sub	Bushbuckridge	Unclassified	d__Bacteria;p__Firmicutes_A;c__Clostridia;o__Oscillospirales;f__Ruminococcaceae;g__Ruminiclostridium_E;s__Ruminiclostridium_E sp003512525	87.81	0	0	2.2	10.199	1891	17	0	0	0	TRUE	FALSE	98.7193	FALSE
bushbuckridge_32	bin.35	Bushbuckridge	Clostridiales bacterium	d__Bacteria;p__Firmicutes_A;c__Clostridia;o__Oscillospirales;f__Oscillospiraceae;g__CAG-110;s__CAG-110 sp900549495	81.89	0	0	1.95	9.797	1727	32	0	0	0	TRUE	FALSE	97.3837	FALSE
bushbuckridge_33	1	Bushbuckridge	Clostridiales bacterium	d__Bacteria;p__Firmicutes_A;c__Clostridia_A;o__Christensenellales;f__CAG-74;g__UBA11524;s__UBA11524 sp000437595	81.68	0	0	2.41	3.199	2128	35	0	0	2	FALSE	FALSE	97.3476	FALSE
bushbuckridge_33	105	Bushbuckridge	Eubacterium sp. CAG:251	d__Bacteria;p__Firmicutes_A;c__Clostridia;o__Oscillospirales;f__Acutalibacteraceae;g__Eubacterium_R;s__Eubacterium_R sp000436835	95.44	0.34	0	1.85	7.366	1609	24	1	0	1	TRUE	FALSE	97.9178	FALSE
bushbuckridge_33	111_sub	Bushbuckridge	Ruminococcaceae bacterium	d__Bacteria;p__Firmicutes_A;c__Clostridia;o__Oscillospirales;f__Acutalibacteraceae;g__CAG-177;s__CAG-177 sp003538135	92.58	1.51	66.67	1.97	5.225	1781	23	0	0	0	FALSE	FALSE	98.7013	FALSE
bushbuckridge_33	18	Bushbuckridge	Bacteroidales bacterium H8	d__Bacteria;p__Bacteroidota;c__Bacteroidia;o__Bacteroidales;f__Muribaculaceae;g__CAG-279;s__CAG-279 sp000437795	96.6	0.09	0	2.5	15.52	2077	43	1	0	0	FALSE	FALSE	97.5773	FALSE
bushbuckridge_33	28	Bushbuckridge	Unclassified	d__Bacteria;p__Firmicutes_A;c__Clostridia;o__Oscillospirales;f__CAG-272;g__CAG-448;s__CAG-448 sp003150135	82.55	0.62	33.33	1.99	4.793	1617	17	0	0	0	FALSE	FALSE	98.5128	FALSE
bushbuckridge_33	34	Bushbuckridge	Ruminococcus sp.	d__Bacteria;p__Firmicutes_A;c__Clostridia;o__Oscillospirales;f__Ruminococcaceae;g__Ruminococcus_D;s__Ruminococcus_D bicirculans	98.63	0	0	2.86	40.028	2623	33	0	0	0	TRUE	FALSE	98.9373	FALSE
bushbuckridge_33	59	Bushbuckridge	Cyanobacteria bacterium UBA4641	d__Bacteria;p__Cyanobacteria;c__Vampirovibrionia;o__Gastranaerophilales;f__Gastranaerophilaceae;g__Zag111;s__Zag111 sp002103105	86.32	0.85	0	1.85	8.922	1744	34	0	0	0	FALSE	FALSE	98.3933	FALSE
bushbuckridge_33	75	Bushbuckridge	Ruminococcaceae bacterium	d__Bacteria;p__Firmicutes_A;c__Clostridia;o__Oscillospirales;f__Ruminococcaceae;g__Gemmiger;s__Gemmiger qucibialis	85.18	2.04	0	2.12	4.398	1817	27	0	0	0	FALSE	FALSE	98.6592	FALSE
bushbuckridge_33	bin.10	Bushbuckridge	Sutterellaceae	d__Bacteria;p__Proteobacteria;c__Gammaproteobacteria;o__Burkholderiales;f__Burkholderiaceae;g__Duodenibacillus;s__Duodenibacillus sp003472385	78.42	1.88	20	1.65	7.616	1529	24	0	0	0	TRUE	FALSE	99.0648	FALSE
bushbuckridge_33	bin.13	Bushbuckridge	Clostridium sp. AF36-4	d__Bacteria;p__Firmicutes_A;c__Clostridia;o__Lachnospirales;f__Lachnospiraceae;g__Eubacterium_F;s__Eubacterium_F sp003491505	93.29	0.34	0	2.32	10.398	2043	25	0	0	0	FALSE	FALSE	99.3168	FALSE
bushbuckridge_33	bin.2	Bushbuckridge	Ruminococcus sp. CAG:724	d__Bacteria;p__Firmicutes_A;c__Clostridia;o__Oscillospirales;f__CAG-272;g__CAG-724;s__	87.47	0	0	1.78	29.295	1575	28	0	0	0	TRUE	TRUE	97.3517	FALSE
bushbuckridge_33	bin.26	Bushbuckridge	Roseburia sp.	d__Bacteria;p__Firmicutes_A;c__Clostridia;o__Lachnospirales;f__Lachnospiraceae;g__CAG-45;s__CAG-45 sp900066395	87.74	3.57	0	2.38	8.124	2158	17	0	0	0	FALSE	FALSE	98.4939	FALSE
bushbuckridge_33	bin.30	Bushbuckridge	Firmicutes bacterium CAG_194_44_15	d__Bacteria;p__Firmicutes_A;c__Clostridia;o__Lachnospirales;f__Lachnospiraceae;g__CAG-194;s__CAG-194 sp000432915	80.99	1.81	0	2.28	10.488	1955	17	0	0	0	FALSE	FALSE	98.9882	FALSE
bushbuckridge_33	bin.33_sub	Bushbuckridge	uncultured Ruminococcus sp.	NA	80.54	0	0	2.32	7.027	2039	14	0	0	0	FALSE	FALSE	98.4391	FALSE
bushbuckridge_33	bin.36	Bushbuckridge	Prevotella sp. CAG:604	d__Bacteria;p__Bacteroidota;c__Bacteroidia;o__Bacteroidales;f__Bacteroidaceae;g__Prevotella;s__Prevotella sp000434515	84.86	5.58	62.5	3.24	20.102	2644	29	0	0	0	FALSE	FALSE	97.8704	FALSE
bushbuckridge_33	bin.40	Bushbuckridge	Clostridiales bacterium	d__Bacteria;p__Firmicutes_A;c__Clostridia_A;o__Christensenellales;f__CAG-917;g__CAG-349;s__CAG-349 sp003539515	87.39	2.1	0	1.45	17.368	1271	31	0	0	1	FALSE	FALSE	97.9722	FALSE
bushbuckridge_33	maxbin.007_sub	Bushbuckridge	Unclassified	d__Bacteria;p__Firmicutes_A;c__Clostridia_A;o__Christensenellales;f__CAG-917;g__CAG-475;s__CAG-475 sp000434435	85.23	0.22	0	1.65	26.453	1353	34	1	1	1	FALSE	FALSE	98.3331	FALSE
bushbuckridge_34	2	Bushbuckridge	Prevotella sp. Marseille-P4119	d__Bacteria;p__Bacteroidota;c__Bacteroidia;o__Bacteroidales;f__Bacteroidaceae;g__Prevotella;s__Prevotella sp900290275	98.41	0.39	100	2.98	29.544	2371	33	1	0	1	TRUE	FALSE	98.2429	FALSE
bushbuckridge_34	33	Bushbuckridge	Faecalibacterium prausnitzii SL3/3	d__Bacteria;p__Firmicutes_A;c__Clostridia;o__Oscillospirales;f__Ruminococcaceae;g__Faecalibacterium;s__Faecalibacterium prausnitzii_J	82.15	5.8	60	2.26	6.073	2099	37	0	0	0	FALSE	FALSE	97.7732	FALSE
bushbuckridge_34	40	Bushbuckridge	Prevotellaceae bacterium	d__Bacteria;p__Bacteroidota;c__Bacteroidia;o__Bacteroidales;f__Bacteroidaceae;g__Prevotellamassilia;s__Prevotellamassilia sp900540885	95.67	0.93	0	2.67	12.783	2144	36	0	0	2	FALSE	FALSE	98.2515	FALSE
bushbuckridge_34	44	Bushbuckridge	Unclassified	d__Bacteria;p__Bacteroidota;c__Bacteroidia;o__Bacteroidales;f__Muribaculaceae;g__C941;s__C941 sp004557565	88.37	0.25	50	2.39	4.66	1867	26	0	0	0	FALSE	FALSE	97.345	FALSE
bushbuckridge_34	58	Bushbuckridge	Ruminococcaceae bacterium	d__Bacteria;p__Firmicutes_A;c__Clostridia;o__Oscillospirales;f__Acutalibacteraceae;g__CAG-177;s__CAG-177 sp003514385	97.27	0	0	2.37	128.489	2188	43	0	0	1	FALSE	FALSE	97.8288	FALSE
bushbuckridge_34	maxbin.002	Bushbuckridge	Succinatimonas sp. UBA2849	d__Bacteria;p__Proteobacteria;c__Gammaproteobacteria;o__Enterobacterales;f__Succinivibrionaceae;g__Succinivibrio;s__Succinivibrio sp000431835	99.38	0.29	0	2.6	201.298	2289	55	0	0	0	TRUE	TRUE	98.7414	FALSE
bushbuckridge_35	22	Bushbuckridge	Prevotella stercorea	d__Bacteria;p__Bacteroidota;c__Bacteroidia;o__Bacteroidales;f__Bacteroidaceae;g__Prevotella;s__Prevotella stercorea	97.16	0.07	100	2.69	32.88	2127	33	0	0	0	TRUE	FALSE	96.9676	FALSE
bushbuckridge_35	34	Bushbuckridge	Bacteroides sp. CAG:770	d__Bacteria;p__Bacteroidota;c__Bacteroidia;o__Bacteroidales;f__UBA932;g__RC9;s__RC9 sp000435075	89.21	1.44	25	2.59	7.61	2016	20	1	0	0	FALSE	FALSE	97.1746	FALSE
bushbuckridge_35	41	Bushbuckridge	Prevotella sp. CAG:891	d__Bacteria;p__Bacteroidota;c__Bacteroidia;o__Bacteroidales;f__Bacteroidaceae;g__Prevotellamassilia;s__	97.55	0.19	0	3.12	17.597	2352	53	0	0	4	TRUE	TRUE	98.752	FALSE
bushbuckridge_35	51	Bushbuckridge	Unclassified	d__Bacteria;p__Cyanobacteria;c__Vampirovibrionia;o__Gastranaerophilales;f__Gastranaerophilaceae;g__Zag111;s__Zag111 sp003258735	88.89	1.28	0	1.96	21.381	1891	37	0	0	0	TRUE	FALSE	98.5305	FALSE
bushbuckridge_35	57	Bushbuckridge	Eubacterium sp. CAG:251	d__Bacteria;p__Firmicutes_A;c__Clostridia;o__Oscillospirales;f__Acutalibacteraceae;g__Eubacterium_R;s__Eubacterium_R sp000436835	91.61	0.34	0	1.77	6.795	1535	25	0	0	1	FALSE	FALSE	98.9517	FALSE
bushbuckridge_35	bin.1	Bushbuckridge	Roseburia inulinivorans	d__Bacteria;p__Firmicutes_A;c__Clostridia;o__Lachnospirales;f__Lachnospiraceae;g__Roseburia;s__Roseburia inulinivorans	90.52	1.45	25	2.81	9.728	2513	18	0	0	0	TRUE	FALSE	97.776	FALSE
bushbuckridge_35	bin.2	Bushbuckridge	Clostridium sp. AF15-31	d__Bacteria;p__Firmicutes_A;c__Clostridia;o__Lachnospirales;f__Lachnospiraceae;g__Coprococcus;s__Coprococcus sp900066115	96.31	0	0	2.42	21.181	2033	30	0	0	0	FALSE	FALSE	98.8743	FALSE
bushbuckridge_36	14	Bushbuckridge	Klebsiella quasivariicola	d__Bacteria;p__Proteobacteria;c__Gammaproteobacteria;o__Enterobacterales;f__Enterobacteriaceae;g__Klebsiella;s__Klebsiella quasivariicola	99.55	0.54	0	5.53	47.5	5147	46	0	0	1	TRUE	TRUE	98.7817	FALSE
bushbuckridge_36	15_sub	Bushbuckridge	Unclassified	d__Bacteria;p__Firmicutes_A;c__Clostridia_A;o__Christensenellales;f__CAG-917;g__CAG-475;s__CAG-475 sp000434435	85.46	0	0	1.65	125.303	1378	46	0	1	1	FALSE	FALSE	97.7352	FALSE
bushbuckridge_36	21	Bushbuckridge	Unclassified	d__Bacteria;p__Firmicutes_A;c__Clostridia;o__Oscillospirales;f__Ruminococcaceae;g__Ruminiclostridium_E;s__Ruminiclostridium_E sp003512525	86.24	2.14	20	2.2	5.52	1858	23	0	0	2	FALSE	FALSE	98.4659	FALSE
bushbuckridge_36	36	Bushbuckridge	Unclassified	d__Bacteria;p__Bacteroidota;c__Bacteroidia;o__Bacteroidales;f__Muribaculaceae;g__C941;s__C941 sp004557565	94.53	0.16	33.33	2.84	11.757	2263	37	0	0	0	FALSE	FALSE	97.3796	FALSE
bushbuckridge_36	57	Bushbuckridge	Prevotellaceae bacterium	d__Bacteria;p__Bacteroidota;c__Bacteroidia;o__Bacteroidales;f__Bacteroidaceae;g__Prevotellamassilia;s__Prevotellamassilia sp900541575	88.39	0.39	0	2.15	7.48	1640	26	1	1	0	FALSE	FALSE	98.3342	FALSE
bushbuckridge_36	6	Bushbuckridge	Clostridiales bacterium	d__Bacteria;p__Firmicutes_A;c__Clostridia;o__Oscillospirales;f__CAG-272;g__CAG-390;s__	87.81	0.67	0	2.25	14.432	1989	29	0	0	0	TRUE	FALSE	99.1161	FALSE
bushbuckridge_36	63	Bushbuckridge	Clostridiales bacterium UBA643	d__Bacteria;p__Firmicutes_A;c__Clostridia;o__Peptostreptococcales;f__Anaerovoracaceae;g__Mogibacterium;s__Mogibacterium sp002299625	94.5	0.43	0	1.66	4.218	1459	28	0	0	0	FALSE	FALSE	96.211	FALSE
bushbuckridge_36	bin.18_sub	Bushbuckridge	Clostridiales bacterium UBA3259	d__Bacteria;p__Firmicutes_A;c__Clostridia;o__Oscillospirales;f__Oscillospiraceae;g__CAG-110;s__CAG-110 sp900540635	86.84	0.67	0	1.91	9.101	1716	23	0	0	0	FALSE	FALSE	97.8809	FALSE
bushbuckridge_36	bin.6	Bushbuckridge	Succinatimonas sp. UBA2849	d__Bacteria;p__Proteobacteria;c__Gammaproteobacteria;o__Enterobacterales;f__Succinivibrionaceae;g__Succinivibrio;s__Succinivibrio sp000431835	99.38	0.29	0	2.26	54.485	1954	44	0	0	0	FALSE	FALSE	98.9367	FALSE
bushbuckridge_36	bin.8	Bushbuckridge	Butyrivibrio crossotus CAG:259	d__Bacteria;p__Firmicutes_A;c__Clostridia;o__Lachnospirales;f__Lachnospiraceae;g__Butyrivibrio_A;s__Butyrivibrio_A crossotus	99.33	0.34	0	2.23	22.521	2093	25	0	0	0	FALSE	FALSE	99.4548	FALSE
bushbuckridge_36	maxbin.005	Bushbuckridge	Catabacter sp. UBA7571	d__Bacteria;p__Firmicutes_A;c__Clostridia_A;o__Christensenellales;f__CAG-917;g__CAG-475;s__CAG-475 sp900550915	85.46	0	0	1.68	72.297	1331	39	0	0	1	TRUE	FALSE	98.0738	FALSE
bushbuckridge_36	maxbin.007	Bushbuckridge	Oscillibacter sp.	d__Bacteria;p__Firmicutes_A;c__Clostridia;o__Oscillospirales;f__Oscillospiraceae;g__ER4;s__ER4 sp000765235	91.81	8.98	60	1.95	6.506	1831	20	0	0	0	FALSE	FALSE	98.0912	FALSE
bushbuckridge_37	1	Bushbuckridge	Ruminococcaceae bacterium	d__Bacteria;p__Firmicutes_A;c__Clostridia;o__Oscillospirales;f__Acutalibacteraceae;g__UMGS172;s__UMGS172 sp900539855	91.95	0.67	0	1.8	8.666	1636	15	0	0	1	TRUE	FALSE	99.1031	FALSE
bushbuckridge_37	16	Bushbuckridge	Succinatimonas sp. CAG:777	d__Bacteria;p__Proteobacteria;c__Gammaproteobacteria;o__Enterobacterales;f__Succinivibrionaceae;g__Succinivibrio;s__Succinivibrio sp000431835	99.38	0.29	0	2.42	103.778	2045	49	0	0	0	FALSE	FALSE	98.8227	FALSE
bushbuckridge_37	42	Bushbuckridge	Christensenellaceae bacterium Phil1	d__Bacteria;p__Firmicutes_A;c__Clostridia_A;o__Christensenellales;f__CAG-138;g__Phil1;s__Phil1 sp001940855	93.99	2.12	25	2.07	7.64	1942	24	0	0	0	FALSE	FALSE	98.7027	FALSE
bushbuckridge_37	48	Bushbuckridge	uncultured Ruminococcus sp.	d__Bacteria;p__Firmicutes_A;c__Clostridia;o__Oscillospirales;f__Ruminococcaceae;g__UMGS363;s__UMGS363 sp900543105	93.29	0.34	0	3.06	10.842	2830	28	0	0	2	FALSE	FALSE	98.4087	FALSE
bushbuckridge_37	58	Bushbuckridge	Ruminococcaceae bacterium	d__Bacteria;p__Firmicutes_A;c__Clostridia;o__Oscillospirales;f__Oscillospiraceae;g__UBA1777;s__	82.31	1.73	25	1.87	10.205	1795	31	0	0	0	FALSE	FALSE	98.9529	FALSE
bushbuckridge_37	6	Bushbuckridge	Ruminococcaceae bacterium UBA4699	d__Bacteria;p__Firmicutes_A;c__Clostridia;o__Oscillospirales;f__Acutalibacteraceae;g__CAG-488;s__CAG-488 sp900554995	95.41	0.67	0	2.1	15.52	1845	25	0	0	1	TRUE	FALSE	98.8329	FALSE
bushbuckridge_37	63	Bushbuckridge	Bacteroides	d__Bacteria;p__Bacteroidota;c__Bacteroidia;o__Bacteroidales;f__Bacteroidaceae;g__Bacteroides;s__Bacteroides uniformis	79.6	2.09	11.11	3.11	4.386	2640	18	0	0	0	FALSE	FALSE	99.7205	FALSE
bushbuckridge_37	bin.1	Bushbuckridge	Bacteroides sp. CAG:709	d__Bacteria;p__Bacteroidota;c__Bacteroidia;o__Bacteroidales;f__UBA932;g__RC9;s__RC9 sp000434935	96.43	0.24	0	2.9	90.469	2257	44	0	0	0	FALSE	FALSE	96.5907	FALSE
bushbuckridge_37	bin.17	Bushbuckridge	Ruminococcus sp. AF43-11	d__Bacteria;p__Firmicutes_A;c__Clostridia;o__Oscillospirales;f__Acutalibacteraceae;g__Ruminococcus_E;s__Ruminococcus_E bromii_B	98.66	0.67	0	1.96	54.049	1808	34	0	0	1	TRUE	FALSE	97.9912	FALSE
bushbuckridge_37	bin.18	Bushbuckridge	uncultured Ruminococcus sp.	d__Bacteria;p__Firmicutes_A;c__Clostridia;o__UMGS1883;f__;g__;s__	87.81	1.34	0	2	15.195	1774	22	0	0	0	TRUE	FALSE	98.4181	FALSE
bushbuckridge_37	bin.26_sub	Bushbuckridge	uncultured Clostridiales bacterium	d__Bacteria;p__Firmicutes_A;c__Clostridia;o__Oscillospirales;f__Oscillospiraceae;g__ER4;s__ER4 sp900317525	75.1	3.58	87.5	1.35	7.904	1294	15	0	0	0	FALSE	FALSE	98.67	FALSE
bushbuckridge_37	bin.32	Bushbuckridge	Unclassified	d__Bacteria;p__Firmicutes_A;c__Clostridia_A;o__Christensenellales;f__CAG-138;g__CAG-1024;s__CAG-1024 sp000432015	91.12	1.4	0	2.06	97.769	1876	39	0	0	0	FALSE	FALSE	99.0173	FALSE
bushbuckridge_38	27	Bushbuckridge	Clostridiales bacterium	d__Bacteria;p__Firmicutes_A;c__Clostridia_A;o__Christensenellales;f__CAG-917;g__CAG-349;s__CAG-349 sp003539515	85.44	1.01	0	1.51	10.626	1373	34	0	0	1	FALSE	FALSE	97.9353	FALSE
bushbuckridge_38	34	Bushbuckridge	Mycoplasma sp. CAG:877	d__Bacteria;p__Firmicutes;c__Bacilli;o__RF39;f__CAG-611;g__CAG-877;s__	93.54	4.13	0	1.27	4.386	1170	15	0	0	0	TRUE	TRUE	86.9133	TRUE
bushbuckridge_38	37	Bushbuckridge	Candidatus Melainabacteria bacterium	d__Bacteria;p__Cyanobacteria;c__Vampirovibrionia;o__Gastranaerophilales;f__Gastranaerophilaceae;g__UBA6984;s__UBA6984 sp003258725	89.74	0.85	0	1.78	51.838	1669	31	1	1	1	TRUE	FALSE	98.7928	FALSE
bushbuckridge_38	4_sub	Bushbuckridge	Ruminococcaceae bacterium	d__Bacteria;p__Firmicutes_A;c__Clostridia;o__Oscillospirales;f__Acutalibacteraceae;g__Eubacterium_R;s__Eubacterium_R sp003526845	81.11	3.36	28.57	1.58	3.389	1371	21	0	0	0	FALSE	FALSE	99.2946	FALSE
bushbuckridge_38	44	Bushbuckridge	uncultured Ruminococcus sp.	d__Bacteria;p__Firmicutes_A;c__Clostridia;o__Oscillospirales;f__Ruminococcaceae;g__CAG-353;s__CAG-353 sp900066885	97.99	0	0	2.78	50.307	2588	44	0	0	1	FALSE	FALSE	98.7286	FALSE
bushbuckridge_38	48_sub	Bushbuckridge	Unclassified	d__Bacteria;p__Bacteroidota;c__Bacteroidia;o__Bacteroidales;f__Muribaculaceae;g__C941;s__C941 sp004557565	84.54	1.31	28.57	2.48	4.83	1937	23	0	0	0	FALSE	FALSE	97.5349	FALSE
bushbuckridge_38	7	Bushbuckridge	Prevotellaceae bacterium	d__Bacteria;p__Bacteroidota;c__Bacteroidia;o__Bacteroidales;f__Bacteroidaceae;g__Prevotellamassilia;s__Prevotellamassilia timonensis	95.17	0.37	100	2.69	23.26	2036	38	0	0	0	FALSE	FALSE	97.3244	FALSE
bushbuckridge_38	bin.18	Bushbuckridge	Unclassified	d__Bacteria;p__Bacteroidota;c__Bacteroidia;o__Bacteroidales;f__UBA932;g__RC9;s__RC9 sp000432515	94.84	1.11	0	2.74	29.723	2137	44	0	0	0	FALSE	FALSE	96.8798	FALSE
bushbuckridge_38	bin.28	Bushbuckridge	Alistipes sp. CAG:514	d__Bacteria;p__Bacteroidota;c__Bacteroidia;o__Bacteroidales;f__UBA932;g__RC9;s__RC9 sp900544195	88.87	1.43	66.67	2.92	15.897	2239	33	1	0	0	FALSE	FALSE	98.1211	FALSE
bushbuckridge_38	bin.4	Bushbuckridge	Roseburia faecis	d__Bacteria;p__Firmicutes_A;c__Clostridia;o__Lachnospirales;f__Lachnospiraceae;g__Agathobacter;s__Agathobacter faecis	98.97	2.08	0	3.16	40.069	2943	38	0	0	0	TRUE	FALSE	98.6908	FALSE
bushbuckridge_39	11	Bushbuckridge	Escherichia coli	d__Bacteria;p__Proteobacteria;c__Gammaproteobacteria;o__Enterobacterales;f__Enterobacteriaceae;g__Escherichia;s__Escherichia coli_D	75.93	3.52	48.78	3.26	2.435	3231	27	0	0	0	FALSE	FALSE	98.9719	FALSE
bushbuckridge_39	15	Bushbuckridge	Parasutterella excrementihominis YIT 11859	d__Bacteria;p__Proteobacteria;c__Gammaproteobacteria;o__Burkholderiales;f__Burkholderiaceae;g__Parasutterella;s__Parasutterella excrementihominis	91.24	2.17	16.67	2.42	5.375	2259	29	0	0	0	FALSE	FALSE	99.5111	FALSE
bushbuckridge_39	25	Bushbuckridge	Unclassified	d__Bacteria;p__Firmicutes_A;c__Clostridia;o__Lachnospirales;f__Lachnospiraceae;g__Butyrivibrio_A;s__Butyrivibrio_A sp000431815	97.32	1.45	25	2.2	17.279	1985	26	0	0	0	FALSE	FALSE	98.4267	FALSE
bushbuckridge_39	37	Bushbuckridge	uncultured Ruminococcus sp.	d__Bacteria;p__Firmicutes_A;c__Clostridia;o__Oscillospirales;f__Ruminococcaceae;g__CAG-353;s__CAG-353 sp900066885	97.99	0	0	2.79	134.767	2581	43	0	0	0	FALSE	FALSE	98.7563	FALSE
bushbuckridge_39	55	Bushbuckridge	Ruminococcaceae bacterium	d__Bacteria;p__Firmicutes_A;c__Clostridia;o__Oscillospirales;f__Acutalibacteraceae;g__CAG-180;s__CAG-180 sp000432435	97.99	0.67	50	1.99	156.108	1850	45	0	0	2	FALSE	FALSE	98.8189	FALSE
bushbuckridge_39	9	Bushbuckridge	uncultured Prevotellaceae bacterium	d__Bacteria;p__Bacteroidota;c__Bacteroidia;o__Bacteroidales;f__Bacteroidaceae;g__UBA6398;s__UBA6398 sp900550635	87.47	0.77	25	2.23	7.029	1717	30	0	0	0	FALSE	FALSE	97.8895	FALSE
bushbuckridge_39	bin.20	Bushbuckridge	Roseburia intestinalis L1-82	d__Bacteria;p__Firmicutes_A;c__Clostridia;o__Lachnospirales;f__Lachnospiraceae;g__Roseburia;s__Roseburia intestinalis	94.95	0.76	0	3.22	19.96	2805	18	0	0	0	TRUE	FALSE	99.431	FALSE
bushbuckridge_39	bin.24	Bushbuckridge	Oscillibacter sp.	d__Bacteria;p__Firmicutes_A;c__Clostridia;o__Oscillospirales;f__Oscillospiraceae;g__ER4;s__ER4 sp000765235	78.51	4.03	45.45	1.71	15.294	1613	27	0	0	0	FALSE	FALSE	99.4388	FALSE
bushbuckridge_39	bin.36	Bushbuckridge	uncultured Clostridium sp.	d__Bacteria;p__Firmicutes_A;c__Clostridia;o__Lachnospirales;f__Lachnospiraceae;g__Acetatifactor;s__Acetatifactor sp900066565	99.03	1.93	16.67	3.41	58.751	3062	47	0	0	0	FALSE	FALSE	99.2269	FALSE
bushbuckridge_39	bin.40	Bushbuckridge	Akkermansia muciniphila	d__Bacteria;p__Verrucomicrobiota;c__Verrucomicrobiae;o__Verrucomicrobiales;f__Akkermansiaceae;g__Akkermansia;s__Akkermansia muciniphila	93.54	1.02	0	2.42	14.87	2117	43	1	1	1	FALSE	FALSE	99.8335	FALSE
bushbuckridge_40	28	Bushbuckridge	Bacteroidales bacterium H8	d__Bacteria;p__Bacteroidota;c__Bacteroidia;o__Bacteroidales;f__Muribaculaceae;g__CAG-279;s__CAG-279 sp000437795	96.65	0	0	2.31	14.464	1878	36	0	0	0	FALSE	FALSE	98.1762	FALSE
bushbuckridge_40	4_sub	Bushbuckridge	[Eubacterium] siraeum V10Sc8a	d__Bacteria;p__Firmicutes_A;c__Clostridia;o__Oscillospirales;f__Ruminococcaceae;g__Ruminiclostridium_E;s__Ruminiclostridium_E siraeum	86.72	0.28	0	2.35	5.241	2044	11	0	0	0	FALSE	FALSE	97.57	FALSE
bushbuckridge_40	46	Bushbuckridge	Ruminococcus sp.	d__Bacteria;p__Firmicutes_A;c__Clostridia;o__Oscillospirales;f__Acutalibacteraceae;g__Ruminococcus_E;s__Ruminococcus_E bromii_B	99.33	1.01	0	1.97	23.102	1813	35	0	0	1	FALSE	FALSE	98.2455	FALSE
bushbuckridge_40	47	Bushbuckridge	Clostridium sp. CAG:510	d__Bacteria;p__Firmicutes_A;c__Clostridia;o__Lachnospirales;f__Lachnospiraceae;g__CAG-510;s__CAG-510 sp000434615	93.12	1.84	0	2.6	11.229	2362	30	0	0	0	FALSE	FALSE	98.7979	FALSE
bushbuckridge_40	51	Bushbuckridge	Unclassified	d__Bacteria;p__Firmicutes_A;c__Clostridia;o__Oscillospirales;f__CAG-272;g__CAG-390;s__	82.65	4.98	4.88	2.43	5.813	2278	30	0	0	0	FALSE	FALSE	98.5034	FALSE
bushbuckridge_40	6	Bushbuckridge	Ruminococcaceae bacterium	d__Bacteria;p__Firmicutes_A;c__Clostridia;o__Oscillospirales;f__Acutalibacteraceae;g__CAG-180;s__CAG-180 sp004556705	93.4	0.78	0	1.85	7.886	1666	19	0	0	1	FALSE	FALSE	98.492	FALSE
bushbuckridge_40	bin.11	Bushbuckridge	Prevotella sp. UBA630	d__Bacteria;p__Bacteroidota;c__Bacteroidia;o__Bacteroidales;f__Bacteroidaceae;g__Prevotella;s__Prevotella sp002300055	97.97	0.68	0	3.27	39.303	2514	42	0	0	0	TRUE	FALSE	98.5979	FALSE
bushbuckridge_40	bin.16	Bushbuckridge	uncultured bacterium	d__Bacteria;p__Cyanobacteria;c__Vampirovibrionia;o__Gastranaerophilales;f__Gastranaerophilaceae;g__RUG841;s__	89.46	0.85	0	1.93	78.998	1768	39	1	0	0	FALSE	FALSE	98.8075	FALSE
bushbuckridge_40	bin.8	Bushbuckridge	Prevotella copri DSM 18205	d__Bacteria;p__Bacteroidota;c__Bacteroidia;o__Bacteroidales;f__Bacteroidaceae;g__Prevotella;s__Prevotella copri	98.54	1.35	20	3.54	49.988	2843	45	0	0	0	FALSE	FALSE	96.8276	FALSE
bushbuckridge_41	13	Bushbuckridge	Ruminococcaceae bacterium	d__Bacteria;p__Firmicutes_A;c__Clostridia;o__Oscillospirales;f__Acutalibacteraceae;g__CAG-180;s__CAG-180 sp000432435	77.63	0.81	0	1.56	65.809	1408	31	1	0	2	FALSE	FALSE	98.3884	FALSE
bushbuckridge_41	46	Bushbuckridge	Bacteroidales bacterium H8	d__Bacteria;p__Bacteroidota;c__Bacteroidia;o__Bacteroidales;f__Muribaculaceae;g__CAG-279;s__CAG-279 sp000437795	91.7	0.38	0	2.58	41.887	2181	46	0	0	0	FALSE	FALSE	98.1902	FALSE
bushbuckridge_41	59	Bushbuckridge	Unclassified	d__Bacteria;p__Firmicutes_A;c__Clostridia;o__Oscillospirales;f__Oscillospiraceae;g__CAG-170;s__CAG-170 sp000432135	94.63	2.75	0	3.14	62.78	2950	34	0	0	2	TRUE	FALSE	98.4625	FALSE
bushbuckridge_41	63	Bushbuckridge	Ruminococcaceae bacterium	d__Bacteria;p__Firmicutes_A;c__Clostridia;o__Oscillospirales;f__Ruminococcaceae;g__Gemmiger;s__Gemmiger qucibialis	95.31	0.68	0	2.62	9.959	2245	35	0	0	0	FALSE	FALSE	99.1355	FALSE
bushbuckridge_41	bin.13	Bushbuckridge	Ruminococcaceae bacterium	d__Bacteria;p__Firmicutes_A;c__Clostridia;o__Oscillospirales;f__Acutalibacteraceae;g__CAG-217;s__CAG-217 sp000436335	95.97	0	0	1.74	20.036	1581	31	0	0	2	FALSE	FALSE	99.124	FALSE
bushbuckridge_41	bin.14	Bushbuckridge	Unclassified	d__Bacteria;p__Firmicutes_A;c__Clostridia;o__Oscillospirales;f__Ruminococcaceae;g__Ruminococcus_D;s__Ruminococcus_D sp000434695	90.6	0	0	2.02	34.804	1810	28	0	0	0	TRUE	FALSE	99.004	FALSE
bushbuckridge_41	bin.24	Bushbuckridge	Akkermansia muciniphila	d__Bacteria;p__Verrucomicrobiota;c__Verrucomicrobiae;o__Verrucomicrobiales;f__Akkermansiaceae;g__Akkermansia;s__Akkermansia muciniphila	97.96	0	0	2.77	52.262	2360	46	0	0	0	FALSE	FALSE	99.666	FALSE
bushbuckridge_41	maxbin.003	Bushbuckridge	Clostridium sp. CAG:138	d__Bacteria;p__Firmicutes_A;c__Clostridia_A;o__Christensenellales;f__CAG-138;g__PeH17;s__PeH17 sp000435055	93.94	1.68	0	1.96	98.072	1691	46	0	0	0	FALSE	FALSE	99.0061	FALSE
bushbuckridge_42	19	Bushbuckridge	Ruminococcaceae bacterium	d__Bacteria;p__Firmicutes_A;c__Clostridia;o__Oscillospirales;f__Ruminococcaceae;g__CAG-115;s__CAG-115 sp003507295	89.39	2.35	25	2.48	4.902	2367	18	0	0	0	FALSE	FALSE	98.8432	FALSE
bushbuckridge_42	57	Bushbuckridge	Unclassified	d__Bacteria;p__Firmicutes_A;c__Clostridia;o__Oscillospirales;f__Acutalibacteraceae;g__Eubacterium_R;s__Eubacterium_R sp900539775	90.6	0.34	100	1.53	4.741	1318	16	0	0	1	TRUE	FALSE	99.8671	FALSE
bushbuckridge_42	bin.10	Bushbuckridge	Lachnospiraceae bacterium	d__Bacteria;p__Firmicutes_A;c__Clostridia;o__Lachnospirales;f__Lachnospiraceae;g__Acetatifactor;s__Acetatifactor sp900066365	78.96	5.91	76.19	2.51	9.989	2218	27	0	0	0	FALSE	FALSE	98.0436	FALSE
bushbuckridge_42	bin.14	Bushbuckridge	Succinatimonas sp. UBA2849	d__Bacteria;p__Proteobacteria;c__Gammaproteobacteria;o__Enterobacterales;f__Succinivibrionaceae;g__Succinivibrio;s__Succinivibrio sp000431835	99.38	0.29	0	2.35	57.67	1991	43	0	0	0	FALSE	FALSE	98.8515	FALSE
bushbuckridge_42	bin.3	Bushbuckridge	Butyrivibrio crossotus CAG:259	d__Bacteria;p__Firmicutes_A;c__Clostridia;o__Lachnospirales;f__Lachnospiraceae;g__Butyrivibrio_A;s__Butyrivibrio_A crossotus	99.33	0	0	2.28	50.785	2185	39	0	0	0	FALSE	FALSE	99.2827	FALSE
bushbuckridge_42	maxbin.006	Bushbuckridge	Prevotella sp. CAG:1092	NA	87.22	3.79	50	2.88	9.227	2151	26	0	1	1	FALSE	FALSE	97.398	FALSE
bushbuckridge_42	maxbin.011	Bushbuckridge	uncultured Lachnospiraceae bacterium	d__Bacteria;p__Firmicutes_A;c__Clostridia;o__Lachnospirales;f__Lachnospiraceae;g__Agathobacter;s__Agathobacter sp900543445	94.76	6.49	6.45	2.43	17.977	2081	21	0	0	0	FALSE	FALSE	98.5373	FALSE
bushbuckridge_43	16_sub	Bushbuckridge	Roseburia faecis	d__Bacteria;p__Firmicutes_A;c__Clostridia;o__Lachnospirales;f__Lachnospiraceae;g__Agathobacter;s__Agathobacter faecis	94.81	2.83	9.09	2.62	43.224	2368	25	0	0	0	FALSE	FALSE	98.8745	FALSE
bushbuckridge_43	26	Bushbuckridge	Clostridiales bacterium	d__Bacteria;p__Firmicutes_A;c__Clostridia_A;o__Christensenellales;f__CAG-74;g__UBA11524;s__UBA11524 sp000437595	99.3	1.17	0	3.26	88.69	2687	48	0	0	2	TRUE	FALSE	98.4701	FALSE
bushbuckridge_43	57	Bushbuckridge	Prevotella sp. CAG:1124	d__Bacteria;p__Bacteroidota;c__Bacteroidia;o__Bacteroidales;f__Bacteroidaceae;g__Prevotella;s__Prevotella sp000436595	84.17	0	0	2.82	9.359	2211	16	1	0	0	TRUE	FALSE	98.5942	FALSE
bushbuckridge_43	60_sub	Bushbuckridge	[Eubacterium] rectale	d__Bacteria;p__Firmicutes_A;c__Clostridia;o__Lachnospirales;f__Lachnospiraceae;g__Agathobacter;s__Agathobacter rectalis	96.35	0.26	100	2.25	10.359	1964	9	0	0	0	TRUE	FALSE	98.0858	FALSE
bushbuckridge_43	64	Bushbuckridge	[Eubacterium] siraeum V10Sc8a	d__Bacteria;p__Firmicutes_A;c__Clostridia;o__Oscillospirales;f__Ruminococcaceae;g__Ruminiclostridium_E;s__Ruminiclostridium_E siraeum	86.2	2.49	9.52	2.13	3.319	1833	17	0	0	1	FALSE	FALSE	97.5995	FALSE
bushbuckridge_43	74	Bushbuckridge	Ruminococcaceae bacterium	d__Bacteria;p__Firmicutes_A;c__Clostridia;o__Oscillospirales;f__Acutalibacteraceae;g__CAG-180;s__CAG-180 sp000432435	95.97	0.67	0	1.88	15.833	1732	29	0	0	0	FALSE	FALSE	99.1822	FALSE
bushbuckridge_43	80	Bushbuckridge	Sutterella wadsworthensis	d__Bacteria;p__Proteobacteria;c__Gammaproteobacteria;o__Burkholderiales;f__Burkholderiaceae;g__Sutterella;s__Sutterella wadsworthensis	95.12	3.05	15.62	2.65	4.871	2472	44	1	1	0	FALSE	FALSE	99.8757	FALSE
bushbuckridge_43	86	Bushbuckridge	Prevotella sp. CAG:1320	d__Bacteria;p__Bacteroidota;c__Bacteroidia;o__Bacteroidales;f__Bacteroidaceae;g__Prevotella;s__Prevotella sp000435635	98.14	3.04	16.67	2.55	84.822	2154	41	0	0	1	TRUE	FALSE	97.5129	FALSE
bushbuckridge_43	bin.10	Bushbuckridge	Clostridium sp. AF15-31	d__Bacteria;p__Firmicutes_A;c__Clostridia;o__Lachnospirales;f__Lachnospiraceae;g__Coprococcus;s__Coprococcus sp900066115	96.64	0	0	2.57	84.935	2200	28	0	0	0	FALSE	FALSE	98.8631	FALSE
bushbuckridge_43	bin.30	Bushbuckridge	Eubacterium sp.	d__Bacteria;p__Firmicutes_A;c__Clostridia;o__Lachnospirales;f__Lachnospiraceae;g__CAG-882;s__CAG-882 sp003486385	98.1	0.67	0	3.04	17.703	2557	26	0	0	0	TRUE	FALSE	98.6533	FALSE
bushbuckridge_43	bin.38	Bushbuckridge	uncultured Prevotellaceae bacterium	d__Bacteria;p__Bacteroidota;c__Bacteroidia;o__Bacteroidales;f__Bacteroidaceae;g__Prevotella;s__Prevotella sp900553965	96.63	0.74	0	3.2	36.852	2426	43	0	0	0	TRUE	TRUE	98.5853	FALSE
bushbuckridge_43	bin.42_sub	Bushbuckridge	Oscillibacter sp. 57_20	d__Bacteria;p__Firmicutes_A;c__Clostridia;o__Oscillospirales;f__Oscillospiraceae;g__Oscillibacter;s__	76.27	2.13	20	1.64	6.462	1536	40	0	0	0	FALSE	FALSE	98.9013	FALSE
bushbuckridge_43	bin.47	Bushbuckridge	Roseburia sp. AM59-24XD	d__Bacteria;p__Firmicutes_A;c__Clostridia;o__Lachnospirales;f__Lachnospiraceae;g__TF01-11;s__TF01-11 sp003524945	96.98	2.35	0	2.76	34.777	2382	24	0	0	0	TRUE	FALSE	98.9646	FALSE
bushbuckridge_43	bin.5	Bushbuckridge	Ruminococcaceae bacterium	d__Bacteria;p__Firmicutes_A;c__Clostridia;o__Oscillospirales;f__Ruminococcaceae;g__CAG-115;s__CAG-115 sp003531585	95.97	0.34	0	2.78	59.282	2579	30	0	0	0	FALSE	FALSE	98.7698	FALSE
bushbuckridge_43	maxbin.002_sub	Bushbuckridge	Faecalibacterium prausnitzii SL3/3	d__Bacteria;p__Firmicutes_A;c__Clostridia;o__Oscillospirales;f__Ruminococcaceae;g__Faecalibacterium;s__Faecalibacterium prausnitzii	94.58	0.79	100	2.81	27.622	2588	48	0	0	0	FALSE	FALSE	97.1725	FALSE
bushbuckridge_44	24	Bushbuckridge	Mitsuokella multacida DSM 20544	d__Bacteria;p__Firmicutes_C;c__Negativicutes;o__Selenomonadales;f__Selenomonadaceae;g__Mitsuokella;s__Mitsuokella multacida	100	0.08	0	2.36	63.696	2100	58	0	0	0	TRUE	TRUE	98.259	FALSE
bushbuckridge_44	33	Bushbuckridge	Candidatus Gastranaerophilales bacterium HUM_22	d__Bacteria;p__Cyanobacteria;c__Vampirovibrionia;o__Gastranaerophilales;f__Gastranaerophilaceae;g__CAG-196;s__CAG-196 sp002102975	87.01	0.47	0	2.01	6.771	1903	31	0	0	0	TRUE	FALSE	99.4398	FALSE
bushbuckridge_44	47	Bushbuckridge	Parasutterella excrementihominis	d__Bacteria;p__Proteobacteria;c__Gammaproteobacteria;o__Burkholderiales;f__Burkholderiaceae;g__Parasutterella;s__Parasutterella excrementihominis	99.37	0.21	0	2.55	13.323	2400	45	0	0	0	TRUE	FALSE	98.9874	FALSE
bushbuckridge_44	6	Bushbuckridge	Phascolarctobacterium succinatutens CAG:287	d__Bacteria;p__Firmicutes_C;c__Negativicutes;o__Acidaminococcales;f__Acidaminococcaceae;g__Phascolarctobacterium_A;s__Phascolarctobacterium_A sp900551335	96.69	0.6	0	2.01	10.021	1857	35	0	0	1	TRUE	FALSE	97.0927	FALSE
bushbuckridge_44	8	Bushbuckridge	Ruminococcaceae bacterium	d__Bacteria;p__Firmicutes_A;c__Clostridia;o__Oscillospirales;f__Acutalibacteraceae;g__CAG-217;s__CAG-217 sp000436335	95.42	0	0	1.78	7.377	1642	27	0	0	1	FALSE	FALSE	98.6048	FALSE
bushbuckridge_44	bin.11	Bushbuckridge	Ruminococcaceae bacterium	d__Bacteria;p__Firmicutes_A;c__Clostridia;o__Oscillospirales;f__Acutalibacteraceae;g__Ruminococcus_E;s__	93.51	0	0	1.81	11.654	1652	28	0	0	0	TRUE	FALSE	98.6859	FALSE
bushbuckridge_44	bin.18	Bushbuckridge	Azospirillum sp. 51_20	d__Bacteria;p__Proteobacteria;c__Alphaproteobacteria;o__RF32;f__CAG-239;g__51-20;s__51-20 sp001917175	97.85	4.3	100	1.87	39.589	1722	43	0	0	0	TRUE	FALSE	99.7369	FALSE
bushbuckridge_44	bin.26	Bushbuckridge	Ruminococcaceae bacterium	d__Bacteria;p__Firmicutes_A;c__Clostridia;o__Oscillospirales;f__Ruminococcaceae;g__Gemmiger;s__Gemmiger qucibialis	94.56	0.68	0	2.19	11.127	1875	23	0	0	0	FALSE	FALSE	98.7831	FALSE
bushbuckridge_44	maxbin.004	Bushbuckridge	Bacteroides uniformis	d__Bacteria;p__Bacteroidota;c__Bacteroidia;o__Bacteroidales;f__Bacteroidaceae;g__Bacteroides;s__Bacteroides uniformis	78.02	6.97	55.88	3.4	81.656	2840	51	0	2	1	FALSE	FALSE	98.9506	FALSE
bushbuckridge_45	24	Bushbuckridge	Prevotella sp.	d__Bacteria;p__Bacteroidota;c__Bacteroidia;o__Bacteroidales;f__Bacteroidaceae;g__Prevotella;s__Prevotella sp003447235	79.46	2.16	36.36	2.03	3.509	1672	20	0	0	0	FALSE	FALSE	98.0548	FALSE
bushbuckridge_45	35	Bushbuckridge	Ruminococcaceae bacterium	d__Bacteria;p__Firmicutes_A;c__Clostridia;o__Oscillospirales;f__Acutalibacteraceae;g__CAG-217;s__CAG-217 sp000436335	97.32	0	0	1.9	108.281	1720	43	1	1	2	FALSE	FALSE	97.5763	FALSE
bushbuckridge_45	44	Bushbuckridge	Ruminococcaceae bacterium	d__Bacteria;p__Firmicutes_A;c__Clostridia;o__Oscillospirales;f__Ruminococcaceae;g__Gemmiger;s__Gemmiger qucibialis	96.91	1.02	0	2.62	12.21	2283	41	1	0	0	FALSE	FALSE	98.7119	FALSE
bushbuckridge_45	53	Bushbuckridge	Akkermansia muciniphila	d__Bacteria;p__Verrucomicrobiota;c__Verrucomicrobiae;o__Verrucomicrobiales;f__Akkermansiaceae;g__Akkermansia;s__Akkermansia muciniphila	78.5	1.63	16.67	2.09	2.872	2092	26	0	0	0	FALSE	FALSE	99.8312	FALSE
bushbuckridge_45	54	Bushbuckridge	Ruminococcus sp. AM47-2BH	d__Bacteria;p__Firmicutes_A;c__Clostridia;o__Oscillospirales;f__Ruminococcaceae;g__Ruminococcus_D;s__Ruminococcus_D bicirculans	98.63	0	0	2.52	17.822	2301	28	0	0	0	FALSE	FALSE	97.8596	FALSE
bushbuckridge_45	bin.1	Bushbuckridge	Lachnospira eligens	d__Bacteria;p__Firmicutes_A;c__Clostridia;o__Lachnospirales;f__Lachnospiraceae;g__Lachnospira;s__Lachnospira eligens_B	95.97	0	0	2.39	40.766	2149	23	0	0	0	TRUE	FALSE	98.722	FALSE
bushbuckridge_45	bin.13	Bushbuckridge	Rikenellaceae bacterium	d__Bacteria;p__Bacteroidota;c__Bacteroidia;o__Bacteroidales;f__UBA932;g__RC9;s__RC9 sp900546925	77.74	0.74	0	2.04	8.688	1700	33	0	0	0	TRUE	FALSE	96.2199	FALSE
bushbuckridge_45	bin.18	Bushbuckridge	Oscillibacter sp.	d__Bacteria;p__Firmicutes_A;c__Clostridia;o__Oscillospirales;f__Oscillospiraceae;g__CAG-83;s__CAG-83 sp900545495	92.62	1.68	66.67	1.95	44.607	1828	38	0	0	0	FALSE	FALSE	98.4066	FALSE
bushbuckridge_45	bin.24_sub	Bushbuckridge	uncultured Clostridium sp.	d__Bacteria;p__Firmicutes_A;c__Clostridia;o__Lachnospirales;f__Lachnospiraceae;g__Acetatifactor;s__Acetatifactor sp900066565	82.81	2.51	12.5	2.47	7.551	2179	17	0	0	0	FALSE	FALSE	98.4489	FALSE
bushbuckridge_45	bin.29_sub	Bushbuckridge	Ruminococcaceae bacterium	d__Bacteria;p__Firmicutes_A;c__Clostridia;o__Oscillospirales;f__Acutalibacteraceae;g__Ruminococcus_E;s__Ruminococcus_E sp900314705	92.62	0.34	0	1.86	10.072	1673	22	0	0	1	FALSE	FALSE	99.1754	FALSE
bushbuckridge_45	maxbin.001	Bushbuckridge	Faecalibacterium prausnitzii SL3/3	d__Bacteria;p__Firmicutes_A;c__Clostridia;o__Oscillospirales;f__Ruminococcaceae;g__Faecalibacterium;s__Faecalibacterium prausnitzii	95.99	2.57	88.89	2.6	27.812	2324	48	1	1	2	FALSE	FALSE	97.2132	FALSE
bushbuckridge_46	20_sub	Bushbuckridge	Prevotella copri DSM 18205	d__Bacteria;p__Bacteroidota;c__Bacteroidia;o__Bacteroidales;f__Bacteroidaceae;g__Prevotella;s__Prevotella sp900551275	94.57	6.69	54.05	3.54	41.109	2871	40	0	0	1	FALSE	FALSE	98.0645	FALSE
bushbuckridge_46	maxbin.003	Bushbuckridge	Prevotella sp. AM23-5	d__Bacteria;p__Bacteroidota;c__Bacteroidia;o__Bacteroidales;f__Bacteroidaceae;g__Prevotella;s__	88.95	2.48	30	3.89	42.46	3378	59	0	5	3	FALSE	FALSE	96.3623	FALSE
bushbuckridge_47	27	Bushbuckridge	Ruminococcaceae bacterium	d__Bacteria;p__Firmicutes_A;c__Clostridia;o__Oscillospirales;f__Acutalibacteraceae;g__Eubacterium_R;s__Eubacterium_R sp000434995	96.64	0	0	1.79	17.744	1616	35	0	0	1	TRUE	FALSE	99.506	FALSE
bushbuckridge_47	35	Bushbuckridge	Clostridium sp. CAG:62	d__Bacteria;p__Firmicutes_A;c__Clostridia;o__Lachnospirales;f__Lachnospiraceae;g__Eubacterium_F;s__Eubacterium_F sp003491505	94.8	0.67	0	2.26	10.186	1974	26	0	0	0	FALSE	FALSE	98.4375	FALSE
bushbuckridge_47	4	Bushbuckridge	unclassified Clostridium	d__Bacteria;p__Firmicutes_A;c__Clostridia;o__Lachnospirales;f__Lachnospiraceae;g__Clostridium_Q;s__Clostridium_Q sp003024715	81.27	7.04	20.83	2.19	3.726	1913	16	0	0	0	FALSE	FALSE	98.4245	FALSE
bushbuckridge_47	43_sub	Bushbuckridge	Faecalibacterium sp. AF28-13AC	d__Bacteria;p__Firmicutes_A;c__Clostridia;o__Oscillospirales;f__Ruminococcaceae;g__Faecalibacterium;s__Faecalibacterium prausnitzii_E	96.58	1.36	100	2.7	38.162	2471	52	0	0	3	TRUE	FALSE	97.7526	FALSE
bushbuckridge_47	5_sub	Bushbuckridge	Eubacterium sp. CAG:86	NA	85.07	1.01	0	1.93	5.587	1603	13	0	0	0	TRUE	FALSE	99.189	FALSE
bushbuckridge_47	8	Bushbuckridge	Oscillibacter sp. 57_20	d__Bacteria;p__Firmicutes_A;c__Clostridia;o__Oscillospirales;f__Oscillospiraceae;g__Oscillibacter;s__Oscillibacter sp001916835	85.83	2.01	50	1.92	6.419	1759	34	0	0	1	FALSE	FALSE	98.5265	FALSE
bushbuckridge_47	bin.13	Bushbuckridge	Clostridium sp. CAG:253	d__Bacteria;p__Firmicutes_A;c__Clostridia;o__Lachnospirales;f__Lachnospiraceae;g__TF01-11;s__TF01-11 sp000436755	95.97	0.67	0	3.35	50.151	2931	34	0	0	0	TRUE	FALSE	98.9827	FALSE
bushbuckridge_47	bin.20_sub	Bushbuckridge	Oscillibacter sp.	d__Bacteria;p__Firmicutes_A;c__Clostridia;o__Oscillospirales;f__Oscillospiraceae;g__ER4;s__ER4 sp000765235	95.97	0.02	100	2.17	20.357	2066	32	0	0	0	TRUE	FALSE	98.606	FALSE
bushbuckridge_47	maxbin.005_sub	Bushbuckridge	Phocaeicola plebeius	d__Bacteria;p__Bacteroidota;c__Bacteroidia;o__Bacteroidales;f__Bacteroidaceae;g__Phocaeicola;s__Phocaeicola plebeius_A	95.64	3.73	41.67	4.06	80.102	3341	36	2	2	1	FALSE	FALSE	97.6431	FALSE
bushbuckridge_47	maxbin.008	Bushbuckridge	Sutterella parvirubra	d__Bacteria;p__Proteobacteria;c__Gammaproteobacteria;o__Burkholderiales;f__Burkholderiaceae;g__Sutterella;s__Sutterella sp900543805	97.38	1.25	0	2.52	130.793	2141	51	0	0	0	TRUE	FALSE	98.7964	FALSE
bushbuckridge_47	maxbin.015	Bushbuckridge	Eubacterium sp.	d__Bacteria;p__Firmicutes_A;c__Clostridia;o__Lachnospirales;f__Lachnospiraceae;g__CAG-882;s__CAG-882 sp003486385	93.74	2.48	40	2.77	5.348	2223	14	0	0	0	FALSE	FALSE	98.3027	FALSE
bushbuckridge_48	29	Bushbuckridge	Ruminococcus sp.	d__Bacteria;p__Firmicutes_A;c__Clostridia;o__Oscillospirales;f__Ruminococcaceae;g__Ruminococcus_C;s__Ruminococcus_C sp000433635	95.97	0.22	0	2.16	4.958	1909	19	0	0	0	TRUE	FALSE	98.5206	FALSE
bushbuckridge_48	45	Bushbuckridge	Clostridiales bacterium UBA4693	d__Bacteria;p__Firmicutes_A;c__Clostridia;o__Oscillospirales;f__Butyricicoccaceae;g__UBA4644;s__UBA4644 sp900555855	91.61	0.67	0	1.97	32.118	1793	43	0	0	1	TRUE	TRUE	98.3952	FALSE
bushbuckridge_48	55	Bushbuckridge	Unclassified	d__Bacteria;p__Bacteroidota;c__Bacteroidia;o__Bacteroidales;f__Muribaculaceae;g__C941;s__C941 sp004557565	94.15	0.13	0	2.89	12.071	2293	33	0	0	0	FALSE	FALSE	96.6875	FALSE
bushbuckridge_48	78	Bushbuckridge	Clostridium sp. CAG:413	d__Bacteria;p__Firmicutes_A;c__Clostridia;o__Oscillospirales;f__Acutalibacteraceae;g__CAG-177;s__CAG-177 sp000431775	95.15	0.67	100	1.94	9.094	1742	16	0	0	0	FALSE	FALSE	99.1439	FALSE
bushbuckridge_48	90	Bushbuckridge	Prevotella sp. CAG:873	d__Bacteria;p__Bacteroidota;c__Bacteroidia;o__Bacteroidales;f__Muribaculaceae;g__CAG-873;s__CAG-873 sp001701165	96.98	0.38	0	2.63	75.826	2132	48	0	0	0	FALSE	FALSE	97.4283	FALSE
bushbuckridge_48	bin.20	Bushbuckridge	[Eubacterium] rectale DSM 17629	d__Bacteria;p__Firmicutes_A;c__Clostridia;o__Lachnospirales;f__Lachnospiraceae;g__Agathobacter;s__Agathobacter rectalis	93.03	0.97	50	2.37	24.635	2110	22	0	0	0	FALSE	FALSE	97.6948	FALSE
bushbuckridge_48	bin.21	Bushbuckridge	Clostridium sp. BIOML-A1	d__Bacteria;p__Firmicutes_A;c__Clostridia;o__Lachnospirales;f__Lachnospiraceae;g__Coprococcus;s__Coprococcus sp000154245	97.99	2.57	0	2.53	22.884	2144	22	0	0	0	FALSE	FALSE	98.9625	FALSE
bushbuckridge_48	bin.25	Bushbuckridge	Unclassified	d__Bacteria;p__Firmicutes_A;c__Clostridia_A;o__Christensenellales;f__Borkfalkiaceae;g__UBA10281;s__UBA10281 sp900556195	91.53	1.61	0	1.63	13.509	1330	34	1	0	0	TRUE	FALSE	98.5108	FALSE
bushbuckridge_48	bin.26	Bushbuckridge	Lachnospiraceae bacterium	d__Bacteria;p__Firmicutes_A;c__Clostridia;o__Lachnospirales;f__Lachnospiraceae;g__CAG-127;s__CAG-127 sp900319515	89.93	4.67	40.62	2.36	23.87	2124	22	1	0	0	FALSE	FALSE	98.8808	FALSE
bushbuckridge_48	bin.30	Bushbuckridge	Klebsiella pneumoniae subsp. pneumoniae	d__Bacteria;p__Proteobacteria;c__Gammaproteobacteria;o__Enterobacterales;f__Enterobacteriaceae;g__Klebsiella;s__Klebsiella pneumoniae	99.11	0.04	0	5.22	177.546	4850	52	0	0	4	TRUE	FALSE	99.8312	FALSE
bushbuckridge_48	bin.33	Bushbuckridge	Clostridia bacterium	d__Bacteria;p__Firmicutes_A;c__Clostridia_A;o__Christensenellales;f__CAG-138;g__SFEL01;s__SFEL01 sp004557245	81.65	0.27	0	1.31	6.391	1285	21	0	0	0	FALSE	FALSE	98.5706	FALSE
bushbuckridge_48	bin.8	Bushbuckridge	[Eubacterium] siraeum V10Sc8a	d__Bacteria;p__Firmicutes_A;c__Clostridia;o__Oscillospirales;f__Ruminococcaceae;g__Ruminiclostridium_E;s__Ruminiclostridium_E siraeum	98.99	0	0	2.66	64.463	2363	35	0	0	0	TRUE	FALSE	97.6405	FALSE
bushbuckridge_48	maxbin.010	Bushbuckridge	Unclassified	d__Bacteria;p__Firmicutes_A;c__Clostridia;o__Oscillospirales;f__CAG-272;g__CAG-272;s__CAG-272 sp000433515	95.97	0	0	2.82	81.681	2375	39	0	0	1	TRUE	FALSE	98.6657	FALSE
bushbuckridge_48	maxbin.017	Bushbuckridge	Ruminococcus sp. CAG:488	NA	92.73	0.34	0	2.05	16.042	1816	24	0	0	1	FALSE	FALSE	99.0808	FALSE
bushbuckridge_49	14_sub	Bushbuckridge	Unclassified	d__Bacteria;p__Bacteroidota;c__Bacteroidia;o__Bacteroidales;f__Bacteroidaceae;g__Prevotellamassilia;s__Prevotellamassilia sp900542795	76.66	1.86	25	1.83	2.56	1326	9	0	0	0	FALSE	FALSE	98.1312	FALSE
bushbuckridge_49	21	Bushbuckridge	Unclassified	d__Bacteria;p__Bacteroidota;c__Bacteroidia;o__Bacteroidales;f__UBA932;g__RC9;s__RC9 sp000433355	93.65	3.22	20	3.26	16.404	2486	40	0	0	0	FALSE	FALSE	98.4352	FALSE
bushbuckridge_49	43	Bushbuckridge	Ruminococcaceae bacterium	d__Bacteria;p__Firmicutes_A;c__Clostridia;o__Oscillospirales;f__Acutalibacteraceae;g__CAG-180;s__CAG-180 sp000432435	77.95	1.48	16.67	1.41	2.678	1268	14	0	0	0	FALSE	FALSE	98.4166	FALSE
bushbuckridge_49	60	Bushbuckridge	uncultured Elusimicrobium sp.	d__Bacteria;p__Elusimicrobiota;c__Elusimicrobia;o__Elusimicrobiales;f__Elusimicrobiaceae;g__UBA1436;s__UBA1436 sp900540405	96.63	0	0	1.53	45.5	1396	45	1	1	0	TRUE	FALSE	98.3456	FALSE
bushbuckridge_49	bin.1_sub	Bushbuckridge	Unclassified	d__Bacteria;p__Bacteroidota;c__Bacteroidia;o__Bacteroidales;f__UBA932;g__RC9;s__RC9 sp000432515	90.95	1.83	20	2.76	20.458	2156	29	0	0	0	FALSE	FALSE	96.8889	FALSE
bushbuckridge_49	bin.14	Bushbuckridge	Succinatimonas sp. UBA2849	d__Bacteria;p__Proteobacteria;c__Gammaproteobacteria;o__Enterobacterales;f__Succinivibrionaceae;g__Succinivibrio;s__Succinivibrio sp000431835	99.38	0.29	0	2.33	138.561	1990	44	0	0	0	FALSE	FALSE	98.9526	FALSE
bushbuckridge_49	bin.3	Bushbuckridge	Prevotella sp. CAG:873	d__Bacteria;p__Bacteroidota;c__Bacteroidia;o__Bacteroidales;f__Muribaculaceae;g__CAG-873;s__CAG-873 sp001701165	96.23	0	0	2.38	38.769	1916	39	0	0	0	FALSE	FALSE	98.74	FALSE
bushbuckridge_49	maxbin.009	Bushbuckridge	Prevotella sp. UBA630	d__Bacteria;p__Bacteroidota;c__Bacteroidia;o__Bacteroidales;f__Bacteroidaceae;g__Prevotella;s__Prevotella sp002300055	92.58	3.93	4.55	3.35	35.623	2564	38	1	0	0	FALSE	FALSE	98.6382	FALSE
bushbuckridge_50	37	Bushbuckridge	Clostridiales bacterium	d__Bacteria;p__Firmicutes_A;c__Clostridia_A;o__Christensenellales;f__CAG-917;g__CAG-349;s__CAG-349 sp003539515	86.61	1.4	0	1.39	6.437	1242	30	0	0	0	FALSE	FALSE	98.052	FALSE
bushbuckridge_50	53	Bushbuckridge	Alistipes sp. CAG:514	d__Bacteria;p__Bacteroidota;c__Bacteroidia;o__Bacteroidales;f__UBA932;g__RC9;s__RC9 sp000431015	95.08	1.11	33.33	2.77	75.701	2189	42	0	0	0	FALSE	FALSE	98.4244	FALSE
bushbuckridge_50	54	Bushbuckridge	Ruminococcaceae bacterium	d__Bacteria;p__Firmicutes_A;c__Clostridia;o__Oscillospirales;f__Acutalibacteraceae;g__Eubacterium_R;s__Eubacterium_R sp900539325	93.23	2.01	20	2.14	6.151	1979	30	0	0	1	FALSE	FALSE	97.9916	FALSE
bushbuckridge_50	55	Bushbuckridge	Elusimicrobia bacterium UBA5880	d__Bacteria;p__Elusimicrobiota;c__Elusimicrobia;o__Elusimicrobiales;f__Elusimicrobiaceae;g__UBA1436;s__UBA1436 sp900541355	96.63	0	0	1.45	10.452	1334	35	0	0	0	FALSE	FALSE	98.0536	FALSE
bushbuckridge_50	69	Bushbuckridge	Lachnospiraceae bacterium	d__Bacteria;p__Firmicutes_A;c__Clostridia;o__Lachnospirales;f__Lachnospiraceae;g__Acetatifactor;s__Acetatifactor sp900066365	87.59	3.54	18.75	2.62	6.422	2328	20	0	0	0	FALSE	FALSE	97.986	FALSE
bushbuckridge_50	bin.16	Bushbuckridge	uncultured Clostridiales bacterium	d__Bacteria;p__Firmicutes_A;c__Clostridia;o__Oscillospirales;f__Oscillospiraceae;g__ER4;s__ER4 sp900317525	89	0.97	66.67	1.57	14.668	1498	20	0	0	0	FALSE	FALSE	98.7325	FALSE
bushbuckridge_50	bin.4	Bushbuckridge	Prevotella sp. CAG:873	d__Bacteria;p__Bacteroidota;c__Bacteroidia;o__Bacteroidales;f__Muribaculaceae;g__CAG-873;s__CAG-873 sp001701165	96.6	0	0	2.4	45.068	1916	40	0	0	0	FALSE	FALSE	98.6609	FALSE
bushbuckridge_51	11	Bushbuckridge	[Eubacterium] rectale	d__Bacteria;p__Firmicutes_A;c__Clostridia;o__Lachnospirales;f__Lachnospiraceae;g__Agathobacter;s__Agathobacter rectalis	91.01	1.24	12.5	2.21	7.175	1907	16	0	0	0	FALSE	FALSE	97.4818	FALSE
bushbuckridge_51	24	Bushbuckridge	Prevotella sp.	d__Bacteria;p__Bacteroidota;c__Bacteroidia;o__Bacteroidales;f__Bacteroidaceae;g__Prevotella;s__Prevotella sp900313215	97.98	1.86	28.57	3.51	45.353	2921	46	0	0	0	FALSE	FALSE	97.8592	FALSE
bushbuckridge_51	41_sub	Bushbuckridge	Christensenellaceae bacterium Phil1	d__Bacteria;p__Firmicutes_A;c__Clostridia_A;o__Christensenellales;f__CAG-138;g__Phil1;s__Phil1 sp001940855	97.98	2.9	60	2.01	7.322	1877	29	0	0	0	FALSE	FALSE	98.3297	FALSE
bushbuckridge_51	42	Bushbuckridge	Bacteroidales bacterium H9	d__Bacteria;p__Bacteroidota;c__Bacteroidia;o__Bacteroidales;f__Muribaculaceae;g__CAG-279;s__CAG-279 sp000437795	76.28	2.53	20	1.99	2.835	1710	22	0	0	0	FALSE	FALSE	98.3742	FALSE
bushbuckridge_51	68	Bushbuckridge	Ruminococcaceae bacterium	d__Bacteria;p__Firmicutes_A;c__Clostridia;o__Oscillospirales;f__Acutalibacteraceae;g__CAG-217;s__CAG-217 sp000436335	87.19	0.73	0	1.67	5.222	1526	15	0	0	1	FALSE	FALSE	98.0017	FALSE
bushbuckridge_51	8_sub	Bushbuckridge	Lachnospiraceae bacterium	d__Bacteria;p__Firmicutes_A;c__Clostridia;o__Lachnospirales;f__Lachnospiraceae;g__CAG-127;s__CAG-127 sp900319515	78.31	5.26	7.69	2.68	8.931	2363	20	0	0	0	FALSE	FALSE	98.5508	FALSE
bushbuckridge_51	bin.18	Bushbuckridge	Lachnospiraceae bacterium	d__Bacteria;p__Firmicutes_A;c__Clostridia;o__Lachnospirales;f__Lachnospiraceae;g__Acetatifactor;s__Acetatifactor sp900066365	91.1	1.5	50	2.55	13.474	2224	26	0	0	0	FALSE	FALSE	98.3569	FALSE
bushbuckridge_51	bin.25	Bushbuckridge	uncultured Lachnospiraceae bacterium	d__Bacteria;p__Firmicutes_A;c__Clostridia;o__Lachnospirales;f__Lachnospiraceae;g__Agathobacter;s__Agathobacter sp900543445	86.56	4.23	10.53	2.28	25.094	2026	22	0	0	0	FALSE	FALSE	98.6204	FALSE
bushbuckridge_51	bin.3	Bushbuckridge	Unclassified	d__Bacteria;p__Firmicutes_A;c__Clostridia;o__Oscillospirales;f__CAG-272;g__CAG-841;s__CAG-841 sp900544285	92.17	0	0	1.93	104.154	1762	42	0	0	0	TRUE	FALSE	99.7366	FALSE
bushbuckridge_51	bin.31	Bushbuckridge	Clostridium sp. CAG:138	d__Bacteria;p__Firmicutes_A;c__Clostridia_A;o__Christensenellales;f__CAG-138;g__PeH17;s__PeH17 sp000435055	93.6	1.68	0	1.94	65.821	1657	42	0	0	0	FALSE	FALSE	98.5612	FALSE
bushbuckridge_51	maxbin.002	Bushbuckridge	Clostridiales bacterium	d__Bacteria;p__Firmicutes_A;c__Clostridia_A;o__Christensenellales;f__CAG-917;g__CAG-349;s__CAG-349 sp003539515	92.64	0.7	0	1.57	992.627	1392	48	2	1	1	TRUE	FALSE	98.0767	FALSE
bushbuckridge_52	12	Bushbuckridge	Eubacterium sp.	d__Bacteria;p__Firmicutes_A;c__Clostridia;o__Lachnospirales;f__Lachnospiraceae;g__Lachnospira;s__Lachnospira rogosae	77.07	3.91	14.29	1.96	2.57	1554	12	0	0	0	TRUE	FALSE	99.2204	FALSE
bushbuckridge_52	33	Bushbuckridge	uncultured Ruminococcus sp.	d__Bacteria;p__Firmicutes_A;c__Clostridia;o__Oscillospirales;f__CAG-382;g__UBA1752;s__UBA1752 sp900554405	80.98	0	0	1.62	5.034	1563	30	0	0	0	TRUE	FALSE	98.967	FALSE
bushbuckridge_52	62	Bushbuckridge	Christensenellaceae bacterium Phil1	d__Bacteria;p__Firmicutes_A;c__Clostridia_A;o__Christensenellales;f__CAG-138;g__Phil1;s__Phil1 sp001940855	92.91	3.66	16.67	1.96	4.645	1869	23	0	0	0	FALSE	FALSE	98.0499	FALSE
bushbuckridge_52	63	Bushbuckridge	Ruminococcaceae bacterium	d__Bacteria;p__Firmicutes_A;c__Clostridia;o__Oscillospirales;f__Acutalibacteraceae;g__CAG-217;s__CAG-217 sp000436335	95.06	0	0	1.79	17.613	1642	24	0	0	1	FALSE	FALSE	98.158	FALSE
bushbuckridge_52	68	Bushbuckridge	Cyanobacteria bacterium UBA791	d__Bacteria;p__Cyanobacteria;c__Vampirovibrionia;o__Gastranaerophilales;f__Gastranaerophilaceae;g__UBA2883;s__	88.89	0	0	1.97	17.648	1777	37	0	0	0	TRUE	FALSE	99.1815	FALSE
bushbuckridge_52	75_sub	Bushbuckridge	Unclassified	d__Bacteria;p__Bacteroidota;c__Bacteroidia;o__Bacteroidales;f__UBA932;g__RC9;s__RC9 sp000433355	93.17	1.67	50	3.6	131.452	2883	44	0	0	0	FALSE	FALSE	98.4553	FALSE
bushbuckridge_52	bin.20	Bushbuckridge	Alistipes putredinis	d__Bacteria;p__Bacteroidota;c__Bacteroidia;o__Bacteroidales;f__Rikenellaceae;g__Alistipes;s__Alistipes putredinis	97.6	0.96	0	2.38	83.956	2129	38	0	0	0	FALSE	FALSE	99.8446	FALSE
bushbuckridge_52	bin.3	Bushbuckridge	Clostridium sp. BIOML-A1	d__Bacteria;p__Firmicutes_A;c__Clostridia;o__Lachnospirales;f__Lachnospiraceae;g__Coprococcus;s__Coprococcus sp000154245	98.32	0	0	2.51	33.568	2130	61	0	0	0	FALSE	FALSE	98.9011	FALSE
bushbuckridge_52	bin.36	Bushbuckridge	Ruminococcus sp. AF17-11	d__Bacteria;p__Firmicutes_A;c__Clostridia;o__Oscillospirales;f__Acutalibacteraceae;g__Ruminococcus_E;s__Ruminococcus_E bromii_B	93.46	0.67	0	1.78	10.565	1598	28	0	0	0	FALSE	FALSE	98.1053	FALSE
bushbuckridge_52	bin.41	Bushbuckridge	Unclassified	d__Bacteria;p__Firmicutes_A;c__Clostridia;o__Oscillospirales;f__Oscillospiraceae;g__CAG-170;s__CAG-170 sp000432135	88.72	2.35	0	2.79	62.241	2553	34	0	0	2	FALSE	FALSE	98.3217	FALSE
bushbuckridge_52	maxbin.001	Bushbuckridge	Prevotella copri DSM 18205	d__Bacteria;p__Bacteroidota;c__Bacteroidia;o__Bacteroidales;f__Bacteroidaceae;g__Prevotella;s__Prevotella copri	94.71	3.41	11.11	3.89	22.075	3344	61	3	6	1	FALSE	FALSE	96.4986	FALSE
bushbuckridge_52	maxbin.007	Bushbuckridge	Lachnospiraceae bacterium	d__Bacteria;p__Firmicutes_A;c__Clostridia;o__Lachnospirales;f__Lachnospiraceae;g__Acetatifactor;s__Acetatifactor sp900066365	94.2	1.29	0	2.96	44.52	2586	35	0	0	0	FALSE	FALSE	98.4356	FALSE
bushbuckridge_53	16	Bushbuckridge	Unclassified	d__Bacteria;p__Firmicutes_A;c__Clostridia_A;o__Christensenellales;f__Borkfalkiaceae;g__UBA10281;s__	86.29	4.44	0	2.65	6.525	2088	26	0	0	1	TRUE	FALSE	96.7145	FALSE
bushbuckridge_53	25	Bushbuckridge	Ruminococcaceae bacterium	d__Bacteria;p__Firmicutes_A;c__Clostridia;o__Oscillospirales;f__Acutalibacteraceae;g__CAG-177;s__CAG-177 sp003514385	94.25	0	0	2.04	9.599	1902	29	0	0	1	FALSE	FALSE	99.7708	FALSE
bushbuckridge_53	63	Bushbuckridge	[Eubacterium] siraeum V10Sc8a	d__Bacteria;p__Firmicutes_A;c__Clostridia;o__Oscillospirales;f__Ruminococcaceae;g__Ruminiclostridium_E;s__Ruminiclostridium_E siraeum	96.34	0	0	2.36	12.321	2041	29	0	0	0	FALSE	FALSE	98.5712	FALSE
bushbuckridge_53	67	Bushbuckridge	Ruminococcus sp. CAG:488	d__Bacteria;p__Firmicutes_A;c__Clostridia;o__Oscillospirales;f__Acutalibacteraceae;g__CAG-488;s__CAG-488 sp000434055	92.84	0.67	0	2.1	11.743	1835	30	0	0	1	FALSE	FALSE	98.5149	FALSE
bushbuckridge_53	75	Bushbuckridge	Ruminococcaceae bacterium	d__Bacteria;p__Firmicutes_A;c__Clostridia;o__Oscillospirales;f__Acutalibacteraceae;g__CAG-180;s__CAG-180 sp000432435	88.32	8.39	0	1.59	7.533	1440	18	0	0	0	FALSE	FALSE	98.7268	FALSE
bushbuckridge_53	8	Bushbuckridge	Eubacterium sp. CAG:251	d__Bacteria;p__Firmicutes_A;c__Clostridia;o__Oscillospirales;f__Acutalibacteraceae;g__Eubacterium_R;s__Eubacterium_R sp000436835	87.42	0.81	100	1.42	2.943	1157	10	0	0	0	FALSE	FALSE	98.4217	FALSE
bushbuckridge_53	bin.11	Bushbuckridge	Clostridiales bacterium	d__Bacteria;p__Firmicutes_A;c__Clostridia_A;o__Christensenellales;f__CAG-917;g__CAG-349;s__CAG-349 sp003539515	89.84	0	0	1.32	17.737	1189	24	0	0	0	FALSE	FALSE	98.0961	FALSE
bushbuckridge_53	bin.17	Bushbuckridge	Lachnospiraceae bacterium	d__Bacteria;p__Firmicutes_A;c__Clostridia;o__Lachnospirales;f__Lachnospiraceae;g__CAG-194;s__CAG-194 sp000432915	93.96	1.69	0	2.52	37.521	2224	22	0	0	0	FALSE	FALSE	98.6859	FALSE
bushbuckridge_53	bin.32	Bushbuckridge	Ruminococcaceae bacterium	d__Bacteria;p__Firmicutes_A;c__Clostridia;o__Oscillospirales;f__CAG-272;g__UMGS902;s__	90.04	1.01	0	2.11	21.931	1774	36	0	0	0	FALSE	FALSE	98.3577	FALSE
bushbuckridge_53	bin.5_sub	Bushbuckridge	Ruminococcus sp. CAG:724	d__Bacteria;p__Firmicutes_A;c__Clostridia;o__Oscillospirales;f__CAG-272;g__CAG-724;s__CAG-724 sp003524145	78.41	0.67	0	1.39	7.576	1263	17	0	0	0	FALSE	FALSE	99.0858	FALSE
bushbuckridge_54	10_sub	Bushbuckridge	Unclassified	d__Bacteria;p__Firmicutes_A;c__Clostridia;o__Oscillospirales;f__Ruminococcaceae;g__CAG-115;s__CAG-115 sp003516865	80.7	0.27	33.33	1.81	3.554	1723	19	0	0	0	FALSE	FALSE	98.5052	FALSE
bushbuckridge_54	28_sub	Bushbuckridge	Unclassified	d__Bacteria;p__Firmicutes_A;c__Clostridia;o__Oscillospirales;f__Acutalibacteraceae;g__UBA1227;s__UBA1227 sp900545655	79.87	2.53	20	1.46	4.742	1276	17	1	0	0	TRUE	FALSE	98.6847	FALSE
bushbuckridge_54	32_sub	Bushbuckridge	Unclassified	d__Bacteria;p__Firmicutes;c__Bacilli;o__RFN20;f__CAG-288;g__CAG-568;s__CAG-568 sp000434395	79.21	1.24	0	0.94	2.708	705	17	0	0	0	FALSE	FALSE	98.8238	FALSE
bushbuckridge_54	49	Bushbuckridge	Bacteroidales bacterium UBA3389	d__Bacteria;p__Bacteroidota;c__Bacteroidia;o__Bacteroidales;f__P3;g__UBA3388;s__	98.39	0	0	2.19	300.792	1928	37	0	0	0	TRUE	TRUE	NA	TRUE
bushbuckridge_54	57	Bushbuckridge	Succinivibrionaceae bacterium WG-1	d__Bacteria;p__Proteobacteria;c__Gammaproteobacteria;o__Enterobacterales;f__Succinivibrionaceae;g__WG-1;s__WG-1 sp900539665	97.66	0.36	0	2.67	14.644	1872	77	15	42	14	TRUE	FALSE	99.4221	FALSE
bushbuckridge_54	61_sub	Bushbuckridge	Alistipes sp. CAG:514	d__Bacteria;p__Bacteroidota;c__Bacteroidia;o__Bacteroidales;f__UBA932;g__RC9;s__RC9 sp900544195	82.85	3.47	85.71	3	13.172	2344	33	0	0	0	FALSE	FALSE	97.574	FALSE
bushbuckridge_54	62	Bushbuckridge	Clostridiales bacterium UBA4693	d__Bacteria;p__Firmicutes_A;c__Clostridia;o__Oscillospirales;f__Butyricicoccaceae;g__UBA4644;s__UBA4644 sp900555855	78.68	0.73	50	1.59	3.864	1550	21	0	0	1	FALSE	FALSE	98.0004	FALSE
bushbuckridge_54	64	Bushbuckridge	Succinatimonas sp. UBA2849	d__Bacteria;p__Proteobacteria;c__Gammaproteobacteria;o__Enterobacterales;f__Succinivibrionaceae;g__Succinivibrio;s__Succinivibrio sp000431835	99.18	1.4	0	2.3	10.281	1974	32	0	0	0	FALSE	FALSE	98.6798	FALSE
bushbuckridge_54	67	Bushbuckridge	Prevotella sp. AM23-5	d__Bacteria;p__Bacteroidota;c__Bacteroidia;o__Bacteroidales;f__Bacteroidaceae;g__Prevotella;s__	76.43	3.92	20	2.94	3.977	2424	17	0	0	0	FALSE	FALSE	96.8131	FALSE
bushbuckridge_54	68_sub	Bushbuckridge	Clostridiales bacterium	d__Bacteria;p__Firmicutes_A;c__Clostridia_A;o__Christensenellales;f__CAG-917;g__CAG-349;s__CAG-349 sp003539515	90.77	0.7	0	1.46	13.17	1301	31	0	0	1	FALSE	FALSE	98.0269	FALSE
bushbuckridge_54	7	Bushbuckridge	Ruminococcaceae bacterium	d__Bacteria;p__Firmicutes_A;c__Clostridia;o__Oscillospirales;f__Oscillospiraceae;g__F23-B02;s__F23-B02 sp004556755	86.74	1.68	0	1.61	8.782	1521	28	0	0	0	TRUE	FALSE	98.3036	FALSE
bushbuckridge_54	bin.11	Bushbuckridge	Ruminococcaceae bacterium	d__Bacteria;p__Firmicutes_A;c__Clostridia;o__Oscillospirales;f__Oscillospiraceae;g__UBA1777;s__	88.16	0.12	0	1.89	31.143	1774	31	0	0	1	TRUE	FALSE	98.7475	FALSE
bushbuckridge_54	bin.15	Bushbuckridge	Ruminococcaceae bacterium	d__Bacteria;p__Firmicutes_A;c__Clostridia;o__Oscillospirales;f__Acutalibacteraceae;g__CAG-180;s__CAG-180 sp004556705	95.81	0	0	1.72	27.642	1571	27	0	0	1	FALSE	FALSE	97.7604	FALSE
bushbuckridge_54	bin.37	Bushbuckridge	Clostridia bacterium	d__Bacteria;p__Firmicutes_A;c__Clostridia_A;o__Christensenellales;f__CAG-138;g__SFEL01;s__SFEL01 sp004557245	92.72	1.08	0	1.43	10.114	1366	20	0	0	0	FALSE	FALSE	98.5901	FALSE
bushbuckridge_54	bin.8	Bushbuckridge	Alistipes sp. CAG:514	d__Bacteria;p__Bacteroidota;c__Bacteroidia;o__Bacteroidales;f__UBA932;g__RC9;s__RC9 sp000431015	80	4.29	69.23	2.19	22.28	1693	33	0	2	2	FALSE	FALSE	98.3015	FALSE
bushbuckridge_54	maxbin.005	Bushbuckridge	Clostridiales bacterium	d__Bacteria;p__Firmicutes_A;c__Clostridia_A;o__Christensenellales;f__Borkfalkiaceae;g__UBA4636;s__	92.34	0.08	0	1.91	64.744	1605	46	1	0	1	TRUE	TRUE	97.5466	FALSE
bushbuckridge_54	maxbin.006	Bushbuckridge	Ruminococcaceae bacterium	d__Bacteria;p__Firmicutes_A;c__Clostridia;o__Oscillospirales;f__Acutalibacteraceae;g__CAG-177;s__CAG-177 sp003538135	96.6	0	0	2.19	89.092	1971	42	0	0	1	FALSE	FALSE	98.6678	FALSE
bushbuckridge_54	maxbin.014	Bushbuckridge	Prevotella sp. CAG:873	d__Bacteria;p__Bacteroidota;c__Bacteroidia;o__Bacteroidales;f__Muribaculaceae;g__CAG-873;s__CAG-873 sp001701165	93.84	1.19	0	2.46	14.336	1985	35	0	0	1	FALSE	FALSE	98.3578	FALSE
bushbuckridge_54	maxbin.030	Bushbuckridge	Unclassified	d__Archaea;p__Thermoplasmatota;c__Thermoplasmata;o__Methanomassiliicoccales;f__Methanomethylophilaceae;g__MX-02;s__MX-02 sp006954405	93.49	2.82	0	1.39	6.312	1497	37	0	1	2	FALSE	FALSE	97.1441	FALSE
bushbuckridge_55	2	Bushbuckridge	Oribacterium sp.	d__Bacteria;p__Firmicutes_A;c__Clostridia;o__Lachnospirales;f__Lachnospiraceae;g__Oribacterium;s__	86.65	1.11	100	2.02	3.23	1786	24	1	0	0	TRUE	TRUE	93.9703	TRUE
bushbuckridge_55	39_sub	Bushbuckridge	[Eubacterium] siraeum V10Sc8a	d__Bacteria;p__Firmicutes_A;c__Clostridia;o__Oscillospirales;f__Ruminococcaceae;g__Ruminiclostridium_E;s__Ruminiclostridium_E siraeum	89.6	0	0	2.42	5.883	2058	9	0	0	1	FALSE	FALSE	97.5147	FALSE
bushbuckridge_55	52	Bushbuckridge	Clostridia bacterium	d__Bacteria;p__Firmicutes_A;c__Clostridia_A;o__Christensenellales;f__CAG-138;g__SFEL01;s__SFEL01 sp004557245	94.35	1.88	0	1.73	5.688	1652	19	0	0	1	FALSE	FALSE	98.6778	FALSE
bushbuckridge_55	53_sub	Bushbuckridge	uncultured Clostridiales bacterium	d__Bacteria;p__Firmicutes_A;c__Clostridia_A;o__Christensenellales;f__CAG-138;g__RUG472;s__RUG472 sp900545265	76.2	1.01	0	1.65	2.868	1697	13	0	0	0	FALSE	FALSE	98.3816	FALSE
bushbuckridge_55	55	Bushbuckridge	Clostridiales bacterium	d__Bacteria;p__Firmicutes_A;c__Clostridia_A;o__Christensenellales;f__CAG-74;g__UBA11524;s__UBA11524 sp000437595	79.91	0.94	20	2.46	3.26	2162	12	0	0	0	FALSE	FALSE	98.0818	FALSE
bushbuckridge_55	64	Bushbuckridge	Phascolarctobacterium succinatutens CAG:287	d__Bacteria;p__Firmicutes_C;c__Negativicutes;o__Acidaminococcales;f__Acidaminococcaceae;g__Phascolarctobacterium_A;s__Phascolarctobacterium_A succinatutens	80.29	1.2	50	1.62	2.757	1649	19	0	0	0	FALSE	FALSE	96.6984	FALSE
bushbuckridge_55	73	Bushbuckridge	Sutterella sp. UBA4713	d__Bacteria;p__Proteobacteria;c__Gammaproteobacteria;o__Burkholderiales;f__Burkholderiaceae;g__Duodenibacillus;s__Duodenibacillus sp900544335	96.77	1.25	0	1.7	48.764	1538	45	1	0	0	FALSE	FALSE	98.8582	FALSE
bushbuckridge_55	77_sub	Bushbuckridge	Unclassified	d__Bacteria;p__Firmicutes_A;c__Clostridia_A;o__Christensenellales;f__UBA1242;g__UMGS687;s__UMGS687 sp900544595	84.83	1.12	0	0.78	5.311	639	28	1	0	0	FALSE	FALSE	98.0947	FALSE
bushbuckridge_55	80	Bushbuckridge	Clostridium sp. CAG:138	d__Bacteria;p__Firmicutes_A;c__Clostridia_A;o__Christensenellales;f__CAG-138;g__PeH17;s__PeH17 sp000435055	93.94	1.34	0	2.01	72.004	1737	48	0	1	1	FALSE	FALSE	98.7459	FALSE
bushbuckridge_55	92	Bushbuckridge	Unclassified	d__Bacteria;p__Verrucomicrobiota;c__Verrucomicrobiae;o__Opitutales;f__CAG-312;g__CAG-312;s__CAG-312 sp900545705	79.72	4.75	40	2.01	2.787	1956	17	0	0	0	TRUE	FALSE	98.7124	FALSE
bushbuckridge_55	bin.16	Bushbuckridge	Faecalibacterium sp. AF28-13AC	d__Bacteria;p__Firmicutes_A;c__Clostridia;o__Oscillospirales;f__Ruminococcaceae;g__Faecalibacterium;s__Faecalibacterium prausnitzii_E	89.1	1.67	100	1.93	19.729	1754	42	0	0	0	FALSE	FALSE	98.0369	FALSE
bushbuckridge_55	bin.17	Bushbuckridge	Alistipes sp. CAG:514	d__Bacteria;p__Bacteroidota;c__Bacteroidia;o__Bacteroidales;f__UBA932;g__RC9;s__RC9 sp000433355	93.17	1.27	75	3.24	104.09	2490	44	0	0	0	FALSE	FALSE	98.4098	FALSE
bushbuckridge_55	bin.21	Bushbuckridge	Christensenellaceae bacterium Phil1	d__Bacteria;p__Firmicutes_A;c__Clostridia_A;o__Christensenellales;f__CAG-138;g__Phil1;s__Phil1 sp001940855	97.58	0	0	2.1	24.273	1941	29	0	0	0	FALSE	FALSE	97.6651	FALSE
bushbuckridge_55	bin.28	Bushbuckridge	Ruminococcaceae bacterium	d__Bacteria;p__Firmicutes_A;c__Clostridia;o__Oscillospirales;f__Oscillospiraceae;g__CAG-110;s__	92.39	0.34	50	1.95	112.637	1854	35	0	0	1	TRUE	TRUE	80.5872	TRUE
bushbuckridge_55	maxbin.005	Bushbuckridge	Clostridiales bacterium	d__Bacteria;p__Firmicutes_A;c__Clostridia_A;o__Christensenellales;f__CAG-917;g__CAG-349;s__CAG-349 sp003539515	87.68	0.7	0	1.54	26.873	1445	34	1	0	0	FALSE	FALSE	98.1449	FALSE
bushbuckridge_55	maxbin.008	Bushbuckridge	Unclassified	d__Bacteria;p__Firmicutes_A;c__Clostridia;o__Oscillospirales;f__CAG-272;g__Firm-07;s__	91.95	0.69	0	1.78	194.393	1550	39	0	0	0	TRUE	TRUE	98.6777	FALSE
bushbuckridge_55	maxbin.020	Bushbuckridge	Unclassified	d__Bacteria;p__Firmicutes_A;c__Clostridia_A;o__Christensenellales;f__UMGS1908;g__UMGS2069;s__UMGS2069 sp900557585	80.71	1.81	0	1.08	9.171	829	34	1	0	0	TRUE	FALSE	98.2775	FALSE
bushbuckridge_55	maxbin.027	Bushbuckridge	uncultured Elusimicrobium sp.	d__Bacteria;p__Elusimicrobiota;c__Elusimicrobia;o__Elusimicrobiales;f__Elusimicrobiaceae;g__;s__	88.7	0	0	1.22	5.146	1148	38	0	0	0	TRUE	FALSE	98.9936	FALSE
bushbuckridge_56	103_sub	Bushbuckridge	Christensenellaceae bacterium Phil1	d__Bacteria;p__Firmicutes_A;c__Clostridia_A;o__Christensenellales;f__CAG-138;g__Phil1;s__Phil1 sp001940855	90.46	5.71	38.46	1.95	4.384	1861	18	0	0	0	FALSE	FALSE	97.6575	FALSE
bushbuckridge_56	33	Bushbuckridge	Ruminococcaceae bacterium	d__Bacteria;p__Firmicutes_A;c__Clostridia;o__Oscillospirales;f__Oscillospiraceae;g__UBA1777;s__	87.33	1.48	83.33	1.96	47.867	1820	29	0	0	1	FALSE	FALSE	98.1098	FALSE
bushbuckridge_56	37	Bushbuckridge	Clostridiales bacterium	d__Bacteria;p__Firmicutes_A;c__Clostridia;o__Oscillospirales;f__CAG-272;g__UBA1740;s__	83.31	1.59	20	1.72	5.373	1436	19	0	0	0	TRUE	FALSE	97.8765	FALSE
bushbuckridge_56	49	Bushbuckridge	Clostridiales bacterium	d__Bacteria;p__Firmicutes_A;c__Clostridia_A;o__Christensenellales;f__CAG-917;g__CAG-349;s__CAG-349 sp003539515	90.19	1.4	50	1.56	14.986	1436	32	0	0	0	FALSE	FALSE	98.0368	FALSE
bushbuckridge_56	60	Bushbuckridge	Alistipes sp. CAG:514	d__Bacteria;p__Bacteroidota;c__Bacteroidia;o__Bacteroidales;f__UBA932;g__RC9;s__RC9 sp000431015	96.27	3.25	62.5	2.9	115.921	2277	41	1	1	1	FALSE	FALSE	98.3444	FALSE
bushbuckridge_56	71	Bushbuckridge	Ruminococcaceae bacterium	d__Bacteria;p__Firmicutes_A;c__Clostridia;o__Oscillospirales;f__Acutalibacteraceae;g__CAG-488;s__CAG-488 sp900539465	97.32	3.02	35.71	2.03	9.045	1796	14	0	0	1	TRUE	FALSE	98.8249	FALSE
bushbuckridge_56	74	Bushbuckridge	Phascolarctobacterium succinatutens CAG:287	d__Bacteria;p__Firmicutes_C;c__Negativicutes;o__Acidaminococcales;f__Acidaminococcaceae;g__Phascolarctobacterium_A;s__Phascolarctobacterium_A succinatutens	95.59	4.06	77.78	2.22	6.821	2128	37	0	0	0	FALSE	FALSE	96.2448	FALSE
bushbuckridge_56	95_sub	Bushbuckridge	uncultured Ruminococcus sp.	d__Bacteria;p__Firmicutes_A;c__Clostridia;o__Oscillospirales;f__Acutalibacteraceae;g__Ruminococcus_E;s__Ruminococcus_E bromii	96.42	0.34	0	2.31	16.199	2185	48	0	0	1	TRUE	TRUE	97.9102	FALSE
bushbuckridge_56	99	Bushbuckridge	Clostridiales bacterium	d__Bacteria;p__Firmicutes_A;c__Clostridia_A;o__Christensenellales;f__UBA1242;g__UMGS1470;s__UMGS1470 sp900552105	79.44	0.4	0	1.01	22.784	890	38	2	1	1	TRUE	FALSE	98.2953	FALSE
bushbuckridge_56	bin.15	Bushbuckridge	Prevotella sp. CAG:520	d__Bacteria;p__Bacteroidota;c__Bacteroidia;o__Bacteroidales;f__Bacteroidaceae;g__Prevotella;s__Prevotella sp000434975	94.51	0.68	33.33	2.77	28.992	2084	33	0	0	0	FALSE	FALSE	97.421	FALSE
bushbuckridge_56	bin.2	Bushbuckridge	Unclassified	d__Bacteria;p__Bacteroidota;c__Bacteroidia;o__Bacteroidales;f__Muribaculaceae;g__C941;s__C941 sp004557565	96.04	0.13	0	2.78	24.893	2207	43	0	0	0	TRUE	FALSE	97.3339	FALSE
bushbuckridge_56	bin.25_sub	Bushbuckridge	Oscillibacter sp.	d__Bacteria;p__Firmicutes_A;c__Clostridia;o__Oscillospirales;f__Oscillospiraceae;g__ER4;s__ER4 sp000765235	82.28	5.16	13.33	1.9	10.091	1821	22	0	0	0	FALSE	FALSE	98.7696	FALSE
bushbuckridge_56	bin.3_sub	Bushbuckridge	Parabacteroides sp.	d__Bacteria;p__Bacteroidota;c__Bacteroidia;o__Bacteroidales;f__Tannerellaceae;g__Parabacteroides;s__Parabacteroides sp900549585	96.92	0.77	0	3.53	26.606	2970	40	0	0	0	TRUE	FALSE	98.8914	FALSE
bushbuckridge_56	bin.32	Bushbuckridge	Clostridiales bacterium UBA6386	d__Bacteria;p__Firmicutes_A;c__Clostridia;o__Oscillospirales;f__Oscillospiraceae;g__CAG-110;s__CAG-110 sp900544945	88.37	1.34	50	1.96	11.262	1753	25	0	0	1	FALSE	FALSE	97.0955	FALSE
bushbuckridge_56	bin.33	Bushbuckridge	Unclassified	d__Bacteria;p__Firmicutes_A;c__Clostridia_A;o__Christensenellales;f__CAG-138;g__CAG-1024;s__CAG-1024 sp000432015	91.12	0	0	1.95	55.219	1768	41	0	0	0	FALSE	FALSE	99	FALSE
bushbuckridge_56	bin.43	Bushbuckridge	Unclassified	NA	93.1	0.48	0	2.75	51.223	2145	37	0	0	0	TRUE	FALSE	96.9108	FALSE
bushbuckridge_56	maxbin.004	Bushbuckridge	Ruminococcaceae bacterium	d__Bacteria;p__Firmicutes_A;c__Clostridia;o__Oscillospirales;f__Acutalibacteraceae;g__CAG-180;s__CAG-180 sp000432435	97.99	0.36	50	2.01	153.556	1832	49	1	0	3	FALSE	FALSE	98.4126	FALSE
bushbuckridge_56	maxbin.008_sub	Bushbuckridge	Bacteroidales bacterium UBA6360	d__Bacteria;p__Bacteroidota;c__Bacteroidia;o__Bacteroidales;f__UBA932;g__RC9;s__RC9 sp900545245	91.98	0.48	0	3.1	61.769	2398	47	1	14	1	TRUE	FALSE	97.4594	FALSE
bushbuckridge_56	maxbin.013_sub	Bushbuckridge	Unclassified	d__Bacteria;p__Firmicutes_A;c__Clostridia;o__Lachnospirales;f__Lachnospiraceae;g__Butyrivibrio_A;s__Butyrivibrio_A sp000431815	100	0	0	2.49	54.061	2299	36	0	0	0	TRUE	FALSE	98.5135	FALSE
bushbuckridge_57	14	Bushbuckridge	Cyanobacteria bacterium UBA4641	d__Bacteria;p__Cyanobacteria;c__Vampirovibrionia;o__Gastranaerophilales;f__Gastranaerophilaceae;g__Zag111;s__Zag111 sp002103105	88.03	1.71	0	1.79	12.49	1689	33	0	0	0	FALSE	FALSE	98.53	FALSE
bushbuckridge_57	53	Bushbuckridge	Clostridium sp. CAG:510	d__Bacteria;p__Firmicutes_A;c__Clostridia;o__Lachnospirales;f__Lachnospiraceae;g__CAG-510;s__CAG-510 sp000434615	94.44	3.01	20	2.4	13.767	2103	21	0	0	0	FALSE	FALSE	98.628	FALSE
bushbuckridge_57	58	Bushbuckridge	Ruminococcaceae bacterium	d__Bacteria;p__Firmicutes_A;c__Clostridia;o__Oscillospirales;f__Acutalibacteraceae;g__CAG-180;s__CAG-180 sp004556705	93.96	1.34	0	1.66	10.394	1496	17	0	0	0	FALSE	FALSE	97.9227	FALSE
bushbuckridge_57	bin.1	Bushbuckridge	Barnesiella sp.	d__Bacteria;p__Bacteroidota;c__Bacteroidia;o__Bacteroidales;f__Barnesiellaceae;g__Barnesiella;s__Barnesiella intestinihominis	93.58	0	0	2.81	16.672	2259	37	0	0	0	TRUE	FALSE	99.7917	FALSE
bushbuckridge_57	bin.2_sub	Bushbuckridge	Ruminococcus sp. AF17-11	d__Bacteria;p__Firmicutes_A;c__Clostridia;o__Oscillospirales;f__Acutalibacteraceae;g__Ruminococcus_E;s__Ruminococcus_E bromii_B	78.37	1.68	0	1.54	6.87	1391	26	0	0	2	FALSE	FALSE	98.1432	FALSE
bushbuckridge_57	bin.21	Bushbuckridge	Roseburia sp.	d__Bacteria;p__Firmicutes_A;c__Clostridia;o__Lachnospirales;f__Lachnospiraceae;g__CAG-45;s__CAG-45 sp900066395	99.52	1.47	0	2.57	40.621	2334	39	0	0	0	TRUE	FALSE	98.333	FALSE
bushbuckridge_57	maxbin.008	Bushbuckridge	Unclassified	d__Bacteria;p__Firmicutes_A;c__Clostridia;o__Oscillospirales;f__Acutalibacteraceae;g__Eubacterium_R;s__Eubacterium_R sp000433975	97.32	0	0	1.93	110.114	1719	41	0	0	1	TRUE	FALSE	99.1113	FALSE
bushbuckridge_58	12	Bushbuckridge	Ruminococcaceae bacterium	d__Bacteria;p__Firmicutes_A;c__Clostridia;o__Oscillospirales;f__Ruminococcaceae;g__Gemmiger;s__Gemmiger qucibialis	98.05	1.02	0	2.33	8.032	1973	24	0	0	0	TRUE	FALSE	98.7851	FALSE
bushbuckridge_58	35	Bushbuckridge	Clostridium sp. CAG:138	d__Bacteria;p__Firmicutes_A;c__Clostridia_A;o__Christensenellales;f__CAG-138;g__PeH17;s__PeH17 sp000435055	92.32	2.43	16.67	1.8	7.762	1629	29	0	0	2	FALSE	FALSE	99.2576	FALSE
bushbuckridge_58	40_sub	Bushbuckridge	Unclassified	d__Bacteria;p__Firmicutes_A;c__Clostridia;o__Oscillospirales;f__CAG-272;g__CAG-448;s__CAG-448 sp003150135	78.89	0.22	0	1.93	5.141	1582	16	0	0	1	FALSE	FALSE	98.6011	FALSE
bushbuckridge_58	69	Bushbuckridge	Clostridia bacterium	d__Bacteria;p__Firmicutes_A;c__Clostridia_A;o__Christensenellales;f__CAG-138;g__SFEL01;s__SFEL01 sp004557245	87.37	2.35	20	1.62	4.724	1540	13	0	0	0	FALSE	FALSE	98.5667	FALSE
bushbuckridge_58	70	Bushbuckridge	Eubacterium sp. CAG:251	d__Bacteria;p__Firmicutes_A;c__Clostridia;o__Oscillospirales;f__Acutalibacteraceae;g__Eubacterium_R;s__Eubacterium_R sp000436835	93.29	0	0	1.59	5.559	1380	17	0	0	1	FALSE	FALSE	98.3029	FALSE
bushbuckridge_58	74	Bushbuckridge	Clostridium sp. CAG:413	d__Bacteria;p__Firmicutes_A;c__Clostridia;o__Oscillospirales;f__Acutalibacteraceae;g__CAG-177;s__CAG-177 sp000431775	97.05	0	0	2.19	23.514	1938	26	0	0	0	FALSE	FALSE	99.7756	FALSE
bushbuckridge_58	76	Bushbuckridge	Ruminococcus sp.	d__Bacteria;p__Firmicutes_A;c__Clostridia;o__Oscillospirales;f__Acutalibacteraceae;g__Ruminococcus_E;s__Ruminococcus_E bromii_B	94.26	2.85	16.67	2.05	3.717	1790	17	0	0	1	FALSE	FALSE	98.5669	FALSE
bushbuckridge_58	83	Bushbuckridge	Ruminococcaceae bacterium	d__Bacteria;p__Firmicutes_A;c__Clostridia;o__Oscillospirales;f__Acutalibacteraceae;g__CAG-177;s__CAG-177 sp003514385	88.88	9.96	96	2.36	7.549	2200	42	0	0	1	FALSE	FALSE	98.6245	FALSE
bushbuckridge_58	9	Bushbuckridge	uncultured Ruminococcus sp.	d__Bacteria;p__Firmicutes_A;c__Clostridia;o__Oscillospirales;f__Acutalibacteraceae;g__GCA-900066995;s__GCA-900066995 sp900291955	76.26	2.01	16.67	1.13	2.112	870	5	0	0	0	FALSE	FALSE	98.9924	FALSE
bushbuckridge_58	bin.10	Bushbuckridge	Succinatimonas sp. CAG:777	d__Bacteria;p__Proteobacteria;c__Gammaproteobacteria;o__Enterobacterales;f__Succinivibrionaceae;g__Succinivibrio;s__Succinivibrio sp000431835	98.79	0.29	0	2.27	71.986	1925	43	0	0	0	FALSE	FALSE	98.9844	FALSE
bushbuckridge_58	bin.2	Bushbuckridge	Alistipes sp. CAG:514	d__Bacteria;p__Bacteroidota;c__Bacteroidia;o__Bacteroidales;f__UBA932;g__RC9;s__RC9 sp000431015	93.41	1.11	0	2.77	83.66	2193	40	0	0	0	FALSE	FALSE	98.4971	FALSE
bushbuckridge_58	bin.20_sub	Bushbuckridge	Clostridiales bacterium	d__Bacteria;p__Firmicutes_A;c__Clostridia;o__Oscillospirales;f__Oscillospiraceae;g__CAG-110;s__CAG-110 sp900553805	85.57	0.34	0	2.28	12.095	2060	33	0	0	0	TRUE	FALSE	98.6932	FALSE
bushbuckridge_58	bin.21	Bushbuckridge	Unclassified	d__Bacteria;p__Firmicutes_A;c__Clostridia;o__Oscillospirales;f__Oscillospiraceae;g__CAG-170;s__CAG-170 sp900545925	85.64	2.24	60	2.92	15.917	2756	36	0	0	3	TRUE	FALSE	98.6802	FALSE
bushbuckridge_58	bin.24	Bushbuckridge	Butyrivibrio crossotus	d__Bacteria;p__Firmicutes_A;c__Clostridia;o__Lachnospirales;f__Lachnospiraceae;g__Butyrivibrio_A;s__Butyrivibrio_A crossotus	95.41	1.01	0	2.09	14.844	1971	18	1	0	0	FALSE	FALSE	99.0288	FALSE
bushbuckridge_58	maxbin.011_sub	Bushbuckridge	Unclassified	d__Bacteria;p__Firmicutes_A;c__Clostridia_A;o__Christensenellales;f__CAG-917;g__CAG-475;s__CAG-475 sp000434435	77.72	3.69	71.43	1.59	10.812	1371	33	1	0	0	FALSE	FALSE	98.1275	FALSE
bushbuckridge_59	103	Bushbuckridge	uncultured Ruminococcus sp.	d__Bacteria;p__Firmicutes_A;c__Clostridia;o__Oscillospirales;f__Ruminococcaceae;g__Ruminiclostridium_E;s__Ruminiclostridium_E sp900556525	96.64	0.67	0	2.55	24.015	2308	38	0	0	0	TRUE	TRUE	97.5609	FALSE
bushbuckridge_59	18	Bushbuckridge	Prevotella sp. CAG:873	d__Bacteria;p__Bacteroidota;c__Bacteroidia;o__Bacteroidales;f__Muribaculaceae;g__CAG-873;s__CAG-873 sp001701165	96.98	0	0	2.48	44.581	1972	39	0	0	0	TRUE	FALSE	97.6255	FALSE
bushbuckridge_59	31	Bushbuckridge	Unclassified	d__Bacteria;p__Firmicutes_A;c__Clostridia_A;o__Christensenellales;f__CAG-138;g__CAG-1024;s__CAG-1024 sp000432015	95.81	0.81	0	2.18	84.25	2028	40	0	0	0	FALSE	FALSE	98.9736	FALSE
bushbuckridge_59	33	Bushbuckridge	Ruminococcaceae bacterium	d__Bacteria;p__Firmicutes_A;c__Clostridia;o__Oscillospirales;f__Acutalibacteraceae;g__CAG-177;s__CAG-177 sp003514385	97.23	0.39	0	2.02	17.12	1857	26	0	0	1	FALSE	FALSE	98.1048	FALSE
bushbuckridge_59	36	Bushbuckridge	Escherichia coli	d__Bacteria;p__Proteobacteria;c__Gammaproteobacteria;o__Enterobacterales;f__Enterobacteriaceae;g__Escherichia;s__Escherichia flexneri	82.05	2.21	28.57	3.61	2.972	3521	26	0	0	0	FALSE	FALSE	99.6342	FALSE
bushbuckridge_59	39	Bushbuckridge	Clostridia bacterium	d__Bacteria;p__Firmicutes_A;c__Clostridia_A;o__Christensenellales;f__CAG-138;g__SFEL01;s__SFEL01 sp004557245	77.63	0.88	50	1.3	2.741	1285	8	0	0	0	FALSE	FALSE	98.197	FALSE
bushbuckridge_59	5	Bushbuckridge	Dialister sp.	d__Bacteria;p__Firmicutes_C;c__Negativicutes;o__Veillonellales;f__Dialisteraceae;g__Dialister;s__Dialister sp000434475	99.37	0.63	0	2.09	12.162	1722	45	0	0	0	FALSE	FALSE	96.3474	FALSE
bushbuckridge_59	69	Bushbuckridge	Unclassified	d__Archaea;p__Thermoplasmatota;c__Thermoplasmata;o__Methanomassiliicoccales;f__Methanomethylophilaceae;g__MX-02;s__MX-02 sp006954405	89.07	0.47	0	1.17	3.751	1287	29	0	0	1	FALSE	FALSE	97.8112	FALSE
bushbuckridge_59	73	Bushbuckridge	Prevotella sp.	d__Bacteria;p__Bacteroidota;c__Bacteroidia;o__Bacteroidales;f__Bacteroidaceae;g__Prevotella;s__Prevotella sp003447235	94.47	0	0	2.58	35.968	2008	41	0	1	1	FALSE	FALSE	97.8144	FALSE
bushbuckridge_59	91	Bushbuckridge	Clostridium sp. CAG:413	d__Bacteria;p__Firmicutes_A;c__Clostridia;o__Oscillospirales;f__Acutalibacteraceae;g__CAG-177;s__CAG-177 sp000431775	97.05	0	0	2.18	72.942	1937	37	0	0	1	FALSE	FALSE	99.0655	FALSE
bushbuckridge_59	bin.20	Bushbuckridge	uncultured bacterium	d__Bacteria;p__Verrucomicrobiota;c__Kiritimatiellae;o__RFP12;f__UBA1067;g__RUG572;s__RUG572 sp900547945	75	2.36	33.33	2.76	6.473	2131	39	0	0	0	FALSE	FALSE	98.2829	FALSE
bushbuckridge_59	bin.25	Bushbuckridge	Clostridiales bacterium	d__Bacteria;p__Firmicutes_A;c__Clostridia_A;o__Christensenellales;f__CAG-917;g__CAG-349;s__CAG-349 sp003539515	89.14	0.93	50	1.41	24.802	1257	32	0	0	0	FALSE	FALSE	98.0437	FALSE
bushbuckridge_59	bin.29_sub	Bushbuckridge	Ruminococcaceae bacterium	d__Bacteria;p__Firmicutes_A;c__Clostridia;o__Oscillospirales;f__Oscillospiraceae;g__UBA1777;s__UBA1777 sp900549485	85.74	0.67	100	2.17	21.68	2015	27	0	0	1	TRUE	FALSE	99.02	FALSE
bushbuckridge_59	bin.33	Bushbuckridge	Unclassified	d__Bacteria;p__Bacteroidota;c__Bacteroidia;o__Bacteroidales;f__UBA932;g__RC9;s__RC9 sp000433355	93.81	2.46	25	3.45	41.932	2734	43	1	0	0	FALSE	FALSE	98.2322	FALSE
bushbuckridge_59	bin.39	Bushbuckridge	Ruminococcaceae bacterium	d__Bacteria;p__Firmicutes_A;c__Clostridia;o__Oscillospirales;f__Oscillospiraceae;g__F23-B02;s__F23-B02 sp900545805	90.94	1.2	100	1.85	49.743	1733	42	0	0	2	FALSE	FALSE	98.6289	FALSE
bushbuckridge_59	bin.48	Bushbuckridge	uncultured bacterium	d__Bacteria;p__Verrucomicrobiota;c__Lentisphaeria;o__UBA1407;f__UBA1407;g__UBA1724;s__UBA1724 sp900548225	89.19	0.68	0	2.23	37.5	1744	46	0	0	0	TRUE	FALSE	98.4783	FALSE
bushbuckridge_59	bin.50	Bushbuckridge	Ruminococcus champanellensis 18P13 = JCM 17042	d__Bacteria;p__Firmicutes_A;c__Clostridia;o__Oscillospirales;f__Ruminococcaceae;g__Ruminococcus_F;s__Ruminococcus_F champanellensis	97.15	1.01	0	2.22	23	2044	32	0	0	1	FALSE	FALSE	99.4418	FALSE
bushbuckridge_59	bin.6	Bushbuckridge	Bacteroidales bacterium UBA4621	d__Bacteria;p__Bacteroidota;c__Bacteroidia;o__Bacteroidales;f__Paludibacteraceae;g__RF16;s__RF16 sp900556095	94.89	0.54	0	2.22	43.228	1817	35	0	0	0	FALSE	FALSE	97.9585	FALSE
bushbuckridge_59	maxbin.014_sub	Bushbuckridge	Bacteroides sp. CAG:1060	d__Bacteria;p__Bacteroidota;c__Bacteroidia;o__Bacteroidales;f__UBA932;g__RC9;s__RC9 sp000432655	88.92	2.03	10	1.91	20.078	1710	43	1	12	2	FALSE	FALSE	97.906	FALSE
bushbuckridge_60	2	Bushbuckridge	Prevotellaceae bacterium	d__Bacteria;p__Bacteroidota;c__Bacteroidia;o__Bacteroidales;f__Bacteroidaceae;g__Prevotellamassilia;s__Prevotellamassilia timonensis	90.66	1.43	25	2.6	7.801	1989	38	0	0	0	FALSE	FALSE	97.3513	FALSE
bushbuckridge_60	30	Bushbuckridge	Lentisphaeria bacterium	d__Bacteria;p__Verrucomicrobiota;c__Lentisphaeria;o__Victivallales;f__Victivallaceae;g__Victivallis;s__Victivallis sp900550905	75.46	4.05	11.11	3.35	2.813	2997	28	0	0	0	FALSE	FALSE	98.4131	FALSE
bushbuckridge_60	35	Bushbuckridge	Desulfovibrio piger	d__Bacteria;p__Desulfobacterota;c__Desulfovibrionia;o__Desulfovibrionales;f__Desulfovibrionaceae;g__Desulfovibrio;s__Desulfovibrio piger	77.34	0.62	0	1.89	2.832	1734	25	0	0	0	TRUE	FALSE	98.8503	FALSE
bushbuckridge_60	42	Bushbuckridge	Unclassified	d__Bacteria;p__Bacteroidota;c__Bacteroidia;o__Bacteroidales;f__UBA932;g__RC9;s__RC9 sp000433355	95.08	2.14	42.86	3.47	228.79	2678	44	0	0	0	FALSE	FALSE	98.4318	FALSE
bushbuckridge_60	55	Bushbuckridge	Methanomassiliicoccaceae archaeon DOK	d__Archaea;p__Thermoplasmatota;c__Thermoplasmata;o__Methanomassiliicoccales;f__Methanomethylophilaceae;g__UBA71;s__	77.45	4.84	14.29	1.5	2.609	1933	37	0	0	1	FALSE	FALSE	98.0395	FALSE
bushbuckridge_60	79	Bushbuckridge	Clostridiales bacterium	d__Bacteria;p__Firmicutes_A;c__Clostridia_A;o__Christensenellales;f__CAG-917;g__CAG-349;s__CAG-349 sp003539515	92.64	0.7	0	1.57	249.507	1412	51	0	1	1	FALSE	FALSE	97.998	FALSE
bushbuckridge_60	bin.10_sub	Bushbuckridge	Ruminococcaceae bacterium	d__Bacteria;p__Firmicutes_A;c__Clostridia;o__Oscillospirales;f__Oscillospiraceae;g__CAG-110;s__CAG-110 sp900546415	87.54	4.05	25	1.78	8.435	1568	20	0	0	0	TRUE	FALSE	98.3182	FALSE
bushbuckridge_60	bin.21	Bushbuckridge	Oscillibacter sp.	d__Bacteria;p__Firmicutes_A;c__Clostridia;o__Oscillospirales;f__Oscillospiraceae;g__CAG-83;s__CAG-83 sp900313295	87.58	0.84	50	1.81	27.914	1684	35	0	0	1	FALSE	FALSE	98.7054	FALSE
bushbuckridge_60	bin.22	Bushbuckridge	Ruminococcaceae bacterium	d__Bacteria;p__Firmicutes_A;c__Clostridia;o__Oscillospirales;f__Acutalibacteraceae;g__CAG-177;s__CAG-177 sp003538135	97.27	0	0	2.12	55.282	1903	41	0	0	1	FALSE	FALSE	98.6743	FALSE
bushbuckridge_60	bin.6	Bushbuckridge	Clostridia bacterium	d__Bacteria;p__Firmicutes_A;c__Clostridia_A;o__Christensenellales;f__CAG-138;g__SFEL01;s__SFEL01 sp004557245	95.56	1.48	33.33	1.61	10.97	1541	19	0	0	0	FALSE	FALSE	98.5923	FALSE
bushbuckridge_60	maxbin.001	Bushbuckridge	Christensenellaceae bacterium Phil1	d__Bacteria;p__Firmicutes_A;c__Clostridia_A;o__Christensenellales;f__CAG-138;g__SFDB01;s__SFDB01 sp004558825	96.5	0	0	2.1	109.418	2018	50	0	2	1	TRUE	FALSE	99.3607	FALSE
bushbuckridge_60	maxbin.004_sub	Bushbuckridge	Unclassified	d__Bacteria;p__Firmicutes_A;c__Clostridia_A;o__Christensenellales;f__CAG-917;g__CAG-475;s__CAG-475 sp000434435	85.46	0	0	1.76	131.254	1483	41	2	1	1	TRUE	FALSE	98.535	FALSE
bushbuckridge_61	13	Bushbuckridge	Clostridium sp. CAG:510	d__Bacteria;p__Firmicutes_A;c__Clostridia;o__Lachnospirales;f__Lachnospiraceae;g__CAG-510;s__CAG-510 sp000434615	97.1	1.32	20	2.66	31.441	2382	23	0	0	0	TRUE	FALSE	98.6168	FALSE
bushbuckridge_61	2	Bushbuckridge	Succinatimonas sp. UBA2849	d__Bacteria;p__Proteobacteria;c__Gammaproteobacteria;o__Enterobacterales;f__Succinivibrionaceae;g__Succinivibrio;s__Succinivibrio sp000431835	99.38	0.29	0	2.44	76.076	2109	48	0	0	0	FALSE	FALSE	98.7142	FALSE
bushbuckridge_61	20	Bushbuckridge	Bacteroides sp. CAG:770	d__Bacteria;p__Bacteroidota;c__Bacteroidia;o__Bacteroidales;f__UBA932;g__RC9;s__RC9 sp000435075	95.95	0.74	0	2.88	45.132	2251	40	0	0	0	FALSE	FALSE	96.8675	FALSE
bushbuckridge_61	36	Bushbuckridge	Ruminococcaceae bacterium	d__Bacteria;p__Firmicutes_A;c__Clostridia;o__Oscillospirales;f__Acutalibacteraceae;g__CAG-180;s__CAG-180 sp000432435	96.98	0.34	0	1.73	14.341	1563	28	0	0	1	FALSE	FALSE	99.6418	FALSE
bushbuckridge_61	4	Bushbuckridge	Phascolarctobacterium succinatutens CAG:287	d__Bacteria;p__Firmicutes_C;c__Negativicutes;o__Acidaminococcales;f__Acidaminococcaceae;g__Phascolarctobacterium_A;s__Phascolarctobacterium_A succinatutens	92.37	4.55	54.55	2.01	3.885	1947	25	0	0	0	FALSE	FALSE	96.9895	FALSE
bushbuckridge_61	58	Bushbuckridge	Prevotella sp.	d__Bacteria;p__Bacteroidota;c__Bacteroidia;o__Bacteroidales;f__Bacteroidaceae;g__Prevotella;s__Prevotella sp003447235	96.75	0.36	0	2.52	32.099	1960	35	0	0	0	FALSE	FALSE	97.9566	FALSE
bushbuckridge_61	67	Bushbuckridge	Ruminococcaceae bacterium	d__Bacteria;p__Firmicutes_A;c__Clostridia;o__Oscillospirales;f__Acutalibacteraceae;g__Eubacterium_R;s__Eubacterium_R sp900542875	97.99	0	0	2.07	16.54	1913	27	0	0	0	TRUE	FALSE	97.9093	FALSE
bushbuckridge_61	74	Bushbuckridge	Ruminococcaceae bacterium	d__Bacteria;p__Firmicutes_A;c__Clostridia;o__Oscillospirales;f__Ruminococcaceae;g__CAG-115;s__CAG-115 sp003507295	86.88	1.45	0	2.68	6.39	2500	29	0	0	0	TRUE	FALSE	98.7543	FALSE
bushbuckridge_61	bin.11	Bushbuckridge	Prevotellaceae bacterium	d__Bacteria;p__Bacteroidota;c__Bacteroidia;o__Bacteroidales;f__Bacteroidaceae;g__Prevotellamassilia;s__Prevotellamassilia sp900540885	93.28	0	0	2.39	16.039	1891	44	0	0	1	TRUE	FALSE	98.2535	FALSE
bushbuckridge_61	bin.14	Bushbuckridge	Unclassified	d__Bacteria;p__Bacteroidota;c__Bacteroidia;o__Bacteroidales;f__Bacteroidaceae;g__Phocaeicola;s__Phocaeicola sp000434735	93.86	1.09	85.71	2.88	14.51	2204	39	0	0	0	FALSE	FALSE	96.6175	FALSE
bushbuckridge_61	bin.19	Bushbuckridge	uncultured Lachnospiraceae bacterium	d__Bacteria;p__Firmicutes_A;c__Clostridia;o__Lachnospirales;f__Lachnospiraceae;g__Agathobacter;s__Agathobacter sp900543445	97.34	0.16	0	2.58	45.139	2284	35	0	0	0	TRUE	FALSE	98.4225	FALSE
bushbuckridge_61	bin.22_sub	Bushbuckridge	Roseburia inulinivorans	d__Bacteria;p__Firmicutes_A;c__Clostridia;o__Lachnospirales;f__Lachnospiraceae;g__Roseburia;s__Roseburia inulinivorans	76.54	1.08	40	2.43	6.063	2146	26	0	0	0	FALSE	FALSE	97.7034	FALSE
bushbuckridge_61	bin.25_sub	Bushbuckridge	Butyrivibrio crossotus	d__Bacteria;p__Firmicutes_A;c__Clostridia;o__Lachnospirales;f__Lachnospiraceae;g__Butyrivibrio_A;s__Butyrivibrio_A crossotus	97.32	0.92	66.67	2.12	49.647	2013	34	0	0	0	FALSE	FALSE	98.9215	FALSE
bushbuckridge_61	maxbin.004	Bushbuckridge	Lachnospiraceae bacterium	d__Bacteria;p__Firmicutes_A;c__Clostridia;o__Lachnospirales;f__Lachnospiraceae;g__Acetatifactor;s__Acetatifactor sp900066365	98.29	2.43	0	3.28	53.544	2954	42	1	1	1	FALSE	FALSE	98.2312	FALSE
bushbuckridge_62	12	Bushbuckridge	Ruminococcaceae bacterium	d__Bacteria;p__Firmicutes_A;c__Clostridia;o__Oscillospirales;f__Acutalibacteraceae;g__CAG-180;s__CAG-180 sp000432435	93.96	1.21	0	1.84	15.512	1664	31	0	0	1	FALSE	FALSE	98.4007	FALSE
bushbuckridge_62	6	Bushbuckridge	Prevotellaceae bacterium	d__Bacteria;p__Bacteroidota;c__Bacteroidia;o__Bacteroidales;f__Bacteroidaceae;g__Prevotellamassilia;s__Prevotellamassilia sp900540885	87.2	0.37	100	2.18	4.528	1607	19	0	0	0	FALSE	FALSE	98.158	FALSE
bushbuckridge_62	7	Bushbuckridge	Unclassified	d__Bacteria;p__Firmicutes_C;c__Negativicutes;o__Selenomonadales;f__Selenomonadaceae;g__Anaerovibrio;s__Anaerovibrio sp900548165	79.28	1.2	0	1.54	2.53	1417	18	0	0	2	FALSE	FALSE	97.3862	FALSE
bushbuckridge_62	bin.5	Bushbuckridge	Lachnospiraceae bacterium	d__Bacteria;p__Firmicutes_A;c__Clostridia;o__Lachnospirales;f__Lachnospiraceae;g__Acetatifactor;s__Acetatifactor sp900066365	90.98	3.67	58.33	2.91	12.483	2603	43	0	0	0	FALSE	FALSE	98.1952	FALSE
bushbuckridge_63	23	Bushbuckridge	Phascolarctobacterium succinatutens CAG:287	d__Bacteria;p__Firmicutes_C;c__Negativicutes;o__Acidaminococcales;f__Acidaminococcaceae;g__Phascolarctobacterium_A;s__Phascolarctobacterium_A succinatutens	78.91	1	0	1.56	2.478	1586	13	0	0	0	FALSE	FALSE	96.4904	FALSE
bushbuckridge_63	29_sub	Bushbuckridge	Clostridiales bacterium	d__Bacteria;p__Firmicutes_A;c__Clostridia_A;o__Christensenellales;f__CAG-917;g__CAG-349;s__CAG-349 sp003539515	86.64	0.83	50	1.4	6.273	1284	27	0	0	0	FALSE	FALSE	98.023	FALSE
bushbuckridge_63	47_sub	Bushbuckridge	Elusimicrobia bacterium UBA5880	d__Bacteria;p__Elusimicrobiota;c__Elusimicrobia;o__Elusimicrobiales;f__Elusimicrobiaceae;g__UBA1436;s__UBA1436 sp900541355	96.63	0	0	1.61	73.843	1541	47	1	1	1	FALSE	FALSE	98.0551	FALSE
bushbuckridge_63	71	Bushbuckridge	Ruminococcaceae bacterium	d__Bacteria;p__Firmicutes_A;c__Clostridia;o__Oscillospirales;f__Ruminococcaceae;g__CAG-115;s__CAG-115 sp003531585	91.82	1.82	25	2.2	4.095	1995	8	0	0	0	FALSE	FALSE	98.4911	FALSE
bushbuckridge_63	bin.17_sub	Bushbuckridge	Bacteroides fragilis	d__Bacteria;p__Bacteroidota;c__Bacteroidia;o__Bacteroidales;f__Bacteroidaceae;g__Bacteroides;s__Bacteroides fragilis_A	90.21	0	0	4.36	21.616	3561	30	0	0	0	FALSE	FALSE	99.9359	FALSE
bushbuckridge_63	bin.25	Bushbuckridge	Ruminococcaceae bacterium	d__Bacteria;p__Firmicutes_A;c__Clostridia;o__Oscillospirales;f__Acutalibacteraceae;g__CAG-177;s__CAG-177 sp003538135	97.27	0	0	2.08	99.04	1895	42	0	0	1	FALSE	FALSE	98.469	FALSE
bushbuckridge_63	bin.35	Bushbuckridge	Clostridium sp. CAG:510	d__Bacteria;p__Firmicutes_A;c__Clostridia;o__Lachnospirales;f__Lachnospiraceae;g__CAG-510;s__CAG-510 sp000434615	96.98	1.55	0	2.6	70.169	2323	36	0	0	0	FALSE	FALSE	98.7	FALSE
bushbuckridge_63	maxbin.013	Bushbuckridge	Bacteroides sp. CAG:770	d__Bacteria;p__Bacteroidota;c__Bacteroidia;o__Bacteroidales;f__UBA932;g__RC9;s__RC9 sp000435075	96.43	0.74	0	2.85	42.253	2262	40	1	3	0	FALSE	FALSE	96.961	FALSE
bushbuckridge_64	32	Bushbuckridge	uncultured Prevotellaceae bacterium	d__Bacteria;p__Bacteroidota;c__Bacteroidia;o__Bacteroidales;f__Bacteroidaceae;g__Prevotellamassilia;s__Prevotellamassilia sp900539625	85.81	0.94	0	2.23	4.983	1681	14	0	0	0	FALSE	FALSE	97.5929	FALSE
bushbuckridge_64	57	Bushbuckridge	Cyanobacteria bacterium UBA4641	d__Bacteria;p__Cyanobacteria;c__Vampirovibrionia;o__Gastranaerophilales;f__Gastranaerophilaceae;g__Zag111;s__Zag111 sp002103105	80.34	0.85	0	1.62	4.386	1501	25	0	0	0	FALSE	FALSE	98.3554	FALSE
bushbuckridge_64	bin.15	Bushbuckridge	Prevotella sp. CAG:1092	d__Bacteria;p__Bacteroidota;c__Bacteroidia;o__Bacteroidales;f__Bacteroidaceae;g__Prevotella;s__Prevotella sp000436915	88.5	3.76	34.48	2.85	16.675	2231	26	0	0	0	FALSE	FALSE	97.4685	FALSE
bushbuckridge_64	bin.17	Bushbuckridge	Succinatimonas sp. UBA2849	d__Bacteria;p__Proteobacteria;c__Gammaproteobacteria;o__Enterobacterales;f__Succinivibrionaceae;g__Succinivibrio;s__Succinivibrio sp000431835	98.79	0.29	0	2.2	47.706	1853	46	0	0	0	FALSE	FALSE	98.9435	FALSE
bushbuckridge_65	19	Bushbuckridge	Unclassified	d__Bacteria;p__Firmicutes_A;c__Clostridia_A;o__Christensenellales;f__CAG-917;g__CAG-475;s__CAG-475 sp000434435	83.11	0	0	1.67	16.7	1391	40	0	0	0	FALSE	FALSE	98.3588	FALSE
bushbuckridge_65	41	Bushbuckridge	Unclassified	d__Bacteria;p__Proteobacteria;c__Alphaproteobacteria;o__RF32;f__CAG-239;g__RUG410;s__RUG410 sp900553115	95.7	0	0	1.47	38.522	1360	40	1	0	0	TRUE	FALSE	98.5491	FALSE
bushbuckridge_65	bin.2	Bushbuckridge	Lachnospiraceae bacterium	d__Bacteria;p__Firmicutes_A;c__Clostridia;o__Lachnospirales;f__Lachnospiraceae;g__Acetatifactor;s__Acetatifactor sp003447295	98.87	1.17	25	3.16	54.528	2837	33	0	0	0	TRUE	TRUE	98.1139	FALSE
bushbuckridge_66	12_sub	Bushbuckridge	Lachnospira eligens	d__Bacteria;p__Firmicutes_A;c__Clostridia;o__Lachnospirales;f__Lachnospiraceae;g__Lachnospira;s__Lachnospira eligens_B	94.63	0.45	0	2.54	8.944	2275	16	0	0	0	FALSE	FALSE	98.3187	FALSE
bushbuckridge_66	14	Bushbuckridge	[Eubacterium] siraeum V10Sc8a	d__Bacteria;p__Firmicutes_A;c__Clostridia;o__Oscillospirales;f__Ruminococcaceae;g__Ruminiclostridium_E;s__Ruminiclostridium_E siraeum	94.03	0	0	2.32	7.247	1983	20	0	0	0	FALSE	FALSE	98.3177	FALSE
bushbuckridge_66	18	Bushbuckridge	Lentisphaeria bacterium	d__Bacteria;p__Verrucomicrobiota;c__Lentisphaeria;o__Victivallales;f__Victivallaceae;g__Victivallis;s__Victivallis sp900550905	80.19	3.75	12.5	3.5	3.335	3033	32	0	0	0	FALSE	FALSE	98.3194	FALSE
bushbuckridge_66	27	Bushbuckridge	Bacteroidales bacterium 55_9	d__Bacteria;p__Bacteroidota;c__Bacteroidia;o__Bacteroidales;f__Rikenellaceae;g__Alistipes;s__Alistipes sp900546065	89.11	3.63	0	2.3	5.299	1920	33	0	0	0	FALSE	FALSE	98.007	FALSE
bushbuckridge_66	35	Bushbuckridge	Succinatimonas sp. UBA2849	d__Bacteria;p__Proteobacteria;c__Gammaproteobacteria;o__Enterobacterales;f__Succinivibrionaceae;g__Succinivibrio;s__Succinivibrio sp000431835	99.38	0.88	0	2.43	130.317	2103	45	0	0	0	FALSE	FALSE	98.9126	FALSE
bushbuckridge_66	41	Bushbuckridge	Cyanobacteria bacterium UBA4641	d__Bacteria;p__Cyanobacteria;c__Vampirovibrionia;o__Gastranaerophilales;f__Gastranaerophilaceae;g__Zag111;s__Zag111 sp002103105	89.74	0.85	0	1.92	62.519	1821	39	0	0	0	TRUE	FALSE	97.9844	FALSE
bushbuckridge_66	44	Bushbuckridge	[Eubacterium] rectale M104/1	d__Bacteria;p__Firmicutes_A;c__Clostridia;o__Lachnospirales;f__Lachnospiraceae;g__Agathobacter;s__	99.28	2.91	0	4.84	15.822	4436	46	0	0	1	FALSE	FALSE	97.4875	FALSE
bushbuckridge_66	45	Bushbuckridge	Phascolarctobacterium succinatutens CAG:287	d__Bacteria;p__Firmicutes_C;c__Negativicutes;o__Acidaminococcales;f__Acidaminococcaceae;g__Phascolarctobacterium_A;s__Phascolarctobacterium_A succinatutens	99.4	1.2	0	2.4	38.43	2185	44	1	1	1	TRUE	FALSE	96.3745	FALSE
bushbuckridge_66	54	Bushbuckridge	Odoribacter splanchnicus	d__Bacteria;p__Bacteroidota;c__Bacteroidia;o__Bacteroidales;f__Marinifilaceae;g__Odoribacter;s__Odoribacter splanchnicus	92.63	1.08	50	3.18	7.182	2588	27	0	0	1	TRUE	FALSE	99.6164	FALSE
bushbuckridge_66	58	Bushbuckridge	Clostridia bacterium	d__Bacteria;p__Firmicutes_A;c__Clostridia_A;o__Christensenellales;f__CAG-138;g__SFEL01;s__SFEL01 sp004557245	97.18	2.28	0	1.8	10.98	1698	30	0	0	0	FALSE	FALSE	98.4277	FALSE
bushbuckridge_66	65	Bushbuckridge	Ruminococcus sp. CAG:724	d__Bacteria;p__Firmicutes_A;c__Clostridia;o__Oscillospirales;f__CAG-272;g__CAG-724;s__	85.29	0.34	0	1.69	6.857	1514	18	0	0	0	FALSE	FALSE	97.6937	FALSE
bushbuckridge_66	84	Bushbuckridge	Unclassified	d__Bacteria;p__Firmicutes_A;c__Clostridia_A;o__Christensenellales;f__Borkfalkiaceae;g__UBA1259;s__UBA1259 sp003523255	80.32	0.48	25	1.31	3.574	1125	21	0	0	0	TRUE	FALSE	98.6494	FALSE
bushbuckridge_66	90	Bushbuckridge	Prevotella sp. CAG:604	d__Bacteria;p__Bacteroidota;c__Bacteroidia;o__Bacteroidales;f__Bacteroidaceae;g__Prevotella;s__Prevotella sp000434515	97.8	2.36	33.33	4.42	66.355	3709	41	1	1	1	TRUE	FALSE	97.378	FALSE
bushbuckridge_66	bin.12_sub	Bushbuckridge	uncultured Ruminococcus sp.	d__Bacteria;p__Firmicutes_A;c__Clostridia;o__Oscillospirales;f__Acutalibacteraceae;g__GCA-900066995;s__GCA-900066995 sp900291955	89.6	0.34	0	1.71	8.549	1458	20	0	0	0	FALSE	FALSE	99.625	FALSE
bushbuckridge_66	bin.25	Bushbuckridge	Clostridiales bacterium	d__Bacteria;p__Firmicutes_A;c__Clostridia;o__Oscillospirales;f__Oscillospiraceae;g__CAG-110;s__CAG-110 sp900540635	96.51	2.01	100	2.42	23.971	2176	35	0	0	2	FALSE	FALSE	98.2451	FALSE
bushbuckridge_66	bin.29	Bushbuckridge	Clostridiales bacterium	d__Bacteria;p__Firmicutes_A;c__Clostridia_A;o__Christensenellales;f__CAG-74;g__UBA11524;s__UBA11524 sp000437595	98.6	1.17	0	3.11	38.128	2599	49	0	1	3	FALSE	FALSE	97.6226	FALSE
bushbuckridge_66	maxbin.003_sub	Bushbuckridge	Butyrivibrio crossotus	d__Bacteria;p__Firmicutes_A;c__Clostridia;o__Lachnospirales;f__Lachnospiraceae;g__Butyrivibrio_A;s__Butyrivibrio_A crossotus	99.33	0	0	2.48	216.631	2381	40	0	0	0	TRUE	TRUE	98.5326	FALSE
bushbuckridge_66	maxbin.009_sub	Bushbuckridge	Oscillibacter sp.	d__Bacteria;p__Firmicutes_A;c__Clostridia;o__Oscillospirales;f__Oscillospiraceae;g__CAG-83;s__CAG-83 sp900545495	91.49	3.05	38.46	2.08	29.144	1934	37	0	0	2	FALSE	FALSE	98.5312	FALSE
bushbuckridge_66	maxbin.017	Bushbuckridge	Unclassified	d__Bacteria;p__Bacteroidota;c__Bacteroidia;o__Bacteroidales;f__Muribaculaceae;g__C941;s__C941 sp004557565	95.66	1.7	0	2.78	14.888	2177	43	0	1	1	FALSE	FALSE	96.7153	FALSE
bushbuckridge_67	25	Bushbuckridge	Bacteroidales bacterium H8	d__Bacteria;p__Bacteroidota;c__Bacteroidia;o__Bacteroidales;f__Muribaculaceae;g__CAG-279;s__CAG-279 sp000437795	93.87	1.32	0	2.3	9.919	1891	29	0	0	0	FALSE	FALSE	98.2664	FALSE
bushbuckridge_67	39	Bushbuckridge	Roseburia sp. OF03-24	d__Bacteria;p__Firmicutes_A;c__Clostridia;o__Lachnospirales;f__Lachnospiraceae;g__Roseburia;s__Roseburia sp003470905	97.5	1.33	20	4.01	21.627	3571	32	1	0	0	TRUE	FALSE	98.6237	FALSE
bushbuckridge_67	42_sub	Bushbuckridge	Clostridium sp. OM07-10AC	d__Bacteria;p__Firmicutes_A;c__Clostridia;o__Lachnospirales;f__Lachnospiraceae;g__TF01-11;s__TF01-11 sp001916135	80.39	1.17	0	2.23	3.845	1887	15	0	0	0	TRUE	FALSE	98.8996	FALSE
bushbuckridge_67	5	Bushbuckridge	Prevotella sp.	d__Bacteria;p__Bacteroidota;c__Bacteroidia;o__Bacteroidales;f__Bacteroidaceae;g__Prevotella;s__Prevotella sp002251385	96.14	1.32	64.81	2.7	27.819	2246	34	0	0	0	FALSE	FALSE	97.8382	FALSE
bushbuckridge_67	71	Bushbuckridge	Lachnospiraceae bacterium	d__Bacteria;p__Firmicutes_A;c__Clostridia;o__Lachnospirales;f__Lachnospiraceae;g__CAG-127;s__CAG-127 sp900319515	89.77	1.06	33.33	2.3	6.515	1990	14	0	0	0	FALSE	FALSE	98.324	FALSE
bushbuckridge_67	bin.17	Bushbuckridge	Ruminococcaceae bacterium	d__Bacteria;p__Firmicutes_A;c__Clostridia;o__Oscillospirales;f__Acutalibacteraceae;g__CAG-177;s__CAG-177 sp003538135	97.05	0	0	2.06	21.631	1853	36	0	0	0	FALSE	FALSE	98.5913	FALSE
bushbuckridge_67	maxbin.001	Bushbuckridge	Prevotella sp. Marseille-P4119	d__Bacteria;p__Bacteroidota;c__Bacteroidia;o__Bacteroidales;f__Bacteroidaceae;g__Prevotella;s__Prevotella sp900290275	99.26	0.96	0	4.24	44.987	3647	53	3	4	0	FALSE	FALSE	98.0563	FALSE
bushbuckridge_67	maxbin.004	Bushbuckridge	Lachnospiraceae bacterium	NA	99.52	1.49	0	3.16	76.171	2838	42	1	0	0	FALSE	FALSE	98.406	FALSE
bushbuckridge_68	12_sub	Bushbuckridge	Ruminococcus sp.	d__Bacteria;p__Firmicutes_A;c__Clostridia;o__Oscillospirales;f__Acutalibacteraceae;g__Ruminococcus_E;s__Ruminococcus_E bromii_B	75.96	5.64	0	1.93	2.577	1709	9	1	0	1	FALSE	FALSE	97.9549	FALSE
bushbuckridge_68	33	Bushbuckridge	unclassified Cyanobacteria	d__Bacteria;p__Cyanobacteria;c__Vampirovibrionia;o__Gastranaerophilales;f__Gastranaerophilaceae;g__Zag111;s__Zag111 sp002102825	81.85	1.99	0	1.76	4.843	1640	20	0	0	0	TRUE	FALSE	98.9069	FALSE
bushbuckridge_68	54	Bushbuckridge	Ruminococcaceae bacterium	d__Bacteria;p__Firmicutes_A;c__Clostridia;o__Oscillospirales;f__Acutalibacteraceae;g__CAG-177;s__CAG-177 sp003514385	91.68	2.07	60	1.91	4.712	1759	24	0	0	1	FALSE	FALSE	97.5584	FALSE
bushbuckridge_68	bin.19	Bushbuckridge	Unclassified	d__Bacteria;p__Proteobacteria;c__Alphaproteobacteria;o__RF32;f__CAG-239;g__RUG410;s__	95.64	0	0	1.47	36.653	1379	40	1	0	0	FALSE	FALSE	98.7366	FALSE
bushbuckridge_68	bin.21	Bushbuckridge	uncultured Ruminococcus sp.	d__Bacteria;p__Firmicutes_A;c__Clostridia;o__Oscillospirales;f__Ruminococcaceae;g__CAG-353;s__	97.99	0	0	2.92	32.461	2789	38	1	0	1	TRUE	FALSE	97.2646	FALSE
bushbuckridge_68	bin.26	Bushbuckridge	Ruminococcaceae bacterium	d__Bacteria;p__Firmicutes_A;c__Clostridia;o__Oscillospirales;f__Acutalibacteraceae;g__Eubacterium_R;s__Eubacterium_R sp900539325	97.99	0.34	100	1.82	30.393	1662	32	0	0	0	TRUE	FALSE	97.5853	FALSE
bushbuckridge_68	maxbin.005	Bushbuckridge	Prevotella sp. UBA746	d__Bacteria;p__Bacteroidota;c__Bacteroidia;o__Bacteroidales;f__Bacteroidaceae;g__Prevotella;s__Prevotella sp900548745	83.38	1.98	18.18	2.99	27.914	2399	27	1	6	2	FALSE	FALSE	97.9177	FALSE
bushbuckridge_69	15	Bushbuckridge	Unclassified	d__Bacteria;p__Firmicutes_A;c__Clostridia_A;o__Christensenellales;f__CAG-917;g__CAG-475;s__CAG-475 sp000434435	85.12	0	0	1.81	131.765	1532	54	1	1	2	FALSE	FALSE	98.0454	FALSE
bushbuckridge_69	18	Bushbuckridge	Clostridiales bacterium	d__Bacteria;p__Firmicutes_A;c__Clostridia_A;o__Christensenellales;f__CAG-917;g__CAG-349;s__CAG-349 sp003539515	91.94	1.05	0	1.58	64.673	1433	45	0	0	0	FALSE	FALSE	98.0026	FALSE
bushbuckridge_69	24	Bushbuckridge	Prevotellaceae bacterium UBA4336	d__Bacteria;p__Bacteroidota;c__Bacteroidia;o__Bacteroidales;f__Bacteroidaceae;g__UBA4372;s__UBA4372 sp900543815	94.95	0.93	0	2.96	22.87	2238	35	0	0	0	TRUE	FALSE	97.8839	FALSE
bushbuckridge_69	40	Bushbuckridge	Prevotella stercorea	d__Bacteria;p__Bacteroidota;c__Bacteroidia;o__Bacteroidales;f__Bacteroidaceae;g__Prevotella;s__Prevotella stercorea	96.48	0	0	2.57	47.371	2070	37	0	0	0	FALSE	FALSE	97.4998	FALSE
bushbuckridge_69	43_sub	Bushbuckridge	Ruminococcaceae bacterium	d__Bacteria;p__Firmicutes_A;c__Clostridia;o__Oscillospirales;f__Acutalibacteraceae;g__CAG-177;s__CAG-177 sp003538135	95.93	0.34	0	2.19	31.469	1971	36	0	0	0	FALSE	FALSE	98.5848	FALSE
bushbuckridge_69	63	Bushbuckridge	Cyanobacteria/Melainabacteria group	d__Bacteria;p__Cyanobacteria;c__Vampirovibrionia;o__Gastranaerophilales;f__Gastranaerophilaceae;g__Zag111;s__Zag111 sp002103105	79.49	0.85	0	1.51	4.007	1358	21	0	0	0	FALSE	FALSE	98.4275	FALSE
bushbuckridge_69	7	Bushbuckridge	Bacteroides sp. CAG:770	d__Bacteria;p__Bacteroidota;c__Bacteroidia;o__Bacteroidales;f__UBA932;g__RC9;s__RC9 sp000435075	95.95	0.5	0	2.95	33.859	2283	38	0	0	0	TRUE	FALSE	96.9955	FALSE
bushbuckridge_69	bin.17	Bushbuckridge	Butyrivibrio crossotus	d__Bacteria;p__Firmicutes_A;c__Clostridia;o__Lachnospirales;f__Lachnospiraceae;g__Butyrivibrio_A;s__Butyrivibrio_A crossotus	96.31	0.67	0	1.88	13.205	1778	15	0	0	0	FALSE	FALSE	98.5499	FALSE
bushbuckridge_70	55	Bushbuckridge	Succinatimonas sp. CAG:777	d__Bacteria;p__Proteobacteria;c__Gammaproteobacteria;o__Enterobacterales;f__Succinivibrionaceae;g__Succinivibrio;s__Succinivibrio sp000431835	99.38	0.29	0	2.49	125.979	2145	50	0	0	0	FALSE	FALSE	98.7974	FALSE
bushbuckridge_70	57	Bushbuckridge	Prevotellaceae bacterium	d__Bacteria;p__Bacteroidota;c__Bacteroidia;o__Bacteroidales;f__Bacteroidaceae;g__Prevotellamassilia;s__Prevotellamassilia sp900540885	94.74	0.56	0	2.6	9.436	2048	27	0	0	0	FALSE	FALSE	98.2213	FALSE
bushbuckridge_70	bin.6	Bushbuckridge	Prevotella sp. UBA630	d__Bacteria;p__Bacteroidota;c__Bacteroidia;o__Bacteroidales;f__Bacteroidaceae;g__Prevotella;s__Prevotella sp002300055	90.38	0.68	0	2.88	52.648	2160	35	0	0	0	FALSE	FALSE	98.4996	FALSE
bushbuckridge_70	maxbin.002_sub	Bushbuckridge	Prevotella sp. AM23-5	d__Bacteria;p__Bacteroidota;c__Bacteroidia;o__Bacteroidales;f__Bacteroidaceae;g__Prevotella;s__Prevotella sp900556795	89.66	8.07	87.5	3.81	19.21	3009	37	0	3	2	FALSE	FALSE	97.12	FALSE
bushbuckridge_71	80	Bushbuckridge	Prevotellaceae bacterium	d__Bacteria;p__Bacteroidota;c__Bacteroidia;o__Bacteroidales;f__Bacteroidaceae;g__Prevotellamassilia;s__Prevotellamassilia sp900540885	82.94	1.32	25	2.19	4.126	1639	14	0	0	0	FALSE	FALSE	98.1529	FALSE
bushbuckridge_71	85	Bushbuckridge	Unclassified	d__Bacteria;p__Cyanobacteria;c__Vampirovibrionia;o__Gastranaerophilales;f__Gastranaerophilaceae;g__CAG-484;s__CAG-484 sp900321895	86.75	0.85	0	1.62	7.209	1498	31	0	0	0	TRUE	FALSE	98.6886	FALSE
bushbuckridge_71	bin.10	Bushbuckridge	Treponema succinifaciens DSM 2489	d__Bacteria;p__Spirochaetota;c__Spirochaetia;o__Treponematales;f__Treponemataceae;g__Treponema_D;s__Treponema_D succinifaciens	98.6	0.09	0	2.29	25.143	2075	38	0	0	1	TRUE	FALSE	98.8785	FALSE
bushbuckridge_71	bin.2	Bushbuckridge	Unclassified	d__Bacteria;p__Bacteroidota;c__Bacteroidia;o__Bacteroidales;f__UBA932;g__RC9;s__RC9 sp000433355	93.49	2.14	40	3.3	41.719	2549	39	0	1	1	FALSE	FALSE	98.233	FALSE
bushbuckridge_71	bin.30	Bushbuckridge	Bacteroides sp. CAG:1060	d__Bacteria;p__Bacteroidota;c__Bacteroidia;o__Bacteroidales;f__UBA932;g__RC9;s__RC9 sp000432655	94.9	0.16	0	1.77	54.968	1513	39	0	0	0	TRUE	FALSE	97.6092	FALSE
bushbuckridge_71	maxbin.004	Bushbuckridge	Faecalibacterium sp. CAG:1138	d__Bacteria;p__Firmicutes_A;c__Clostridia_A;o__Christensenellales;f__CAG-917;g__CAG-1138;s__CAG-1138 sp000434675	95.97	0.16	0	1.53	113.881	1307	45	0	0	0	TRUE	TRUE	98.1377	FALSE
bushbuckridge_72	1	Bushbuckridge	Treponema succinifaciens DSM 2489	d__Bacteria;p__Spirochaetota;c__Spirochaetia;o__Treponematales;f__Treponemataceae;g__Treponema_D;s__Treponema_D succinifaciens	88.13	0.7	100	2.2	6.23	1996	37	0	0	0	FALSE	FALSE	98.542	FALSE
bushbuckridge_72	2	Bushbuckridge	Prevotella sp. CAG:1092	d__Bacteria;p__Bacteroidota;c__Bacteroidia;o__Bacteroidales;f__Bacteroidaceae;g__Prevotella;s__Prevotella sp000436915	94.75	0.84	0	2.74	28.232	2178	33	0	0	0	TRUE	FALSE	97.7465	FALSE
bushbuckridge_72	30	Bushbuckridge	Prevotellaceae bacterium	d__Bacteria;p__Bacteroidota;c__Bacteroidia;o__Bacteroidales;f__Bacteroidaceae;g__Prevotellamassilia;s__Prevotellamassilia timonensis	97.42	0.76	33.33	3	30.542	2366	39	0	0	1	FALSE	FALSE	97.5534	FALSE
bushbuckridge_72	bin.10	Bushbuckridge	Unclassified	d__Bacteria;p__Proteobacteria;c__Alphaproteobacteria;o__RF32;f__CAG-239;g__RUG410;s__	82.8	0	0	1.2	7.825	1120	28	2	1	1	FALSE	FALSE	98.8364	FALSE
bushbuckridge_73	10	Bushbuckridge	Unclassified	NA	88.31	1.32	11.11	2.56	5.704	1956	28	0	0	1	FALSE	FALSE	96.9069	FALSE
bushbuckridge_73	4	Bushbuckridge	uncultured Lachnospiraceae bacterium	NA	95.13	0.39	0	2.07	15.698	1807	26	1	0	0	TRUE	FALSE	99.3273	FALSE
bushbuckridge_73	44	Bushbuckridge	uncultured Ruminococcus sp.	NA	90.72	0.67	100	2.42	4.701	2116	19	0	0	2	FALSE	FALSE	98.3267	FALSE
bushbuckridge_73	51	Bushbuckridge	Eubacterium sp. CAG:603	NA	76.09	1.01	0	1.86	2.93	1522	11	0	0	0	FALSE	FALSE	98.855	FALSE
bushbuckridge_73	65	Bushbuckridge	Oscillospiraceae bacterium	NA	79.84	1.36	66.67	1.49	3.351	1313	18	0	0	0	FALSE	FALSE	98.226	FALSE
bushbuckridge_73	7	Bushbuckridge	Clostridium sp. CAG:169	NA	80.41	3.42	0	1.59	3.025	1541	23	0	0	1	FALSE	FALSE	97.9314	FALSE
bushbuckridge_73	bin.23_sub	Bushbuckridge	Prevotella sp. CAG:1092	NA	89.47	3.33	18.18	2.4	20.749	1888	26	0	0	0	FALSE	FALSE	97.2162	FALSE
bushbuckridge_73	bin.35	Bushbuckridge	Roseburia sp.	NA	99.52	2.43	14.29	2.74	107.684	2487	37	0	0	0	FALSE	FALSE	98.0854	FALSE
bushbuckridge_73	bin.6	Bushbuckridge	Bacteroides sp. CAG:770	NA	95.48	0.74	0	2.76	90.262	2174	42	0	0	0	FALSE	FALSE	96.7611	FALSE
bushbuckridge_73	maxbin.006	Bushbuckridge	Prevotella sp. Marseille-P4119	NA	82.3	2.04	29.41	2.61	23.855	2016	28	0	0	0	FALSE	FALSE	98.0795	FALSE
bushbuckridge_74	28	Bushbuckridge	Prevotellaceae bacterium	d__Bacteria;p__Bacteroidota;c__Bacteroidia;o__Bacteroidales;f__Bacteroidaceae;g__Prevotellamassilia;s__Prevotellamassilia sp900542795	90.36	0.07	0	2.34	5.527	1737	18	0	0	0	TRUE	FALSE	98.2565	FALSE
bushbuckridge_74	35	Bushbuckridge	Faecalibacterium prausnitzii SL3/3	d__Bacteria;p__Firmicutes_A;c__Clostridia;o__Oscillospirales;f__Ruminococcaceae;g__Faecalibacterium;s__Faecalibacterium prausnitzii	81.41	2.89	60	3.15	5.69	3101	56	0	1	1	FALSE	FALSE	97.0356	FALSE
bushbuckridge_74	36	Bushbuckridge	Ruminococcaceae bacterium	d__Bacteria;p__Firmicutes_A;c__Clostridia;o__Oscillospirales;f__Acutalibacteraceae;g__CAG-180;s__CAG-180 sp000432435	97.32	0.34	0	1.83	54.122	1673	38	0	0	2	FALSE	FALSE	99.6515	FALSE
bushbuckridge_74	6	Bushbuckridge	[Eubacterium] rectale	d__Bacteria;p__Firmicutes_A;c__Clostridia;o__Lachnospirales;f__Lachnospiraceae;g__Agathobacter;s__Agathobacter rectalis	91.13	0.24	0	2.42	5.399	2085	9	0	0	0	FALSE	FALSE	97.5154	FALSE
bushbuckridge_75	33	Bushbuckridge	uncultured Prevotellaceae bacterium	d__Bacteria;p__Bacteroidota;c__Bacteroidia;o__Bacteroidales;f__Bacteroidaceae;g__Prevotellamassilia;s__Prevotellamassilia sp900539625	97.66	0	0	2.6	30.722	1959	42	0	0	0	FALSE	FALSE	97.7589	FALSE
bushbuckridge_75	37	Bushbuckridge	Succinatimonas sp. UBA2849	d__Bacteria;p__Proteobacteria;c__Gammaproteobacteria;o__Enterobacterales;f__Succinivibrionaceae;g__Succinivibrio;s__Succinivibrio sp000431835	99.38	0.29	0	2.46	64.825	2149	44	0	0	0	FALSE	FALSE	98.8569	FALSE
bushbuckridge_76	15	Bushbuckridge	Bifidobacterium adolescentis L2-32	d__Bacteria;p__Actinobacteriota;c__Actinomycetia;o__Actinomycetales;f__Bifidobacteriaceae;g__Bifidobacterium;s__Bifidobacterium adolescentis	100	0.98	0	2.37	77.429	1981	60	0	0	1	TRUE	FALSE	98.9359	FALSE
bushbuckridge_76	17	Bushbuckridge	uncultured Prevotellaceae bacterium	d__Bacteria;p__Bacteroidota;c__Bacteroidia;o__Bacteroidales;f__Bacteroidaceae;g__Prevotella;s__Prevotella sp002265625	85.47	1.4	47.06	2.66	7.131	1958	22	0	0	0	FALSE	FALSE	97.4564	FALSE
bushbuckridge_76	3	Bushbuckridge	[Eubacterium] rectale	d__Bacteria;p__Firmicutes_A;c__Clostridia;o__Lachnospirales;f__Lachnospiraceae;g__Agathobacter;s__Agathobacter rectalis	93.68	1.53	20	2.49	9.576	2179	23	0	0	0	FALSE	FALSE	97.8271	FALSE
bushbuckridge_76	40	Bushbuckridge	Prevotella sp. UBA641	d__Bacteria;p__Bacteroidota;c__Bacteroidia;o__Bacteroidales;f__Bacteroidaceae;g__Prevotella;s__Prevotella sp002299635	96.27	0.56	0	2.81	41.735	2269	47	0	0	0	TRUE	FALSE	98.7969	FALSE
bushbuckridge_76	60	Bushbuckridge	Prevotellaceae bacterium	d__Bacteria;p__Bacteroidota;c__Bacteroidia;o__Bacteroidales;f__Bacteroidaceae;g__Prevotellamassilia;s__Prevotellamassilia timonensis	92.04	2.23	37.5	2.55	7.7	1947	35	0	0	0	FALSE	FALSE	97.2284	FALSE
bushbuckridge_76	67	Bushbuckridge	Dialister sp.	d__Bacteria;p__Firmicutes_C;c__Negativicutes;o__Veillonellales;f__Dialisteraceae;g__Dialister;s__Dialister sp000434475	95.07	1.74	50	1.99	4.811	1699	36	0	0	0	FALSE	FALSE	96.9681	FALSE
bushbuckridge_76	bin.12	Bushbuckridge	Succinatimonas sp. UBA2849	d__Bacteria;p__Proteobacteria;c__Gammaproteobacteria;o__Enterobacterales;f__Succinivibrionaceae;g__Succinivibrio;s__Succinivibrio sp000431835	99.38	0.29	0	2.3	68.682	1939	46	0	0	0	FALSE	FALSE	98.9296	FALSE
bushbuckridge_76	bin.16	Bushbuckridge	Bacteroides fragilis	d__Bacteria;p__Bacteroidota;c__Bacteroidia;o__Bacteroidales;f__Bacteroidaceae;g__Bacteroides;s__Bacteroides fragilis	99.26	0	0	4.84	67.662	3935	51	0	0	0	TRUE	FALSE	99.9383	FALSE
bushbuckridge_76	bin.30	Bushbuckridge	Eubacterium sp. CAG:202	d__Bacteria;p__Firmicutes_A;c__Clostridia;o__Oscillospirales;f__Acutalibacteraceae;g__Ruminococcus_E;s__Ruminococcus_E sp003438075	94.52	1.01	0	1.92	11.297	1790	25	0	0	1	FALSE	FALSE	98.1227	FALSE
bushbuckridge_76	bin.37	Bushbuckridge	Collinsella aerofaciens	d__Bacteria;p__Actinobacteriota;c__Coriobacteriia;o__Coriobacteriales;f__Coriobacteriaceae;g__Collinsella;s__	87.7	0.81	0	1.91	11.493	1624	37	0	0	0	TRUE	TRUE	94.4343	TRUE
bushbuckridge_76	bin.6	Bushbuckridge	Ruminococcaceae bacterium	d__Bacteria;p__Firmicutes_A;c__Clostridia;o__Oscillospirales;f__Acutalibacteraceae;g__CAG-180;s__CAG-180 sp000432435	77.52	0	0	1.6	82.962	1512	33	0	0	1	FALSE	FALSE	98.4789	FALSE
bushbuckridge_77	17	Bushbuckridge	Unclassified	d__Bacteria;p__Firmicutes_A;c__Clostridia_A;o__Christensenellales;f__CAG-138;g__CAG-1024;s__CAG-1024 sp000432015	88.33	2.8	20	2.24	8.054	2301	33	0	0	1	FALSE	FALSE	99.0013	FALSE
bushbuckridge_77	18_sub	Bushbuckridge	Ruminococcaceae bacterium	d__Bacteria;p__Firmicutes_A;c__Clostridia;o__Oscillospirales;f__Acutalibacteraceae;g__CAG-180;s__CAG-180 sp000432435	97.32	0	0	1.85	38.511	1709	37	0	0	2	TRUE	FALSE	98.4407	FALSE
bushbuckridge_77	2	Bushbuckridge	Ruminococcaceae bacterium	d__Bacteria;p__Firmicutes_A;c__Clostridia;o__Oscillospirales;f__Acutalibacteraceae;g__CAG-177;s__CAG-177 sp003538135	97.27	0	0	2.35	175.993	2109	43	0	0	1	FALSE	FALSE	98.5727	FALSE
bushbuckridge_77	22	Bushbuckridge	Phascolarctobacterium succinatutens CAG:287	d__Bacteria;p__Firmicutes_C;c__Negativicutes;o__Acidaminococcales;f__Acidaminococcaceae;g__Phascolarctobacterium_A;s__Phascolarctobacterium_A succinatutens	94.81	3.29	20	2.16	7.509	2074	42	0	0	0	FALSE	FALSE	97.1017	FALSE
bushbuckridge_77	24_sub	Bushbuckridge	Clostridium sp. CAG:780	d__Bacteria;p__Firmicutes_A;c__Clostridia;o__TANB77;f__CAG-508;g__UMGS1781;s__UMGS1781 sp900553695	93.86	7.97	13.33	1.1	14.572	1153	30	1	0	2	TRUE	FALSE	98.8873	FALSE
bushbuckridge_77	63_sub	Bushbuckridge	Ruminococcus sp. AM28-29LB	d__Bacteria;p__Firmicutes_A;c__Clostridia;o__Oscillospirales;f__Acutalibacteraceae;g__Ruminococcus_E;s__Ruminococcus_E bromii_B	94.3	1.45	0	1.9	6.777	1699	19	0	0	1	FALSE	FALSE	98.2985	FALSE
bushbuckridge_77	66	Bushbuckridge	Mitsuokella multacida DSM 20544	d__Bacteria;p__Firmicutes_C;c__Negativicutes;o__Selenomonadales;f__Selenomonadaceae;g__Mitsuokella;s__Mitsuokella multacida	97.26	2.52	37.5	2.35	14.032	2099	42	0	0	0	FALSE	FALSE	98.2582	FALSE
bushbuckridge_77	bin.13	Bushbuckridge	Bacteroidales bacterium UBA1751	d__Bacteria;p__Bacteroidota;c__Bacteroidia;o__Bacteroidales;f__UBA932;g__UBA1232;s__UBA1232 sp900544815	94.05	0	0	2.34	47.173	1991	31	0	0	0	TRUE	FALSE	98.1637	FALSE
bushbuckridge_77	bin.15	Bushbuckridge	Unclassified	d__Bacteria;p__Firmicutes;c__Bacilli;o__RF39;f__CAG-1000;g__CAG-628;s__CAG-628 sp000438415	90.45	1.12	0	1.03	73.129	1052	28	1	1	1	TRUE	FALSE	98.3883	FALSE
bushbuckridge_77	bin.16_sub	Bushbuckridge	Clostridium sp. CAG:780	d__Bacteria;p__Firmicutes_A;c__Clostridia;o__TANB77;f__CAG-508;g__CAG-245;s__CAG-245 sp000434195	77.17	1.9	0	1.33	52.593	1256	24	0	0	0	TRUE	FALSE	98.2815	FALSE
bushbuckridge_77	bin.28	Bushbuckridge	Christensenellaceae bacterium Phil1	d__Bacteria;p__Firmicutes_A;c__Clostridia_A;o__Christensenellales;f__CAG-138;g__Phil1;s__Phil1 sp001940855	98.39	0	0	2.28	52.53	2137	41	0	0	0	FALSE	FALSE	98.1519	FALSE
bushbuckridge_77	bin.8	Bushbuckridge	Dialister sp.	d__Bacteria;p__Firmicutes_C;c__Negativicutes;o__Veillonellales;f__Dialisteraceae;g__Dialister;s__Dialister sp000434475	98.1	0.63	0	2.13	33.459	1788	42	0	0	0	FALSE	FALSE	96.6623	FALSE
bushbuckridge_77	maxbin.002	Bushbuckridge	Succinatimonas sp. UBA2849	d__Bacteria;p__Proteobacteria;c__Gammaproteobacteria;o__Enterobacterales;f__Succinivibrionaceae;g__Succinivibrio;s__Succinivibrio sp000431835	99.38	0.29	0	2.41	156.284	2069	47	1	1	0	FALSE	FALSE	98.7974	FALSE
bushbuckridge_77	maxbin.009_sub	Bushbuckridge	Mycoplasma sp. CAG:611	d__Bacteria;p__Firmicutes;c__Bacilli;o__RF39;f__CAG-611;g__CAG-611;s__CAG-611 sp000434175	84.83	2.41	0	1.01	20.985	1027	21	0	0	1	TRUE	FALSE	98.3463	FALSE
bushbuckridge_77	maxbin.023_sub	Bushbuckridge	Candidatus Melainabacteria bacterium	d__Bacteria;p__Cyanobacteria;c__Vampirovibrionia;o__Gastranaerophilales;f__Gastranaerophilaceae;g__UBA6984;s__UBA6984 sp003258725	82.91	1.71	0	1.6	8.788	1477	32	0	0	0	FALSE	FALSE	98.8058	FALSE
bushbuckridge_78	53	Bushbuckridge	Ruminococcaceae bacterium	d__Bacteria;p__Firmicutes_A;c__Clostridia;o__Oscillospirales;f__Acutalibacteraceae;g__CAG-180;s__CAG-180 sp000432435	96.98	1.01	0	1.82	18.115	1668	32	0	0	1	FALSE	FALSE	98.3949	FALSE
bushbuckridge_78	54	Bushbuckridge	Unclassified	d__Bacteria;p__Firmicutes_A;c__Clostridia;o__Oscillospirales;f__Ruminococcaceae;g__Ruminiclostridium_E;s__Ruminiclostridium_E sp003512525	82.94	1.03	33.33	2.06	3.228	1746	21	0	0	1	FALSE	FALSE	99.2001	FALSE
bushbuckridge_78	75	Bushbuckridge	Unclassified	d__Bacteria;p__Firmicutes;c__Bacilli;o__RFN20;f__CAG-288;g__CAG-568;s__CAG-568 sp000434395	75.25	1.24	0	1.03	2.718	801	6	0	0	0	FALSE	FALSE	98.3438	FALSE
bushbuckridge_78	98	Bushbuckridge	uncultured Prevotellaceae bacterium	d__Bacteria;p__Bacteroidota;c__Bacteroidia;o__Bacteroidales;f__Bacteroidaceae;g__Prevotellamassilia;s__Prevotellamassilia sp900539625	95.82	0	0	2.6	25.754	1960	39	1	0	0	FALSE	FALSE	97.6524	FALSE
bushbuckridge_78	bin.12	Bushbuckridge	Butyrivibrio crossotus	d__Bacteria;p__Firmicutes_A;c__Clostridia;o__Lachnospirales;f__Lachnospiraceae;g__Butyrivibrio_A;s__Butyrivibrio_A crossotus	99.33	0	0	2.27	91.829	2201	36	0	0	0	FALSE	FALSE	99.2669	FALSE
bushbuckridge_78	bin.15	Bushbuckridge	Succinatimonas sp. CAG:777	d__Bacteria;p__Proteobacteria;c__Gammaproteobacteria;o__Enterobacterales;f__Succinivibrionaceae;g__Succinivibrio;s__Succinivibrio sp000431835	99.38	0.29	0	2.41	64.27	2087	49	0	0	0	FALSE	FALSE	98.7966	FALSE
bushbuckridge_78	bin.44	Bushbuckridge	Unclassified	d__Bacteria;p__Bacteroidota;c__Bacteroidia;o__Bacteroidales;f__UBA932;g__RC9;s__RC9 sp000433355	92.22	2.38	60	3.31	110.011	2566	46	0	0	0	FALSE	FALSE	98.5551	FALSE
bushbuckridge_78	maxbin.012_sub	Bushbuckridge	Unclassified	d__Bacteria;p__Bacteroidota;c__Bacteroidia;o__Bacteroidales;f__Bacteroidaceae;g__Phocaeicola;s__Phocaeicola sp000434735	93.79	3.87	3.85	3.2	24.78	2518	44	2	5	0	FALSE	FALSE	97.7799	FALSE
bushbuckridge_79	15	Bushbuckridge	Unclassified	d__Bacteria;p__Bacteroidota;c__Bacteroidia;o__Bacteroidales;f__UBA932;g__RC9;s__RC9 sp000433355	94.6	1.67	25	3.37	99.782	2659	43	0	0	0	FALSE	FALSE	98.4394	FALSE
bushbuckridge_79	34	Bushbuckridge	Bacteroidales bacterium H8	d__Bacteria;p__Bacteroidota;c__Bacteroidia;o__Bacteroidales;f__Muribaculaceae;g__CAG-279;s__CAG-279 sp000437795	95.89	0.75	0	2.33	11.786	1910	34	0	0	0	FALSE	FALSE	98.4451	FALSE
bushbuckridge_79	50	Bushbuckridge	Methanobrevibacter smithii ATCC 35061	d__Archaea;p__Methanobacteriota;c__Methanobacteria;o__Methanobacteriales;f__Methanobacteriaceae;g__Methanobrevibacter_A;s__Methanobrevibacter_A smithii	97.94	0	0	1.53	6.139	1487	24	0	0	0	TRUE	FALSE	98.6207	FALSE
bushbuckridge_79	56	Bushbuckridge	Clostridium sp. CAG:413	d__Bacteria;p__Firmicutes_A;c__Clostridia;o__Oscillospirales;f__Acutalibacteraceae;g__CAG-177;s__CAG-177 sp000431775	96.94	0	0	2.17	47.608	1915	31	0	0	1	FALSE	FALSE	98.5286	FALSE
bushbuckridge_79	57_sub	Bushbuckridge	Dialister sp.	d__Bacteria;p__Firmicutes_C;c__Negativicutes;o__Veillonellales;f__Dialisteraceae;g__Dialister;s__Dialister sp000434475	85.28	0.71	0	1.69	3.046	1492	32	0	0	0	FALSE	FALSE	96.978	FALSE
bushbuckridge_79	8	Bushbuckridge	Oscillibacter sp.	d__Bacteria;p__Firmicutes_A;c__Clostridia;o__Oscillospirales;f__Oscillospiraceae;g__CAG-83;s__CAG-83 sp900313295	89.26	0.81	50	2.1	41.364	1989	40	0	0	1	TRUE	FALSE	98.4916	FALSE
bushbuckridge_79	bin.12	Bushbuckridge	Unclassified	d__Bacteria;p__Firmicutes_A;c__Clostridia_A;o__Christensenellales;f__CAG-138;g__CAG-1024;s__CAG-1024 sp000432015	84.09	0	0	1.87	19.718	1738	33	1	0	0	FALSE	FALSE	98.9984	FALSE
bushbuckridge_79	bin.13	Bushbuckridge	Eubacterium sp. CAG:202	d__Bacteria;p__Firmicutes_A;c__Clostridia;o__Oscillospirales;f__Acutalibacteraceae;g__Ruminococcus_E;s__Ruminococcus_E sp003438075	98.66	0.34	0	2.24	87.873	2124	41	0	0	2	TRUE	FALSE	98.182	FALSE
bushbuckridge_79	bin.24	Bushbuckridge	Ruminococcaceae bacterium	d__Bacteria;p__Firmicutes_A;c__Clostridia;o__Oscillospirales;f__Oscillospiraceae;g__CAG-110;s__	94.07	0.92	33.33	2.46	33.252	2270	29	0	0	0	TRUE	TRUE	98.5661	FALSE
bushbuckridge_79	bin.27	Bushbuckridge	Ruminococcaceae bacterium	d__Bacteria;p__Firmicutes_A;c__Clostridia;o__Oscillospirales;f__Oscillospiraceae;g__F23-B02;s__F23-B02 sp900545805	86.24	0	0	1.87	85.805	1778	42	0	1	2	FALSE	FALSE	98.6807	FALSE
bushbuckridge_79	bin.36_sub	Bushbuckridge	Unclassified	d__Bacteria;p__Bacteroidota;c__Bacteroidia;o__Bacteroidales;f__UBA932;g__RC9;s__RC9 sp000432515	93.14	1.43	33.33	2.8	30.414	2168	38	0	1	0	FALSE	FALSE	96.8364	FALSE
bushbuckridge_79	bin.5	Bushbuckridge	Oscillibacter sp.	d__Bacteria;p__Firmicutes_A;c__Clostridia;o__Oscillospirales;f__Oscillospiraceae;g__ER4;s__ER4 sp000765235	91.59	4.83	45.45	1.87	14.462	1779	25	0	0	0	FALSE	FALSE	98.6608	FALSE
bushbuckridge_79	maxbin.017_sub	Bushbuckridge	Clostridia bacterium	d__Bacteria;p__Firmicutes_A;c__Clostridia_A;o__Christensenellales;f__CAG-138;g__SFEL01;s__SFEL01 sp004557245	95.16	3.9	12.5	1.68	6.295	1604	26	0	0	1	FALSE	FALSE	98.1905	FALSE
bushbuckridge_80	1_sub	Bushbuckridge	Ruminococcus sp. CAG:488	d__Bacteria;p__Firmicutes_A;c__Clostridia;o__Oscillospirales;f__Acutalibacteraceae;g__CAG-488;s__CAG-488 sp000434055	90.75	2.18	23.08	2.1	5.471	1874	14	0	0	1	FALSE	FALSE	99.2206	FALSE
bushbuckridge_80	10	Bushbuckridge	Unclassified	d__Bacteria;p__Firmicutes_A;c__Clostridia;o__Lachnospirales;f__Lachnospiraceae;g__CAG-882;s__CAG-882 sp000435595	84.01	4.13	27.27	2.42	3.73	1991	12	0	0	0	TRUE	FALSE	98.5475	FALSE
bushbuckridge_80	103	Bushbuckridge	Alistipes sp. AF17-16	d__Bacteria;p__Bacteroidota;c__Bacteroidia;o__Bacteroidales;f__Rikenellaceae;g__Alistipes_A;s__Alistipes_A sp900240235	75.14	0.16	100	2.21	4.656	1891	20	0	0	0	TRUE	FALSE	99.5286	FALSE
bushbuckridge_80	108	Bushbuckridge	Ruminococcaceae bacterium	d__Bacteria;p__Firmicutes_A;c__Clostridia;o__Oscillospirales;f__Acutalibacteraceae;g__CAG-180;s__CAG-180 sp000432435	97.32	0.34	0	1.84	81.196	1669	37	0	0	2	FALSE	FALSE	98.5047	FALSE
bushbuckridge_80	33	Bushbuckridge	Unclassified	d__Bacteria;p__Firmicutes_A;c__Clostridia;o__Oscillospirales;f__CAG-272;g__CAG-448;s__CAG-448 sp003150135	80.83	2.41	0	1.82	3.832	1504	20	0	0	1	FALSE	FALSE	98.5561	FALSE
bushbuckridge_80	34	Bushbuckridge	Ruminococcaceae bacterium	d__Bacteria;p__Firmicutes_A;c__Clostridia;o__Oscillospirales;f__Acutalibacteraceae;g__CAG-177;s__CAG-177 sp003514385	97.27	0	0	2.16	134.746	1993	39	0	0	1	FALSE	FALSE	99.5268	FALSE
bushbuckridge_80	68_sub	Bushbuckridge	Veillonella dispar	d__Bacteria;p__Firmicutes_C;c__Negativicutes;o__Veillonellales;f__Veillonellaceae;g__Veillonella;s__Veillonella sp002959755	84.33	6.18	94.44	1.85	3.754	1599	19	0	0	0	TRUE	FALSE	95.5276	FALSE
bushbuckridge_80	73	Bushbuckridge	Unclassified	d__Bacteria;p__Firmicutes_A;c__Clostridia;o__Oscillospirales;f__Ruminococcaceae;g__Angelakisella;s__Angelakisella sp900547385	85.35	0	0	1.81	22.701	1687	38	0	0	1	TRUE	FALSE	98.5734	FALSE
bushbuckridge_80	79	Bushbuckridge	Clostridiales bacterium	d__Bacteria;p__Firmicutes_A;c__Clostridia_A;o__Christensenellales;f__CAG-552;g__UBA10677;s__UBA10677 sp003533505	81.08	0.67	0	1.97	7.055	1644	35	0	0	1	TRUE	FALSE	98.5489	FALSE
bushbuckridge_80	8	Bushbuckridge	Sutterella sp.	d__Bacteria;p__Proteobacteria;c__Gammaproteobacteria;o__Burkholderiales;f__Burkholderiaceae;g__Duodenibacillus;s__	99.38	0.62	0	2.1	44.272	1861	46	0	0	0	TRUE	TRUE	99.5897	FALSE
bushbuckridge_80	94	Bushbuckridge	Prevotella sp.	d__Bacteria;p__Bacteroidota;c__Bacteroidia;o__Bacteroidales;f__Bacteroidaceae;g__Prevotella;s__Prevotella sp003447235	79.11	6.87	10.26	2.19	3.058	1799	14	0	1	1	FALSE	FALSE	97.8497	FALSE
bushbuckridge_80	98	Bushbuckridge	Bacteroidales bacterium H8	d__Bacteria;p__Bacteroidota;c__Bacteroidia;o__Bacteroidales;f__Muribaculaceae;g__CAG-279;s__CAG-279 sp000437795	80.1	2.84	10	1.94	2.694	1626	22	0	0	0	FALSE	FALSE	97.4191	FALSE
bushbuckridge_80	bin.29	Bushbuckridge	Ruminococcus sp. AM36-18	d__Bacteria;p__Firmicutes_A;c__Clostridia;o__Oscillospirales;f__Acutalibacteraceae;g__Ruminococcus_E;s__Ruminococcus_E bromii_B	99.33	3.02	5.56	2.05	22.126	1841	30	0	0	1	FALSE	FALSE	99.06	FALSE
bushbuckridge_80	bin.41	Bushbuckridge	Clostridiales bacterium UBA3259	d__Bacteria;p__Firmicutes_A;c__Clostridia;o__Oscillospirales;f__Oscillospiraceae;g__CAG-110;s__CAG-110 sp900540635	95.9	0	0	2.6	47.395	2341	36	0	0	1	TRUE	FALSE	98.6608	FALSE
bushbuckridge_80	bin.49	Bushbuckridge	Christensenellaceae bacterium Phil1	d__Bacteria;p__Firmicutes_A;c__Clostridia_A;o__Christensenellales;f__CAG-138;g__Phil1;s__Phil1 sp001940855	98.79	0	0	2.1	78.923	1950	50	0	0	0	FALSE	FALSE	97.8765	FALSE
bushbuckridge_80	bin.53	Bushbuckridge	Lachnospiraceae bacterium	d__Bacteria;p__Firmicutes_A;c__Clostridia;o__Lachnospirales;f__Lachnospiraceae;g__CAG-127;s__CAG-127 sp900319515	94.39	0	0	2.54	40.581	2310	31	0	0	0	TRUE	FALSE	98.7097	FALSE
bushbuckridge_80	maxbin.001	Bushbuckridge	Succinatimonas sp. CAG:777	d__Bacteria;p__Proteobacteria;c__Gammaproteobacteria;o__Enterobacterales;f__Succinivibrionaceae;g__Succinivibrio;s__Succinivibrio sp000431835	99.38	0.29	0	2.3	119.56	1916	48	1	6	0	FALSE	FALSE	98.969	FALSE
bushbuckridge_80	maxbin.003	Bushbuckridge	Unclassified	d__Bacteria;p__Firmicutes_A;c__Clostridia;o__Oscillospirales;f__CAG-272;g__CAG-841;s__CAG-841 sp900544285	92.17	0	0	1.99	97.39	1864	39	0	0	0	FALSE	FALSE	99.7799	FALSE
bushbuckridge_80	maxbin.004	Bushbuckridge	Clostridium sp. CAG:138	d__Bacteria;p__Firmicutes_A;c__Clostridia_A;o__Christensenellales;f__CAG-138;g__PeH17;s__PeH17 sp000435055	93.94	1.34	0	2.14	150.787	1881	45	1	0	0	TRUE	FALSE	98.5002	FALSE
bushbuckridge_80	maxbin.005_sub	Bushbuckridge	Prevotella sp. AM23-5	d__Bacteria;p__Bacteroidota;c__Bacteroidia;o__Bacteroidales;f__Bacteroidaceae;g__Prevotella;s__Prevotella copri_A	86.1	8.7	43.55	3.02	7.084	2430	47	1	6	5	FALSE	FALSE	96.9006	FALSE
bushbuckridge_80	maxbin.011	Bushbuckridge	uncultured Eubacterium sp.	d__Bacteria;p__Firmicutes_A;c__Clostridia;o__Lachnospirales;f__Lachnospiraceae;g__CAG-603;s__CAG-603 sp900066105	97.99	0.81	25	2.99	24.52	2649	29	1	0	0	FALSE	FALSE	99.0533	FALSE
bushbuckridge_81	13	Bushbuckridge	Ruminococcaceae bacterium	d__Bacteria;p__Firmicutes_A;c__Clostridia;o__Oscillospirales;f__Acutalibacteraceae;g__Ruminococcus_E;s__Ruminococcus_E sp003526955	97.99	0.34	0	2.31	10.485	2129	26	0	0	3	FALSE	FALSE	98.062	FALSE
bushbuckridge_81	24	Bushbuckridge	Bacteroides sp. CAG:709	d__Bacteria;p__Bacteroidota;c__Bacteroidia;o__Bacteroidales;f__UBA932;g__RC9;s__RC9 sp000434935	81.4	0.98	33.33	2.31	3.992	1879	17	0	0	0	FALSE	FALSE	96.0441	FALSE
bushbuckridge_81	30	Bushbuckridge	Prevotellaceae bacterium	d__Bacteria;p__Bacteroidota;c__Bacteroidia;o__Bacteroidales;f__Bacteroidaceae;g__Prevotellamassilia;s__Prevotellamassilia timonensis	94.11	0.74	0	2.68	18.222	2038	37	0	0	0	FALSE	FALSE	97.6186	FALSE
bushbuckridge_81	36	Bushbuckridge	Unclassified	d__Bacteria;p__Bacteroidota;c__Bacteroidia;o__Bacteroidales;f__UBA932;g__RC9;s__RC9 sp000433355	95.08	2.3	33.33	3.57	125.639	2814	45	0	1	1	FALSE	FALSE	98.2514	FALSE
bushbuckridge_81	51	Bushbuckridge	uncultured Ruminococcus sp.	d__Bacteria;p__Firmicutes_A;c__Clostridia;o__Oscillospirales;f__Ruminococcaceae;g__CAG-353;s__CAG-353 sp900066885	95.3	0	0	2.69	11.182	2485	33	0	0	1	FALSE	FALSE	98.6579	FALSE
bushbuckridge_81	bin.10	Bushbuckridge	Lachnospiraceae bacterium	NA	97.47	2.03	25	2.96	31.214	2663	32	0	0	0	TRUE	TRUE	98.6656	FALSE
bushbuckridge_81	bin.27_sub	Bushbuckridge	[Eubacterium] rectale M104/1	d__Bacteria;p__Firmicutes_A;c__Clostridia;o__Lachnospirales;f__Lachnospiraceae;g__Agathobacter;s__Agathobacter rectalis	96.62	1.27	20	3.02	47.107	2780	43	0	0	0	FALSE	FALSE	97.6283	FALSE
bushbuckridge_81	bin.30	Bushbuckridge	Clostridiales bacterium UBA7739	d__Bacteria;p__Firmicutes_A;c__Clostridia;o__Oscillospirales;f__Oscillospiraceae;g__CAG-103;s__	77.67	2.92	62.5	1.53	7.455	1420	23	0	0	0	TRUE	FALSE	97.9723	FALSE
bushbuckridge_81	maxbin.015	Bushbuckridge	Clostridiales bacterium	d__Bacteria;p__Firmicutes_A;c__Clostridia_A;o__Christensenellales;f__CAG-917;g__CAG-349;s__CAG-349 sp003539515	91.94	3.5	0	1.55	12.835	1410	38	0	0	0	FALSE	FALSE	98.0241	FALSE
bushbuckridge_82	31	Bushbuckridge	Unclassified	d__Bacteria;p__Bacteroidota;c__Bacteroidia;o__Bacteroidales;f__Muribaculaceae;g__C941;s__C941 sp004557565	76.24	1.7	0	2.13	2.772	1621	16	1	0	0	FALSE	FALSE	97.3812	FALSE
bushbuckridge_82	69	Bushbuckridge	Roseburia faecis	d__Bacteria;p__Firmicutes_A;c__Clostridia;o__Lachnospirales;f__Lachnospiraceae;g__Agathobacter;s__Agathobacter faecis	89.57	5.5	35.29	2.62	6.365	2381	23	0	0	0	FALSE	FALSE	98.5909	FALSE
bushbuckridge_82	9	Bushbuckridge	Clostridium sp. AF12-41	d__Bacteria;p__Firmicutes_A;c__Clostridia;o__Lachnospirales;f__Lachnospiraceae;g__Clostridium_Q;s__Clostridium_Q sp003024715	77.6	2.22	16.67	1.83	3.81	1573	29	0	0	0	TRUE	FALSE	98.7038	FALSE
bushbuckridge_82	bin.18	Bushbuckridge	Unclassified	d__Bacteria;p__Bacteroidota;c__Bacteroidia;o__Bacteroidales;f__UBA932;g__RC9;s__RC9 sp000433355	93.17	1.83	20	3.22	56.674	2559	43	0	0	0	FALSE	FALSE	98.3043	FALSE
bushbuckridge_82	bin.31	Bushbuckridge	Ruminococcus sp. CAG:488	d__Bacteria;p__Firmicutes_A;c__Clostridia;o__Oscillospirales;f__Acutalibacteraceae;g__CAG-488;s__CAG-488 sp000434055	84.65	1.01	0	1.88	8.762	1701	24	0	0	1	FALSE	FALSE	99.3292	FALSE
bushbuckridge_82	maxbin.004	Bushbuckridge	Clostridiales bacterium	d__Bacteria;p__Firmicutes_A;c__Clostridia_A;o__Christensenellales;f__CAG-917;g__CAG-349;s__CAG-349 sp003539515	92.4	0.7	0	1.54	377.454	1376	45	2	1	1	FALSE	FALSE	98.5069	FALSE
bushbuckridge_83	19	Bushbuckridge	Ruminococcaceae bacterium	d__Bacteria;p__Firmicutes_A;c__Clostridia;o__Oscillospirales;f__Acutalibacteraceae;g__CAG-177;s__CAG-177 sp003514385	86.98	1.78	33.33	1.95	5.048	1831	23	0	0	1	FALSE	FALSE	99.1915	FALSE
bushbuckridge_83	27	Bushbuckridge	Unclassified	d__Bacteria;p__Firmicutes_A;c__Clostridia_A;o__Christensenellales;f__Borkfalkiaceae;g__UBA10281;s__	77.39	1.88	0	1.78	3.176	1502	20	1	0	0	FALSE	FALSE	97.8829	FALSE
bushbuckridge_83	36	Bushbuckridge	Prevotellaceae bacterium	d__Bacteria;p__Bacteroidota;c__Bacteroidia;o__Bacteroidales;f__Bacteroidaceae;g__Prevotellamassilia;s__Prevotellamassilia timonensis	93.25	0	0	2.63	18.968	1984	30	0	0	0	FALSE	FALSE	97.3616	FALSE
bushbuckridge_83	50	Bushbuckridge	Clostridium sp. CAG:510	d__Bacteria;p__Firmicutes_A;c__Clostridia;o__Lachnospirales;f__Lachnospiraceae;g__CAG-510;s__CAG-510 sp000434615	78.18	2.77	18.18	2.01	3.398	1808	18	0	0	0	FALSE	FALSE	98.5078	FALSE
bushbuckridge_83	bin.9	Bushbuckridge	Prevotella sp. Marseille-P4119	d__Bacteria;p__Bacteroidota;c__Bacteroidia;o__Bacteroidales;f__Bacteroidaceae;g__Prevotella;s__Prevotella sp900290275	97.82	1.65	88.89	2.96	29.396	2357	31	0	0	2	FALSE	FALSE	98.1219	FALSE
bushbuckridge_83	maxbin.003	Bushbuckridge	Succinatimonas sp. UBA2849	d__Bacteria;p__Proteobacteria;c__Gammaproteobacteria;o__Enterobacterales;f__Succinivibrionaceae;g__Succinivibrio;s__Succinivibrio sp000431835	99.38	0.29	0	2.53	154.111	2200	51	0	0	0	FALSE	FALSE	98.8721	FALSE
bushbuckridge_84	28	Bushbuckridge	[Eubacterium] rectale	d__Bacteria;p__Firmicutes_A;c__Clostridia;o__Lachnospirales;f__Lachnospiraceae;g__Agathobacter;s__Agathobacter rectalis	98.75	7.62	3.33	2.9	16.131	2598	33	0	0	0	FALSE	FALSE	97.5118	FALSE
bushbuckridge_84	maxbin.001	Bushbuckridge	Prevotella copri DSM 18205	d__Bacteria;p__Bacteroidota;c__Bacteroidia;o__Bacteroidales;f__Bacteroidaceae;g__Prevotella;s__Prevotella copri	96.08	3.1	69.23	4.13	32.529	3559	50	0	0	1	FALSE	FALSE	97.0761	FALSE
soweto_51	10	Soweto	Clostridiales bacterium	d__Bacteria;p__Firmicutes_A;c__Clostridia_A;o__Christensenellales;f__CAG-552;g__;s__	90.49	0.45	0	1.98	81.736	1581	43	0	0	0	TRUE	FALSE	98.3854	FALSE
soweto_51	16_sub	Soweto	uncultured Prevotellaceae bacterium	d__Bacteria;p__Bacteroidota;c__Bacteroidia;o__Bacteroidales;f__Bacteroidaceae;g__Prevotellamassilia;s__Prevotellamassilia sp900539625	94.31	0.74	0	2.99	12.529	2504	39	0	1	1	FALSE	FALSE	97.7399	FALSE
soweto_51	21	Soweto	Unclassified	d__Bacteria;p__Firmicutes_A;c__Clostridia_A;o__Christensenellales;f__QALW01;g__UMGS1338;s__UMGS1338 sp900550805	80.48	2.79	11.11	1.63	3.256	1537	19	0	0	0	FALSE	FALSE	98.6416	FALSE
soweto_51	27	Soweto	Elusimicrobia bacterium UBA5880	d__Bacteria;p__Elusimicrobiota;c__Elusimicrobia;o__Elusimicrobiales;f__Elusimicrobiaceae;g__UBA1436;s__UBA1436 sp900541355	95.51	1.33	33.33	1.52	7.611	1406	32	0	1	1	FALSE	FALSE	98.1338	FALSE
soweto_51	40	Soweto	Unclassified	d__Bacteria;p__Spirochaetota;c__Spirochaetia;o__Sphaerochaetales;f__Sphaerochaetaceae;g__UBA9732;s__UBA9732 sp001940825	94.25	1.14	0	2.27	165.317	2062	48	0	1	1	TRUE	FALSE	97.5469	FALSE
soweto_51	45	Soweto	uncultured bacterium	d__Bacteria;p__Verrucomicrobiota;c__Lentisphaeria;o__UBA1407;f__UBA1407;g__UBA1724;s__UBA1724 sp900548225	89.19	1.35	50	2.33	49.329	1850	44	0	0	0	FALSE	FALSE	98.5147	FALSE
soweto_51	47	Soweto	Clostridium sp. CAG:138	d__Bacteria;p__Firmicutes_A;c__Clostridia_A;o__Christensenellales;f__CAG-138;g__PeH17;s__PeH17 sp000435055	78.1	2.45	16.67	1.47	2.999	1434	13	0	0	0	FALSE	FALSE	98.7147	FALSE
soweto_51	5_sub	Soweto	uncultured Prevotellaceae bacterium	d__Bacteria;p__Bacteroidota;c__Bacteroidia;o__Bacteroidales;f__Bacteroidaceae;g__UBA6398;s__UBA6398 sp900550635	95.94	0.5	0	2.54	31.922	1991	40	0	0	0	TRUE	TRUE	98.1795	FALSE
soweto_51	59	Soweto	Christensenellaceae bacterium Phil1	d__Bacteria;p__Firmicutes_A;c__Clostridia_A;o__Christensenellales;f__CAG-138;g__Phil1;s__Phil1 sp001940855	89.58	2.02	33.33	1.84	3.969	1748	21	0	0	0	FALSE	FALSE	96.7637	FALSE
soweto_51	66	Soweto	uncultured bacterium	d__Bacteria;p__Cyanobacteria;c__Vampirovibrionia;o__Gastranaerophilales;f__Gastranaerophilaceae;g__RUG841;s__	79.77	0.43	0	1.68	3.609	1513	20	0	0	0	FALSE	FALSE	98.6407	FALSE
soweto_51	77	Soweto	Ruminococcaceae bacterium	d__Bacteria;p__Firmicutes_A;c__Clostridia;o__Oscillospirales;f__Acutalibacteraceae;g__CAG-180;s__CAG-180 sp000432435	95.64	0.34	0	1.99	13.381	1789	36	0	0	0	FALSE	FALSE	98.4991	FALSE
soweto_51	79	Soweto	Unclassified	d__Bacteria;p__Firmicutes_A;c__Clostridia_A;o__Christensenellales;f__CAG-314;g__CAG-1435;s__CAG-1435 sp003537755	89.11	0.03	0	1.99	9.844	1562	32	1	0	1	TRUE	FALSE	97.9859	FALSE
soweto_51	84	Soweto	uncultured Bacteroidia bacterium	d__Bacteria;p__Bacteroidota;c__Bacteroidia;o__Bacteroidales;f__UBA932;g__RC9;s__RC9 sp900546445	89.05	0.48	0	1.71	11.99	1434	28	0	0	0	TRUE	FALSE	97.1902	FALSE
soweto_51	85	Soweto	Opitutae bacterium UBA6410	d__Bacteria;p__Verrucomicrobiota;c__Verrucomicrobiae;o__Opitutales;f__CAG-312;g__CAG-312;s__CAG-312 sp002437405	87.33	2.67	33.33	1.98	5.174	1785	34	0	0	0	TRUE	FALSE	98.0312	FALSE
soweto_51	9	Soweto	Catabacter sp. UBA4636	d__Bacteria;p__Firmicutes_A;c__Clostridia_A;o__Christensenellales;f__Borkfalkiaceae;g__UBA4636;s__	91.94	0	0	2.4	32.291	1899	43	0	0	0	TRUE	TRUE	96.7008	FALSE
soweto_51	bin.24	Soweto	Unclassified	d__Bacteria;p__Bacteroidota;c__Bacteroidia;o__Bacteroidales;f__UBA932;g__RC9;s__RC9 sp000433355	93.41	2.3	33.33	3.48	38.24	2761	41	0	0	0	FALSE	FALSE	98.2026	FALSE
soweto_51	bin.25	Soweto	Unclassified	d__Bacteria;p__Firmicutes_A;c__Clostridia;o__Oscillospirales;f__CAG-272;g__CAG-448;s__CAG-448 sp003150135	92.51	0	0	2.09	45.378	1679	38	0	0	0	TRUE	FALSE	98.4917	FALSE
soweto_51	bin.35	Soweto	Clostridiales bacterium	d__Bacteria;p__Firmicutes_A;c__Clostridia_A;o__Christensenellales;f__CAG-917;g__CAG-349;s__CAG-349 sp003539515	91	0.7	0	1.54	66.745	1376	47	1	0	0	FALSE	FALSE	98.001	FALSE
soweto_51	bin.41	Soweto	Clostridiales bacterium UBA4693	d__Bacteria;p__Firmicutes_A;c__Clostridia;o__Oscillospirales;f__Butyricicoccaceae;g__UBA4644;s__UBA4644 sp900555855	88.26	0.67	0	1.84	42.657	1698	39	0	0	0	FALSE	FALSE	98.289	FALSE
soweto_51	maxbin.004	Soweto	Prevotella sp. CAG:873	d__Bacteria;p__Bacteroidota;c__Bacteroidia;o__Bacteroidales;f__Muribaculaceae;g__CAG-873;s__CAG-873 sp001701165	96.79	0	0	2.91	44.484	2470	49	5	4	3	FALSE	FALSE	98.4238	FALSE
soweto_51	maxbin.006_sub	Soweto	Unclassified	d__Bacteria;p__Bacteroidota;c__Bacteroidia;o__Bacteroidales;f__UBA932;g__RC9;s__RC9 sp000432515	93.97	3.17	0	3.67	24.597	3261	73	3	18	3	FALSE	FALSE	96.9536	FALSE
soweto_51	maxbin.039	Soweto	Collinsella aerofaciens	d__Bacteria;p__Actinobacteriota;c__Coriobacteriia;o__Coriobacteriales;f__Coriobacteriaceae;g__Collinsella;s__	75.55	4.97	0	1.63	3.206	1513	30	0	0	0	FALSE	FALSE	95.1867	FALSE
bushbuckridge_85	48_sub	Bushbuckridge	Ruminococcaceae bacterium	d__Bacteria;p__Firmicutes_A;c__Clostridia;o__Oscillospirales;f__Acutalibacteraceae;g__CAG-180;s__CAG-180 sp000432435	90.49	0.67	0	1.72	10.094	1554	21	0	0	0	FALSE	FALSE	98.5373	FALSE
bushbuckridge_85	51	Bushbuckridge	Unclassified	d__Bacteria;p__Firmicutes_A;c__Clostridia;o__Oscillospirales;f__CAG-272;g__CAG-390;s__CAG-390 sp000437015	88.14	0.84	0	2.3	18.133	2070	39	0	0	0	TRUE	FALSE	99.8923	FALSE
bushbuckridge_85	52	Bushbuckridge	Ruminococcus sp. CAG:488	d__Bacteria;p__Firmicutes_A;c__Clostridia;o__Oscillospirales;f__Acutalibacteraceae;g__CAG-488;s__CAG-488 sp000434055	95.75	0	0	2.02	8.128	1753	13	0	0	1	TRUE	FALSE	98.8105	FALSE
bushbuckridge_85	bin.2	Bushbuckridge	Christensenellaceae bacterium Phil1	d__Bacteria;p__Firmicutes_A;c__Clostridia_A;o__Christensenellales;f__CAG-138;g__Phil1;s__Phil1 sp001940855	99.19	0	0	2.11	36.616	1980	46	0	0	1	TRUE	FALSE	97.7424	FALSE
bushbuckridge_85	bin.30	Bushbuckridge	Clostridium sp. CAG:510	d__Bacteria;p__Firmicutes_A;c__Clostridia;o__Lachnospirales;f__Lachnospiraceae;g__CAG-510;s__CAG-510 sp000434615	98.07	1.8	16.67	2.7	74.079	2453	48	0	0	0	FALSE	FALSE	98.5746	FALSE
bushbuckridge_86	35	Bushbuckridge	Phascolarctobacterium faecium DSM 14760	d__Bacteria;p__Firmicutes_C;c__Negativicutes;o__Acidaminococcales;f__Acidaminococcaceae;g__Phascolarctobacterium;s__Phascolarctobacterium faecium	88.33	1.65	0	1.86	4.684	1619	23	0	0	0	TRUE	FALSE	99.8907	FALSE
bushbuckridge_86	7	Bushbuckridge	Ruminococcaceae bacterium	d__Bacteria;p__Firmicutes_A;c__Clostridia;o__Oscillospirales;f__Acutalibacteraceae;g__CAG-217;s__CAG-217 sp000436335	97.32	0	0	1.93	82.518	1776	43	0	0	1	FALSE	FALSE	98.829	FALSE
bushbuckridge_86	maxbin.004	Bushbuckridge	Akkermansia muciniphila	d__Bacteria;p__Verrucomicrobiota;c__Verrucomicrobiae;o__Verrucomicrobiales;f__Akkermansiaceae;g__Akkermansia;s__Akkermansia muciniphila	96.6	0	0	2.78	102.721	2367	47	0	0	0	FALSE	FALSE	99.836	FALSE
bushbuckridge_86	maxbin.012	Bushbuckridge	Prevotella copri DSM 18205	d__Bacteria;p__Bacteroidota;c__Bacteroidia;o__Bacteroidales;f__Bacteroidaceae;g__Prevotella;s__Prevotella copri	96.28	8.69	29.25	3.5	12.2	2778	44	1	2	1	FALSE	FALSE	96.6774	FALSE
bushbuckridge_87	101	Bushbuckridge	Desulfovibrio piger	d__Bacteria;p__Desulfobacterota;c__Desulfovibrionia;o__Desulfovibrionales;f__Desulfovibrionaceae;g__Desulfovibrio;s__Desulfovibrio piger	76.4	2.04	14.29	2.08	3.269	1953	32	0	0	0	FALSE	FALSE	98.7329	FALSE
bushbuckridge_87	107_sub	Bushbuckridge	Clostridium sp. CAG:169	d__Bacteria;p__Firmicutes_A;c__Clostridia;o__Oscillospirales;f__Ruminococcaceae;g__Negativibacillus;s__Negativibacillus sp900547015	97.99	0.67	0	2.17	42.478	2008	45	0	0	1	TRUE	TRUE	98.0033	FALSE
bushbuckridge_87	114	Bushbuckridge	Tyzzerella sp.	d__Bacteria;p__Firmicutes_A;c__Clostridia;o__Lachnospirales;f__Anaerotignaceae;g__Anaerotignum;s__Anaerotignum sp000436415	95.53	0	0	1.93	17.378	1828	32	0	0	0	TRUE	FALSE	98.8456	FALSE
bushbuckridge_87	115	Bushbuckridge	Unclassified	d__Bacteria;p__Bacteroidota;c__Bacteroidia;o__Bacteroidales;f__UBA932;g__RC9;s__RC9 sp000433355	94.6	1.83	20	3.43	116.759	2683	44	0	0	1	FALSE	FALSE	98.5758	FALSE
bushbuckridge_87	118_sub	Bushbuckridge	Firmicutes bacterium UBA6418	d__Bacteria;p__Firmicutes_A;c__Clostridia;o__Peptostreptococcales;f__Anaerovoracaceae;g__CAG-238;s__CAG-238 sp900542245	87.95	9.57	0	2.42	4.487	2266	26	0	0	0	TRUE	FALSE	98.0235	FALSE
bushbuckridge_87	123	Bushbuckridge	Prevotella sp.	d__Bacteria;p__Bacteroidota;c__Bacteroidia;o__Bacteroidales;f__Bacteroidaceae;g__Prevotella;s__Prevotella sp003447235	97.3	0	0	2.59	21.165	2053	36	0	0	0	TRUE	FALSE	98.0837	FALSE
bushbuckridge_87	23	Bushbuckridge	Bacteroidales bacterium H9	d__Bacteria;p__Bacteroidota;c__Bacteroidia;o__Bacteroidales;f__Muribaculaceae;g__CAG-279;s__CAG-279 sp000437795	93.62	0	0	2.39	27.083	1964	38	0	0	0	FALSE	FALSE	98.853	FALSE
bushbuckridge_87	28	Bushbuckridge	Ruminococcaceae bacterium	d__Bacteria;p__Firmicutes_A;c__Clostridia;o__Oscillospirales;f__Acutalibacteraceae;g__CAG-180;s__CAG-180 sp004556705	95.97	0	0	1.7	25.125	1554	26	1	0	1	FALSE	FALSE	97.9546	FALSE
bushbuckridge_87	3	Bushbuckridge	Unclassified	d__Bacteria;p__Bacteroidota;c__Bacteroidia;o__Bacteroidales;f__Muribaculaceae;g__C941;s__C941 sp004557565	96.42	2.01	0	2.9	34.537	2339	44	0	0	0	FALSE	FALSE	97.2907	FALSE
bushbuckridge_87	45	Bushbuckridge	Clostridiales bacterium UBA643	d__Bacteria;p__Firmicutes_A;c__Clostridia;o__Peptostreptococcales;f__Anaerovoracaceae;g__Mogibacterium;s__	98.58	0	0	1.9	26.44	1646	40	0	0	0	TRUE	TRUE	95.3625	FALSE
bushbuckridge_87	50	Bushbuckridge	Eubacterium sp. TM06-47	d__Bacteria;p__Firmicutes;c__Bacilli;o__Erysipelotrichales;f__Erysipelotrichaceae;g__UBA636;s__UBA636 sp900546285	98.1	1.67	0	2.17	28.391	2164	43	1	1	1	TRUE	FALSE	97.0447	FALSE
bushbuckridge_87	67	Bushbuckridge	Phascolarctobacterium succinatutens CAG:287	d__Bacteria;p__Firmicutes_C;c__Negativicutes;o__Acidaminococcales;f__Acidaminococcaceae;g__Phascolarctobacterium_A;s__Phascolarctobacterium_A succinatutens	90.8	1.8	0	1.8	3.349	1768	18	0	0	0	FALSE	FALSE	95.9826	FALSE
bushbuckridge_87	68_sub	Bushbuckridge	Prevotellaceae bacterium	d__Bacteria;p__Bacteroidota;c__Bacteroidia;o__Bacteroidales;f__Bacteroidaceae;g__Prevotellamassilia;s__Prevotellamassilia timonensis	94.13	0	0	2.62	11.914	2068	35	0	0	0	FALSE	FALSE	97.5389	FALSE
bushbuckridge_87	bin.19	Bushbuckridge	Faecalibacterium prausnitzii	d__Bacteria;p__Firmicutes_A;c__Clostridia;o__Oscillospirales;f__Ruminococcaceae;g__SFJ001;s__	97.03	0	0	2.15	17.215	1911	43	0	0	0	TRUE	TRUE	98.2106	FALSE
bushbuckridge_87	bin.2	Bushbuckridge	Escherichia coli	d__Bacteria;p__Proteobacteria;c__Gammaproteobacteria;o__Enterobacterales;f__Enterobacteriaceae;g__Escherichia;s__Escherichia flexneri	99.37	0.19	0	4.6	54.009	4320	64	0	0	0	FALSE	FALSE	99.8946	FALSE
bushbuckridge_87	bin.32	Bushbuckridge	Unclassified	d__Bacteria;p__Firmicutes_A;c__Clostridia_A;o__Christensenellales;f__Borkfalkiaceae;g__UBA10281;s__UBA10281 sp000437515	81.85	1.61	0	1.46	9.315	1162	10	1	0	0	TRUE	FALSE	98.3892	FALSE
bushbuckridge_87	bin.33	Bushbuckridge	Oscillibacter sp. 57_20	d__Bacteria;p__Firmicutes_A;c__Clostridia;o__Oscillospirales;f__Oscillospiraceae;g__Oscillibacter;s__Oscillibacter sp001916835	83.73	1.34	50	1.63	10.596	1499	17	0	0	0	TRUE	FALSE	98.4296	FALSE
bushbuckridge_87	bin.40_sub	Bushbuckridge	Eubacterium sp. CAG:202	d__Bacteria;p__Firmicutes_A;c__Clostridia;o__Oscillospirales;f__Acutalibacteraceae;g__Ruminococcus_E;s__Ruminococcus_E sp003438075	98.66	1.01	0	1.94	19.167	1805	35	0	0	3	FALSE	FALSE	98.4005	FALSE
bushbuckridge_87	bin.44	Bushbuckridge	Prevotella stercorea	d__Bacteria;p__Bacteroidota;c__Bacteroidia;o__Bacteroidales;f__Bacteroidaceae;g__Prevotella;s__Prevotella stercorea	95.43	0	0	2.47	37.403	1955	41	0	0	0	FALSE	FALSE	97.287	FALSE
bushbuckridge_87	maxbin.003	Bushbuckridge	Ruminococcaceae bacterium	d__Bacteria;p__Firmicutes_A;c__Clostridia;o__Oscillospirales;f__Acutalibacteraceae;g__CAG-177;s__CAG-177 sp003538135	96.6	0	0	2.25	219.037	2042	38	0	0	1	FALSE	FALSE	98.5219	FALSE
bushbuckridge_87	maxbin.006_sub	Bushbuckridge	uncultured Lachnospiraceae bacterium	d__Bacteria;p__Firmicutes_A;c__Clostridia;o__Lachnospirales;f__Lachnospiraceae;g__Agathobacter;s__Agathobacter sp900543445	96.78	2.71	16.67	3.43	65.056	3129	51	0	0	0	FALSE	FALSE	98.3064	FALSE
bushbuckridge_87	maxbin.007	Bushbuckridge	Oscillibacter sp.	d__Bacteria;p__Firmicutes_A;c__Clostridia;o__Oscillospirales;f__Oscillospiraceae;g__CAG-83;s__CAG-83 sp900545495	89.91	1.84	20	2.05	40.004	1931	27	0	0	0	FALSE	FALSE	98.2902	FALSE
bushbuckridge_88	17_sub	Bushbuckridge	Prevotella stercorea	d__Bacteria;p__Bacteroidota;c__Bacteroidia;o__Bacteroidales;f__Bacteroidaceae;g__Prevotella;s__Prevotella stercorea	96.69	0.74	100	2.76	53.439	2266	41	0	0	5	FALSE	FALSE	97.1896	FALSE
bushbuckridge_88	26	Bushbuckridge	Bacteroides sp. CAG:770	d__Bacteria;p__Bacteroidota;c__Bacteroidia;o__Bacteroidales;f__UBA932;g__RC9;s__	95	6.08	0	4.58	12.217	4148	57	0	0	0	FALSE	FALSE	96.6498	FALSE
bushbuckridge_88	37	Bushbuckridge	Unclassified	d__Bacteria;p__Bacteroidota;c__Bacteroidia;o__Bacteroidales;f__UBA932;g__RC9;s__RC9 sp000433355	88.57	1.83	20	3.19	8.042	2432	24	0	0	0	FALSE	FALSE	98.4272	FALSE
bushbuckridge_88	51	Bushbuckridge	Bacteroidales bacterium H8	d__Bacteria;p__Bacteroidota;c__Bacteroidia;o__Bacteroidales;f__Muribaculaceae;g__CAG-279;s__CAG-279 sp000437795	93.49	0.57	0	2.4	13.071	1930	30	0	0	0	FALSE	FALSE	97.6765	FALSE
bushbuckridge_88	52	Bushbuckridge	Clostridiaceae bacterium	d__Bacteria;p__Firmicutes_A;c__Clostridia;o__Lachnospirales;f__Lachnospiraceae;g__Acetatifactor;s__Acetatifactor sp900066565	96.34	1.88	8.33	3.52	27.317	3162	45	0	0	0	FALSE	FALSE	98.2748	FALSE
bushbuckridge_88	68_sub	Bushbuckridge	Prevotella copri DSM 18205	d__Bacteria;p__Bacteroidota;c__Bacteroidia;o__Bacteroidales;f__Bacteroidaceae;g__Prevotella;s__Prevotella copri	90.15	9.37	40.38	6.06	12.19	5025	55	0	0	0	FALSE	FALSE	96.4856	FALSE
bushbuckridge_88	71	Bushbuckridge	Succinatimonas sp. UBA2849	d__Bacteria;p__Proteobacteria;c__Gammaproteobacteria;o__Enterobacterales;f__Succinivibrionaceae;g__Succinivibrio;s__Succinivibrio sp000431835	99.38	0.88	0	2.37	26.654	2055	40	0	0	0	FALSE	FALSE	98.8365	FALSE
bushbuckridge_88	bin.1	Bushbuckridge	Elusimicrobia bacterium UBA5880	d__Bacteria;p__Elusimicrobiota;c__Elusimicrobia;o__Elusimicrobiales;f__Elusimicrobiaceae;g__UBA1436;s__UBA1436 sp900541355	92.13	0	0	1.34	12.523	1219	32	0	0	0	FALSE	FALSE	98.0744	FALSE
bushbuckridge_88	bin.24	Bushbuckridge	Prevotella sp. CAG:1092	d__Bacteria;p__Bacteroidota;c__Bacteroidia;o__Bacteroidales;f__Bacteroidaceae;g__Prevotella;s__Prevotella sp000436915	96.88	1.75	14.29	3.3	53.289	2739	40	0	0	0	FALSE	FALSE	97.5156	FALSE
bushbuckridge_88	bin.27_sub	Bushbuckridge	Unclassified	d__Bacteria;p__Bacteroidota;c__Bacteroidia;o__Bacteroidales;f__Bacteroidaceae;g__Phocaeicola;s__Phocaeicola sp000434735	92.78	0	0	3.02	12.354	2303	30	0	0	0	TRUE	FALSE	96.8127	FALSE
bushbuckridge_89	19	Bushbuckridge	Prevotellaceae bacterium	d__Bacteria;p__Bacteroidota;c__Bacteroidia;o__Bacteroidales;f__Bacteroidaceae;g__Prevotellamassilia;s__Prevotellamassilia timonensis	95.72	0	0	2.67	18.003	2026	40	0	0	0	FALSE	FALSE	97.3012	FALSE
bushbuckridge_89	25	Bushbuckridge	Phascolarctobacterium succinatutens CAG:287	d__Bacteria;p__Firmicutes_C;c__Negativicutes;o__Acidaminococcales;f__Acidaminococcaceae;g__Phascolarctobacterium_A;s__Phascolarctobacterium_A succinatutens	98.8	2.54	40	2.13	14.101	1985	35	0	0	0	FALSE	FALSE	96.0844	FALSE
bushbuckridge_89	39	Bushbuckridge	Ruminococcaceae bacterium	d__Bacteria;p__Firmicutes_A;c__Clostridia;o__Oscillospirales;f__Acutalibacteraceae;g__CAG-217;s__CAG-217 sp000436335	76.74	1.63	50	1.44	3.034	1386	6	0	0	1	FALSE	FALSE	97.5448	FALSE
bushbuckridge_89	47	Bushbuckridge	Ruminococcaceae bacterium	d__Bacteria;p__Firmicutes_A;c__Clostridia;o__Oscillospirales;f__Acutalibacteraceae;g__CAG-180;s__CAG-180 sp000432435	93.4	0.34	0	1.69	14.423	1513	17	0	0	0	FALSE	FALSE	98.5812	FALSE
bushbuckridge_89	55	Bushbuckridge	Collinsella aerofaciens	d__Bacteria;p__Actinobacteriota;c__Coriobacteriia;o__Coriobacteriales;f__Coriobacteriaceae;g__Collinsella;s__	88.71	0.52	50	2.01	5.601	1838	39	0	0	0	TRUE	TRUE	94.3757	TRUE
bushbuckridge_89	60	Bushbuckridge	Prevotella sp.	d__Bacteria;p__Bacteroidota;c__Bacteroidia;o__Bacteroidales;f__Bacteroidaceae;g__Prevotella;s__Prevotella sp003447235	95.13	1.42	0	2.67	27.009	2085	40	0	0	0	FALSE	FALSE	98.0052	FALSE
bushbuckridge_89	74	Bushbuckridge	Bacteroidales bacterium H8	d__Bacteria;p__Bacteroidota;c__Bacteroidia;o__Bacteroidales;f__Muribaculaceae;g__CAG-279;s__CAG-279 sp000437795	97.17	0.38	0	2.35	23.87	1944	39	0	0	0	FALSE	FALSE	98.3295	FALSE
bushbuckridge_89	78	Bushbuckridge	Eubacterium sp. CAG:251	d__Bacteria;p__Firmicutes_A;c__Clostridia;o__Oscillospirales;f__Acutalibacteraceae;g__Eubacterium_R;s__Eubacterium_R sp000436835	82.6	0.34	50	1.28	3.025	1024	16	0	0	1	FALSE	FALSE	98.3119	FALSE
bushbuckridge_89	bin.18	Bushbuckridge	Unclassified	d__Bacteria;p__Bacteroidota;c__Bacteroidia;o__Bacteroidales;f__UBA932;g__RC9;s__RC9 sp000433355	93.65	1.9	66.67	3.22	121.955	2482	42	0	0	0	FALSE	FALSE	98.3242	FALSE
bushbuckridge_89	maxbin.015_sub	Bushbuckridge	Bacteroides sp. CAG:770	d__Bacteria;p__Bacteroidota;c__Bacteroidia;o__Bacteroidales;f__UBA932;g__RC9;s__RC9 sp000435075	95.48	7.42	0	3.14	24.492	2467	29	1	5	0	FALSE	FALSE	97.2944	FALSE
bushbuckridge_89	maxbin.019	Bushbuckridge	Oscillibacter sp.	d__Bacteria;p__Firmicutes_A;c__Clostridia;o__Oscillospirales;f__Oscillospiraceae;g__ER4;s__ER4 sp000765235	85.34	3.56	17.65	1.79	13.747	1708	26	0	0	1	FALSE	FALSE	98.9361	FALSE
bushbuckridge_89	maxbin.037	Bushbuckridge	Anaerovibrio lipolyticus LB2005	d__Bacteria;p__Firmicutes_C;c__Negativicutes;o__Selenomonadales;f__Selenomonadaceae;g__Anaerovibrio;s__Anaerovibrio sp900548165	95.36	2.15	0	1.84	4.536	1650	22	0	0	1	FALSE	FALSE	96.4706	FALSE
bushbuckridge_90	105	Bushbuckridge	Lachnospiraceae bacterium	d__Bacteria;p__Firmicutes_A;c__Clostridia;o__Lachnospirales;f__Lachnospiraceae;g__Acetatifactor;s__Acetatifactor sp003447295	98.36	5.29	72.22	3.42	33.399	3068	51	0	0	0	FALSE	FALSE	97.8031	FALSE
bushbuckridge_90	108	Bushbuckridge	Ruminococcaceae bacterium UBA4699	d__Bacteria;p__Firmicutes_A;c__Clostridia;o__Oscillospirales;f__Acutalibacteraceae;g__CAG-488;s__CAG-488 sp900554995	91.39	0.22	0	1.91	7.549	1654	17	0	0	1	FALSE	FALSE	99.1302	FALSE
bushbuckridge_90	114	Bushbuckridge	Sutterella sp. KLE1602	d__Bacteria;p__Proteobacteria;c__Gammaproteobacteria;o__Burkholderiales;f__Burkholderiaceae;g__Sutterella;s__	96.24	1.24	0	2.69	17.311	2320	45	0	0	0	TRUE	FALSE	98.5153	FALSE
bushbuckridge_90	17	Bushbuckridge	uncultured Ruminococcus sp.	d__Bacteria;p__Firmicutes_A;c__Clostridia;o__Oscillospirales;f__Ruminococcaceae;g__UMGS363;s__UMGS363 sp900541495	88.48	1.34	0	2.18	6.265	1938	9	0	0	0	TRUE	FALSE	99.2525	FALSE
bushbuckridge_90	33	Bushbuckridge	Clostridiales bacterium UBA6330	d__Bacteria;p__Firmicutes_A;c__Clostridia;o__Oscillospirales;f__CAG-272;g__UMGS1865;s__UMGS1865 sp900555785	89.46	0.02	0	2.18	7.211	1905	27	0	0	0	TRUE	TRUE	97.937	FALSE
bushbuckridge_90	57	Bushbuckridge	Unclassified	d__Bacteria;p__Cyanobacteria;c__Vampirovibrionia;o__Gastranaerophilales;f__Gastranaerophilaceae;g__CAG-484;s__CAG-484 sp900321895	89.74	2.14	33.33	1.78	33.37	1677	40	0	0	0	FALSE	FALSE	98.6915	FALSE
bushbuckridge_90	62	Bushbuckridge	Succinatimonas sp. UBA2849	d__Bacteria;p__Proteobacteria;c__Gammaproteobacteria;o__Enterobacterales;f__Succinivibrionaceae;g__Succinivibrio;s__Succinivibrio sp000431835	99.38	0.29	0	2.56	99.2	2233	50	0	0	0	FALSE	FALSE	98.745	FALSE
bushbuckridge_90	66	Bushbuckridge	Unclassified	d__Bacteria;p__Bacteroidota;c__Bacteroidia;o__Bacteroidales;f__UBA932;g__RC9;s__RC9 sp000432515	95.95	1.59	25	3.22	44.097	2528	41	0	0	0	FALSE	FALSE	96.9433	FALSE
bushbuckridge_90	68	Bushbuckridge	Prevotellaceae bacterium	d__Bacteria;p__Bacteroidota;c__Bacteroidia;o__Bacteroidales;f__Bacteroidaceae;g__Prevotellamassilia;s__Prevotellamassilia timonensis	88.75	0	0	2.48	21.843	1875	38	0	0	0	FALSE	FALSE	97.5233	FALSE
bushbuckridge_90	73	Bushbuckridge	Ruminococcaceae bacterium	d__Bacteria;p__Firmicutes_A;c__Clostridia;o__Oscillospirales;f__Acutalibacteraceae;g__CAG-177;s__CAG-177 sp003514385	97.27	0.67	0	2.08	21.961	1898	25	0	0	1	FALSE	FALSE	97.9194	FALSE
bushbuckridge_90	74	Bushbuckridge	Elusimicrobia bacterium UBA6450	d__Bacteria;p__Elusimicrobiota;c__Elusimicrobia;o__Elusimicrobiales;f__Elusimicrobiaceae;g__UBA1436;s__UBA1436 sp900541355	96.63	0	0	1.57	123.416	1481	45	1	0	0	TRUE	FALSE	98.11	FALSE
bushbuckridge_90	9	Bushbuckridge	uncultured Prevotellaceae bacterium	d__Bacteria;p__Bacteroidota;c__Bacteroidia;o__Bacteroidales;f__Bacteroidaceae;g__Prevotella;s__Prevotella sp900552675	95.1	0.76	25	2.73	11.492	2064	22	0	0	0	TRUE	FALSE	97.6481	FALSE
bushbuckridge_90	90	Bushbuckridge	Clostridium sp. CAG:62	d__Bacteria;p__Firmicutes_A;c__Clostridia;o__Lachnospirales;f__Lachnospiraceae;g__Eubacterium_F;s__Eubacterium_F sp003491505	77.16	2.01	0	1.85	5.192	1657	19	0	0	0	FALSE	FALSE	98.5837	FALSE
bushbuckridge_90	91	Bushbuckridge	uncultured Ruminococcus sp.	d__Bacteria;p__Firmicutes_A;c__Clostridia;o__Oscillospirales;f__CAG-272;g__UBA1740;s__UBA1740 sp004558975	85.57	1.03	33.33	1.94	10.101	1635	31	0	0	0	TRUE	TRUE	98.2494	FALSE
bushbuckridge_90	94	Bushbuckridge	Ruminococcaceae bacterium	d__Bacteria;p__Firmicutes_A;c__Clostridia;o__Oscillospirales;f__Acutalibacteraceae;g__UBA5905;s__	82.68	2.35	75	2.4	6.712	2169	23	0	0	0	TRUE	FALSE	97.2558	FALSE
bushbuckridge_90	bin.31	Bushbuckridge	uncultured Ruminococcus sp.	d__Bacteria;p__Firmicutes_A;c__Clostridia;o__Oscillospirales;f__Ruminococcaceae;g__CAG-353;s__CAG-353 sp900066885	93.06	0	0	2.41	14.702	2232	27	1	0	0	FALSE	FALSE	98.8093	FALSE
bushbuckridge_90	bin.43	Bushbuckridge	Prevotella sp. UBA746	d__Bacteria;p__Bacteroidota;c__Bacteroidia;o__Bacteroidales;f__Bacteroidaceae;g__Prevotella;s__Prevotella sp900548745	94.09	0.93	0	3.15	45.019	2573	36	0	0	0	TRUE	FALSE	97.3143	FALSE
bushbuckridge_90	bin.64_sub	Bushbuckridge	Alistipes sp. CAG:514	d__Bacteria;p__Bacteroidota;c__Bacteroidia;o__Bacteroidales;f__UBA932;g__RC9;s__RC9 sp900544195	89.6	1.43	66.67	2.91	35.538	2226	39	0	0	0	FALSE	FALSE	98.0917	FALSE
bushbuckridge_90	bin.7	Bushbuckridge	Ruminococcaceae bacterium	d__Bacteria;p__Firmicutes_A;c__Clostridia;o__Oscillospirales;f__Ruminococcaceae;g__CAG-115;s__CAG-115 sp003531585	97.32	0	0	2.61	112.065	2315	37	1	1	1	TRUE	FALSE	98.0273	FALSE
bushbuckridge_90	maxbin.019	Bushbuckridge	Unclassified	d__Bacteria;p__Firmicutes_A;c__Clostridia;o__Oscillospirales;f__Acutalibacteraceae;g__Eubacterium_R;s__Eubacterium_R sp000433975	97.32	1.34	0	1.79	34.522	1584	39	0	0	1	FALSE	FALSE	99.3722	FALSE
bushbuckridge_90	maxbin.025_sub	Bushbuckridge	uncultured Ruminococcus sp.	d__Bacteria;p__Firmicutes_A;c__Clostridia;o__Oscillospirales;f__Acutalibacteraceae;g__Ruminococcus_E;s__Ruminococcus_E bromii	91.95	7.38	5.88	2	8.897	1786	24	1	0	2	FALSE	FALSE	98.359	FALSE
bushbuckridge_91	1	Bushbuckridge	Unclassified	d__Bacteria;p__Firmicutes_A;c__Clostridia_A;o__Christensenellales;f__CAG-138;g__CAG-1024;s__CAG-1024 sp000432015	88.67	0.7	0	2.08	102.347	1918	40	0	0	0	FALSE	FALSE	99.0393	FALSE
bushbuckridge_91	16	Bushbuckridge	Unclassified	d__Bacteria;p__Bacteroidota;c__Bacteroidia;o__Bacteroidales;f__UBA932;g__RC9;s__RC9 sp000433355	95.08	1.11	0	3.64	96.896	2804	44	1	0	0	TRUE	FALSE	98.6695	FALSE
bushbuckridge_91	17_sub	Bushbuckridge	Ruminococcaceae bacterium	d__Bacteria;p__Firmicutes_A;c__Clostridia;o__Oscillospirales;f__Acutalibacteraceae;g__CAG-180;s__CAG-180 sp000432435	80.38	1.53	10.53	1.46	3.014	1356	10	0	0	1	FALSE	FALSE	98.4986	FALSE
bushbuckridge_91	24	Bushbuckridge	Akkermansia muciniphila	d__Bacteria;p__Verrucomicrobiota;c__Verrucomicrobiae;o__Verrucomicrobiales;f__Akkermansiaceae;g__Akkermansia;s__Akkermansia muciniphila	77.47	1.02	0	2.09	3.22	2150	24	0	0	0	FALSE	FALSE	99.7263	FALSE
bushbuckridge_91	29	Bushbuckridge	uncultured bacterium	d__Bacteria;p__Cyanobacteria;c__Vampirovibrionia;o__Gastranaerophilales;f__Gastranaerophilaceae;g__RUG841;s__	85.71	1.71	0	1.84	11.753	1663	22	0	0	0	FALSE	FALSE	98.633	FALSE
bushbuckridge_91	31	Bushbuckridge	Succinatimonas sp. UBA2849	d__Bacteria;p__Proteobacteria;c__Gammaproteobacteria;o__Enterobacterales;f__Succinivibrionaceae;g__Succinivibrio;s__Succinivibrio sp000431835	99.38	0.29	0	2.42	185.376	2071	46	0	0	0	FALSE	FALSE	98.902	FALSE
bushbuckridge_91	47_sub	Bushbuckridge	uncultured Ruminococcus sp.	d__Bacteria;p__Firmicutes_A;c__Clostridia;o__Oscillospirales;f__Ruminococcaceae;g__UMGS363;s__	97.32	0	0	3.05	30.685	2693	33	0	0	1	TRUE	FALSE	98.189	FALSE
bushbuckridge_91	60	Bushbuckridge	unclassified Alphaproteobacteria	d__Bacteria;p__Proteobacteria;c__Alphaproteobacteria;o__RF32;f__CAG-977;g__UBA11549;s__	80.71	1.14	0	2.1	12.524	2007	39	0	1	1	TRUE	FALSE	99.2099	FALSE
bushbuckridge_91	61	Bushbuckridge	Unclassified	d__Bacteria;p__Firmicutes_A;c__Clostridia;o__Peptostreptococcales;f__Anaerovoracaceae;g__UMGS973;s__UMGS973 sp900547295	83.55	1.04	0	1.81	4.247	1716	9	0	0	0	FALSE	FALSE	97.3723	FALSE
bushbuckridge_91	79	Bushbuckridge	Prevotella sp. CAG:520	d__Bacteria;p__Bacteroidota;c__Bacteroidia;o__Bacteroidales;f__Bacteroidaceae;g__Prevotella;s__Prevotella sp000434975	97.39	0.59	0	3.03	39.925	2361	44	0	0	0	FALSE	FALSE	97.579	FALSE
bushbuckridge_91	81	Bushbuckridge	Prevotellaceae bacterium	d__Bacteria;p__Bacteroidota;c__Bacteroidia;o__Bacteroidales;f__Bacteroidaceae;g__Prevotellamassilia;s__Prevotellamassilia sp900541575	88.25	1.25	27.27	2.17	7.8	1684	20	0	0	0	FALSE	FALSE	98.1613	FALSE
bushbuckridge_91	86_sub	Bushbuckridge	Eubacterium sp. CAG:251	d__Bacteria;p__Firmicutes_A;c__Clostridia;o__Oscillospirales;f__Acutalibacteraceae;g__Eubacterium_R;s__Eubacterium_R sp000436835	95.75	0.67	0	1.68	8.577	1492	23	0	0	1	FALSE	FALSE	98.4374	FALSE
bushbuckridge_91	92	Bushbuckridge	uncultured Ruminococcus sp.	d__Bacteria;p__Firmicutes_A;c__Clostridia;o__Oscillospirales;f__Ruminococcaceae;g__CAG-353;s__	91.68	0.67	100	2.66	5.693	2601	18	0	0	0	FALSE	FALSE	96.7245	FALSE
bushbuckridge_91	95	Bushbuckridge	Unclassified	d__Bacteria;p__Bacteroidota;c__Bacteroidia;o__Bacteroidales;f__Muribaculaceae;g__C941;s__C941 sp004557565	89.39	0.34	66.67	2.6	6.098	2025	28	0	0	0	FALSE	FALSE	96.4512	FALSE
bushbuckridge_91	bin.19_sub	Bushbuckridge	uncultured Clostridiales bacterium	d__Bacteria;p__Firmicutes_A;c__Clostridia;o__Oscillospirales;f__Oscillospiraceae;g__ER4;s__ER4 sp900317525	90.3	1.68	20	1.49	14.772	1379	21	0	0	0	FALSE	FALSE	98.8678	FALSE
bushbuckridge_91	bin.45	Bushbuckridge	Lentisphaeria bacterium	d__Bacteria;p__Verrucomicrobiota;c__Lentisphaeria;o__Victivallales;f__Victivallaceae;g__Victivallis;s__Victivallis sp900550905	93.92	3.04	0	4.07	50.39	3184	47	0	0	0	FALSE	FALSE	98.6348	FALSE
bushbuckridge_91	bin.54	Bushbuckridge	Ruminococcaceae bacterium	d__Bacteria;p__Firmicutes_A;c__Clostridia;o__Oscillospirales;f__QAMX01;g__QAMX01;s__QAMX01 sp004555605	89.77	0.67	0	2.09	12.512	1846	37	0	0	1	TRUE	FALSE	99.2152	FALSE
bushbuckridge_91	bin.56	Bushbuckridge	Eubacterium sp. CAG:202	d__Bacteria;p__Firmicutes_A;c__Clostridia;o__Oscillospirales;f__Acutalibacteraceae;g__Ruminococcus_E;s__Ruminococcus_E sp003438075	97.99	1.01	0	2.11	55.225	1946	37	0	0	3	FALSE	FALSE	98.2252	FALSE
bushbuckridge_91	maxbin.011	Bushbuckridge	Clostridiales bacterium	d__Bacteria;p__Firmicutes_A;c__Clostridia_A;o__Christensenellales;f__CAG-917;g__CAG-475;s__CAG-475 sp900547975	85.46	0.34	0	1.82	100.485	1491	44	1	1	1	FALSE	FALSE	98.1466	FALSE
bushbuckridge_91	maxbin.017_sub	Bushbuckridge	Clostridiales bacterium	d__Bacteria;p__Firmicutes_A;c__Clostridia_A;o__Christensenellales;f__CAG-917;g__CAG-349;s__CAG-349 sp003539515	92.64	2.1	0	1.45	24.834	1273	33	0	0	0	FALSE	FALSE	98.1302	FALSE
bushbuckridge_91	maxbin.020	Bushbuckridge	Ruminococcaceae bacterium	d__Bacteria;p__Firmicutes_A;c__Clostridia;o__Oscillospirales;f__Acutalibacteraceae;g__RUG806;s__RUG806 sp900313475	86.89	0	0	2.33	30.782	2005	28	1	0	2	TRUE	FALSE	98.6974	FALSE
bushbuckridge_92	15	Bushbuckridge	Enterocloster clostridioformis	d__Bacteria;p__Firmicutes_A;c__Clostridia;o__Lachnospirales;f__Lachnospiraceae;g__Enterocloster;s__Enterocloster bolteae	96.21	0	0	5.53	16.06	4942	41	0	0	0	TRUE	FALSE	99.9799	FALSE
bushbuckridge_92	3	Bushbuckridge	Mailhella massiliensis	d__Bacteria;p__Desulfobacterota;c__Desulfovibrionia;o__Desulfovibrionales;f__Desulfovibrionaceae;g__Mailhella;s__Mailhella massiliensis	81.99	2.71	0	2.35	4.136	2190	32	0	0	0	FALSE	FALSE	84.3214	FALSE
bushbuckridge_92	31	Bushbuckridge	Fusobacterium mortiferum	d__Bacteria;p__Fusobacteriota;c__Fusobacteriia;o__Fusobacteriales;f__Fusobacteriaceae;g__Fusobacterium_A;s__Fusobacterium_A mortiferum	87.42	0.72	100	1.84	7.104	1655	19	0	0	0	TRUE	FALSE	99.0792	FALSE
bushbuckridge_92	32	Bushbuckridge	Unclassified	d__Bacteria;p__Firmicutes_C;c__Negativicutes;o__Acidaminococcales;f__Acidaminococcaceae;g__Phascolarctobacterium;s__Phascolarctobacterium sp000436095	96.81	0.6	0	1.64	9.117	1528	28	0	0	0	TRUE	FALSE	97.6346	FALSE
bushbuckridge_92	57_sub	Bushbuckridge	Sutterella sp. 63_29	d__Bacteria;p__Proteobacteria;c__Gammaproteobacteria;o__Burkholderiales;f__Burkholderiaceae;g__Sutterella;s__Sutterella wadsworthensis_A	99.38	0.62	0	2.68	16.712	2411	42	0	0	1	FALSE	FALSE	98.9801	FALSE
bushbuckridge_92	maxbin.001	Bushbuckridge	Faecalibacterium prausnitzii SL3/3	d__Bacteria;p__Firmicutes_A;c__Clostridia;o__Oscillospirales;f__Ruminococcaceae;g__Faecalibacterium;s__Faecalibacterium prausnitzii	97.28	0	0	2.8	163.104	2541	55	0	0	0	TRUE	FALSE	97.494	FALSE
bushbuckridge_92	maxbin.002	Bushbuckridge	Escherichia coli	d__Bacteria;p__Proteobacteria;c__Gammaproteobacteria;o__Enterobacterales;f__Enterobacteriaceae;g__Escherichia;s__Escherichia coli	99.06	2.41	5.41	5.78	92.422	5583	76	1	0	2	FALSE	FALSE	99.9582	FALSE
bushbuckridge_92	maxbin.005	Bushbuckridge	Parabacteroides distasonis ATCC 8503	d__Bacteria;p__Bacteroidota;c__Bacteroidia;o__Bacteroidales;f__Tannerellaceae;g__Parabacteroides;s__Parabacteroides distasonis	93.78	1.85	7.14	4.66	100.839	3860	47	0	2	1	TRUE	FALSE	99.9524	FALSE
bushbuckridge_93	0_sub	Bushbuckridge	Prevotella stercorea	d__Bacteria;p__Bacteroidota;c__Bacteroidia;o__Bacteroidales;f__Bacteroidaceae;g__Prevotella;s__Prevotella stercorea	97.06	3.74	28.12	2.99	30.07	2476	42	0	0	1	FALSE	FALSE	97.1858	FALSE
bushbuckridge_93	101	Bushbuckridge	Unclassified	d__Bacteria;p__Firmicutes_A;c__Clostridia_A;o__Christensenellales;f__CAG-314;g__CAG-1435;s__CAG-1435 sp003537755	81.38	0.03	0	2.03	5.716	1583	30	0	0	2	FALSE	FALSE	95.6146	FALSE
bushbuckridge_93	102	Bushbuckridge	Prevotellaceae bacterium	d__Bacteria;p__Bacteroidota;c__Bacteroidia;o__Bacteroidales;f__Bacteroidaceae;g__Prevotellamassilia;s__Prevotellamassilia timonensis	93.76	0	0	2.6	17.584	1981	38	0	0	0	FALSE	FALSE	97.6334	FALSE
bushbuckridge_93	11	Bushbuckridge	Unclassified	d__Bacteria;p__Firmicutes_A;c__Clostridia;o__Oscillospirales;f__Ruminococcaceae;g__Angelakisella;s__Angelakisella sp004557855	79.75	0	0	1.53	10.278	1379	35	0	0	2	TRUE	FALSE	98.3186	FALSE
bushbuckridge_93	13	Bushbuckridge	Ruminococcaceae bacterium	d__Bacteria;p__Firmicutes_A;c__Clostridia;o__Oscillospirales;f__Acutalibacteraceae;g__Eubacterium_R;s__Eubacterium_R sp000434995	83.96	0.34	0	1.49	3.276	1238	11	0	0	1	FALSE	FALSE	98.6918	FALSE
bushbuckridge_93	32_sub	Bushbuckridge	Sutterella sp.	d__Bacteria;p__Proteobacteria;c__Gammaproteobacteria;o__Burkholderiales;f__Burkholderiaceae;g__Duodenibacillus;s__Duodenibacillus massiliensis	97.71	0.21	0	2.28	15.399	2176	41	0	0	0	TRUE	FALSE	99.1983	FALSE
bushbuckridge_93	43	Bushbuckridge	Clostridiales bacterium UBA643	d__Bacteria;p__Firmicutes_A;c__Clostridia;o__Peptostreptococcales;f__Anaerovoracaceae;g__Mogibacterium;s__Mogibacterium sp002299625	75.81	1.65	0	1.47	3.759	1328	17	0	0	0	FALSE	FALSE	96.8859	FALSE
bushbuckridge_93	46	Bushbuckridge	Butyrivibrio crossotus	d__Bacteria;p__Firmicutes_A;c__Clostridia;o__Lachnospirales;f__Lachnospiraceae;g__Butyrivibrio_A;s__Butyrivibrio_A crossotus	99.33	0.75	50	2.51	28.471	2457	22	0	0	0	FALSE	FALSE	98.6579	FALSE
bushbuckridge_93	48	Bushbuckridge	Succinatimonas sp. UBA2849	d__Bacteria;p__Proteobacteria;c__Gammaproteobacteria;o__Enterobacterales;f__Succinivibrionaceae;g__Succinivibrio;s__Succinivibrio sp000431835	99.38	0.29	0	2.78	95.307	2508	67	0	0	0	FALSE	FALSE	98.6824	FALSE
bushbuckridge_93	54	Bushbuckridge	Ruminococcaceae bacterium	d__Bacteria;p__Firmicutes_A;c__Clostridia;o__Oscillospirales;f__Acutalibacteraceae;g__CAG-177;s__CAG-177 sp003514385	97.11	1.23	33.33	2.12	21.236	1937	36	0	0	1	FALSE	FALSE	98.0229	FALSE
bushbuckridge_93	61	Bushbuckridge	Bacteroidales bacterium H8	d__Bacteria;p__Bacteroidota;c__Bacteroidia;o__Bacteroidales;f__Muribaculaceae;g__CAG-279;s__CAG-279 sp000437795	85.74	0.38	0	2.13	6.738	1759	25	0	0	0	FALSE	FALSE	98.1457	FALSE
bushbuckridge_93	62	Bushbuckridge	uncultured Ruminococcus sp.	d__Bacteria;p__Firmicutes_A;c__Clostridia;o__Oscillospirales;f__Ruminococcaceae;g__UMGS363;s__UMGS363 sp900543105	94.63	0	0	2.55	7.949	2308	21	0	0	1	TRUE	FALSE	98.1989	FALSE
bushbuckridge_93	64	Bushbuckridge	uncultured Anaerovibrio sp.	d__Bacteria;p__Firmicutes_C;c__Negativicutes;o__Selenomonadales;f__Selenomonadaceae;g__Anaerovibrio;s__Anaerovibrio sp900548165	96.02	1.52	0	1.95	8.306	1784	33	0	0	1	TRUE	FALSE	97.3929	FALSE
bushbuckridge_93	77	Bushbuckridge	Oscillibacter sp.	d__Bacteria;p__Firmicutes_A;c__Clostridia;o__Oscillospirales;f__Oscillospiraceae;g__CAG-83;s__CAG-83 sp900549395	83	1.51	66.67	1.75	6.113	1592	17	0	0	0	TRUE	FALSE	97.7629	FALSE
bushbuckridge_93	84	Bushbuckridge	Unclassified	d__Bacteria;p__Bacteroidota;c__Bacteroidia;o__Bacteroidales;f__UBA932;g__RC9;s__RC9 sp000433355	94.6	3.41	55.56	3.46	106.787	2673	45	0	0	0	FALSE	FALSE	98.3909	FALSE
bushbuckridge_93	85	Bushbuckridge	Prevotella sp.	d__Bacteria;p__Bacteroidota;c__Bacteroidia;o__Bacteroidales;f__Bacteroidaceae;g__Prevotella;s__Prevotella sp003447235	94.85	0.93	50	2.44	13.034	1910	23	0	0	0	FALSE	FALSE	98.0825	FALSE
bushbuckridge_93	bin.12	Bushbuckridge	Clostridiales bacterium	d__Bacteria;p__Firmicutes_A;c__Clostridia_A;o__Christensenellales;f__CAG-917;g__CAG-349;s__CAG-349 sp003539515	91.7	0.7	0	1.54	46.898	1406	46	0	0	0	FALSE	FALSE	98.0131	FALSE
bushbuckridge_93	bin.39	Bushbuckridge	Unclassified	d__Bacteria;p__Bacteroidota;c__Bacteroidia;o__Bacteroidales;f__Muribaculaceae;g__C941;s__C941 sp004557565	94.15	0.13	0	2.91	30.092	2342	44	0	0	1	FALSE	FALSE	96.6812	FALSE
bushbuckridge_93	maxbin.007	Bushbuckridge	Prevotella sp. Marseille-P4119	d__Bacteria;p__Bacteroidota;c__Bacteroidia;o__Bacteroidales;f__Bacteroidaceae;g__Prevotella;s__Prevotella sp900546575	94.24	4.44	12	3.05	35.976	2360	38	0	3	1	TRUE	FALSE	96.8235	FALSE
bushbuckridge_93	maxbin.013	Bushbuckridge	Unclassified	d__Bacteria;p__Proteobacteria;c__Alphaproteobacteria;o__RF32;f__CAG-977;g__UBA2903;s__	78.11	0.05	0	1.84	82.946	1723	43	0	0	0	TRUE	TRUE	98.5665	FALSE
bushbuckridge_94	110	Bushbuckridge	Ruminococcaceae bacterium	d__Bacteria;p__Firmicutes_A;c__Clostridia;o__Oscillospirales;f__CAG-272;g__UMGS902;s__	83.5	0.67	0	1.97	6.717	1747	33	0	0	0	FALSE	FALSE	97.9254	FALSE
bushbuckridge_94	119	Bushbuckridge	Ruminococcaceae bacterium	d__Bacteria;p__Firmicutes_A;c__Clostridia_A;o__Christensenellales;f__QALW01;g__UMGS1338;s__UMGS1338 sp900550805	95.1	0.7	0	1.94	78.73	1663	37	0	0	0	FALSE	FALSE	98.6247	FALSE
bushbuckridge_94	2	Bushbuckridge	Unclassified	d__Bacteria;p__Firmicutes_A;c__Clostridia_A;o__Christensenellales;f__CAG-314;g__CAG-1435;s__CAG-1435 sp003537755	79.92	0.36	0	2.09	14.201	1559	31	1	1	0	FALSE	FALSE	98.032	FALSE
bushbuckridge_94	28	Bushbuckridge	Unclassified	d__Bacteria;p__Firmicutes_A;c__Clostridia_A;o__Christensenellales;f__CAG-917;g__CAG-475;s__CAG-475 sp000434435	85.46	0	0	1.67	94.365	1336	48	1	1	1	FALSE	FALSE	98.3922	FALSE
bushbuckridge_94	34_sub	Bushbuckridge	Unclassified	d__Bacteria;p__Bacteroidota;c__Bacteroidia;o__Bacteroidales;f__Rikenellaceae;g__;s__	83.92	4.01	0	1.61	4.072	1453	20	0	0	0	TRUE	FALSE	99.1069	FALSE
bushbuckridge_94	48_sub	Bushbuckridge	Unclassified	d__Bacteria;p__Firmicutes_A;c__Clostridia_A;o__Christensenellales;f__Borkfalkiaceae;g__UBA10281;s__UBA10281 sp900554485	88.17	0.81	0	1.65	18.414	1413	32	1	0	0	TRUE	TRUE	99.2823	FALSE
bushbuckridge_94	57	Bushbuckridge	Ruminococcaceae bacterium	d__Bacteria;p__Firmicutes_A;c__Clostridia;o__Oscillospirales;f__Oscillospiraceae;g__UBA1777;s__UBA1777 sp900549865	89.77	0	0	2.44	24.861	2222	44	0	1	2	TRUE	TRUE	98.3701	FALSE
bushbuckridge_94	62	Bushbuckridge	Ruminococcaceae bacterium	d__Bacteria;p__Firmicutes_A;c__Clostridia;o__Oscillospirales;f__Ruminococcaceae;g__Gemmiger;s__Gemmiger qucibialis	95.79	0.68	0	2.38	10.464	2074	38	0	0	0	FALSE	FALSE	98.6323	FALSE
bushbuckridge_94	63	Bushbuckridge	[Eubacterium] rectale	d__Bacteria;p__Firmicutes_A;c__Clostridia;o__Lachnospirales;f__Lachnospiraceae;g__Agathobacter;s__Agathobacter rectalis	96.38	0.74	66.67	2.36	14.861	2072	24	0	0	0	FALSE	FALSE	97.9901	FALSE
bushbuckridge_94	65	Bushbuckridge	Ruminococcus sp. CAG:563	d__Bacteria;p__Firmicutes_A;c__Clostridia;o__Oscillospirales;f__Acutalibacteraceae;g__CAG-488;s__CAG-488 sp000434915	97.09	0	0	2.29	23.814	1983	32	0	0	1	TRUE	FALSE	98.8982	FALSE
bushbuckridge_94	81	Bushbuckridge	Barnesiella sp.	d__Bacteria;p__Bacteroidota;c__Bacteroidia;o__Bacteroidales;f__Barnesiellaceae;g__Barnesiella;s__Barnesiella intestinihominis	86.92	1.52	20	2.65	5.203	2071	21	0	0	0	FALSE	FALSE	99.8778	FALSE
bushbuckridge_94	bin.21	Bushbuckridge	Unclassified	d__Bacteria;p__Firmicutes_A;c__Clostridia_A;o__Christensenellales;f__CAG-138;g__CAG-1024;s__CAG-1024 sp000432015	78.2	0.03	100	1.6	142.726	1478	36	0	0	0	FALSE	FALSE	99.0723	FALSE
bushbuckridge_94	bin.28	Bushbuckridge	Lachnospiraceae bacterium	d__Bacteria;p__Firmicutes_A;c__Clostridia;o__Lachnospirales;f__Lachnospiraceae;g__Acetatifactor;s__Acetatifactor sp900554205	96.38	2.14	14.29	3.33	57.077	2876	37	0	0	0	TRUE	TRUE	99.0113	FALSE
bushbuckridge_94	bin.29	Bushbuckridge	Clostridium sp. CAG:138	d__Bacteria;p__Firmicutes_A;c__Clostridia_A;o__Christensenellales;f__CAG-138;g__PeH17;s__PeH17 sp000435055	91.93	1.34	0	1.99	80.973	1742	46	0	0	0	FALSE	FALSE	98.4872	FALSE
bushbuckridge_94	bin.41_sub	Bushbuckridge	Firmicutes bacterium CAG:238	d__Bacteria;p__Firmicutes_A;c__Clostridia;o__Peptostreptococcales;f__Anaerovoracaceae;g__CAG-238;s__CAG-238 sp000435615	83.53	1.18	0	1.55	7.578	1457	14	0	0	0	TRUE	FALSE	98.3655	FALSE
bushbuckridge_94	bin.46	Bushbuckridge	uncultured bacterium	d__Bacteria;p__Verrucomicrobiota;c__Kiritimatiellae;o__RFP12;f__UBA1067;g__RUG572;s__RUG572 sp900547945	87.84	1.55	0	3.61	23.917	2579	51	1	0	0	FALSE	FALSE	98.3151	FALSE
bushbuckridge_94	bin.66_sub	Bushbuckridge	Unclassified	d__Bacteria;p__Firmicutes_A;c__Clostridia;o__Oscillospirales;f__CAG-272;g__CAG-841;s__CAG-841 sp000437375	92.17	0	0	1.83	104.215	1703	34	0	0	0	TRUE	FALSE	99.8361	FALSE
bushbuckridge_94	bin.68	Bushbuckridge	Oscillibacter sp.	d__Bacteria;p__Firmicutes_A;c__Clostridia;o__Oscillospirales;f__Oscillospiraceae;g__CAG-83;s__CAG-83 sp900313295	88.93	0.89	75	1.72	22.632	1638	26	0	0	0	FALSE	FALSE	98.7486	FALSE
bushbuckridge_94	bin.8	Bushbuckridge	Firmicutes bacterium CAG:552	d__Bacteria;p__Firmicutes_A;c__Clostridia_A;o__Christensenellales;f__CAG-552;g__CAG-552;s__CAG-552 sp000435495	93.35	0.81	0	1.43	84.83	1189	36	1	0	0	FALSE	FALSE	98.7357	FALSE
bushbuckridge_94	maxbin.009	Bushbuckridge	Candidatus Melainabacteria bacterium	d__Bacteria;p__Cyanobacteria;c__Vampirovibrionia;o__Gastranaerophilales;f__Gastranaerophilaceae;g__UBA6984;s__UBA6984 sp900550295	89.74	1.03	0	1.85	60.308	1753	38	1	0	0	TRUE	FALSE	99.2444	FALSE
bushbuckridge_94	maxbin.013	Bushbuckridge	uncultured bacterium	d__Bacteria;p__Cyanobacteria;c__Vampirovibrionia;o__Gastranaerophilales;f__Gastranaerophilaceae;g__RUG841;s__RUG841 sp900313795	90.31	0.85	0	1.98	68.068	1803	38	0	0	1	TRUE	FALSE	99.3265	FALSE
bushbuckridge_95	35_sub	Bushbuckridge	Oscillibacter sp.	d__Bacteria;p__Firmicutes_A;c__Clostridia;o__Oscillospirales;f__Oscillospiraceae;g__ER4;s__ER4 sp000765235	75.44	3.86	20	1.35	2.221	1349	12	0	0	0	FALSE	FALSE	98.5127	FALSE
bushbuckridge_95	4	Bushbuckridge	Prevotella stercorea	d__Bacteria;p__Bacteroidota;c__Bacteroidia;o__Bacteroidales;f__Bacteroidaceae;g__Prevotella;s__Prevotella stercorea	95.9	0.37	100	2.68	38.55	2151	35	0	0	0	FALSE	FALSE	97.2418	FALSE
bushbuckridge_95	43	Bushbuckridge	[Eubacterium] rectale M104/1	d__Bacteria;p__Firmicutes_A;c__Clostridia;o__Lachnospirales;f__Lachnospiraceae;g__Agathobacter;s__Agathobacter rectalis	99.52	1.45	0	3.06	68.785	2818	38	0	0	0	FALSE	FALSE	97.6171	FALSE
bushbuckridge_96	0	Bushbuckridge	Unclassified	d__Bacteria;p__Firmicutes_A;c__Clostridia;o__Lachnospirales;f__Lachnospiraceae;g__Butyrivibrio_A;s__Butyrivibrio_A sp000431815	93.23	0.86	0	2.06	7.315	1824	25	0	0	0	FALSE	FALSE	98.4784	FALSE
bushbuckridge_96	10	Bushbuckridge	Clostridia bacterium	d__Bacteria;p__Firmicutes_A;c__Clostridia_A;o__Christensenellales;f__CAG-138;g__SFEL01;s__SFEL01 sp004557245	87.72	3.9	12.5	1.55	4.055	1519	13	0	0	0	FALSE	FALSE	98.7873	FALSE
bushbuckridge_96	2_sub	Bushbuckridge	Clostridium sp. CAG:138	d__Bacteria;p__Firmicutes_A;c__Clostridia_A;o__Christensenellales;f__CAG-138;g__PeH17;s__PeH17 sp000435055	84.27	2.04	25	1.63	3.619	1580	25	0	0	1	FALSE	FALSE	99.2551	FALSE
bushbuckridge_96	49_sub	Bushbuckridge	Ruminococcus sp. AF14-5	d__Bacteria;p__Firmicutes_A;c__Clostridia;o__Lachnospirales;f__Lachnospiraceae;g__Blautia_A;s__Blautia_A sp003480185	77.66	1.87	0	2.63	3.126	2185	12	0	0	0	TRUE	FALSE	98.042	FALSE
bushbuckridge_96	67	Bushbuckridge	Elusimicrobia bacterium UBA5880	d__Bacteria;p__Elusimicrobiota;c__Elusimicrobia;o__Elusimicrobiales;f__Elusimicrobiaceae;g__UBA1436;s__UBA1436 sp900541355	93.26	0	0	1.51	69.991	1419	33	0	0	0	FALSE	FALSE	97.9145	FALSE
bushbuckridge_96	68_sub	Bushbuckridge	Ruminococcaceae bacterium	d__Bacteria;p__Firmicutes_A;c__Clostridia_A;o__Christensenellales;f__QALW01;g__UMGS1338;s__UMGS1338 sp900550805	95.84	0.7	0	1.78	9.335	1558	15	0	0	0	FALSE	FALSE	98.7746	FALSE
bushbuckridge_96	9	Bushbuckridge	Dialister sp.	d__Bacteria;p__Firmicutes_C;c__Negativicutes;o__Veillonellales;f__Dialisteraceae;g__Dialister;s__Dialister sp000434475	99.37	0.63	0	2.21	13.311	1834	40	0	0	0	TRUE	FALSE	96.8204	FALSE
bushbuckridge_96	bin.19	Bushbuckridge	Barnesiella intestinihominis	d__Bacteria;p__Bacteroidota;c__Bacteroidia;o__Bacteroidales;f__Barnesiellaceae;g__Barnesiella;s__Barnesiella intestinihominis	95.37	1.51	0	2.88	11.716	2252	28	0	0	0	FALSE	FALSE	99.7431	FALSE
bushbuckridge_96	bin.22	Bushbuckridge	Succinatimonas sp. UBA2849	d__Bacteria;p__Proteobacteria;c__Gammaproteobacteria;o__Enterobacterales;f__Succinivibrionaceae;g__Succinivibrio;s__Succinivibrio sp000431835	98.79	0.88	66.67	2.38	227.591	2026	55	0	0	0	FALSE	FALSE	98.8147	FALSE
bushbuckridge_96	bin.26	Bushbuckridge	Prevotella sp. AM23-5	d__Bacteria;p__Bacteroidota;c__Bacteroidia;o__Bacteroidales;f__Bacteroidaceae;g__Prevotella;s__Prevotella copri_A	92.96	1.69	0	3.32	40.587	2702	45	0	0	3	TRUE	FALSE	97.9152	FALSE
bushbuckridge_96	bin.28	Bushbuckridge	Bifidobacterium adolescentis	d__Bacteria;p__Actinobacteriota;c__Actinomycetia;o__Actinomycetales;f__Bifidobacteriaceae;g__Bifidobacterium;s__Bifidobacterium adolescentis	93.25	1.19	37.5	1.9	24.614	1559	49	0	0	1	FALSE	FALSE	98.9819	FALSE
bushbuckridge_96	bin.3	Bushbuckridge	Collinsella aerofaciens	d__Bacteria;p__Actinobacteriota;c__Coriobacteriia;o__Coriobacteriales;f__Coriobacteriaceae;g__Collinsella;s__	98.79	0.81	0	2.1	48.773	1775	48	1	1	0	TRUE	TRUE	94.7119	TRUE
bushbuckridge_96	bin.8	Bushbuckridge	Ruminococcus sp. AF17-11	d__Bacteria;p__Firmicutes_A;c__Clostridia;o__Oscillospirales;f__Acutalibacteraceae;g__Ruminococcus_E;s__Ruminococcus_E bromii_B	79.53	0.22	0	1.52	6.515	1360	11	0	0	0	FALSE	FALSE	98.0384	FALSE
bushbuckridge_96	maxbin.005_sub	Bushbuckridge	Bacteroides uniformis	d__Bacteria;p__Bacteroidota;c__Bacteroidia;o__Bacteroidales;f__Bacteroidaceae;g__Bacteroides;s__Bacteroides uniformis	94.35	0.59	75	4.58	31.519	3737	56	8	17	4	TRUE	FALSE	99.4954	FALSE
bushbuckridge_96	maxbin.007_sub	Bushbuckridge	Oscillibacter sp.	d__Bacteria;p__Firmicutes_A;c__Clostridia;o__Oscillospirales;f__Oscillospiraceae;g__CAG-83;s__CAG-83 sp900545495	88.98	7.76	12.5	2.17	15.88	2038	31	0	0	0	FALSE	FALSE	98.1174	FALSE
bushbuckridge_96	maxbin.010	Bushbuckridge	uncultured Elusimicrobium sp.	d__Bacteria;p__Elusimicrobiota;c__Elusimicrobia;o__Elusimicrobiales;f__Elusimicrobiaceae;g__UBA1436;s__UBA1436 sp900540405	92.07	2.25	0	1.39	15.027	1286	32	0	0	0	FALSE	FALSE	98.4537	FALSE
bushbuckridge_97	0	Bushbuckridge	Christensenellaceae bacterium Phil1	d__Bacteria;p__Firmicutes_A;c__Clostridia_A;o__Christensenellales;f__CAG-138;g__Phil1;s__Phil1 sp001940855	99.19	0	0	2.26	25.849	2097	43	0	0	0	FALSE	FALSE	97.654	FALSE
bushbuckridge_97	21	Bushbuckridge	Ruminococcaceae bacterium	d__Bacteria;p__Firmicutes_A;c__Clostridia_A;o__Christensenellales;f__QALW01;g__UMGS1338;s__UMGS1338 sp900550805	93.36	1.4	50	1.89	10.314	1652	29	0	0	0	FALSE	FALSE	98.6346	FALSE
bushbuckridge_97	32	Bushbuckridge	Prevotellaceae bacterium	d__Bacteria;p__Bacteroidota;c__Bacteroidia;o__Bacteroidales;f__Bacteroidaceae;g__Prevotellamassilia;s__Prevotellamassilia sp900541575	97.21	0.39	0	2.42	22.49	1853	45	0	0	0	TRUE	FALSE	98.3123	FALSE
bushbuckridge_97	46	Bushbuckridge	Ruminococcus sp. CAG:563	d__Bacteria;p__Firmicutes_A;c__Clostridia;o__Oscillospirales;f__Acutalibacteraceae;g__CAG-488;s__CAG-488 sp000434915	82.49	2.16	0	1.65	3.37	1445	6	0	0	0	FALSE	FALSE	98.8701	FALSE
bushbuckridge_97	55	Bushbuckridge	Clostridiales bacterium	d__Bacteria;p__Firmicutes_A;c__Clostridia_A;o__Christensenellales;f__CAG-552;g__;s__	89.26	3.47	0	1.9	17.564	1537	34	1	0	0	FALSE	FALSE	98.2934	FALSE
bushbuckridge_97	57	Bushbuckridge	[Eubacterium] siraeum V10Sc8a	d__Bacteria;p__Firmicutes_A;c__Clostridia;o__Oscillospirales;f__Ruminococcaceae;g__Ruminiclostridium_E;s__Ruminiclostridium_E siraeum	87.74	0	0	2.05	4.9	1766	7	0	0	1	FALSE	FALSE	97.6175	FALSE
bushbuckridge_97	67	Bushbuckridge	Lachnospiraceae bacterium	d__Bacteria;p__Firmicutes_A;c__Clostridia;o__Lachnospirales;f__Lachnospiraceae;g__Acetatifactor;s__Acetatifactor sp900066365	81.05	4.33	47.06	2.31	4.621	2073	13	0	0	0	FALSE	FALSE	97.9239	FALSE
bushbuckridge_97	70	Bushbuckridge	[Eubacterium] rectale M104/1	d__Bacteria;p__Firmicutes_A;c__Clostridia;o__Lachnospirales;f__Lachnospiraceae;g__Agathobacter;s__Agathobacter rectalis	97.18	0.58	0	2.77	16.395	2474	21	0	0	0	FALSE	FALSE	97.5625	FALSE
bushbuckridge_97	75	Bushbuckridge	Unclassified	d__Bacteria;p__Firmicutes_A;c__Clostridia;o__Oscillospirales;f__CAG-272;g__CAG-448;s__CAG-448 sp003150135	88.44	0.02	100	2.06	7.224	1693	27	0	0	0	FALSE	FALSE	98.614	FALSE
bushbuckridge_97	93	Bushbuckridge	Prevotella sp.	d__Bacteria;p__Bacteroidota;c__Bacteroidia;o__Bacteroidales;f__Bacteroidaceae;g__Prevotella;s__Prevotella sp003447235	90.86	0.2	0	2.29	9.299	1789	20	0	0	0	FALSE	FALSE	98.3213	FALSE
bushbuckridge_97	maxbin.004	Bushbuckridge	Elusimicrobia bacterium UBA5880	d__Bacteria;p__Elusimicrobiota;c__Elusimicrobia;o__Elusimicrobiales;f__Elusimicrobiaceae;g__UBA1436;s__UBA1436 sp900541355	96.63	0	0	1.59	111.569	1510	45	1	0	0	FALSE	FALSE	98.1403	FALSE
bushbuckridge_98	0	Bushbuckridge	Clostridiales bacterium	d__Bacteria;p__Firmicutes_A;c__Clostridia_A;o__Christensenellales;f__CAG-74;g__UBA11524;s__UBA11524 sp000437595	99.3	1.17	0	3.68	57.48	3242	59	0	0	2	FALSE	FALSE	99.0444	FALSE
bushbuckridge_98	105	Bushbuckridge	Ruminococcaceae bacterium	d__Bacteria;p__Firmicutes_A;c__Clostridia;o__Oscillospirales;f__Acutalibacteraceae;g__Eubacterium_R;s__Eubacterium_R sp003526845	84.07	2.01	40	1.57	3.728	1356	16	0	0	1	TRUE	FALSE	98.752	FALSE
bushbuckridge_98	15	Bushbuckridge	[Eubacterium] siraeum V10Sc8a	d__Bacteria;p__Firmicutes_A;c__Clostridia;o__Oscillospirales;f__Ruminococcaceae;g__Ruminiclostridium_E;s__Ruminiclostridium_E siraeum	98.99	0	0	2.56	26.491	2234	31	0	0	0	FALSE	FALSE	97.6438	FALSE
bushbuckridge_98	21	Bushbuckridge	Eubacterium sp.	d__Bacteria;p__Firmicutes_A;c__Clostridia;o__Lachnospirales;f__Lachnospiraceae;g__Lachnospira;s__Lachnospira eligens	82.82	2.47	35.71	1.85	2.689	1564	8	0	0	0	FALSE	FALSE	97.9677	FALSE
bushbuckridge_98	38	Bushbuckridge	Clostridium sp. CAG:138	d__Bacteria;p__Firmicutes_A;c__Clostridia_A;o__Christensenellales;f__CAG-138;g__PeH17;s__PeH17 sp000435055	79.64	2.5	16.67	1.58	3.276	1509	20	1	0	0	FALSE	FALSE	98.4416	FALSE
bushbuckridge_98	68	Bushbuckridge	Ruminococcaceae bacterium	d__Bacteria;p__Firmicutes_A;c__Clostridia;o__Oscillospirales;f__Acutalibacteraceae;g__CAG-177;s__CAG-177 sp003514385	97.27	0	0	2.3	120.588	2110	46	0	0	1	FALSE	FALSE	98.3665	FALSE
bushbuckridge_98	74	Bushbuckridge	Ruminococcaceae bacterium	d__Bacteria;p__Firmicutes_A;c__Clostridia;o__Oscillospirales;f__Acutalibacteraceae;g__Eubacterium_R;s__Eubacterium_R sp900540235	95.58	0.5	44.44	1.76	5.915	1492	17	0	0	2	TRUE	FALSE	98.6211	FALSE
bushbuckridge_98	85	Bushbuckridge	Bacteroidales bacterium H8	d__Bacteria;p__Bacteroidota;c__Bacteroidia;o__Bacteroidales;f__Muribaculaceae;g__CAG-279;s__CAG-279 sp000437795	97.55	0	0	2.62	95.384	2204	50	0	0	0	FALSE	FALSE	98.178	FALSE
bushbuckridge_98	9_sub	Bushbuckridge	Ruminococcaceae bacterium	d__Bacteria;p__Firmicutes_A;c__Clostridia;o__Oscillospirales;f__Acutalibacteraceae;g__Eubacterium_R;s__Eubacterium_R sp900542875	95.18	1.23	33.33	2.64	12.419	2479	20	0	0	0	FALSE	FALSE	97.6506	FALSE
bushbuckridge_98	bin.16	Bushbuckridge	Lachnoclostridium sp. UBA5890	d__Bacteria;p__Firmicutes_A;c__Clostridia;o__Lachnospirales;f__Lachnospiraceae;g__Eubacterium_F;s__Eubacterium_F sp900539115	90.6	0	0	2.32	18.39	2025	26	0	0	0	TRUE	FALSE	98.6922	FALSE
bushbuckridge_98	bin.20	Bushbuckridge	Mailhella massiliensis	d__Bacteria;p__Desulfobacterota;c__Desulfovibrionia;o__Desulfovibrionales;f__Desulfovibrionaceae;g__Mailhella;s__Mailhella massiliensis	96.92	2.17	20	2.85	26.851	2416	49	0	0	1	TRUE	TRUE	84.5203	TRUE
bushbuckridge_98	bin.25_sub	Bushbuckridge	Ruminococcus sp. CAG:563	d__Bacteria;p__Firmicutes_A;c__Clostridia;o__Oscillospirales;f__Acutalibacteraceae;g__CAG-488;s__CAG-488 sp000434915	95.75	0	0	2.24	68.657	1978	36	0	0	1	FALSE	FALSE	98.6955	FALSE
bushbuckridge_98	bin.27	Bushbuckridge	Sutterella wadsworthensis	d__Bacteria;p__Proteobacteria;c__Gammaproteobacteria;o__Burkholderiales;f__Burkholderiaceae;g__Sutterella;s__	83.38	0.31	100	1.82	7.455	1621	33	0	0	0	TRUE	FALSE	99.527	FALSE
bushbuckridge_98	bin.43	Bushbuckridge	Butyrivibrio crossotus	d__Bacteria;p__Firmicutes_A;c__Clostridia;o__Lachnospirales;f__Lachnospiraceae;g__Butyrivibrio_A;s__Butyrivibrio_A crossotus	96.64	0	0	2.16	262.928	2049	33	0	0	0	FALSE	FALSE	98.7142	FALSE
bushbuckridge_98	bin.44	Bushbuckridge	Clostridium sp. CAG:567	d__Bacteria;p__Firmicutes_A;c__Clostridia;o__TANB77;f__CAG-508;g__CAG-273;s__CAG-273 sp000437855	75.1	1.92	40	1.26	27.566	1247	33	0	0	2	TRUE	FALSE	99.5243	FALSE
bushbuckridge_98	bin.6	Bushbuckridge	[Eubacterium] rectale DSM 17629	d__Bacteria;p__Firmicutes_A;c__Clostridia;o__Lachnospirales;f__Lachnospiraceae;g__Agathobacter;s__Agathobacter rectalis	95.67	0.72	50	2.55	36.555	2284	27	0	0	0	FALSE	FALSE	97.4968	FALSE
bushbuckridge_98	maxbin.005	Bushbuckridge	Oscillibacter sp.	d__Bacteria;p__Firmicutes_A;c__Clostridia;o__Oscillospirales;f__Oscillospiraceae;g__ER4;s__ER4 sp000765235	94.48	2.41	78.57	2.14	30.19	2085	34	0	0	0	FALSE	FALSE	98.7199	FALSE
bushbuckridge_98	maxbin.014	Bushbuckridge	Phascolarctobacterium succinatutens CAG:287	d__Bacteria;p__Firmicutes_C;c__Negativicutes;o__Acidaminococcales;f__Acidaminococcaceae;g__Phascolarctobacterium_A;s__Phascolarctobacterium_A succinatutens	97.01	1.5	0	2.33	95.414	2155	45	0	0	1	FALSE	FALSE	96.744	FALSE
bushbuckridge_98	maxbin.017_sub	Bushbuckridge	Clostridiaceae bacterium	d__Bacteria;p__Firmicutes_A;c__Clostridia;o__Lachnospirales;f__Lachnospiraceae;g__Acetatifactor;s__Acetatifactor sp900066565	96.93	5.12	17.65	3.33	34.112	2996	44	0	0	1	FALSE	FALSE	98.3214	FALSE
bushbuckridge_99	10	Bushbuckridge	Ruminococcaceae bacterium	d__Bacteria;p__Firmicutes_A;c__Clostridia;o__Oscillospirales;f__Acutalibacteraceae;g__CAG-177;s__CAG-177 sp003514385	95.6	0.67	0	2.03	11.429	1838	33	0	0	1	FALSE	FALSE	97.9225	FALSE
bushbuckridge_99	12	Bushbuckridge	Prevotella sp. CAG:1092	d__Bacteria;p__Bacteroidota;c__Bacteroidia;o__Bacteroidales;f__Bacteroidaceae;g__Prevotella;s__Prevotella sp000436915	95.48	3.9	75.93	2.86	16.976	2163	27	0	0	0	FALSE	FALSE	97.9069	FALSE
bushbuckridge_99	15	Bushbuckridge	Prevotella sp.	d__Bacteria;p__Bacteroidota;c__Bacteroidia;o__Bacteroidales;f__Bacteroidaceae;g__Prevotella;s__Prevotella sp002251385	93.07	0.36	0	2.62	20.159	2118	24	0	0	0	TRUE	FALSE	97.958	FALSE
bushbuckridge_99	19_sub	Bushbuckridge	Ruminococcaceae bacterium	d__Bacteria;p__Firmicutes_A;c__Clostridia;o__Oscillospirales;f__Acutalibacteraceae;g__CAG-217;s__CAG-217 sp000436335	80.01	0	0	1.44	3.871	1330	15	0	0	1	FALSE	FALSE	98.2843	FALSE
bushbuckridge_99	25	Bushbuckridge	Prevotellaceae bacterium	d__Bacteria;p__Bacteroidota;c__Bacteroidia;o__Bacteroidales;f__Bacteroidaceae;g__Prevotellamassilia;s__Prevotellamassilia timonensis	80.75	1.92	42.86	2.29	3.865	1788	19	0	0	0	FALSE	FALSE	97.4714	FALSE
bushbuckridge_99	30_sub	Bushbuckridge	Clostridiales bacterium UBA4693	d__Bacteria;p__Firmicutes_A;c__Clostridia;o__Oscillospirales;f__Butyricicoccaceae;g__UBA4644;s__UBA4644 sp900555855	89.43	0.92	33.33	1.77	7.932	1693	33	0	0	0	FALSE	FALSE	98.4374	FALSE
bushbuckridge_99	61	Bushbuckridge	Alistipes communis	d__Bacteria;p__Bacteroidota;c__Bacteroidia;o__Bacteroidales;f__Rikenellaceae;g__Alistipes;s__Alistipes obesi	89.18	2.56	14.29	2.39	5.127	2087	30	0	0	0	TRUE	FALSE	99.7759	FALSE
bushbuckridge_99	88	Bushbuckridge	Ruminococcus sp.	d__Bacteria;p__Firmicutes_A;c__Clostridia;o__Oscillospirales;f__Ruminococcaceae;g__Ruminococcus_D;s__Ruminococcus_D bicirculans	97.6	0	0	2.65	9.588	2314	30	0	0	0	FALSE	FALSE	96.7674	FALSE
bushbuckridge_99	bin.37_sub	Bushbuckridge	Oscillibacter sp.	d__Bacteria;p__Firmicutes_A;c__Clostridia;o__Oscillospirales;f__Oscillospiraceae;g__CAG-83;s__CAG-83 sp900556015	80.87	0.89	50	1.54	12.07	1439	16	0	0	0	TRUE	FALSE	98.5517	FALSE
bushbuckridge_100	18	Bushbuckridge	Clostridiales bacterium UBA4693	d__Bacteria;p__Firmicutes_A;c__Clostridia;o__Oscillospirales;f__Butyricicoccaceae;g__UBA4644;s__UBA4644 sp900555855	80.78	0.89	0	1.63	5.503	1548	24	0	0	0	FALSE	FALSE	98.184	FALSE
bushbuckridge_100	3	Bushbuckridge	uncultured Clostridiales bacterium	d__Bacteria;p__Firmicutes_A;c__Clostridia;o__Oscillospirales;f__Oscillospiraceae;g__ER4;s__ER4 sp900317525	84.42	5.38	58.82	1.6	7.495	1570	17	0	0	1	FALSE	FALSE	98.6015	FALSE
bushbuckridge_100	35	Bushbuckridge	Unclassified	d__Bacteria;p__Firmicutes_A;c__Clostridia_A;o__Christensenellales;f__CAG-138;g__CAG-1024;s__CAG-1024 sp000432015	91.47	1.4	50	2.09	80.682	1931	40	0	0	1	FALSE	FALSE	99.0097	FALSE
bushbuckridge_100	55_sub	Bushbuckridge	Eubacterium sp. CAG:251	d__Bacteria;p__Firmicutes_A;c__Clostridia;o__Oscillospirales;f__Acutalibacteraceae;g__Eubacterium_R;s__Eubacterium_R sp000436835	81.15	1.06	0	1.61	2.905	1321	12	0	0	1	FALSE	FALSE	99.6209	FALSE
bushbuckridge_100	71	Bushbuckridge	Sutterella sp. UBA4713	d__Bacteria;p__Proteobacteria;c__Gammaproteobacteria;o__Burkholderiales;f__Burkholderiaceae;g__Duodenibacillus;s__Duodenibacillus sp900544335	85.53	3.58	10	1.39	4.141	1306	36	0	0	1	FALSE	FALSE	98.9493	FALSE
bushbuckridge_100	bin.11	Bushbuckridge	Alistipes sp. CAG:514	d__Bacteria;p__Bacteroidota;c__Bacteroidia;o__Bacteroidales;f__UBA932;g__RC9;s__RC9 sp000431015	94.37	0.87	0	2.89	96.651	2283	41	0	0	0	FALSE	FALSE	98.2222	FALSE
bushbuckridge_100	bin.12	Bushbuckridge	Clostridium sp. CAG:413	d__Bacteria;p__Firmicutes_A;c__Clostridia;o__Oscillospirales;f__Acutalibacteraceae;g__CAG-177;s__CAG-177 sp000431775	96.38	0.22	0	2.11	33.078	1845	28	0	0	1	FALSE	FALSE	98.7092	FALSE
bushbuckridge_100	bin.19	Bushbuckridge	Lentisphaeria bacterium	d__Bacteria;p__Verrucomicrobiota;c__Lentisphaeria;o__Victivallales;f__Victivallaceae;g__Victivallis;s__Victivallis sp900550905	92.91	2.7	0	4.18	22.754	3299	36	0	0	0	TRUE	FALSE	98.5454	FALSE
bushbuckridge_100	bin.2	Bushbuckridge	Eubacteriaceae	d__Bacteria;p__Firmicutes_A;c__Clostridia;o__Oscillospirales;f__Acutalibacteraceae;g__Ruminococcus_E;s__Ruminococcus_E sp003438075	92.95	0.34	0	1.95	9.174	1752	15	0	0	0	FALSE	FALSE	98.1887	FALSE
bushbuckridge_100	bin.21	Bushbuckridge	Clostridia bacterium	d__Bacteria;p__Firmicutes_A;c__Clostridia_A;o__Christensenellales;f__CAG-138;g__SFEL01;s__SFEL01 sp004557245	82.32	1.88	33.33	1.33	6.444	1298	6	0	0	0	FALSE	FALSE	98.7009	FALSE
bushbuckridge_100	bin.31	Bushbuckridge	Ruminococcaceae bacterium	d__Bacteria;p__Firmicutes_A;c__Clostridia;o__Oscillospirales;f__Oscillospiraceae;g__F23-B02;s__F23-B02 sp900545805	76.95	1.34	50	1.47	8.848	1379	19	0	0	1	FALSE	FALSE	98.6443	FALSE
bushbuckridge_100	bin.8	Bushbuckridge	Prevotella sp. CAG:873	d__Bacteria;p__Bacteroidota;c__Bacteroidia;o__Bacteroidales;f__Muribaculaceae;g__CAG-873;s__CAG-873 sp001701165	96.6	0.13	0	2.49	41.081	2039	43	0	0	0	FALSE	FALSE	98.6059	FALSE
bushbuckridge_100	bin.9	Bushbuckridge	Lentisphaeria bacterium	d__Bacteria;p__Verrucomicrobiota;c__Lentisphaeria;o__Victivallales;f__Victivallaceae;g__Victivallis;s__Victivallis sp002998355	90.88	2.7	0	4.27	10.411	3458	31	0	0	0	TRUE	FALSE	99.1864	FALSE
bushbuckridge_101	34	Bushbuckridge	Prevotella sp. Marseille-P4119	d__Bacteria;p__Bacteroidota;c__Bacteroidia;o__Bacteroidales;f__Bacteroidaceae;g__Prevotella;s__Prevotella sp002265625	95.56	0.08	25	2.88	9.206	2128	24	0	0	0	FALSE	FALSE	97.3336	FALSE
bushbuckridge_101	38	Bushbuckridge	Clostridiales bacterium	d__Bacteria;p__Firmicutes_A;c__Clostridia;o__Oscillospirales;f__CAG-272;g__UBA1740;s__	85.46	2.39	16.67	1.76	5.926	1493	16	0	0	0	FALSE	FALSE	97.9116	FALSE
bushbuckridge_101	7_sub	Bushbuckridge	Bacteroidales bacterium H9	d__Bacteria;p__Bacteroidota;c__Bacteroidia;o__Bacteroidales;f__Muribaculaceae;g__CAG-279;s__CAG-279 sp000437795	76.81	0.55	20	1.87	3.547	1564	21	0	0	0	FALSE	FALSE	98.4715	FALSE
bushbuckridge_101	79	Bushbuckridge	Christensenellaceae bacterium Phil1	d__Bacteria;p__Firmicutes_A;c__Clostridia_A;o__Christensenellales;f__CAG-138;g__Phil1;s__Phil1 sp001940855	84.38	1.84	25	1.78	3.506	1732	24	0	0	0	FALSE	FALSE	97.7915	FALSE
bushbuckridge_101	bin.34_sub	Bushbuckridge	Ruminococcaceae bacterium	d__Bacteria;p__Firmicutes_A;c__Clostridia;o__Oscillospirales;f__Acutalibacteraceae;g__CAG-180;s__CAG-180 sp000432435	94.63	0.67	50	1.63	12.261	1496	21	0	0	0	FALSE	FALSE	99.0076	FALSE
bushbuckridge_101	bin.8	Bushbuckridge	Succinatimonas sp. UBA2849	d__Bacteria;p__Proteobacteria;c__Gammaproteobacteria;o__Enterobacterales;f__Succinivibrionaceae;g__Succinivibrio;s__Succinivibrio sp000431835	97.03	0.29	0	2.26	15.403	1989	39	0	0	0	FALSE	FALSE	99.0325	FALSE
bushbuckridge_101	maxbin.008	Bushbuckridge	Clostridiales bacterium	d__Bacteria;p__Firmicutes_A;c__Clostridia_A;o__Christensenellales;f__CAG-917;g__CAG-349;s__CAG-349 sp003539515	89.66	0.7	0	1.43	12.286	1280	31	1	0	0	FALSE	FALSE	98.2006	FALSE
bushbuckridge_102	19	Bushbuckridge	Alistipes sp. CAG:514	d__Bacteria;p__Bacteroidota;c__Bacteroidia;o__Bacteroidales;f__UBA932;g__RC9;s__RC9 sp000431015	96.27	0.63	0	2.79	69.591	2220	41	1	0	0	TRUE	FALSE	98.2664	FALSE
bushbuckridge_102	56	Bushbuckridge	Bacteroidales bacterium H8	d__Bacteria;p__Bacteroidota;c__Bacteroidia;o__Bacteroidales;f__Muribaculaceae;g__CAG-279;s__CAG-279 sp000437795	89.18	0	0	2.17	8.213	1736	30	0	0	0	FALSE	FALSE	98.3268	FALSE
bushbuckridge_102	73	Bushbuckridge	uncultured bacterium	d__Bacteria;p__Cyanobacteria;c__Vampirovibrionia;o__Gastranaerophilales;f__Gastranaerophilaceae;g__RUG841;s__	86.89	0.85	0	1.79	6.267	1596	28	0	0	0	FALSE	FALSE	98.4871	FALSE
bushbuckridge_102	bin.12	Bushbuckridge	Ruminococcaceae bacterium	d__Bacteria;p__Firmicutes_A;c__Clostridia;o__Oscillospirales;f__Acutalibacteraceae;g__CAG-177;s__CAG-177 sp003514385	95.26	0	0	1.96	17.357	1810	17	0	0	1	FALSE	FALSE	99.5541	FALSE
bushbuckridge_102	bin.22	Bushbuckridge	Clostridiales bacterium	d__Bacteria;p__Firmicutes_A;c__Clostridia;o__Oscillospirales;f__CAG-272;g__UMGS1865;s__	75.85	4.55	0	2.28	7.177	1935	20	0	0	0	TRUE	FALSE	98.212	FALSE
bushbuckridge_102	bin.25	Bushbuckridge	Christensenellaceae bacterium Phil1	d__Bacteria;p__Firmicutes_A;c__Clostridia_A;o__Christensenellales;f__CAG-138;g__Phil1;s__Phil1 sp001940855	95.97	0	0	2	31.323	1845	38	0	0	0	FALSE	FALSE	97.7956	FALSE
bushbuckridge_102	maxbin.006	Bushbuckridge	Bacteroides sp. CAG:709	d__Bacteria;p__Bacteroidota;c__Bacteroidia;o__Bacteroidales;f__UBA932;g__RC9;s__RC9 sp000434935	95.94	2.38	10	3.3	44.178	2660	61	1	11	3	FALSE	FALSE	96.5516	FALSE
bushbuckridge_102	maxbin.016_sub	Bushbuckridge	Unclassified	d__Bacteria;p__Firmicutes_A;c__Clostridia;o__Oscillospirales;f__CAG-272;g__CAG-448;s__CAG-448 sp003150135	85.79	3.94	0	2.05	25.424	1623	25	0	0	0	FALSE	FALSE	98.6484	FALSE
bushbuckridge_103	11	Bushbuckridge	Clostridium sp. OF10-22XD	d__Bacteria;p__Firmicutes_A;c__Clostridia;o__Lachnospirales;f__Lachnospiraceae;g__Coprococcus;s__Coprococcus sp900066115	98.08	0.95	11.11	3.99	9.363	3781	33	0	0	0	FALSE	FALSE	98.6605	FALSE
bushbuckridge_103	28	Bushbuckridge	Succinatimonas sp. CAG:777	d__Bacteria;p__Proteobacteria;c__Gammaproteobacteria;o__Enterobacterales;f__Succinivibrionaceae;g__Succinivibrio;s__Succinivibrio sp000431835	99.38	0.29	0	2.3	28.223	1978	45	0	0	0	FALSE	FALSE	98.7986	FALSE
bushbuckridge_104	5	Bushbuckridge	Ruminococcaceae bacterium	d__Bacteria;p__Firmicutes_A;c__Clostridia;o__Oscillospirales;f__Ruminococcaceae;g__Gemmiger;s__Gemmiger qucibialis	95.77	0.85	50	2.34	9.471	1989	32	0	0	0	FALSE	FALSE	98.8855	FALSE
bushbuckridge_104	69	Bushbuckridge	Eubacterium sp. CAG:251	d__Bacteria;p__Firmicutes_A;c__Clostridia;o__Oscillospirales;f__Acutalibacteraceae;g__Eubacterium_R;s__Eubacterium_R sp000436835	75.17	0	0	1.26	2.371	956	9	0	0	0	FALSE	FALSE	98.1132	FALSE
bushbuckridge_104	71	Bushbuckridge	Ruminococcaceae bacterium	d__Bacteria;p__Firmicutes_A;c__Clostridia;o__Oscillospirales;f__Acutalibacteraceae;g__Ruminococcus_E;s__Ruminococcus_E sp003526955	98.66	0.34	0	2.29	50.406	2128	40	1	0	2	TRUE	FALSE	98.4835	FALSE
bushbuckridge_104	bin.29	Bushbuckridge	Clostridium sp. CAG:138	d__Bacteria;p__Firmicutes_A;c__Clostridia_A;o__Christensenellales;f__CAG-138;g__PeH17;s__PeH17 sp000435055	91.7	1.34	0	1.95	54.842	1704	39	0	0	0	FALSE	FALSE	98.9116	FALSE
bushbuckridge_104	bin.3	Bushbuckridge	Prevotella copri DSM 18205	d__Bacteria;p__Bacteroidota;c__Bacteroidia;o__Bacteroidales;f__Bacteroidaceae;g__Prevotella;s__Prevotella sp900551275	97.41	1.52	0	3.6	56.092	2879	54	0	0	0	FALSE	FALSE	97.3915	FALSE
bushbuckridge_104	bin.30_sub	Bushbuckridge	Clostridiales bacterium	d__Bacteria;p__Firmicutes_A;c__Clostridia;o__Oscillospirales;f__Oscillospiraceae;g__CAG-103;s__CAG-103 sp000432375	86.89	2.18	100	1.86	31.234	1712	27	1	0	0	FALSE	FALSE	99.1585	FALSE
bushbuckridge_104	bin.37	Bushbuckridge	[Eubacterium] rectale DSM 17629	d__Bacteria;p__Firmicutes_A;c__Clostridia;o__Lachnospirales;f__Lachnospiraceae;g__Agathobacter;s__Agathobacter rectalis	99.28	0.97	50	3.01	107.263	2758	38	0	0	0	FALSE	FALSE	97.5357	FALSE
bushbuckridge_104	bin.4	Bushbuckridge	Firmicutes bacterium CAG_194_44_15	d__Bacteria;p__Firmicutes_A;c__Clostridia;o__Lachnospirales;f__Lachnospiraceae;g__CAG-194;s__CAG-194 sp000432915	94.36	1.61	0	2.36	14.108	2056	20	0	0	0	TRUE	FALSE	99.1064	FALSE
bushbuckridge_104	bin.7	Bushbuckridge	Escherichia coli	d__Bacteria;p__Proteobacteria;c__Gammaproteobacteria;o__Enterobacterales;f__Enterobacteriaceae;g__Escherichia;s__Escherichia flexneri	89.37	0.39	14.29	3.88	11.128	3652	33	0	0	0	FALSE	FALSE	99.8923	FALSE
bushbuckridge_104	maxbin.005	Bushbuckridge	Unclassified	d__Bacteria;p__Firmicutes_A;c__Clostridia;o__Oscillospirales;f__Oscillospiraceae;g__CAG-170;s__CAG-170 sp000432135	94.36	3.87	0	2.63	32.218	2395	32	0	0	2	FALSE	FALSE	98.8049	FALSE
bushbuckridge_104	maxbin.040	Bushbuckridge	Clostridiales bacterium	d__Bacteria;p__Firmicutes_A;c__Clostridia_A;o__Christensenellales;f__Borkfalkiaceae;g__UBA7597;s__UBA7597 sp003448195	79.68	0	0	1.55	3.427	1288	9	0	0	0	TRUE	FALSE	98.9118	FALSE
bushbuckridge_105	15	Bushbuckridge	Unclassified	d__Bacteria;p__Bacteroidota;c__Bacteroidia;o__Bacteroidales;f__Muribaculaceae;g__C941;s__C941 sp004557565	88.79	0.13	0	2.52	5.758	1896	26	0	0	0	FALSE	FALSE	97.3806	FALSE
bushbuckridge_105	49	Bushbuckridge	Unclassified	d__Bacteria;p__Firmicutes_A;c__Clostridia;o__UMGS1883;f__;g__;s__	83.15	2.25	0	1.71	3.548	1467	16	0	0	0	FALSE	FALSE	98.4251	FALSE
bushbuckridge_105	62	Bushbuckridge	Unclassified	d__Bacteria;p__Firmicutes_A;c__Clostridia;o__Oscillospirales;f__CAG-272;g__CAG-448;s__CAG-448 sp003150135	85.17	0.17	0	2.02	7.144	1641	26	1	0	1	FALSE	FALSE	98.5889	FALSE
bushbuckridge_105	75	Bushbuckridge	Bacteroidales bacterium H8	d__Bacteria;p__Bacteroidota;c__Bacteroidia;o__Bacteroidales;f__Muribaculaceae;g__CAG-279;s__CAG-279 sp000437795	91.49	0	0	2.26	9.922	1801	30	0	0	0	FALSE	FALSE	98.0794	FALSE
bushbuckridge_105	86	Bushbuckridge	Unclassified	d__Bacteria;p__Bacteroidota;c__Bacteroidia;o__Bacteroidales;f__UBA932;g__RC9;s__RC9 sp000432515	96.43	1.9	0	3.2	66.736	2527	43	0	0	0	FALSE	FALSE	96.7106	FALSE
bushbuckridge_105	88	Bushbuckridge	uncultured proteobacterium	d__Bacteria;p__Proteobacteria;c__Alphaproteobacteria;o__RF32;f__CAG-239;g__;s__	93.01	1.08	0	1.32	7.976	1229	32	1	0	0	TRUE	FALSE	98.7323	FALSE
bushbuckridge_105	89	Bushbuckridge	Unclassified	d__Bacteria;p__Verrucomicrobiota;c__Verrucomicrobiae;o__Opitutales;f__CAG-312;g__CAG-312;s__CAG-312 sp002405555	77.4	2.07	50	1.95	3.031	1930	24	0	0	0	FALSE	FALSE	98.5229	FALSE
bushbuckridge_105	bin.34	Bushbuckridge	Clostridiales bacterium UBA6386	d__Bacteria;p__Firmicutes_A;c__Clostridia;o__Oscillospirales;f__Oscillospiraceae;g__CAG-110;s__CAG-110 sp900544945	81.82	0.67	0	1.78	7.486	1583	19	0	0	0	FALSE	FALSE	96.9713	FALSE
bushbuckridge_105	bin.39	Bushbuckridge	Christensenellaceae bacterium Phil1	d__Bacteria;p__Firmicutes_A;c__Clostridia_A;o__Christensenellales;f__CAG-138;g__Phil1;s__Phil1 sp001940855	95.97	0	0	2.01	13.29	1868	28	1	0	0	FALSE	FALSE	98.2641	FALSE
bushbuckridge_105	bin.4	Bushbuckridge	uncultured Clostridiales bacterium	d__Bacteria;p__Firmicutes_A;c__Clostridia;o__Oscillospirales;f__Oscillospiraceae;g__ER4;s__ER4 sp900317525	90	1.16	75	1.57	13.087	1491	27	0	0	0	FALSE	FALSE	98.7758	FALSE
bushbuckridge_106	21	Bushbuckridge	Unclassified	d__Bacteria;p__Firmicutes_A;c__Clostridia;o__Peptostreptococcales;f__Anaerovoracaceae;g__UBA1191;s__	82.15	3.55	42.86	1.72	4.192	1665	20	0	0	0	TRUE	TRUE	NA	TRUE
bushbuckridge_106	23	Bushbuckridge	Clostridium sp. CAG:413	d__Bacteria;p__Firmicutes_A;c__Clostridia;o__Oscillospirales;f__Acutalibacteraceae;g__CAG-177;s__CAG-177 sp000431775	94.87	0.89	0	2.16	15.44	1920	24	0	0	0	FALSE	FALSE	98.6773	FALSE
bushbuckridge_106	38	Bushbuckridge	Clostridiales bacterium	d__Bacteria;p__Firmicutes_A;c__Clostridia_A;o__Christensenellales;f__CAG-917;g__CAG-349;s__CAG-349 sp003539515	86.34	1.4	50	1.46	6.418	1306	30	0	0	0	FALSE	FALSE	98.1382	FALSE
bushbuckridge_106	63	Bushbuckridge	[Eubacterium] siraeum V10Sc8a	d__Bacteria;p__Firmicutes_A;c__Clostridia;o__Oscillospirales;f__Ruminococcaceae;g__Ruminiclostridium_E;s__Ruminiclostridium_E siraeum	84.06	1.34	0	2.15	3.505	1822	9	0	0	0	FALSE	FALSE	97.5625	FALSE
bushbuckridge_106	74	Bushbuckridge	Oribacterium sp.	d__Bacteria;p__Firmicutes_A;c__Clostridia;o__Lachnospirales;f__Lachnospiraceae;g__Oribacterium;s__Oribacterium sp004554245	88.13	3.33	87.5	2.09	4.003	1845	18	0	0	0	TRUE	FALSE	96.8553	FALSE
bushbuckridge_106	bin.20	Bushbuckridge	uncultured bacterium	d__Bacteria;p__Verrucomicrobiota;c__Lentisphaeria;o__UBA1407;f__UBA1407;g__UBA1724;s__UBA1724 sp900548225	88.51	0.68	0	2.17	59.031	1717	46	0	0	0	FALSE	FALSE	98.5836	FALSE
bushbuckridge_106	bin.22	Bushbuckridge	Unclassified	d__Bacteria;p__Spirochaetota;c__Spirochaetia;o__Sphaerochaetales;f__Sphaerochaetaceae;g__UBA9732;s__UBA9732 sp001940825	94.25	1.14	0	2.1	45.151	1865	43	0	0	0	FALSE	FALSE	97.4524	FALSE
bushbuckridge_106	bin.26	Bushbuckridge	Ruminococcaceae bacterium	d__Bacteria;p__Firmicutes_A;c__Clostridia;o__Oscillospirales;f__Acutalibacteraceae;g__CAG-177;s__CAG-177 sp003538135	97.27	0	0	2.07	26.468	1881	37	0	0	0	FALSE	FALSE	98.7005	FALSE
bushbuckridge_106	bin.32	Bushbuckridge	Prevotella sp. CAG:873	d__Bacteria;p__Bacteroidota;c__Bacteroidia;o__Bacteroidales;f__Muribaculaceae;g__CAG-873;s__CAG-873 sp001701165	95.09	0.38	100	2.26	19.361	1800	38	0	0	0	FALSE	FALSE	98.7459	FALSE
bushbuckridge_106	bin.4	Bushbuckridge	uncultured bacterium	d__Bacteria;p__Verrucomicrobiota;c__Kiritimatiellae;o__RFP12;f__UBA1067;g__UBA1067;s__	80.38	6.23	14.29	2.05	27.015	1657	40	0	0	0	TRUE	TRUE	82.4079	TRUE
bushbuckridge_106	bin.42	Bushbuckridge	Bacteroidales bacterium UBA3389	d__Bacteria;p__Bacteroidota;c__Bacteroidia;o__Bacteroidales;f__P3;g__UBA3388;s__UBA3388 sp900546465	97.85	0	0	2.07	38.737	1770	35	0	0	0	TRUE	TRUE	98.462	FALSE
bushbuckridge_106	bin.5	Bushbuckridge	Methanomassiliicoccaceae archaeon UBA113	d__Archaea;p__Thermoplasmatota;c__Thermoplasmata;o__Methanomassiliicoccales;f__Methanomethylophilaceae;g__MX-02;s__MX-02 sp006954405	95.56	0	0	1.4	24.477	1410	35	0	1	1	TRUE	TRUE	97.9095	FALSE
bushbuckridge_106	bin.6	Bushbuckridge	uncultured Clostridiales bacterium	d__Bacteria;p__Firmicutes_A;c__Clostridia;o__Oscillospirales;f__Oscillospiraceae;g__ER4;s__ER4 sp900317525	84.95	1.23	66.67	1.5	10.549	1414	21	0	0	1	FALSE	FALSE	98.7145	FALSE
bushbuckridge_106	bin.9	Bushbuckridge	Bacteroides sp. CAG:1060	d__Bacteria;p__Bacteroidota;c__Bacteroidia;o__Bacteroidales;f__UBA932;g__RC9;s__RC9 sp000432655	86.32	0.24	0	1.73	12.185	1485	27	0	0	0	FALSE	FALSE	97.9345	FALSE
bushbuckridge_106	maxbin.002	Bushbuckridge	Unclassified	d__Bacteria;p__Bacteroidota;c__Bacteroidia;o__Bacteroidales;f__UBA932;g__RC9;s__RC9 sp000433355	91.27	2.78	28.57	3.39	26.31	2675	43	5	16	5	FALSE	FALSE	98.2458	FALSE
bushbuckridge_106	maxbin.005	Bushbuckridge	Treponema sp. UBA7590	d__Bacteria;p__Spirochaetota;c__Spirochaetia;o__Treponematales;f__Treponemataceae;g__Treponema_D;s__Treponema_D sp900541945	97.82	2.1	0	2.4	23.782	2108	39	0	0	0	TRUE	FALSE	98.2238	FALSE
bushbuckridge_106	maxbin.025_sub	Bushbuckridge	Bacteroidales bacterium UBA4621	d__Bacteria;p__Bacteroidota;c__Bacteroidia;o__Bacteroidales;f__Paludibacteraceae;g__RF16;s__RF16 sp900556095	92.17	5.11	0	2.69	6.335	2330	39	0	1	0	FALSE	FALSE	97.5496	FALSE
bushbuckridge_107	16	Bushbuckridge	Prevotella sp.	d__Bacteria;p__Bacteroidota;c__Bacteroidia;o__Bacteroidales;f__Bacteroidaceae;g__Prevotella;s__Prevotella sp003447235	96.43	1.78	0	2.61	31.704	2029	40	0	0	0	FALSE	FALSE	98.0314	FALSE
bushbuckridge_107	17	Bushbuckridge	Prevotellaceae bacterium	d__Bacteria;p__Bacteroidota;c__Bacteroidia;o__Bacteroidales;f__Bacteroidaceae;g__Prevotellamassilia;s__Prevotellamassilia timonensis	96.84	0	0	2.71	19.296	2085	35	0	0	0	TRUE	FALSE	97.6172	FALSE
bushbuckridge_107	29	Bushbuckridge	Bacteroidales bacterium H8	d__Bacteria;p__Bacteroidota;c__Bacteroidia;o__Bacteroidales;f__Muribaculaceae;g__CAG-279;s__CAG-279 sp000437795	80.17	0.75	50	1.92	3.678	1606	17	0	0	0	FALSE	FALSE	98.3682	FALSE
bushbuckridge_107	32	Bushbuckridge	Prevotella sp. CAG:1092	d__Bacteria;p__Bacteroidota;c__Bacteroidia;o__Bacteroidales;f__Bacteroidaceae;g__Prevotella;s__Prevotella sp000436915	93.47	3.36	38.1	2.71	12.822	2104	26	0	0	0	FALSE	FALSE	97.9378	FALSE
bushbuckridge_107	36	Bushbuckridge	Ruminococcaceae bacterium	d__Bacteria;p__Firmicutes_A;c__Clostridia;o__Oscillospirales;f__Acutalibacteraceae;g__Eubacterium_R;s__Eubacterium_R sp900542875	79.64	0.29	0	1.47	3.164	1229	8	0	0	0	FALSE	FALSE	97.7822	FALSE
bushbuckridge_107	49	Bushbuckridge	Unclassified	d__Bacteria;p__Bacteroidota;c__Bacteroidia;o__Bacteroidales;f__Bacteroidaceae;g__Phocaeicola;s__Phocaeicola sp000434735	89.84	2.71	46.15	2.92	6.489	2224	24	0	0	0	FALSE	FALSE	97.4821	FALSE
bushbuckridge_107	bin.20	Bushbuckridge	Clostridiales bacterium UBA6386	d__Bacteria;p__Firmicutes_A;c__Clostridia;o__Oscillospirales;f__Oscillospiraceae;g__CAG-110;s__CAG-110 sp900544945	92.48	0	0	2.02	11.783	1808	34	0	0	0	TRUE	FALSE	97.0655	FALSE
bushbuckridge_108	38_sub	Bushbuckridge	Clostridiales bacterium	d__Bacteria;p__Firmicutes_A;c__Clostridia_A;o__Christensenellales;f__CAG-917;g__CAG-349;s__CAG-349 sp003539515	92.64	1.05	50	1.58	87.953	1404	45	0	1	1	FALSE	FALSE	97.9623	FALSE
bushbuckridge_108	50_sub	Bushbuckridge	Bacteroides sp. CAG:1060	d__Bacteria;p__Bacteroidota;c__Bacteroidia;o__Bacteroidales;f__UBA932;g__RC9;s__RC9 sp000432655	91.57	4.29	0	2.09	20.017	1799	39	1	0	1	FALSE	FALSE	97.9326	FALSE
bushbuckridge_108	51	Bushbuckridge	Ruminococcaceae bacterium	d__Bacteria;p__Firmicutes_A;c__Clostridia;o__Oscillospirales;f__Acutalibacteraceae;g__CAG-180;s__CAG-180 sp004556705	90.27	1.68	25	1.57	6.102	1392	13	0	0	1	FALSE	FALSE	98.0194	FALSE
bushbuckridge_108	65	Bushbuckridge	Clostridium sp. CAG:138	d__Bacteria;p__Firmicutes_A;c__Clostridia_A;o__Christensenellales;f__CAG-138;g__PeH17;s__PeH17 sp000435055	89.42	3.05	50	1.6	3.711	1490	23	0	0	0	FALSE	FALSE	98.4853	FALSE
bushbuckridge_108	8	Bushbuckridge	Elusimicrobia bacterium UBA5880	d__Bacteria;p__Elusimicrobiota;c__Elusimicrobia;o__Elusimicrobiales;f__Elusimicrobiaceae;g__UBA1436;s__UBA1436 sp900541355	96.63	0.2	0	1.41	7.665	1283	34	0	0	0	FALSE	FALSE	98.0612	FALSE
bushbuckridge_108	bin.14	Bushbuckridge	Unclassified	d__Bacteria;p__Bacteroidota;c__Bacteroidia;o__Bacteroidales;f__UBA932;g__RC9;s__RC9 sp000432515	91.62	2.14	12.5	2.93	32.37	2328	38	0	0	0	FALSE	FALSE	97.0402	FALSE
bushbuckridge_108	bin.23_sub	Bushbuckridge	uncultured bacterium	d__Bacteria;p__Verrucomicrobiota;c__Kiritimatiellae;o__RFP12;f__UBA1067;g__RUG572;s__RUG572 sp900547945	89.86	2.06	25	3.56	24.14	2541	41	0	0	0	FALSE	FALSE	98.4308	FALSE
bushbuckridge_108	bin.35	Bushbuckridge	Butyrivibrio crossotus	d__Bacteria;p__Firmicutes_A;c__Clostridia;o__Lachnospirales;f__Lachnospiraceae;g__Butyrivibrio_A;s__Butyrivibrio_A crossotus	99.33	0	0	2.14	30.322	2062	34	0	0	0	FALSE	FALSE	98.7113	FALSE
bushbuckridge_108	bin.41	Bushbuckridge	Unclassified	d__Bacteria;p__Bacteroidota;c__Bacteroidia;o__Bacteroidales;f__UBA932;g__RC9;s__RC9 sp000433355	91.27	1.19	33.33	3.1	44.346	2391	38	0	0	0	FALSE	FALSE	98.0982	FALSE
bushbuckridge_108	maxbin.002_sub	Bushbuckridge	[Eubacterium] siraeum V10Sc8a	d__Bacteria;p__Firmicutes_A;c__Clostridia;o__Oscillospirales;f__Ruminococcaceae;g__Ruminiclostridium_E;s__Ruminiclostridium_E siraeum	98.32	0	0	2.82	31.023	2479	33	3	5	2	FALSE	FALSE	97.5859	FALSE
bushbuckridge_108	maxbin.012_sub	Bushbuckridge	Clostridium sp. CAG:413	d__Bacteria;p__Firmicutes_A;c__Clostridia;o__Oscillospirales;f__Acutalibacteraceae;g__CAG-177;s__CAG-177 sp000431775	95.71	0	0	2.04	34.993	1824	26	1	0	1	FALSE	FALSE	98.7621	FALSE
bushbuckridge_109	102	Bushbuckridge	Unclassified	d__Bacteria;p__Bacteroidota;c__Bacteroidia;o__Bacteroidales;f__UBA932;g__RC9;s__RC9 sp000433355	94.6	1.83	42.86	3.67	111	2860	45	1	0	0	FALSE	FALSE	98.6169	FALSE
bushbuckridge_109	114	Bushbuckridge	Unclassified	d__Bacteria;p__Firmicutes_A;c__Clostridia_A;o__Christensenellales;f__UMGS1908;g__UMGS2069;s__	75.54	1.61	0	0.99	5.267	744	11	0	0	0	FALSE	FALSE	98.3579	FALSE
bushbuckridge_109	12	Bushbuckridge	Faecalibacterium prausnitzii SL3/3	d__Bacteria;p__Firmicutes_A;c__Clostridia;o__Oscillospirales;f__Ruminococcaceae;g__Faecalibacterium;s__Faecalibacterium prausnitzii	95.46	1.72	80	2.36	22.679	2156	36	0	0	0	FALSE	FALSE	97.6376	FALSE
bushbuckridge_109	17	Bushbuckridge	Verrucomicrobia bacterium CAG:312_58_20	d__Bacteria;p__Verrucomicrobiota;c__Verrucomicrobiae;o__Opitutales;f__CAG-312;g__CAG-312;s__CAG-312 sp900545715	84.18	2.03	0	2.15	4.061	1936	18	0	0	0	FALSE	FALSE	98.7075	FALSE
bushbuckridge_109	20	Bushbuckridge	Ruminococcaceae bacterium	d__Bacteria;p__Firmicutes_A;c__Clostridia_A;o__Christensenellales;f__CAG-138;g__SFDB01;s__SFDB01 sp004558825	96.5	0	0	1.62	92.714	1510	38	0	0	0	FALSE	FALSE	99.036	FALSE
bushbuckridge_109	29	Bushbuckridge	Prevotella stercorea	d__Bacteria;p__Bacteroidota;c__Bacteroidia;o__Bacteroidales;f__Bacteroidaceae;g__Prevotella;s__Prevotella stercorea	99.07	0.73	0	3.54	65.186	3059	48	0	0	0	FALSE	FALSE	97.3346	FALSE
bushbuckridge_109	42	Bushbuckridge	Desulfovibrio piger	d__Bacteria;p__Desulfobacterota;c__Desulfovibrionia;o__Desulfovibrionales;f__Desulfovibrionaceae;g__Desulfovibrio;s__Desulfovibrio piger_A	94.96	2.37	50	2.34	6.423	2091	41	0	0	0	TRUE	FALSE	99.3376	FALSE
bushbuckridge_109	54_sub	Bushbuckridge	Unclassified	d__Bacteria;p__Firmicutes_A;c__Clostridia;o__Oscillospirales;f__CAG-382;g__UBA1206;s__UBA1206 sp000433115	90.11	0.06	0	1.83	8.286	1740	22	0	0	0	TRUE	FALSE	99.3593	FALSE
bushbuckridge_109	57_sub	Bushbuckridge	Unclassified	d__Bacteria;p__Firmicutes_A;c__Clostridia;o__Oscillospirales;f__CAG-272;g__CAG-272;s__CAG-272 sp000433515	87.26	1.51	0	2	4.223	1842	20	0	0	0	FALSE	FALSE	98.6124	FALSE
bushbuckridge_109	64	Bushbuckridge	Ruminococcaceae bacterium	d__Bacteria;p__Firmicutes_A;c__Clostridia;o__Oscillospirales;f__Acutalibacteraceae;g__CAG-177;s__CAG-177 sp003538135	97.27	0	0	2.19	106.513	1961	40	0	0	1	FALSE	FALSE	99.0108	FALSE
bushbuckridge_109	69	Bushbuckridge	Firmicutes bacterium CAG:534	d__Bacteria;p__Firmicutes_A;c__Clostridia;o__Lachnospirales;f__Lachnospiraceae;g__CAG-95;s__CAG-95 sp000436115	96.56	1.76	0	2.6	32.106	2391	36	0	0	0	TRUE	FALSE	99.357	FALSE
bushbuckridge_109	70	Bushbuckridge	Ruminococcus sp. UBA4697	d__Bacteria;p__Firmicutes_A;c__Clostridia;o__Oscillospirales;f__Ruminococcaceae;g__Ruminococcus;s__Ruminococcus sp002438605	79.84	1.34	0	1.57	3.041	1305	8	0	0	0	TRUE	FALSE	99.6384	FALSE
bushbuckridge_109	81	Bushbuckridge	Unclassified	d__Bacteria;p__Firmicutes_A;c__Clostridia_A;o__Christensenellales;f__CAG-138;g__CAG-1024;s__CAG-1024 sp000432015	91.47	0.7	0	2.15	145.591	2018	42	0	0	0	FALSE	FALSE	99.0444	FALSE
bushbuckridge_109	90	Bushbuckridge	Christensenellaceae bacterium Phil1	d__Bacteria;p__Firmicutes_A;c__Clostridia_A;o__Christensenellales;f__CAG-138;g__Phil1;s__Phil1 sp001940855	92.47	0.81	0	1.97	8.088	1877	15	0	0	0	FALSE	FALSE	97.9395	FALSE
bushbuckridge_109	bin.1	Bushbuckridge	Unclassified	d__Bacteria;p__Firmicutes_A;c__Clostridia_A;o__Christensenellales;f__CAG-314;g__CAG-1435;s__CAG-1435 sp003537755	87.63	1.64	66.67	2.02	29.266	1498	38	1	0	0	FALSE	FALSE	97.914	FALSE
bushbuckridge_109	bin.22	Bushbuckridge	Clostridium sp. CAG:138	d__Bacteria;p__Firmicutes_A;c__Clostridia_A;o__Christensenellales;f__CAG-138;g__PeH17;s__PeH17 sp000435055	92.37	1.34	0	1.89	23.915	1661	41	0	0	1	FALSE	FALSE	98.5963	FALSE
bushbuckridge_109	bin.36	Bushbuckridge	uncultured Clostridiales bacterium	d__Bacteria;p__Firmicutes_A;c__Clostridia_A;o__Christensenellales;f__CAG-74;g__SFHK01;s__SFHK01 sp004556395	94.96	2.69	0	3.14	33.306	2820	44	0	1	1	TRUE	FALSE	98.8782	FALSE
bushbuckridge_109	bin.42	Bushbuckridge	[Eubacterium] siraeum V10Sc8a	d__Bacteria;p__Firmicutes_A;c__Clostridia;o__Oscillospirales;f__Ruminococcaceae;g__Ruminiclostridium_E;s__Ruminiclostridium_E siraeum	98.32	0	0	2.58	116.335	2277	39	0	0	0	FALSE	FALSE	97.5169	FALSE
bushbuckridge_109	bin.55	Bushbuckridge	Subdoligranulum sp. AM16-9	d__Bacteria;p__Firmicutes_A;c__Clostridia;o__Oscillospirales;f__Ruminococcaceae;g__Ruthenibacterium;s__Ruthenibacterium lactatiformans	97.28	0	0	3.25	37.037	3008	37	0	0	0	TRUE	FALSE	99.6085	FALSE
bushbuckridge_109	bin.57	Bushbuckridge	Unclassified	d__Bacteria;p__Firmicutes_A;c__Clostridia;o__Oscillospirales;f__Acutalibacteraceae;g__CAG-964;s__CAG-964 sp000435335	97.09	0	0	1.76	23.159	1544	27	0	0	0	TRUE	FALSE	98.4353	FALSE
bushbuckridge_109	bin.67_sub	Bushbuckridge	Clostridiales bacterium	d__Bacteria;p__Firmicutes_A;c__Clostridia;o__Oscillospirales;f__Oscillospiraceae;g__NK3B98;s__NK3B98 sp900545815	79.46	1.67	25	1.63	6.292	1577	24	0	0	0	FALSE	FALSE	98.5807	FALSE
bushbuckridge_109	bin.72	Bushbuckridge	Ruminococcus sp. CAG:488	d__Bacteria;p__Firmicutes_A;c__Clostridia;o__Oscillospirales;f__Acutalibacteraceae;g__CAG-488;s__CAG-488 sp000434055	94.74	0	0	2.24	26.444	1979	34	0	0	1	FALSE	FALSE	98.7433	FALSE
bushbuckridge_109	bin.73	Bushbuckridge	Clostridia bacterium	d__Bacteria;p__Firmicutes_A;c__Clostridia_A;o__Christensenellales;f__CAG-138;g__SFEL01;s__SFEL01 sp004557245	91.26	1.08	0	1.62	16.496	1514	18	0	0	0	FALSE	FALSE	98.5466	FALSE
bushbuckridge_109	maxbin.001	Bushbuckridge	Clostridiales bacterium	d__Bacteria;p__Firmicutes_A;c__Clostridia_A;o__Christensenellales;f__CAG-917;g__CAG-349;s__CAG-349 sp003539515	92.64	9.79	90	1.89	387.191	1696	55	1	0	1	FALSE	FALSE	98.0172	FALSE
bushbuckridge_110	14	Bushbuckridge	Phascolarctobacterium succinatutens CAG:287	d__Bacteria;p__Firmicutes_C;c__Negativicutes;o__Acidaminococcales;f__Acidaminococcaceae;g__Phascolarctobacterium_A;s__Phascolarctobacterium_A sp900551335	82.67	1.85	0	1.54	2.876	1540	15	0	0	0	FALSE	FALSE	97.054	FALSE
bushbuckridge_110	20	Bushbuckridge	[Eubacterium] rectale	d__Bacteria;p__Firmicutes_A;c__Clostridia;o__Lachnospirales;f__Lachnospiraceae;g__Agathobacter;s__Agathobacter rectalis	86.16	0.63	0	1.98	3.774	1591	7	0	0	0	FALSE	FALSE	97.4891	FALSE
bushbuckridge_110	bin.15	Bushbuckridge	Vibrio cholerae	d__Bacteria;p__Proteobacteria;c__Gammaproteobacteria;o__Enterobacterales;f__Vibrionaceae;g__Vibrio;s__Vibrio cholerae	95.12	0.45	50	3.48	13.553	3048	19	0	0	1	TRUE	FALSE	98.7298	FALSE
bushbuckridge_111	21	Bushbuckridge	Unclassified	d__Bacteria;p__Spirochaetota;c__Spirochaetia;o__Sphaerochaetales;f__Sphaerochaetaceae;g__UBA9732;s__UBA9732 sp001940825	88.57	1.33	0	1.85	6.111	1755	31	1	0	0	FALSE	FALSE	97.7196	FALSE
bushbuckridge_111	37_sub	Bushbuckridge	Cyanobacteria bacterium UBA4641	d__Bacteria;p__Cyanobacteria;c__Vampirovibrionia;o__Gastranaerophilales;f__Gastranaerophilaceae;g__Zag111;s__Zag111 sp002103105	75.39	1.1	50	1.59	3.908	1407	37	0	0	0	FALSE	FALSE	97.8015	FALSE
bushbuckridge_111	4	Bushbuckridge	Ruminococcaceae bacterium	d__Bacteria;p__Firmicutes_A;c__Clostridia;o__Oscillospirales;f__Acutalibacteraceae;g__CAG-180;s__CAG-180 sp004556705	96.64	0	0	1.73	47.926	1594	30	0	0	1	TRUE	FALSE	98.0249	FALSE
bushbuckridge_111	43	Bushbuckridge	Unclassified	d__Bacteria;p__Bacteroidota;c__Bacteroidia;o__Bacteroidales;f__UBA932;g__RC9;s__RC9 sp000432515	95.95	2.06	20	2.79	31.159	2161	39	0	0	0	FALSE	FALSE	96.9936	FALSE
bushbuckridge_111	45	Bushbuckridge	Prevotella sp.	d__Bacteria;p__Bacteroidota;c__Bacteroidia;o__Bacteroidales;f__Bacteroidaceae;g__Prevotella;s__Prevotella sp900556395	97.75	2.52	62.5	3.52	45.62	2946	44	1	0	1	TRUE	FALSE	97.8521	FALSE
bushbuckridge_111	47	Bushbuckridge	Clostridiales bacterium	d__Bacteria;p__Firmicutes_A;c__Clostridia_A;o__Christensenellales;f__CAG-74;g__UBA11524;s__UBA11524 sp000437595	86.97	2.33	0	2.64	5.114	2302	31	0	0	1	FALSE	FALSE	97.5375	FALSE
bushbuckridge_111	66	Bushbuckridge	Lachnospiraceae bacterium	d__Bacteria;p__Firmicutes_A;c__Clostridia;o__Lachnospirales;f__Lachnospiraceae;g__;s__	92.44	1.15	0	2.63	14.235	2345	22	0	0	0	TRUE	TRUE	NA	TRUE
bushbuckridge_111	73_sub	Bushbuckridge	Eubacterium sp. CAG:202	d__Bacteria;p__Firmicutes_A;c__Clostridia;o__Oscillospirales;f__Acutalibacteraceae;g__Ruminococcus_E;s__Ruminococcus_E sp003438075	98.66	1.01	0	2.31	12.874	2143	42	0	0	2	FALSE	FALSE	97.9916	FALSE
bushbuckridge_111	75	Bushbuckridge	Clostridiales bacterium	d__Bacteria;p__Firmicutes_A;c__Clostridia;o__Oscillospirales;f__Oscillospiraceae;g__CAG-110;s__CAG-110 sp900549705	82.1	3.24	57.14	2.34	5.838	2154	18	0	0	1	TRUE	FALSE	97.1926	FALSE
bushbuckridge_111	bin.17	Bushbuckridge	Lentisphaeria bacterium	d__Bacteria;p__Verrucomicrobiota;c__Lentisphaeria;o__Victivallales;f__Victivallaceae;g__Victivallis;s__Victivallis sp900550905	92.23	3.72	0	4.06	17.098	3244	44	0	0	0	FALSE	FALSE	98.6349	FALSE
bushbuckridge_111	bin.18	Bushbuckridge	uncultured Lachnospiraceae bacterium	d__Bacteria;p__Firmicutes_A;c__Clostridia;o__Lachnospirales;f__Lachnospiraceae;g__Agathobacter;s__Agathobacter sp900543445	95.71	0.97	0	2.44	22.443	2204	23	0	0	0	FALSE	FALSE	98.1687	FALSE
bushbuckridge_111	bin.19_sub	Bushbuckridge	Butyrivibrio crossotus	d__Bacteria;p__Firmicutes_A;c__Clostridia;o__Lachnospirales;f__Lachnospiraceae;g__Butyrivibrio_A;s__Butyrivibrio_A crossotus	86.58	0.34	100	1.96	12.129	1809	21	0	0	0	FALSE	FALSE	98.5552	FALSE
bushbuckridge_111	bin.26	Bushbuckridge	Succinatimonas sp. UBA2849	d__Bacteria;p__Proteobacteria;c__Gammaproteobacteria;o__Enterobacterales;f__Succinivibrionaceae;g__Succinivibrio;s__Succinivibrio sp000431835	99.38	0.29	0	2.34	192.411	1970	47	0	0	0	FALSE	FALSE	98.867	FALSE
bushbuckridge_111	bin.39	Bushbuckridge	Bacteroidales bacterium UBA4621	d__Bacteria;p__Bacteroidota;c__Bacteroidia;o__Bacteroidales;f__Paludibacteraceae;g__RF16;s__RF16 sp900556095	96.51	0.54	0	2.32	42.542	1877	34	0	0	0	TRUE	FALSE	96.8576	FALSE
bushbuckridge_111	maxbin.007	Bushbuckridge	Clostridiaceae bacterium	d__Bacteria;p__Firmicutes_A;c__Clostridia;o__Lachnospirales;f__Lachnospiraceae;g__Acetatifactor;s__Acetatifactor sp900066565	95.67	3.86	7.14	3.33	29.926	2935	37	0	0	0	FALSE	FALSE	98.3366	FALSE
bushbuckridge_112	22	Bushbuckridge	uncultured Prevotellaceae bacterium	d__Bacteria;p__Bacteroidota;c__Bacteroidia;o__Bacteroidales;f__Bacteroidaceae;g__Prevotellamassilia;s__Prevotellamassilia sp900539625	89.16	0.01	0	2.28	7.571	1671	16	0	0	0	FALSE	FALSE	97.7111	FALSE
bushbuckridge_112	26	Bushbuckridge	Phascolarctobacterium succinatutens CAG:287	d__Bacteria;p__Firmicutes_C;c__Negativicutes;o__Acidaminococcales;f__Acidaminococcaceae;g__Phascolarctobacterium_A;s__Phascolarctobacterium_A succinatutens	85.71	1.62	50	1.65	2.621	1614	11	0	0	0	FALSE	FALSE	96.9694	FALSE
bushbuckridge_112	71	Bushbuckridge	Prevotellaceae bacterium	d__Bacteria;p__Bacteroidota;c__Bacteroidia;o__Bacteroidales;f__Bacteroidaceae;g__Prevotellamassilia;s__Prevotellamassilia timonensis	78.86	0.37	0	2.17	4.525	1623	23	0	0	0	FALSE	FALSE	97.4813	FALSE
bushbuckridge_112	76	Bushbuckridge	Prevotella sp. Marseille-P4119	d__Bacteria;p__Bacteroidota;c__Bacteroidia;o__Bacteroidales;f__Bacteroidaceae;g__Prevotella;s__Prevotella sp002265625	97.82	0.12	0	2.97	20.393	2215	28	0	0	1	TRUE	FALSE	97.7646	FALSE
bushbuckridge_112	bin.15	Bushbuckridge	uncultured Clostridiales bacterium	d__Bacteria;p__Firmicutes_A;c__Clostridia;o__Oscillospirales;f__Oscillospiraceae;g__ER4;s__ER4 sp900317525	90.53	0.84	100	1.59	12.76	1523	28	0	0	1	TRUE	FALSE	98.4357	FALSE
bushbuckridge_112	bin.21	Bushbuckridge	Unclassified	d__Bacteria;p__Bacteroidota;c__Bacteroidia;o__Bacteroidales;f__UBA932;g__RC9;s__RC9 sp900544195	90.84	0.63	0	2.94	17.224	2200	34	0	0	0	FALSE	FALSE	98.061	FALSE
bushbuckridge_113	17	Bushbuckridge	[Eubacterium] rectale	d__Bacteria;p__Firmicutes_A;c__Clostridia;o__Lachnospirales;f__Lachnospiraceae;g__Agathobacter;s__Agathobacter rectalis	85.23	0.6	50	2.26	3.833	1892	6	0	0	0	FALSE	FALSE	97.5708	FALSE
bushbuckridge_113	19	Bushbuckridge	Bacteroidales bacterium 55_9	d__Bacteria;p__Bacteroidota;c__Bacteroidia;o__Bacteroidales;f__Rikenellaceae;g__Alistipes;s__Alistipes sp900546065	85.75	1.92	14.29	2.18	5.001	1799	16	0	0	1	TRUE	FALSE	98.0109	FALSE
bushbuckridge_113	2	Bushbuckridge	Clostridiales bacterium	d__Bacteria;p__Firmicutes_A;c__Clostridia_A;o__Christensenellales;f__CAG-917;g__CAG-349;s__CAG-349 sp003539515	76.39	0	0	1.13	3.232	1026	11	0	0	0	FALSE	FALSE	98.089	FALSE
bushbuckridge_113	20_sub	Bushbuckridge	Alistipes putredinis	d__Bacteria;p__Bacteroidota;c__Bacteroidia;o__Bacteroidales;f__Rikenellaceae;g__Alistipes;s__Alistipes putredinis	87.1	1.89	53.85	1.93	4.597	1731	21	0	1	1	FALSE	FALSE	99.39	FALSE
bushbuckridge_113	23	Bushbuckridge	Bacteroidales bacterium H9	d__Bacteria;p__Bacteroidota;c__Bacteroidia;o__Bacteroidales;f__Muribaculaceae;g__CAG-279;s__CAG-279 sp000437795	97.55	0	0	2.52	41.039	2122	47	0	0	0	FALSE	FALSE	98.1675	FALSE
bushbuckridge_113	29	Bushbuckridge	Catabacter sp. UBA7571	d__Bacteria;p__Firmicutes_A;c__Clostridia_A;o__Christensenellales;f__CAG-917;g__CAG-475;s__CAG-475 sp900550915	84.79	0	0	1.59	73.498	1297	44	1	1	1	FALSE	FALSE	99.2525	FALSE
bushbuckridge_113	34_sub	Bushbuckridge	Christensenellaceae bacterium Phil1	d__Bacteria;p__Firmicutes_A;c__Clostridia_A;o__Christensenellales;f__CAG-138;g__Phil1;s__Phil1 sp001940855	86.49	2.82	60	1.93	4.851	1839	18	0	0	0	FALSE	FALSE	98.7522	FALSE
bushbuckridge_113	35	Bushbuckridge	Clostridiales bacterium	d__Bacteria;p__Firmicutes_A;c__Clostridia_A;o__Christensenellales;f__CAG-74;g__UBA11524;s__UBA11524 sp000437595	79.7	0.14	0	2.57	4.043	2334	17	0	0	2	FALSE	FALSE	97.3918	FALSE
bushbuckridge_113	38	Bushbuckridge	Unclassified	d__Bacteria;p__Firmicutes_A;c__Clostridia_A;o__Christensenellales;f__Borkfalkiaceae;g__UBA1259;s__	89.45	0.81	0	1.69	6.456	1438	22	1	0	0	TRUE	FALSE	98.3698	FALSE
bushbuckridge_113	76	Bushbuckridge	Ruminococcus sp. CAG:724	d__Bacteria;p__Firmicutes_A;c__Clostridia;o__Oscillospirales;f__CAG-272;g__CAG-724;s__	76.91	2.13	50	1.62	3.736	1495	10	0	0	0	FALSE	FALSE	97.7943	FALSE
bushbuckridge_113	bin.10	Bushbuckridge	Clostridiales bacterium UBA7739	d__Bacteria;p__Firmicutes_A;c__Clostridia;o__Oscillospirales;f__Oscillospiraceae;g__CAG-103;s__CAG-103 sp900543625	79.1	1.34	0	1.53	7.931	1415	32	0	0	1	TRUE	FALSE	97.58	FALSE
bushbuckridge_113	bin.28	Bushbuckridge	uncultured Ruminococcus sp.	d__Bacteria;p__Firmicutes_A;c__Clostridia_A;o__Christensenellales;f__QALW01;g__UMGS1338;s__UMGS1338 sp900550805	96.5	0.7	0	1.82	17.956	1564	26	0	0	0	TRUE	FALSE	98.9314	FALSE
bushbuckridge_114	103_sub	Bushbuckridge	Clostridiales bacterium	d__Bacteria;p__Firmicutes_A;c__Clostridia_A;o__Christensenellales;f__Borkfalkiaceae;g__UBA10281;s__	78.35	3.23	16.67	1.95	6.895	1495	14	0	0	0	TRUE	FALSE	98.1209	FALSE
bushbuckridge_114	106	Bushbuckridge	Lentisphaeria bacterium	d__Bacteria;p__Verrucomicrobiota;c__Lentisphaeria;o__Victivallales;f__Victivallaceae;g__Victivallis;s__Victivallis sp900550905	81.14	2.36	16.67	3.56	5.429	3052	34	0	0	0	FALSE	FALSE	98.5262	FALSE
bushbuckridge_114	114	Bushbuckridge	Sutterella sp.	d__Bacteria;p__Proteobacteria;c__Gammaproteobacteria;o__Burkholderiales;f__Burkholderiaceae;g__Duodenibacillus;s__Duodenibacillus massiliensis	76.36	1.71	10	1.58	2.961	1621	17	0	0	1	FALSE	FALSE	99.2483	FALSE
bushbuckridge_114	115	Bushbuckridge	Clostridia bacterium	d__Bacteria;p__Firmicutes_A;c__Clostridia_A;o__Christensenellales;f__CAG-138;g__SFEL01;s__SFEL01 sp004557245	87.16	1.69	0	1.56	3.678	1546	5	0	0	0	FALSE	FALSE	98.8399	FALSE
bushbuckridge_114	126	Bushbuckridge	Unclassified	d__Bacteria;p__Firmicutes_A;c__Clostridia;o__Peptostreptococcales;f__Anaerovoracaceae;g__UMGS973;s__UMGS973 sp900547295	93.26	0.71	0	2.27	6.553	2087	17	0	0	1	TRUE	FALSE	98.307	FALSE
bushbuckridge_114	15	Bushbuckridge	uncultured bacterium	d__Bacteria;p__Verrucomicrobiota;c__Kiritimatiellae;o__RFP12;f__UBA1067;g__RUG572;s__RUG572 sp900547945	82.31	3.58	12.5	3.31	5.202	2789	39	0	0	0	FALSE	FALSE	98.1045	FALSE
bushbuckridge_114	22_sub	Bushbuckridge	Butyrivibrio crossotus	d__Bacteria;p__Firmicutes_A;c__Clostridia;o__Lachnospirales;f__Lachnospiraceae;g__Butyrivibrio_A;s__Butyrivibrio_A crossotus	75.94	0	0	1.54	3.282	1354	21	0	0	0	FALSE	FALSE	99.1747	FALSE
bushbuckridge_114	29	Bushbuckridge	Sutterella sp. UBA4713	d__Bacteria;p__Proteobacteria;c__Gammaproteobacteria;o__Burkholderiales;f__Burkholderiaceae;g__Duodenibacillus;s__Duodenibacillus sp900544335	97.4	1.25	0	1.7	62.035	1533	45	0	0	0	TRUE	FALSE	99.0315	FALSE
bushbuckridge_114	31	Bushbuckridge	uncultured Desulfovibrio sp.	d__Bacteria;p__Desulfobacterota;c__Desulfovibrionia;o__Desulfovibrionales;f__Desulfovibrionaceae;g__Desulfovibrio;s__Desulfovibrio sp900546145	94.85	2.17	0	2.38	14.643	2080	46	0	0	0	TRUE	FALSE	99.7108	FALSE
bushbuckridge_114	40	Bushbuckridge	Mitsuokella multacida DSM 20544	d__Bacteria;p__Firmicutes_C;c__Negativicutes;o__Selenomonadales;f__Selenomonadaceae;g__Mitsuokella;s__Mitsuokella sp900552565	93.35	0.86	0	2.15	8.096	2104	32	0	0	0	TRUE	FALSE	98.8302	FALSE
bushbuckridge_114	44	Bushbuckridge	Akkermansia muciniphila	d__Bacteria;p__Verrucomicrobiota;c__Verrucomicrobiae;o__Verrucomicrobiales;f__Akkermansiaceae;g__Akkermansia;s__Akkermansia muciniphila	97.96	0	0	2.76	114.823	2334	49	0	0	0	TRUE	FALSE	99.3131	FALSE
bushbuckridge_114	54	Bushbuckridge	Unclassified	d__Bacteria;p__Verrucomicrobiota;c__Verrucomicrobiae;o__Opitutales;f__CAG-312;g__CAG-312;s__	90.65	1.49	33.33	2.22	10.871	1888	38	0	0	0	TRUE	FALSE	99.0316	FALSE
bushbuckridge_114	56	Bushbuckridge	Bifidobacterium adolescentis	d__Bacteria;p__Actinobacteriota;c__Actinomycetia;o__Actinomycetales;f__Bifidobacteriaceae;g__Bifidobacterium;s__Bifidobacterium adolescentis	82.24	3.07	21.43	1.73	3.465	1693	38	0	0	1	FALSE	FALSE	98.925	FALSE
bushbuckridge_114	60	Bushbuckridge	Ruminococcaceae bacterium	d__Bacteria;p__Firmicutes_A;c__Clostridia;o__Oscillospirales;f__Acutalibacteraceae;g__CAG-177;s__CAG-177 sp003538135	97.27	0	0	2.3	275.377	2069	41	0	0	1	TRUE	FALSE	98.4976	FALSE
bushbuckridge_114	81_sub	Bushbuckridge	Firmicutes bacterium CAG:238	d__Bacteria;p__Firmicutes_A;c__Clostridia;o__Peptostreptococcales;f__Anaerovoracaceae;g__CAG-238;s__	83.42	1.2	12.5	2.54	5.383	2584	16	0	0	0	FALSE	FALSE	98.0856	FALSE
bushbuckridge_114	83	Bushbuckridge	Unclassified	d__Bacteria;p__Firmicutes_A;c__Clostridia_A;o__Christensenellales;f__QALW01;g__UMGS1338;s__UMGS1338 sp900550805	82.08	1.49	25	1.56	4.005	1430	7	0	0	0	FALSE	FALSE	97.9416	FALSE
bushbuckridge_114	91_sub	Bushbuckridge	Lachnospiraceae bacterium	d__Bacteria;p__Firmicutes_A;c__Clostridia;o__Lachnospirales;f__Lachnospiraceae;g__Acetatifactor;s__Acetatifactor sp900554205	82.89	4.85	11.11	2.63	5.758	2360	18	0	0	0	FALSE	FALSE	97.9465	FALSE
bushbuckridge_114	99	Bushbuckridge	Unclassified	d__Bacteria;p__Firmicutes;c__Bacilli;o__RFN20;f__CAG-288;g__CAG-568;s__CAG-568 sp000434395	87.08	0	0	1.15	4.586	891	23	0	0	0	FALSE	FALSE	98.3399	FALSE
bushbuckridge_114	bin.13	Bushbuckridge	Bacteroidales bacterium UBA6377	d__Bacteria;p__Bacteroidota;c__Bacteroidia;o__Bacteroidales;f__UBA932;g__RC9;s__RC9 sp900541925	94.05	0.71	0	2.37	56.412	1857	40	0	0	0	TRUE	FALSE	98.1521	FALSE
bushbuckridge_114	bin.25	Bushbuckridge	Unclassified	d__Bacteria;p__Firmicutes_A;c__Clostridia;o__Oscillospirales;f__Oscillospiraceae;g__CAG-170;s__	91.23	4	0	2.21	18.979	2017	27	0	0	2	TRUE	TRUE	97.8486	FALSE
bushbuckridge_114	bin.26	Bushbuckridge	Dialister sp.	d__Bacteria;p__Firmicutes_C;c__Negativicutes;o__Veillonellales;f__Dialisteraceae;g__Dialister;s__Dialister sp000434475	97.94	0.63	0	2.19	32.49	1805	51	0	0	0	FALSE	FALSE	96.2563	FALSE
bushbuckridge_114	bin.34	Bushbuckridge	Unclassified	d__Bacteria;p__Bacteroidota;c__Bacteroidia;o__Bacteroidales;f__UBA932;g__RC9;s__RC9 sp000432515	89.71	3.1	37.5	2.55	50.772	1914	38	0	0	0	FALSE	FALSE	96.9777	FALSE
bushbuckridge_114	bin.36	Bushbuckridge	Unclassified	d__Bacteria;p__Bacteroidota;c__Bacteroidia;o__Bacteroidales;f__UBA932;g__RC9;s__RC9 sp000433355	86.38	2.62	83.33	3.25	33.078	2466	39	0	0	0	FALSE	FALSE	98.3844	FALSE
bushbuckridge_114	bin.38	Bushbuckridge	Oscillibacter sp.	d__Bacteria;p__Firmicutes_A;c__Clostridia;o__Oscillospirales;f__Oscillospiraceae;g__CAG-83;s__CAG-83 sp900555735	76.32	1.51	0	2.13	18.9	2051	21	0	0	0	FALSE	FALSE	97.0083	FALSE
bushbuckridge_114	bin.40	Bushbuckridge	Treponema succinifaciens DSM 2489	d__Bacteria;p__Spirochaetota;c__Spirochaetia;o__Treponematales;f__Treponemataceae;g__Treponema_D;s__Treponema_D succinifaciens	97.2	0	0	2.41	47.897	2194	41	0	0	1	FALSE	FALSE	98.6154	FALSE
bushbuckridge_114	bin.59	Bushbuckridge	Clostridiales bacterium	d__Bacteria;p__Firmicutes_A;c__Clostridia;o__Oscillospirales;f__Oscillospiraceae;g__NK3B98;s__NK3B98 sp900545815	87.15	0.67	0	2.02	14.384	1910	27	0	0	0	TRUE	FALSE	98.6732	FALSE
bushbuckridge_114	bin.65	Bushbuckridge	Clostridiales bacterium	d__Bacteria;p__Firmicutes_A;c__Clostridia_A;o__Christensenellales;f__CAG-917;g__CAG-475;s__CAG-475 sp900547975	84.12	0	0	1.6	80.546	1251	39	2	1	1	TRUE	FALSE	98.1597	FALSE
bushbuckridge_114	bin.69	Bushbuckridge	Ruminococcus champanellensis 18P13 = JCM 17042	d__Bacteria;p__Firmicutes_A;c__Clostridia;o__Oscillospirales;f__Ruminococcaceae;g__Ruminococcus_F;s__Ruminococcus_F champanellensis	96.81	0	0	2.15	40.425	1907	37	0	0	1	TRUE	FALSE	98.8268	FALSE
bushbuckridge_114	bin.73	Bushbuckridge	Bacteroides sp. CAG:1060	d__Bacteria;p__Bacteroidota;c__Bacteroidia;o__Bacteroidales;f__UBA932;g__RC9;s__RC9 sp000432655	85.05	0	0	1.59	21.616	1342	26	0	0	0	FALSE	FALSE	98.1049	FALSE
bushbuckridge_114	bin.75	Bushbuckridge	Unclassified	d__Bacteria;p__Firmicutes_A;c__Clostridia;o__Oscillospirales;f__Ruminococcaceae;g__CAG-115;s__CAG-115 sp003516865	88.7	0.34	0	1.7	8.634	1581	17	0	0	0	TRUE	FALSE	98.8041	FALSE
bushbuckridge_114	maxbin.002	Bushbuckridge	Christensenellaceae bacterium Phil1	d__Bacteria;p__Firmicutes_A;c__Clostridia_A;o__Christensenellales;f__CAG-138;g__Phil1;s__Phil1 sp004558525	97.58	0	0	1.93	187.079	1810	48	0	0	0	TRUE	TRUE	99.4263	FALSE
bushbuckridge_114	maxbin.012	Bushbuckridge	Clostridiales bacterium	d__Bacteria;p__Firmicutes_A;c__Clostridia_A;o__Christensenellales;f__CAG-314;g__UMGS692;s__UMGS692 sp900544545	91.53	0	0	1.66	117.661	1345	47	0	1	0	TRUE	FALSE	99.4177	FALSE
bushbuckridge_115	11	Bushbuckridge	Faecalibacterium prausnitzii	d__Bacteria;p__Firmicutes_A;c__Clostridia;o__Oscillospirales;f__Ruminococcaceae;g__Faecalibacterium;s__Faecalibacterium prausnitzii	80.4	8.33	54.55	2.65	2.617	2523	33	0	0	0	FALSE	FALSE	97.1602	FALSE
bushbuckridge_115	25	Bushbuckridge	Succinatimonas sp. UBA2849	d__Bacteria;p__Proteobacteria;c__Gammaproteobacteria;o__Enterobacterales;f__Succinivibrionaceae;g__Succinivibrio;s__Succinivibrio sp000431835	98.2	4.41	92.31	2.57	115.875	2222	52	0	0	0	FALSE	FALSE	98.79	FALSE
bushbuckridge_115	52	Bushbuckridge	Prevotella sp. UBA641	d__Bacteria;p__Bacteroidota;c__Bacteroidia;o__Bacteroidales;f__Bacteroidaceae;g__Prevotella;s__Prevotella sp002299635	97.76	1.06	20	2.5	29.378	2024	41	0	0	0	FALSE	FALSE	98.9242	FALSE
bushbuckridge_115	62	Bushbuckridge	Anaerovibrio lipolyticus LB2005	d__Bacteria;p__Firmicutes_C;c__Negativicutes;o__Selenomonadales;f__Selenomonadaceae;g__Anaerovibrio;s__Anaerovibrio sp900548165	93.32	2.82	22.22	1.89	7.318	1676	20	0	0	1	FALSE	FALSE	97.575	FALSE
bushbuckridge_115	bin.26	Bushbuckridge	Prevotellaceae bacterium	d__Bacteria;p__Bacteroidota;c__Bacteroidia;o__Bacteroidales;f__Bacteroidaceae;g__Prevotellamassilia;s__Prevotellamassilia sp900540885	89.19	0	0	2.43	18.436	1926	39	0	0	2	FALSE	FALSE	98.2756	FALSE
bushbuckridge_116	43_sub	Bushbuckridge	Prevotella sp.	d__Bacteria;p__Bacteroidota;c__Bacteroidia;o__Bacteroidales;f__Bacteroidaceae;g__Prevotella;s__Prevotella sp003447235	84.86	1	44.44	2.37	9.546	1915	17	0	0	0	FALSE	FALSE	97.8434	FALSE
bushbuckridge_116	5	Bushbuckridge	Sutterella sp.	d__Bacteria;p__Proteobacteria;c__Gammaproteobacteria;o__Burkholderiales;f__Burkholderiaceae;g__Duodenibacillus;s__Duodenibacillus massiliensis	84.27	6.18	23.81	1.84	3.772	1901	32	0	0	0	FALSE	FALSE	99.1756	FALSE
bushbuckridge_116	66	Bushbuckridge	Cyanobacteria/Melainabacteria group	d__Bacteria;p__Cyanobacteria;c__Vampirovibrionia;o__Gastranaerophilales;f__Gastranaerophilaceae;g__Zag111;s__Zag111 sp002103105	78.92	1.28	33.33	1.52	4.309	1381	19	0	0	0	FALSE	FALSE	98.3831	FALSE
bushbuckridge_116	bin.22	Bushbuckridge	Prevotellaceae bacterium	d__Bacteria;p__Bacteroidota;c__Bacteroidia;o__Bacteroidales;f__Bacteroidaceae;g__Prevotellamassilia;s__Prevotellamassilia sp900540885	91.64	0	0	2.45	18.52	1903	42	0	0	1	FALSE	FALSE	98.177	FALSE
bushbuckridge_116	maxbin.008	Bushbuckridge	Succinatimonas sp. UBA2849	d__Bacteria;p__Proteobacteria;c__Gammaproteobacteria;o__Enterobacterales;f__Succinivibrionaceae;g__Succinivibrio;s__Succinivibrio sp000431835	98.24	0.29	0	2.39	70.537	2089	50	0	0	0	FALSE	FALSE	98.7695	FALSE
bushbuckridge_117	100	Bushbuckridge	[Eubacterium] rectale	d__Bacteria;p__Firmicutes_A;c__Clostridia;o__Lachnospirales;f__Lachnospiraceae;g__Agathobacter;s__Agathobacter rectalis	95.45	0.48	0	2.27	16.512	1980	21	0	0	0	FALSE	FALSE	97.5972	FALSE
bushbuckridge_117	11	Bushbuckridge	Phascolarctobacterium succinatutens CAG:287	d__Bacteria;p__Firmicutes_C;c__Negativicutes;o__Acidaminococcales;f__Acidaminococcaceae;g__Phascolarctobacterium_A;s__Phascolarctobacterium_A succinatutens	83.66	0.95	20	1.63	2.955	1701	18	0	0	0	FALSE	FALSE	96.6077	FALSE
bushbuckridge_117	111	Bushbuckridge	Bacteroidales bacterium H9	d__Bacteria;p__Bacteroidota;c__Bacteroidia;o__Bacteroidales;f__Muribaculaceae;g__CAG-279;s__CAG-279 sp000437795	97.04	0	0	2.46	60.893	2033	39	0	0	0	FALSE	FALSE	98.4034	FALSE
bushbuckridge_117	17	Bushbuckridge	Ruminococcaceae bacterium	d__Bacteria;p__Firmicutes_A;c__Clostridia;o__Oscillospirales;f__Acutalibacteraceae;g__CAG-177;s__CAG-177 sp003514385	97.27	0	0	2.2	165.074	2060	46	1	0	1	TRUE	FALSE	97.8385	FALSE
bushbuckridge_117	41	Bushbuckridge	unclassified Cyanobacteria	d__Bacteria;p__Cyanobacteria;c__Vampirovibrionia;o__Gastranaerophilales;f__Gastranaerophilaceae;g__Zag111;s__Zag111 sp002102825	77.49	2.85	20	1.55	3.466	1440	15	0	0	0	FALSE	FALSE	98.9821	FALSE
bushbuckridge_117	49	Bushbuckridge	uncultured Ruminococcus sp.	d__Bacteria;p__Firmicutes_A;c__Clostridia;o__Oscillospirales;f__Ruminococcaceae;g__CAG-353;s__CAG-353 sp900066885	97.99	0	0	3	137.052	2835	50	0	0	1	TRUE	FALSE	99.123	FALSE
bushbuckridge_117	63	Bushbuckridge	Parabacteroides distasonis	d__Bacteria;p__Bacteroidota;c__Bacteroidia;o__Bacteroidales;f__Tannerellaceae;g__Parabacteroides;s__Parabacteroides distasonis	81	0.32	20	3.29	3.175	2792	20	0	0	0	FALSE	FALSE	99.7795	FALSE
bushbuckridge_117	7	Bushbuckridge	Ruminococcaceae bacterium	d__Bacteria;p__Firmicutes_A;c__Clostridia;o__Oscillospirales;f__CAG-272;g__UMGS902;s__UMGS902 sp003343845	78.18	0.48	16.67	1.71	3.261	1586	21	1	0	0	TRUE	FALSE	98.8215	FALSE
bushbuckridge_117	75	Bushbuckridge	Clostridium sp. CAG:62	d__Bacteria;p__Firmicutes_A;c__Clostridia;o__Lachnospirales;f__Lachnospiraceae;g__Eubacterium_F;s__Eubacterium_F sp003491505	96.14	0.22	100	2.47	14.682	2203	22	0	0	0	TRUE	FALSE	98.3615	FALSE
bushbuckridge_117	97	Bushbuckridge	Ruminococcaceae bacterium	d__Bacteria;p__Firmicutes_A;c__Clostridia;o__Oscillospirales;f__Acutalibacteraceae;g__CAG-217;s__CAG-217 sp000436335	97.32	0	0	2.07	206.845	1898	53	0	0	1	TRUE	FALSE	98.0987	FALSE
bushbuckridge_117	bin.10	Bushbuckridge	Clostridium sp. CAG:138	d__Bacteria;p__Firmicutes_A;c__Clostridia_A;o__Christensenellales;f__CAG-138;g__PeH17;s__PeH17 sp000435055	92.93	1.34	0	1.94	91.819	1681	45	0	1	1	FALSE	FALSE	98.7442	FALSE
bushbuckridge_117	bin.26	Bushbuckridge	Clostridiales bacterium	d__Bacteria;p__Firmicutes_A;c__Clostridia_A;o__Christensenellales;f__CAG-74;g__UBA11524;s__UBA11524 sp000437595	97.9	1.17	0	2.93	40.759	2463	46	0	0	4	FALSE	FALSE	99.0762	FALSE
bushbuckridge_117	bin.3	Bushbuckridge	Ruminococcus sp.	d__Bacteria;p__Firmicutes_A;c__Clostridia;o__Oscillospirales;f__Acutalibacteraceae;g__Ruminococcus_E;s__Ruminococcus_E bromii_B	97.15	0.84	0	1.83	20.437	1693	31	0	0	1	FALSE	FALSE	98.2094	FALSE
bushbuckridge_117	bin.36	Bushbuckridge	Clostridium sp. BIOML-A1	d__Bacteria;p__Firmicutes_A;c__Clostridia;o__Lachnospirales;f__Lachnospiraceae;g__Coprococcus;s__Coprococcus sp900066115	99.33	0.02	100	2.75	120.411	2425	26	0	0	0	TRUE	FALSE	98.863	FALSE
bushbuckridge_117	bin.37	Bushbuckridge	Alistipes putredinis	d__Bacteria;p__Bacteroidota;c__Bacteroidia;o__Bacteroidales;f__Rikenellaceae;g__Alistipes;s__Alistipes putredinis	99.52	1.2	33.33	2.17	56.937	1920	39	0	0	0	TRUE	FALSE	99.8188	FALSE
bushbuckridge_117	bin.38_sub	Bushbuckridge	Lachnospiraceae bacterium	d__Bacteria;p__Firmicutes_A;c__Clostridia;o__Lachnospirales;f__Lachnospiraceae;g__Acetatifactor;s__Acetatifactor sp900066365	97.83	1.93	50	2.93	35.462	2611	30	0	0	0	FALSE	FALSE	98.3361	FALSE
bushbuckridge_117	bin.44	Bushbuckridge	uncultured Clostridiales bacterium	d__Bacteria;p__Firmicutes_A;c__Clostridia;o__Oscillospirales;f__Oscillospiraceae;g__ER4;s__ER4 sp900317525	88.2	1.57	33.33	1.46	11.367	1367	22	0	0	1	FALSE	FALSE	98.9071	FALSE
bushbuckridge_117	bin.59_sub	Bushbuckridge	Unclassified	d__Bacteria;p__Firmicutes_A;c__Clostridia;o__Oscillospirales;f__Oscillospiraceae;g__CAG-170;s__CAG-170 sp000432135	86.24	4.63	11.11	2.62	12.003	2388	25	0	1	2	FALSE	FALSE	97.9957	FALSE
bushbuckridge_117	bin.76	Bushbuckridge	Alistipes sp. 56_sp_Nov_56_25	d__Bacteria;p__Bacteroidota;c__Bacteroidia;o__Bacteroidales;f__Rikenellaceae;g__Alistipes;s__Alistipes shahii	90.34	2.02	100	2.6	19.873	2088	35	0	0	1	TRUE	FALSE	99.4533	FALSE
bushbuckridge_117	maxbin.023	Bushbuckridge	Lachnospiraceae bacterium OM04-12BH	d__Bacteria;p__Firmicutes_A;c__Clostridia;o__Lachnospirales;f__Lachnospiraceae;g__CAG-95;s__CAG-95 sp900066375	97.91	3.24	12.5	2.96	42.36	2724	36	0	0	0	TRUE	FALSE	98.7348	FALSE
bushbuckridge_118	104	Bushbuckridge	uncultured Eubacterium sp.	d__Bacteria;p__Firmicutes_A;c__Clostridia;o__Lachnospirales;f__Lachnospiraceae;g__CAG-603;s__CAG-603 sp900066105	97.15	2.68	0	2.82	18.455	2605	35	0	0	0	FALSE	FALSE	98.7032	FALSE
bushbuckridge_118	114	Bushbuckridge	uncultured Clostridiales bacterium	d__Bacteria;p__Firmicutes_A;c__Clostridia_A;o__Christensenellales;f__CAG-138;g__RUG472;s__RUG472 sp900545265	95.4	0.81	0	2.2	58.716	2129	33	0	0	0	TRUE	TRUE	99.4278	FALSE
bushbuckridge_118	12	Bushbuckridge	Akkermansia muciniphila	d__Bacteria;p__Verrucomicrobiota;c__Verrucomicrobiae;o__Verrucomicrobiales;f__Akkermansiaceae;g__Akkermansia;s__Akkermansia muciniphila	81.25	0.38	50	1.99	3.033	2037	19	0	0	0	FALSE	FALSE	99.5381	FALSE
bushbuckridge_118	121	Bushbuckridge	uncultured Clostridiales bacterium	d__Bacteria;p__Firmicutes_A;c__Clostridia_A;o__Christensenellales;f__CAG-74;g__SFMI01;s__SFMI01 sp004556155	93.91	1.91	25	2.32	10.49	2186	17	0	0	0	TRUE	FALSE	98.6205	FALSE
bushbuckridge_118	40	Bushbuckridge	Unclassified	d__Bacteria;p__Firmicutes_A;c__Clostridia;o__Lachnospirales;f__Lachnospiraceae;g__Butyrivibrio_A;s__Butyrivibrio_A sp000431815	89.35	1.12	0	1.92	4.525	1735	15	0	0	0	FALSE	FALSE	98.5314	FALSE
bushbuckridge_118	5	Bushbuckridge	Clostridiales bacterium	d__Bacteria;p__Firmicutes_A;c__Clostridia_A;o__Christensenellales;f__CAG-917;g__CAG-349;s__CAG-349 sp003539515	92.4	0.7	0	1.63	234.701	1476	46	2	1	1	FALSE	FALSE	98.0122	FALSE
bushbuckridge_118	57	Bushbuckridge	uncultured Clostridiales bacterium	d__Bacteria;p__Firmicutes_A;c__Clostridia_A;o__Christensenellales;f__CAG-74;g__SFHK01;s__SFHK01 sp004556395	79.79	3.05	0	3.31	8.639	3065	29	0	0	0	FALSE	FALSE	98.3521	FALSE
bushbuckridge_118	6	Bushbuckridge	Ruminococcaceae bacterium	d__Bacteria;p__Firmicutes_A;c__Clostridia;o__UMGS1810;f__UMGS1810;g__;s__	96.41	0	0	2.13	49.169	1929	35	0	0	1	TRUE	TRUE	NA	TRUE
bushbuckridge_118	63	Bushbuckridge	Clostridium sp. CAG:413	d__Bacteria;p__Firmicutes_A;c__Clostridia;o__Oscillospirales;f__Acutalibacteraceae;g__CAG-177;s__CAG-177 sp000431775	97.05	0	0	2.27	118.757	2017	39	0	0	1	FALSE	FALSE	98.4922	FALSE
bushbuckridge_118	65	Bushbuckridge	Lentisphaeria bacterium	d__Bacteria;p__Verrucomicrobiota;c__Lentisphaeria;o__Victivallales;f__Victivallaceae;g__Victivallis;s__Victivallis sp900550905	90.38	3.18	16.67	4.5	23.143	3536	49	1	0	0	FALSE	FALSE	98.7208	FALSE
bushbuckridge_118	95	Bushbuckridge	Alistipes sp. CAG:157	d__Bacteria;p__Bacteroidota;c__Bacteroidia;o__Bacteroidales;f__Rikenellaceae;g__Tidjanibacter;s__Tidjanibacter inops	97.6	0.48	0	2.4	47.63	2056	36	0	0	0	TRUE	FALSE	99.9218	FALSE
bushbuckridge_118	bin.10	Bushbuckridge	Ruminococcaceae bacterium	d__Bacteria;p__Firmicutes_A;c__Clostridia;o__Oscillospirales;f__Oscillospiraceae;g__F23-B02;s__F23-B02 sp001916715	79.67	8.97	42.86	1.83	8.467	1749	18	0	0	0	TRUE	FALSE	98.6448	FALSE
bushbuckridge_118	bin.22	Bushbuckridge	Ruminococcaceae bacterium	d__Bacteria;p__Firmicutes_A;c__Clostridia;o__Oscillospirales;f__Acutalibacteraceae;g__CAG-177;s__CAG-177 sp003538135	91.4	0.34	100	1.98	24.788	1787	32	0	0	1	FALSE	FALSE	99.2087	FALSE
bushbuckridge_118	bin.25	Bushbuckridge	Clostridium sp. CAG:138	d__Bacteria;p__Firmicutes_A;c__Clostridia_A;o__Christensenellales;f__CAG-138;g__PeH17;s__PeH17 sp000435055	93.94	1.34	0	2.06	87.763	1812	44	0	1	1	FALSE	FALSE	98.7155	FALSE
bushbuckridge_118	bin.29	Bushbuckridge	Methanomassiliicoccaceae archaeon UBA71	d__Archaea;p__Thermoplasmatota;c__Thermoplasmata;o__Methanomassiliicoccales;f__Methanomethylophilaceae;g__UBA71;s__	96.77	0.13	0	1.75	59.051	1749	41	1	1	3	TRUE	FALSE	98.45	FALSE
bushbuckridge_118	bin.33_sub	Bushbuckridge	Clostridia bacterium	d__Bacteria;p__Firmicutes_A;c__Clostridia_A;o__Christensenellales;f__CAG-138;g__SFEL01;s__SFEL01 sp004557245	94.09	1.08	0	1.44	12.836	1315	25	0	0	0	TRUE	FALSE	99.0108	FALSE
bushbuckridge_118	bin.38	Bushbuckridge	Bacteroides sp. CAG:709	d__Bacteria;p__Bacteroidota;c__Bacteroidia;o__Bacteroidales;f__UBA932;g__RC9;s__RC9 sp000434935	96.43	0.05	0	3.05	78.746	2362	42	0	0	1	TRUE	FALSE	96.9567	FALSE
bushbuckridge_118	bin.39	Bushbuckridge	Eubacterium sp. CAG:202	d__Bacteria;p__Firmicutes_A;c__Clostridia;o__Oscillospirales;f__Acutalibacteraceae;g__Ruminococcus_E;s__Ruminococcus_E sp003438075	95.97	2.35	80	2.06	90.2	1891	33	0	0	2	FALSE	FALSE	98.0262	FALSE
bushbuckridge_118	bin.40	Bushbuckridge	Prevotella sp. AM23-5	d__Bacteria;p__Bacteroidota;c__Bacteroidia;o__Bacteroidales;f__Bacteroidaceae;g__Prevotella;s__Prevotella sp900556795	91.72	1.69	0	3.28	14.566	2552	42	0	0	0	TRUE	FALSE	96.9003	FALSE
bushbuckridge_118	bin.50	Bushbuckridge	Ruminococcaceae bacterium	d__Bacteria;p__Firmicutes_A;c__Clostridia;o__Oscillospirales;f__Oscillospiraceae;g__UBA1777;s__	85.91	0	0	1.95	102.301	1798	28	0	0	1	FALSE	FALSE	98.1531	FALSE
bushbuckridge_118	bin.75	Bushbuckridge	uncultured Prevotellaceae bacterium	d__Bacteria;p__Bacteroidota;c__Bacteroidia;o__Bacteroidales;f__Bacteroidaceae;g__Prevotellamassilia;s__Prevotellamassilia sp900539625	97.68	0	0	2.51	34.034	1884	37	0	0	0	TRUE	FALSE	97.6304	FALSE
bushbuckridge_118	maxbin.008_sub	Bushbuckridge	Christensenellaceae bacterium Phil1	d__Bacteria;p__Firmicutes_A;c__Clostridia_A;o__Christensenellales;f__CAG-138;g__Phil1;s__Phil1 sp001940855	99.19	0.88	0	2.19	22.272	2026	37	0	0	0	FALSE	FALSE	97.6099	FALSE
