# Supplementary material for: Short- and long-read metagenomics of urban and rural South African gut microbiomes reveal a transitional composition and undescribed taxa
Source: Nat Commun. 2022 Feb 22;13:926. doi: 10.1038/s41467-021-27917-x (PMC8863827; doi:10.1038/s41467-021-27917-x)
Supplement: Supplementary file 11 — Supplementary Data 8 [file 41467_2021_27917_MOESM11_ESM.xlsx]

## Sheet: Sheet1
Supplementary Data 8: Nonredundant medium- and high-quality genomes assembled from nanopore sequencing
Classification	GTDB Classification	Size (Mb)	Contigs	N50 (Mb)	Quality	16S rRNAs	GC %	Polishing	Improved by long-read polishing	Gained by long-read polishing
Alistipes putredinis	d__Bacteria;p__Bacteroidota;c__Bacteroidia;o__Bacteroidales;f__Rikenellaceae;g__;s__	1.91	1	1.91	Medium-quality	2	53.1	Short read only
Anaerotruncus sp.	d__Bacteria;p__Firmicutes_A;c__Clostridia;o__Oscillospirales;f__Acutalibacteraceae;g__Eubacterium_R;s__Eubacterium_R sp000433975	2.04	1	2.04	Medium-quality	2	43.71	Short read only
Bacilli bacterium	d__Bacteria;p__Firmicutes;c__Bacilli;o__RF39;f__CAG-302;g__CAG-302;s__CAG-302 sp900548425	1.46	1	1.46	Medium-quality	1	26.19	Short read only
Bacteroidales bacterium	d__Bacteria;p__Bacteroidota;c__Bacteroidia;o__Bacteroidales;f__Paludibacteraceae;g__RF16;s__RF16 sp900556095	2.67	2	1.8	High-quality	3	47.31	Short read only
Bacteroidales bacterium	d__Bacteria;p__Bacteroidota;c__Bacteroidia;o__Bacteroidales;f__Muribaculaceae;g__CAG-279;s__CAG-279 sp000437795	2.79	1	2.79	High-quality	4	49.82	Short read only
Bacteroidales bacterium	d__Bacteria;p__Bacteroidota;c__Bacteroidia;o__Bacteroidales;f__Rikenellaceae;g__Alistipes;s__Alistipes sp900546065	1.7	1	1.7	Medium-quality	1	56.6	Short read only
Bacteroides sp.	d__Bacteria;p__Bacteroidota;c__Bacteroidia;o__Bacteroidales;f__UBA932;g__RC9;s__RC9 sp000432655	2	2	1.59	High-quality	3	48.24	Short read only
Bacteroides sp.	d__Bacteria;p__Bacteroidota;c__Bacteroidia;o__Bacteroidales;f__Bacteroidaceae;g__Phocaeicola;s__Phocaeicola sp000434735	2.82	2	2	Medium-quality	6	43.31	Short read only
Bacteroides vulgatus	d__Bacteria;p__Bacteroidota;c__Bacteroidia;o__Bacteroidales;f__Tannerellaceae;g__Parabacteroides;s__Parabacteroides sp900549585	2.68	1	2.68	Medium-quality	3	42.71	Short read only
Candidatus Melainabacteria	d__Bacteria;p__Cyanobacteria;c__Vampirovibrionia;o__Gastranaerophilales;f__Gastranaerophilaceae;g__UMGS1477;s__UMGS1477 sp900552205	2	1	2	Medium-quality	1	30.9	Short and long read		TRUE
Catabacter sp.	d__Bacteria;p__Firmicutes_A;c__Clostridia_A;o__Christensenellales;f__CAG-917;g__CAG-475;s__CAG-475 sp900550915	1.65	1	1.65	Medium-quality	1	46.4	Short and long read		TRUE
Clostridiales bacterium	d__Bacteria;p__Firmicutes_A;c__Clostridia_A;o__Christensenellales;f__CAG-74;g__UBA11524;s__UBA11524 sp000437595	2.03	4	0.6	Medium-quality	4	57.9	Short read only
Clostridiales bacterium	d__Bacteria;p__Firmicutes_A;c__Clostridia_A;o__Christensenellales;f__CAG-917;g__CAG-349;s__CAG-349 sp003539515	1.53	1	1.53	Medium-quality	1	47.28	Short read only
Clostridiales bacterium	d__Bacteria;p__Firmicutes_A;c__Clostridia_A;o__Christensenellales;f__CAG-138;g__PeH17;s__PeH17 sp000435055	1.95	4	0.73	Medium-quality	3	49.59	Short read only
Clostridiales bacterium	d__Bacteria;p__Firmicutes_A;c__Clostridia;o__Oscillospirales;f__CAG-272;g__CAG-724;s__	2.24	5	0.58	Medium-quality	2	48.65	Short read only
Clostridiales bacterium	d__Bacteria;p__Firmicutes_A;c__Clostridia;o__UMGS1810;f__UMGS1810;g__;s__	2.65	1	2.65	Medium-quality	3	42.82	Short read only
Clostridiales bacterium	d__Bacteria;p__Firmicutes_A;c__Clostridia_A;o__Christensenellales;f__Borkfalkiaceae;g__UBA1259;s__	1.32	2	0.79	Medium-quality	1	45.19	Short read only
Clostridiales bacterium	d__Bacteria;p__Firmicutes_A;c__Clostridia_A;o__Christensenellales;f__CAG-917;g__CAG-349;s__CAG-349 sp003539515	1.61	1	1.61	Medium-quality	1	46.9	Short read only
Clostridium sp.	d__Bacteria;p__Firmicutes;c__Bacilli;o__RF39;f__CAG-1000;g__CAG-1000;s__	1.53	1	1.53	Medium-quality	1	25.24	Short read only
Clostridium sp.	d__Bacteria;p__Firmicutes_A;c__Clostridia_A;o__Christensenellales;f__CAG-917;g__CAG-349;s__CAG-349 sp003539515	1.3	1	1.3	Medium-quality	1	46.87	Short read only
Clostridium sp.	d__Bacteria;p__Firmicutes;c__Bacilli;o__Acholeplasmatales;f__Anaeroplasmataceae;g__;s__	2.01	1	2.01	Medium-quality	3	28.81	Short read only
Clostridium sp.	d__Bacteria;p__Firmicutes;c__Bacilli;o__RF39;f__CAG-1000;g__CAG-533;s__CAG-533 sp000434495	1.14	1	1.14	Medium-quality	1	29.09	Short read only
Clostridium sp.	d__Bacteria;p__Firmicutes_A;c__Clostridia;o__Oscillospirales;f__Acutalibacteraceae;g__CAG-177;s__CAG-177 sp000431775	2.44	2	2.23	High-quality	3	52.53	Short read only
Eubacterium sp.	d__Bacteria;p__Firmicutes_A;c__Clostridia;o__Oscillospirales;f__Acutalibacteraceae;g__UMGS1532;s__UMGS1532 sp900552605	2	4	0.63	Medium-quality	2	44.52	Short read only
Lachnospiraceae bacterium	d__Bacteria;p__Firmicutes_A;c__Clostridia;o__Lachnospirales;f__Lachnospiraceae;g__CAG-95;s__	3.38	2	1.94	Medium-quality	4	43.55	Short read only
Lachnospiraceae bacterium	d__Bacteria;p__Firmicutes_A;c__Clostridia;o__Lachnospirales;f__Lachnospiraceae;g__CAG-95;s__CAG-95 sp000438155	3.81	7	2.83	Medium-quality	4	43.56	Short read only
Lentisphaeria bacterium	d__Bacteria;p__Verrucomicrobiota;c__Lentisphaeria;o__Victivallales;f__Victivallaceae;g__Victivallis;s__Victivallis sp900550905	5.08	1	5.08	Medium-quality	3	57.5	Short and long read	TRUE
Mollicutes bacterium	d__Bacteria;p__Firmicutes;c__Bacilli;o__ML615J-28;f__CAG-698;g__Tener-01;s__Tener-01 sp001940985	1.68	2	1.49	Medium-quality	2	28.1	Short and long read		TRUE
Mycoplasma sp.	d__Bacteria;p__Firmicutes;c__Bacilli;o__RF39;f__CAG-1000;g__CAG-460;s__CAG-460 sp000437315	1.17	3	1.12	Medium-quality	2	25.3	Short and long read	TRUE
Oscillibacter sp.	d__Bacteria;p__Firmicutes_A;c__Clostridia;o__Oscillospirales;f__Oscillospiraceae;g__Oscillibacter;s__Oscillibacter sp001916835	1.13	10	0.17	Medium-quality	1	57.37	Short read only
Porphyromonadaceae bacterium	d__Bacteria;p__Bacteroidota;c__Bacteroidia;o__Bacteroidales;f__Muribaculaceae;g__C941;s__C941 sp004557565	2.97	1	2.97	Medium-quality	5	47.43	Short read only
Prevotella sp.	d__Bacteria;p__Bacteroidota;c__Bacteroidia;o__Bacteroidales;f__Bacteroidaceae;g__Prevotella;s__Prevotella sp000434515	3.29	3	1.14	Medium-quality	6	43.6	Short and long read		TRUE
Ruminococcaceae bacterium	d__Bacteria;p__Firmicutes_A;c__Clostridia;o__Oscillospirales;f__Acutalibacteraceae;g__Ruminococcus_E;s__Ruminococcus_E sp003526955	1.95	3	0.8	Medium-quality	4	38.35	Short read only
Ruminococcaceae bacterium	d__Bacteria;p__Firmicutes_A;c__Clostridia_A;o__Christensenellales;f__QALW01;g__UMGS1338;s__UMGS1338 sp900550805	2.27	1	2.27	High-quality	3	51.43	Short read only
Ruminococcaceae bacterium	d__Bacteria;p__Firmicutes_A;c__Clostridia;o__Oscillospirales;f__CAG-272;g__CAG-448;s__	1.78	1	1.78	Medium-quality	3	58.25	Short read only
Treponema sp.	d__Bacteria;p__Spirochaetota;c__Spirochaetia;o__Treponematales;f__Treponemataceae;g__Treponema_D;s__Treponema_D sp900541945	2.06	1	2.06	Medium-quality	3	41.55	Short read only
Treponema succinifaciens	d__Bacteria;p__Spirochaetota;c__Spirochaetia;o__Treponematales;f__Treponemataceae;g__Treponema_D;s__Treponema_D succinifaciens	2.55	1	2.55	High-quality	4	39.12	Short read only
uncultured Ruminococcus	d__Bacteria;p__Firmicutes_A;c__Clostridia;o__Oscillospirales;f__Acutalibacteraceae;g__CAG-180;s__CAG-180 sp004556705	1.59	2	1.34	Medium-quality	2	44	Short read only
uncultured Ruminococcus	d__Bacteria;p__Firmicutes_A;c__Clostridia;o__Oscillospirales;f__Ruminococcaceae;g__CAG-353;s__CAG-353 sp900066885	2.08	1	2.08	Medium-quality	5	46.85	Short read only
